# Supplementary material for: Integrated transcriptomic and proteomic analysis of a cytoplasmic male sterility line and associated maintainer line in soybean
Source: Front Plant Sci. 2023 Feb 2;14:1098125. doi: 10.3389/fpls.2023.1098125 (PMC9933710; doi:10.3389/fpls.2023.1098125)
Supplement: Supplementary file 1 [file DataSheet_1.zip]

Archive with 19 entries (19 files):
- Supplementary materials/Supplementary materials.docx
- Supplementary materials/Table S10 KEGG analysis of DEGs at both the UM and BP stages.xlsx
- Supplementary materials/Table S11 DEPs at the UM stage.xlsx
- Supplementary materials/Table S12 DEPs at the BP stage.xlsx
- Supplementary materials/Table S13 DEPs at both the UM and BP stages.xlsx
- Supplementary materials/Table S14 GO enrichment of DEPs at the UM stage.xlsx
- Supplementary materials/Table S15 GO enrichment of DEPs at the BP stage.xlsx
- Supplementary materials/Table S16 GO enrichment of DEPs at both the UM and BP stages.xlsx
- Supplementary materials/Table S17 KEGG analysis of DEPs at the UM stage.xlsx
- Supplementary materials/Table S18 KEGG analysis of DEPs at both the UM and BP stages.xlsx
- Supplementary materials/Table S19 GO enrichment of 53 common-DEGs and DEPs at both the UM and BP stages.xlsx
- Supplementary materials/Table S20 KEGG analysis of 53 common-DEGs and DEPs at both the UM and BP stages.xlsx
- Supplementary materials/Table S3 DEGs at the UM stage.xlsx
- Supplementary materials/Table S4 DEGs at the BP stage.xlsx
- Supplementary materials/Table S5 GO enrichment of DEGs at the UM stage.xlsx
- Supplementary materials/Table S6 GO enrichment of DEGs at the BP stage.xlsx
- Supplementary materials/Table S7 GO enrichment of DEGs at both the UM and BP stages.xlsx
- Supplementary materials/Table S8 KEGG analysis of DEGs at the UM stage.xlsx
- Supplementary materials/Table S9 KEGG analysis of DEGs at the BP stage.xlsx
