# Supplementary material for: Integrated transcriptomic and proteomic analysis of a cytoplasmic male sterility line and associated maintainer line in soybean
Source: Front Plant Sci. 2023 Feb 2;14:1098125. doi: 10.3389/fpls.2023.1098125 (PMC9933710; doi:10.3389/fpls.2023.1098125)
Supplement: Supplementary file 1 [file DataSheet_1.zip › Supplementary materials/Table S10 KEGG analysis of DEGs at both the UM and BP stages.xlsx]

## Sheet: Sheet1
ID	Input number	Background number	P-Value	Corrected P-Value	Input	Term
gmx00040	30	207	6.51154e-20	3.97204e-18	100784682|100820068|100785801|100810615|100815015|100803527|100800194|100801864|100795460|100820556|100788863|100777691|100808559|100800324|100782722|100810857|100810853|100816036|100775246|100802357|100775225|100819348|100786427|100815272|100813174|100780097|100785214|100779556|100780236|100801686	Pentose and glucuronate interconversions
gmx00196	12	34	1.1536e-12	3.51849e-11	547819|100305992|100802922|100793702|100779387|100800350|100820327|100798548|100805310|100817348|547862|100790960	Photosynthesis - antenna proteins
gmx04626	22	336	8.72456e-09	1.77399e-07	100306123|100527487|100797564|100801716|100783672|100802812|100790109|100819061|100527439|100818929|100806637|100781506|548063|100783079|100776519|100781355|100807117|100818136|100775885|100820422|100806709|100778471	Plant-pathogen interaction
gmx01100	99	4144	2.63802e-07	4.02298e-06	100784682|100812156|100803527|100800194|100795460|100800350|100804260|100810857|100818312|100782728|100777207|100775225|100786427|100780097|100800324|100794273|100816829|102668626|100801686|547819|100802922|100170753|100803038|100784457|102659620|100810107|100814191|100795859|100777691|100306209|100808559|100790960|100805712|100812197|100779387|100816602|547867|547862|100785357|100810780|10080734…	Metabolic pathways
gmx00600	5	41	0.000430539	0.00471443	100804260|100810780|100805656|100792937|100818087	Sphingolipid metabolism
gmx00564	10	187	0.000463714	0.00471443	100798509|100794923|100807698|100801388|100795859|100805391|100817268|100811505|547867|100807526	Glycerophospholipid metabolism
gmx04070	7	126	0.00262699	0.0228923	548063|100775866|100794923|100811505|100782728|100527439|100809938	Phosphatidylinositol signaling system
gmx00565	4	46	0.00507215	0.0386752	100817268|100807526|100795859|100805391	Ether lipid metabolism
gmx00561	7	158	0.00842815	0.0571242	100801388|100794923|100817268|100811505|100804260|100807526|100795396	Glycerolipid metabolism
gmx04144	9	327	0.0460025	0.280615	100789552|100806724|100775866|100795859|100777084|100782728|100799376|100777392|100797073	Endocytosis
