# Supplementary material for: Integrated transcriptomic and proteomic analysis of a cytoplasmic male sterility line and associated maintainer line in soybean
Source: Front Plant Sci. 2023 Feb 2;14:1098125. doi: 10.3389/fpls.2023.1098125 (PMC9933710; doi:10.3389/fpls.2023.1098125)
Supplement: Supplementary file 1 [file DataSheet_1.zip › Supplementary materials/Table S11 DEPs at the UM stage.xlsx]

## Sheet: 630 DEPs
Accession	logFC(AA/BA)	Permutation Test (P-Value)	FDR	V1_GeneName	V1_transcriptName	V1_peptideName	V2_GeneName	up_and_down
GLYMA11G10430.2	16.11	0.0014	0.00185684	Glyma11g10430	Glyma11g10430.2	Glyma11g10430.2	Glyma.11G098300	Up
GLYMA11G14310.1	8.34	0.0044	0.0056	Glyma11g14310	Glyma11g14310.1	Glyma11g14310.1	Glyma.11G134900	Up
GLYMA03G42070.3	8.34	0.018	0.0200353	Glyma03g42070	Glyma03g42070.3	Glyma03g42070.3	Glyma.03G259600	Up
GLYMA10G37210.1	5.06	0.003	0.00386503	Glyma10g37210	Glyma10g37210.1	Glyma10g37210.1	Glyma.10G227800	Up
GLYMA05G29080.11	4.72	0.00027	0.000503254	Glyma05g29080	Glyma05g29080.11	Glyma05g29080.11	Glyma.05G158100	Up
GLYMA18G44970.1	4.72	0.00072	0.00124615	Glyma18g44970	Glyma18g44970.1	Glyma18g44970.1	Glyma.18G217200	Up
GLYMA14G08380.2	4.47	0.0001	0.000196262	Glyma14g08380	Glyma14g08380.2	Glyma14g08380.2	Glyma.14G077300	Up
GLYMA11G11020.3	4.41	0.032	0.0327273	Glyma11g11020	Glyma11g11020.3	Glyma11g11020.3	Glyma.11G103500	Up
GLYMA17G10950.1	4.11	0.015	0.016875	Glyma17g10950	Glyma17g10950.1	Glyma17g10950.1	Glyma.17G101400	Up
GLYMA16G21630.1	4	0.042	0.0422684	Glyma16g21630	Glyma16g21630.1	Glyma16g21630.1	Glyma.16G113100	Up
GLYMA11G37360.1	3.89	0.0001	0.000196262	Glyma11g37360	Glyma11g37360.1	Glyma11g37360.1	Glyma.11G247600	Up
GLYMA17G31740.1	3.63	0.001	0.00133192	Glyma17g31740	Glyma17g31740.1	Glyma17g31740.1	Glyma.17G210000	Up
GLYMA15G15480.1	3.56	0.008	0.00921389	Glyma15g15480	Glyma15g15480.1	Glyma15g15480.1	Glyma.15G144800	Up
GLYMA08G22840.1	3.53	0.00028	0.000520354	Glyma08g22840	Glyma08g22840.1	Glyma08g22840.1	Glyma.08G213900	Up
GLYMA14G08380.3	3.43	0.0001	0.000196262	Glyma14g08380	Glyma14g08380.3	Glyma14g08380.3	Glyma.14G077300	Up
GLYMA06G18490.1	3.29	0.0001	0.000196262	Glyma06g18490	Glyma06g18490.1	Glyma06g18490.1	Glyma.06G175600	Up
GLYMA18G05210.1	3.16	0.0001	0.000196262	Glyma18g05210	Glyma18g05210.1	Glyma18g05210.1	Glyma.18G045800	Up
GLYMA18G04940.1	3.14	0.00053	0.000932682	Glyma18g04940	Glyma18g04940.1	Glyma18g04940.1	Glyma.18G043600	Up
GLYMA06G20730.1	3.07	0.0001	0.000196262	Glyma06g20730	Glyma06g20730.1	Glyma06g20730.1	Glyma.06G193500	Up
GLYMA19G25270.1	3.05	0.016	0.0179359	Glyma19g25270	Glyma19g25270.1	Glyma19g25270.1	Glyma.19G088400	Up
GLYMA08G44590.1	2.99	0.0001	0.000196262	Glyma08g44590	Glyma08g44590.1	Glyma08g44590.1	Glyma.08G332900	Up
GLYMA18G52900.1	2.97	0.0001	0.000196262	Glyma18g52900	Glyma18g52900.1	Glyma18g52900.1	Glyma.18G291900	Up
GLYMA03G06660.1	2.79	0.036	0.0365806	Glyma03g06660	Glyma03g06660.1	Glyma03g06660.1	Glyma.03G051600	Up
GLYMA14G01130.1	2.73	0.0001	0.000196262	Glyma14g01130	Glyma14g01130.1	Glyma14g01130.1	Glyma.14G008000	Up
GLYMA04G36725.1	2.73	0.001	0.00133192	Glyma04g36725	Glyma04g36725.1	Glyma04g36725.1	Glyma.04G192300	Up
GLYMA19G02380.1	2.71	0.0001	0.000196262	Glyma19g02380	Glyma19g02380.1	Glyma19g02380.1	Glyma.19G020100	Up
GLYMA01G31600.1	2.71	0.00064	0.00111381	Glyma01g31600	Glyma01g31600.1	Glyma01g31600.1	Glyma.01G125900	Up
GLYMA04G06581.1	2.68	0.048	0.0481529	Glyma04g06581	Glyma04g06581.1	Glyma04g06581.1	Glyma.04G061900	Up
GLYMA17G36210.2	2.66	0.00019	0.000361631	Glyma17g36210	Glyma17g36210.2	Glyma17g36210.2	Glyma.17G243600	Up
GLYMA20G25090.1	2.64	0.0001	0.000196262	Glyma20g25090	Glyma20g25090.1	Glyma20g25090.1	Glyma.20G116800	Up
GLYMA06G13290.1	2.64	0.0001	0.000196262	Glyma06g13290	Glyma06g13290.1	Glyma06g13290.1	Glyma.06G127500	Up
GLYMA15G11890.1	2.62	0.012	0.0136462	Glyma15g11890	Glyma15g11890.1	Glyma15g11890.1	Glyma.15G112300	Up
GLYMA13G31941.1	2.62	0.046	0.0462201	Glyma13g31941	Glyma13g31941.1	Glyma13g31941.1	Glyma.13G245700	Up
GLYMA13G17760.1	2.57	0.00035	0.00063913	Glyma13g17760	Glyma13g17760.1	Glyma13g17760.1	Glyma.13G117200	Up
GLYMA05G04510.1	2.55	0.00039	0.000698011	Glyma05g04510	Glyma05g04510.1	Glyma05g04510.1	Glyma.05G058000	Up
GLYMA18G08220.1	2.51	0.00012	0.000233333	Glyma18g08220	Glyma18g08220.1	Glyma18g08220.1	Glyma.18G074100	Up
GLYMA03G11610.1	2.51	0.00016	0.000308257	Glyma03g11610	Glyma03g11610.1	Glyma03g11610.1	Glyma.03G066800	Up
GLYMA01G45690.1	2.48	0.0001	0.000196262	Glyma01g45690	Glyma01g45690.1	Glyma01g45690.1	Glyma.01G245400	Up
GLYMA04G14800.1	2.46	0.001	0.00133192	Glyma04g14800	Glyma04g14800.1	Glyma04g14800.1	Glyma.04G123800	Up
GLYMA03G24900.1	2.41	0.0001	0.000196262	Glyma03g24900	Glyma03g24900.1	Glyma03g24900.1	Glyma.03G103600	Up
GLYMA11G37320.1	2.41	0.001	0.00133192	Glyma11g37320	Glyma11g37320.1	Glyma11g37320.1	Glyma.11G248000	Up
GLYMA13G42420.1	2.39	0.028	0.0288235	Glyma13g42420	Glyma13g42420.1	Glyma13g42420.1	Glyma.14G136600	Up
GLYMA08G18570.1	2.38	0.01	0.0114338	Glyma08g18570	Glyma08g18570.1	Glyma08g18570.1	Glyma.08G174100	Up
GLYMA09G39380.1	2.38	0.042	0.0422684	Glyma09g39380	Glyma09g39380.1	Glyma09g39380.1	Glyma.09G257900	Up
GLYMA17G16370.1	2.36	0.026	0.0282902	Glyma17g16370	Glyma17g16370.1	Glyma17g16370.1	Glyma.17G152900	Up
GLYMA11G35450.3	2.35	0.0001	0.000196262	Glyma11g35450	Glyma11g35450.3	Glyma11g35450.3	Glyma.11G231000	Up
GLYMA11G10310.1	2.3	0.00018	0.000343636	Glyma11g10310	Glyma11g10310.1	Glyma11g10310.1	Glyma.11G097200	Up
GLYMA18G51360.1	2.25	0.004	0.00510121	Glyma18g51360	Glyma18g51360.1	Glyma18g51360.1	Glyma.18G278500	Up
GLYMA06G47821.1	2.25	0.01	0.0114338	Glyma06g47821	Glyma06g47821.1	Glyma06g47821.1	Glyma.06G320100	Up
GLYMA08G47900.2	2.17	0.0001	0.000196262	Glyma08g47900	Glyma08g47900.2	Glyma08g47900.2	Glyma.08G363800	Up
GLYMA12G10400.1	2.17	0.0001	0.000196262	Glyma12g10400	Glyma12g10400.1	Glyma12g10400.1	Glyma.12G097500	Up
GLYMA05G32130.1	2.17	0.00034	0.000622674	Glyma05g32130	Glyma05g32130.1	Glyma05g32130.1	Glyma.05G187700	Up
GLYMA12G29110.1	2.17	0.001	0.00133192	Glyma12g29110	Glyma12g29110.1	Glyma12g29110.1	Glyma.12G169600	Up
GLYMA13G37880.1	2.14	0.0001	0.000196262	Glyma13g37880	Glyma13g37880.1	Glyma13g37880.1	Glyma.13G302900	Up
GLYMA01G26220.1	2.14	0.0001	0.000196262	Glyma01g26220	Glyma01g26220.1	Glyma01g26220.1	Glyma.01G106000	Up
GLYMA20G38320.4	2.11	0.00026	0.000486053	Glyma20g38320	Glyma20g38320.4	Glyma20g38320.4	Glyma.20G239200	Up
GLYMA19G30130.1	2.11	0.001	0.00133192	Glyma19g30130	Glyma19g30130.1	Glyma19g30130.1	Glyma.19G121800	Up
GLYMA03G35450.3	2.11	0.028	0.0288235	Glyma03g35450	Glyma03g35450.3	Glyma03g35450.3	Glyma.03G196700	Up
GLYMA07G33800.1	2.11	0.039	0.0394382	Glyma07g33800	Glyma07g33800.1	Glyma07g33800.1	Glyma.07G214900	Up
GLYMA08G37270.1	2.1	0.008	0.00921389	Glyma08g37270	Glyma08g37270.1	Glyma08g37270.1	Glyma.08G274400	Up
GLYMA06G39800.1	2.08	0.0001	0.000196262	Glyma06g39800	Glyma06g39800.1	Glyma06g39800.1	Glyma.06G255200	Up
GLYMA13G42500.2	2.08	0.0001	0.000196262	Glyma13g42500	Glyma13g42500.2	Glyma13g42500.2	Glyma.13G349100	Up
GLYMA08G03130.1	2.08	0.018	0.0200353	Glyma08g03130	Glyma08g03130.1	Glyma08g03130.1	Glyma.08G027700	Up
GLYMA20G29660.1	2.07	0.0001	0.000196262	Glyma20g29660	Glyma20g29660.1	Glyma20g29660.1	Glyma.20G157300	Up
GLYMA04G09520.1	2.07	0.026	0.0282902	Glyma04g09520	Glyma04g09520.1	Glyma04g09520.1	Glyma.04G089800	Up
GLYMA03G33880.1	2.06	0.0001	0.000196262	Glyma03g33880	Glyma03g33880.1	Glyma03g33880.1	Glyma.03G181600	Up
GLYMA03G40670.1	2.04	0.021	0.0231294	Glyma03g40670	Glyma03g40670.1	Glyma03g40670.1	Glyma.03G246600	Up
GLYMA03G01750.1	2	0.0001	0.000196262	Glyma03g01750	Glyma03g01750.1	Glyma03g01750.1	Glyma.03G015400	Up
GLYMA20G19980.1	1.99	0.0001	0.000196262	Glyma20g19980	Glyma20g19980.1	Glyma20g19980.1	Glyma.20G079300	Up
GLYMA17G02070.1	1.99	0.014	0.0158065	Glyma17g02070	Glyma17g02070.1	Glyma17g02070.1	Glyma.17G017300	Up
GLYMA02G41270.1	1.97	0.0001	0.000196262	Glyma02g41270	Glyma02g41270.1	Glyma02g41270.1	Glyma.02G245500	Up
GLYMA03G16563.1	1.97	0.0001	0.000196262	Glyma03g16563	Glyma03g16563.1	Glyma03g16563.1	Glyma.04G107600	Up
GLYMA01G45710.1	1.97	0.0001	0.000196262	Glyma01g45710	Glyma01g45710.1	Glyma01g45710.1	Glyma.01G245600	Up
GLYMA16G04760.1	1.96	0.0001	0.000196262	Glyma16g04760	Glyma16g04760.1	Glyma16g04760.1	Glyma.16G043400	Up
GLYMA10G27570.3	1.96	0.00051	0.0009	Glyma10g27570	Glyma10g27570.3	Glyma10g27570.3	Glyma.10G136100	Up
GLYMA16G34560.1	1.96	0.001	0.00133192	Glyma16g34560	Glyma16g34560.1	Glyma16g34560.1	Glyma.16G219400	Up
GLYMA17G07090.1	1.96	0.033	0.0336408	Glyma17g07090	Glyma17g07090.1	Glyma17g07090.1	Glyma.17G063500	Up
GLYMA12G02260.1	1.95	0.0001	0.000196262	Glyma12g02260	Glyma12g02260.1	Glyma12g02260.1	Glyma.12G020000	Up
GLYMA01G03130.1	1.95	0.0002	0.000378378	Glyma01g03130	Glyma01g03130.1	Glyma01g03130.1	Glyma.01G025600	Up
GLYMA11G23370.1	1.95	0.008	0.00921389	Glyma11g23370	Glyma11g23370.1	Glyma11g23370.1	Glyma.11G176800	Up
GLYMA12G03470.1	1.93	0.0001	0.000196262	Glyma12g03470	Glyma12g03470.1	Glyma12g03470.1	Glyma.12G030800	Up
GLYMA03G18410.1	1.93	0.0001	0.000196262	Glyma03g18410	Glyma03g18410.1	Glyma03g18410.1	Glyma.03G066600	Up
GLYMA19G31020.1	1.93	0.038	0.0385507	Glyma19g31020	Glyma19g31020.1	Glyma19g31020.1	Glyma.19G129900	Up
GLYMA11G11580.1	1.91	0.0001	0.000196262	Glyma11g11580	Glyma11g11580.1	Glyma11g11580.1	Glyma.11G108500	Up
GLYMA01G14373.1	1.89	0.0001	0.000196262	Glyma01g14373	Glyma01g14373.1	Glyma01g14373.1	Glyma.01G074700	Up
GLYMA02G46450.3	1.89	0.008	0.00921389	Glyma02g46450	Glyma02g46450.3	Glyma02g46450.3	Glyma.02G295100	Up
GLYMA05G28440.1	1.88	0.00063	0.00109945	Glyma05g28440	Glyma05g28440.1	Glyma05g28440.1	Glyma.05G151700	Up
GLYMA01G06620.1	1.88	0.028	0.0288235	Glyma01g06620	Glyma01g06620.1	Glyma01g06620.1	Glyma.01G054200	Up
GLYMA13G32830.1	1.88	0.028	0.0288235	Glyma13g32830	Glyma13g32830.1	Glyma13g32830.1	Glyma.13G255300	Up
GLYMA08G22570.2	1.87	0.0001	0.000196262	Glyma08g22570	Glyma08g22570.2	Glyma08g22570.2	Glyma.08G211400	Up
GLYMA11G10210.1	1.87	0.0001	0.000196262	Glyma11g10210	Glyma11g10210.1	Glyma11g10210.1	Glyma.11G096400	Up
GLYMA12G01580.2	1.87	0.0001	0.000196262	Glyma12g01580	Glyma12g01580.2	Glyma12g01580.2	Glyma.12G013100	Up
GLYMA08G29030.1	1.87	0.00012	0.000233333	Glyma08g29030	Glyma08g29030.1	Glyma08g29030.1	Glyma.08G258700	Up
GLYMA15G41370.1	1.87	0.00037	0.000667908	Glyma15g41370	Glyma15g41370.1	Glyma15g41370.1	Glyma.15G260300	Up
GLYMA02G13280.1	1.87	0.00074	0.00127726	Glyma02g13280	Glyma02g13280.1	Glyma02g13280.1	Glyma.02G120500	Up
GLYMA06G07870.1	1.85	0.0001	0.000196262	Glyma06g07870	Glyma06g07870.1	Glyma06g07870.1	Glyma.06G074900	Up
GLYMA18G22780.1	1.85	0.0008	0.00133192	Glyma18g22780	Glyma18g22780.1	Glyma18g22780.1	Glyma.04G144300	Up
GLYMA09G01820.1	1.85	0.02	0.0221441	Glyma09g01820	Glyma09g01820.1	Glyma09g01820.1	Glyma.09G015600	Up
GLYMA20G24830.2	1.84	0.0001	0.000196262	Glyma20g24830	Glyma20g24830.2	Glyma20g24830.2	Glyma.20G114500	Up
GLYMA06G17360.1	1.84	0.00013	0.000251227	Glyma06g17360	Glyma06g17360.1	Glyma06g17360.1	Glyma.06G165200	Up
GLYMA02G15640.1	1.84	0.0036	0.00462857	Glyma02g15640	Glyma02g15640.1	Glyma02g15640.1	Glyma.02G138400	Up
GLYMA16G30160.2	1.83	0.0001	0.000196262	Glyma16g30160	Glyma16g30160.2	Glyma16g30160.2	Glyma.16G182200	Up
GLYMA05G34360.1	1.83	0.0001	0.000196262	Glyma05g34360	Glyma05g34360.1	Glyma05g34360.1	Glyma.05G241100	Up
GLYMA18G27710.2	1.83	0.001	0.00133192	Glyma18g27710	Glyma18g27710.2	Glyma18g27710.2	Glyma.18G150000	Up
GLYMA05G25810.1	1.83	0.001	0.00133192	Glyma05g25810	Glyma05g25810.1	Glyma05g25810.1	Glyma.05G128000	Up
GLYMA01G24931.1	1.82	0.0001	0.000196262	Glyma01g24931	Glyma01g24931.1	Glyma01g24931.1	Glyma.01G102600	Up
GLYMA12G01950.1	1.82	0.0001	0.000196262	Glyma12g01950	Glyma12g01950.1	Glyma12g01950.1	Glyma.12G016900	Up
GLYMA02G12170.2	1.82	0.0001	0.000196262	Glyma02g12170	Glyma02g12170.2	Glyma02g12170.2	Glyma.02G109400	Up
GLYMA08G08770.2	1.82	0.001	0.00133192	Glyma08g08770	Glyma08g08770.2	Glyma08g08770.2	Glyma.08G082900	Up
GLYMA12G02920.1	1.82	0.02	0.0221441	Glyma12g02920	Glyma12g02920.1	Glyma12g02920.1	Glyma.12G026000	Up
GLYMA04G43580.1	1.82	0.028	0.0288235	Glyma04g43580	Glyma04g43580.1	Glyma04g43580.1	Glyma.04G256600	Up
GLYMA05G26180.3	1.82	0.033	0.0336408	Glyma05g26180	Glyma05g26180.3	Glyma05g26180.3	Glyma.05G131500	Up
GLYMA11G35740.1	1.8	0.0001	0.000196262	Glyma11g35740	Glyma11g35740.1	Glyma11g35740.1	Glyma.11G233700	Up
GLYMA07G01480.1	1.8	0.00023	0.00043125	Glyma07g01480	Glyma07g01480.1	Glyma07g01480.1	Glyma.07G012300	Up
GLYMA06G03410.1	1.8	0.001	0.00133192	Glyma06g03410	Glyma06g03410.1	Glyma06g03410.1	Glyma.06G030900	Up
GLYMA14G06680.2	1.79	0.0001	0.000196262	Glyma14g06680	Glyma14g06680.2	Glyma14g06680.2	Glyma.14G061500	Up
GLYMA02G45660.2	1.79	0.0001	0.000196262	Glyma02g45660	Glyma02g45660.2	Glyma02g45660.2	Glyma.02G287100	Up
GLYMA02G15400.1	1.79	0.00087	0.00133192	Glyma02g15400	Glyma02g15400.1	Glyma02g15400.1	Glyma.02G136300	Up
GLYMA10G11850.2	1.79	0.008	0.00921389	Glyma10g11850	Glyma10g11850.2	Glyma10g11850.2	Glyma.10G091600	Up
GLYMA12G03210.3	1.79	0.028	0.0288235	Glyma12g03210	Glyma12g03210.3	Glyma12g03210.3	Glyma.12G028300	Up
GLYMA08G41960.1	1.78	0.028	0.0288235	Glyma08g41960	Glyma08g41960.1	Glyma08g41960.1	Glyma.08G306800	Up
GLYMA04G37120.1	1.77	0.0001	0.000196262	Glyma04g37120	Glyma04g37120.1	Glyma04g37120.1	Glyma.04G195100	Up
GLYMA04G06610.1	1.77	0.0001	0.000196262	Glyma04g06610	Glyma04g06610.1	Glyma04g06610.1	Glyma.04G062200	Up
GLYMA08G09170.1	1.77	0.028	0.0288235	Glyma08g09170	Glyma08g09170.1	Glyma08g09170.1	Glyma.08G086700	Up
GLYMA16G29960.1	1.75	0.0001	0.000196262	Glyma16g29960	Glyma16g29960.1	Glyma16g29960.1	Glyma.16G180500	Up
GLYMA07G38550.1	1.75	0.0001	0.000196262	Glyma07g38550	Glyma07g38550.1	Glyma07g38550.1	Glyma.07G255900	Up
GLYMA05G36630.1	1.75	0.001	0.00133192	Glyma05g36630	Glyma05g36630.1	Glyma05g36630.1	Glyma.05G219300	Up
GLYMA02G37150.1	1.75	0.003	0.00386503	Glyma02g37150	Glyma02g37150.1	Glyma02g37150.1	Glyma.02G208900	Up
GLYMA19G37520.1	1.74	0.0001	0.000196262	Glyma19g37520	Glyma19g37520.1	Glyma19g37520.1	Glyma.19G190900	Up
GLYMA10G39900.1	1.74	0.008	0.00921389	Glyma10g39900	Glyma10g39900.1	Glyma10g39900.1	Glyma.10G253000	Up
GLYMA08G16770.1	1.73	0.0001	0.000196262	Glyma08g16770	Glyma08g16770.1	Glyma08g16770.1	Glyma.08G157700	Up
GLYMA18G08550.1	1.73	0.0001	0.000196262	Glyma18g08550	Glyma18g08550.1	Glyma18g08550.1	Glyma.18G076900	Up
GLYMA08G35830.1	1.73	0.001	0.00133192	Glyma08g35830	Glyma08g35830.1	Glyma08g35830.1	Glyma.08G267700	Up
GLYMA12G02520.3	1.72	0.0001	0.000196262	Glyma12g02520	Glyma12g02520.3	Glyma12g02520.3	Glyma.12G022500	Up
GLYMA17G08590.1	1.72	0.0001	0.000196262	Glyma17g08590	Glyma17g08590.1	Glyma17g08590.1	Glyma.17G078100	Up
GLYMA08G03440.1	1.72	0.03	0.0307317	Glyma08g03440	Glyma08g03440.1	Glyma08g03440.1	Glyma.08G030500	Up
GLYMA02G47210.1	1.71	0.0001	0.000196262	Glyma02g47210	Glyma02g47210.1	Glyma02g47210.1	Glyma.02G302500	Up
GLYMA05G04300.1	1.71	0.0001	0.000196262	Glyma05g04300	Glyma05g04300.1	Glyma05g04300.1	Glyma.05G056400	Up
GLYMA05G37700.1	1.71	0.00039	0.000698011	Glyma05g37700	Glyma05g37700.1	Glyma05g37700.1	Glyma.05G208900	Up
GLYMA05G00400.1	1.71	0.00039	0.000698011	Glyma05g00400	Glyma05g00400.1	Glyma05g00400.1	Glyma.05G020900	Up
GLYMA02G44190.1	1.71	0.01	0.0114338	Glyma02g44190	Glyma02g44190.1	Glyma02g44190.1	Glyma.02G274300	Up
GLYMA11G07000.1	1.71	0.018	0.0200353	Glyma11g07000	Glyma11g07000.1	Glyma11g07000.1	Glyma.11G065500	Up
GLYMA08G07990.1	1.71	0.028	0.0288235	Glyma08g07990	Glyma08g07990.1	Glyma08g07990.1	Glyma.08G075100	Up
GLYMA18G13630.1	1.71	0.028	0.0288235	Glyma18g13630	Glyma18g13630.1	Glyma18g13630.1	Glyma.18G111200	Up
GLYMA09G28310.1	1.69	0.0001	0.000196262	Glyma09g28310	Glyma09g28310.1	Glyma09g28310.1	Glyma.09G155500	Up
GLYMA13G04150.1	1.69	0.0001	0.000196262	Glyma13g04150	Glyma13g04150.1	Glyma13g04150.1	Glyma.13G072500	Up
GLYMA04G01470.1	1.69	0.001	0.00133192	Glyma04g01470	Glyma04g01470.1	Glyma04g01470.1	Glyma.04G013200	Up
GLYMA14G07130.1	1.68	0.0001	0.000196262	Glyma14g07130	Glyma14g07130.1	Glyma14g07130.1	Glyma.14G065700	Up
GLYMA09G04430.1	1.68	0.001	0.00133192	Glyma09g04430	Glyma09g04430.1	Glyma09g04430.1	Glyma.09G039600	Up
GLYMA15G05620.1	1.68	0.004	0.00510121	Glyma15g05620	Glyma15g05620.1	Glyma15g05620.1	Glyma.15G050500	Up
GLYMA10G44070.1	1.67	0.0001	0.000196262	Glyma10g44070	Glyma10g44070.1	Glyma10g44070.1	Glyma.10G294300	Up
GLYMA11G01770.1	1.67	0.008	0.00921389	Glyma11g01770	Glyma11g01770.1	Glyma11g01770.1	Glyma.11G015500	Up
GLYMA13G23210.1	1.67	0.008	0.00921389	Glyma13g23210	Glyma13g23210.1	Glyma13g23210.1	Glyma.13G163200	Up
GLYMA03G30280.1	1.67	0.008	0.00921389	Glyma03g30280	Glyma03g30280.1	Glyma03g30280.1	Glyma.03G146600	Up
GLYMA18G08070.2	1.67	0.02	0.0221441	Glyma18g08070	Glyma18g08070.2	Glyma18g08070.2	Glyma.18G072500	Up
GLYMA17G18720.1	1.67	0.021	0.0231294	Glyma17g18720	Glyma17g18720.1	Glyma17g18720.1	Glyma.17G170600	Up
GLYMA10G06010.1	1.67	0.028	0.0288235	Glyma10g06010	Glyma10g06010.1	Glyma10g06010.1	Glyma.10G052700	Up
GLYMA08G21720.1	1.67	0.049	0.049	Glyma08g21720	Glyma08g21720.1	Glyma08g21720.1	Glyma.08G202900	Up
GLYMA04G05620.5	1.66	0.0001	0.000196262	Glyma04g05620	Glyma04g05620.5	Glyma04g05620.5	Glyma.04G053300	Up
GLYMA10G43850.1	1.66	0.0001	0.000196262	Glyma10g43850	Glyma10g43850.1	Glyma10g43850.1	Glyma.10G292200	Up
GLYMA18G53150.1	1.66	0.0001	0.000196262	Glyma18g53150	Glyma18g53150.1	Glyma18g53150.1	Glyma.18G294200	Up
GLYMA18G38950.2	1.66	0.00023	0.00043125	Glyma18g38950	Glyma18g38950.2	Glyma18g38950.2	Glyma.18G178500	Up
GLYMA19G39570.1	1.66	0.001	0.00133192	Glyma19g39570	Glyma19g39570.1	Glyma19g39570.1	Glyma.19G208200	Up
GLYMA19G31040.1	1.66	0.002	0.00261411	Glyma19g31040	Glyma19g31040.1	Glyma19g31040.1	Glyma.19G130100	Up
GLYMA03G39911.1	1.66	0.008	0.00921389	Glyma03g39911	Glyma03g39911.1	Glyma03g39911.1	Glyma.03G239400	Up
GLYMA08G47790.1	1.65	0.001	0.00133192	Glyma08g47790	Glyma08g47790.1	Glyma08g47790.1	Glyma.08G362900	Up
GLYMA03G27580.1	1.65	0.001	0.00133192	Glyma03g27580	Glyma03g27580.1	Glyma03g27580.1	Glyma.03G120900	Up
GLYMA08G12220.2	1.65	0.001	0.00133192	Glyma08g12220	Glyma08g12220.2	Glyma08g12220.2	Glyma.08G115800	Up
GLYMA17G08630.1	1.65	0.008	0.00921389	Glyma17g08630	Glyma17g08630.1	Glyma17g08630.1	Glyma.17G078400	Up
GLYMA18G01280.1	1.65	0.011	0.0125316	Glyma18g01280	Glyma18g01280.1	Glyma18g01280.1	Glyma.18G009200	Up
GLYMA08G02930.1	1.65	0.028	0.0288235	Glyma08g02930	Glyma08g02930.1	Glyma08g02930.1	Glyma.08G025600	Up
GLYMA18G42300.1	1.64	0.0001	0.000196262	Glyma18g42300	Glyma18g42300.1	Glyma18g42300.1	Glyma.18G195900	Up
GLYMA10G38150.1	1.64	0.0001	0.000196262	Glyma10g38150	Glyma10g38150.1	Glyma10g38150.1	Glyma.10G237000	Up
GLYMA14G06780.1	1.64	0.001	0.00133192	Glyma14g06780	Glyma14g06780.1	Glyma14g06780.1	Glyma.14G062500	Up
GLYMA10G32230.2	1.64	0.0018	0.00238235	Glyma10g32230	Glyma10g32230.2	Glyma10g32230.2	Glyma.10G178900	Up
GLYMA15G36180.1	1.64	0.008	0.00921389	Glyma15g36180	Glyma15g36180.1	Glyma15g36180.1	Glyma.15G227500	Up
GLYMA13G26960.2	1.62	0.0001	0.000196262	Glyma13g26960	Glyma13g26960.2	Glyma13g26960.2	Glyma.13G199500	Up
GLYMA10G42650.1	1.62	0.0001	0.000196262	Glyma10g42650	Glyma10g42650.1	Glyma10g42650.1	Glyma.10G279900	Up
GLYMA05G37190.1	1.62	0.0001	0.000196262	Glyma05g37190	Glyma05g37190.1	Glyma05g37190.1	Glyma.05G213800	Up
GLYMA08G41650.3	1.62	0.0001	0.000196262	Glyma08g41650	Glyma08g41650.3	Glyma08g41650.3	Glyma.08G304100	Up
GLYMA01G37810.1	1.62	0.0001	0.000196262	Glyma01g37810	Glyma01g37810.1	Glyma01g37810.1	Glyma.01G172600	Up
GLYMA08G26150.1	1.62	0.00017	0.000325532	Glyma08g26150	Glyma08g26150.1	Glyma08g26150.1	Glyma.08G239900	Up
GLYMA17G05410.1	1.62	0.021	0.0231294	Glyma17g05410	Glyma17g05410.1	Glyma17g05410.1	Glyma.13G320200	Up
GLYMA06G33380.1	1.61	0.0001	0.000196262	Glyma06g33380	Glyma06g33380.1	Glyma06g33380.1	Glyma.06G229900	Up
GLYMA12G01080.3	1.61	0.0001	0.000196262	Glyma12g01080	Glyma12g01080.3	Glyma12g01080.3	Glyma.12G008300	Up
GLYMA13G37960.1	1.61	0.0001	0.000196262	Glyma13g37960	Glyma13g37960.1	Glyma13g37960.1	Glyma.13G303600	Up
GLYMA15G13380.1	1.61	0.00032	0.000591202	Glyma15g13380	Glyma15g13380.1	Glyma15g13380.1	Glyma.15G127700	Up
GLYMA04G38750.1	1.61	0.00099	0.00133192	Glyma04g38750	Glyma04g38750.1	Glyma04g38750.1	Glyma.04G210200	Up
GLYMA08G08260.1	1.61	0.001	0.00133192	Glyma08g08260	Glyma08g08260.1	Glyma08g08260.1	Glyma.08G077800	Up
GLYMA16G10700.1	1.61	0.001	0.00133192	Glyma16g10700	Glyma16g10700.1	Glyma16g10700.1	Glyma.16G087700	Up
GLYMA16G05500.1	1.61	0.001	0.00133192	Glyma16g05500	Glyma16g05500.1	Glyma16g05500.1	Glyma.16G050500	Up
GLYMA05G29870.1	1.61	0.008	0.00921389	Glyma05g29870	Glyma05g29870.1	Glyma05g29870.1	Glyma.05G165500	Up
GLYMA13G25870.1	1.61	0.008	0.00921389	Glyma13g25870	Glyma13g25870.1	Glyma13g25870.1	Glyma.13G189500	Up
GLYMA18G01150.1	1.61	0.008	0.00921389	Glyma18g01150	Glyma18g01150.1	Glyma18g01150.1	Glyma.18G008100	Up
GLYMA05G30710.1	1.61	0.029	0.0298042	Glyma05g30710	Glyma05g30710.1	Glyma05g30710.1	Glyma.05G173600	Up
GLYMA09G01270.1	1.6	0.0001	0.000196262	Glyma09g01270	Glyma09g01270.1	Glyma09g01270.1	Glyma.09G010000	Up
GLYMA06G19890.1	1.6	0.0001	0.000196262	Glyma06g19890	Glyma06g19890.1	Glyma06g19890.1	Glyma.06G187200	Up
GLYMA15G21830.1	1.6	0.0004	0.000713881	Glyma15g21830	Glyma15g21830.1	Glyma15g21830.1	Glyma.15G189700	Up
GLYMA09G15980.1	1.6	0.00056	0.00098273	Glyma09g15980	Glyma09g15980.1	Glyma09g15980.1	Glyma.09G105600	Up
GLYMA15G01210.1	1.6	0.001	0.00133192	Glyma15g01210	Glyma15g01210.1	Glyma15g01210.1	Glyma.15G009400	Up
GLYMA01G37136.1	1.6	0.001	0.00133192	Glyma01g37136	Glyma01g37136.1	Glyma01g37136.1	Glyma.01G166400	Up
GLYMA02G08061.1	1.6	0.001	0.00133192	Glyma02g08061	Glyma02g08061.1	Glyma02g08061.1	Glyma.02G073100	Up
GLYMA18G04170.1	1.6	0.003	0.00386503	Glyma18g04170	Glyma18g04170.1	Glyma18g04170.1	Glyma.18G037300	Up
GLYMA03G37460.1	1.6	0.006	0.00757515	Glyma03g37460	Glyma03g37460.1	Glyma03g37460.1	Glyma.03G216600	Up
GLYMA18G53760.4	1.6	0.028	0.0288235	Glyma18g53760	Glyma18g53760.4	Glyma18g53760.4	Glyma.18G299700	Up
GLYMA18G00720.1	1.6	0.028	0.0288235	Glyma18g00720	Glyma18g00720.1	Glyma18g00720.1	Glyma.18G003900	Up
GLYMA20G34750.2	1.6	0.028	0.0288235	Glyma20g34750	Glyma20g34750.2	Glyma20g34750.2	Glyma.20G205100	Up
GLYMA14G06630.1	1.59	0.0001	0.000196262	Glyma14g06630	Glyma14g06630.1	Glyma14g06630.1	Glyma.14G061100	Up
GLYMA06G14340.1	1.59	0.001	0.00133192	Glyma06g14340	Glyma06g14340.1	Glyma06g14340.1	Glyma.06G138500	Up
GLYMA09G37290.1	1.59	0.001	0.00133192	Glyma09g37290	Glyma09g37290.1	Glyma09g37290.1	Glyma.09G238300	Up
GLYMA05G26670.1	1.59	0.001	0.00133192	Glyma05g26670	Glyma05g26670.1	Glyma05g26670.1	Glyma.05G136200	Up
GLYMA17G03430.1	1.59	0.006	0.00757515	Glyma17g03430	Glyma17g03430.1	Glyma17g03430.1	Glyma.17G031000	Up
GLYMA08G02900.1	1.59	0.008	0.00921389	Glyma08g02900	Glyma08g02900.1	Glyma08g02900.1	Glyma.08G025300	Up
GLYMA02G06340.1	1.59	0.008	0.00921389	Glyma02g06340	Glyma02g06340.1	Glyma02g06340.1	Glyma.02G056800	Up
GLYMA07G12741.1	1.58	0.0001	0.000196262	Glyma07g12741	Glyma07g12741.1	Glyma07g12741.1	Glyma.07G121500	Up
GLYMA19G43410.1	1.58	0.0001	0.000196262	Glyma19g43410	Glyma19g43410.1	Glyma19g43410.1	Glyma.19G244700	Up
GLYMA09G08190.2	1.58	0.0001	0.000196262	Glyma09g08190	Glyma09g08190.2	Glyma09g08190.2	Glyma.09G070700	Up
GLYMA12G06240.1	1.58	0.0001	0.000196262	Glyma12g06240	Glyma12g06240.1	Glyma12g06240.1	Glyma.12G058500	Up
GLYMA10G28840.1	1.58	0.0001	0.000196262	Glyma10g28840	Glyma10g28840.1	Glyma10g28840.1	Glyma.10G147200	Up
GLYMA12G02750.1	1.58	0.008	0.00921389	Glyma12g02750	Glyma12g02750.1	Glyma12g02750.1	Glyma.12G024500	Up
GLYMA13G30530.1	1.58	0.016	0.0179359	Glyma13g30530	Glyma13g30530.1	Glyma13g30530.1	Glyma.13G232100	Up
GLYMA19G36050.2	1.58	0.028	0.0288235	Glyma19g36050	Glyma19g36050.2	Glyma19g36050.2	Glyma.19G176700	Up
GLYMA08G26520.1	1.57	0.0001	0.000196262	Glyma08g26520	Glyma08g26520.1	Glyma08g26520.1	Glyma.08G243000	Up
GLYMA01G28810.1	1.57	0.0001	0.000196262	Glyma01g28810	Glyma01g28810.1	Glyma01g28810.1	Glyma.01G115900	Up
GLYMA01G44390.1	1.57	0.0001	0.000196262	Glyma01g44390	Glyma01g44390.1	Glyma01g44390.1	Glyma.01G233600	Up
GLYMA19G43390.1	1.57	0.0001	0.000196262	Glyma19g43390	Glyma19g43390.1	Glyma19g43390.1	Glyma.19G244500	Up
GLYMA20G26951.1	1.57	0.0001	0.000196262	Glyma20g26951	Glyma20g26951.1	Glyma20g26951.1	Glyma.20G133300	Up
GLYMA18G00620.1	1.57	0.0001	0.000196262	Glyma18g00620	Glyma18g00620.1	Glyma18g00620.1	Glyma.18G003100	Up
GLYMA05G06080.2	1.57	0.0001	0.000196262	Glyma05g06080	Glyma05g06080.2	Glyma05g06080.2	Glyma.05G070300	Up
GLYMA07G06660.1	1.57	0.0001	0.000196262	Glyma07g06660	Glyma07g06660.1	Glyma07g06660.1	Glyma.07G060700	Up
GLYMA13G05680.1	1.57	0.0001	0.000196262	Glyma13g05680	Glyma13g05680.1	Glyma13g05680.1	Glyma.13G060700	Up
GLYMA13G43760.1	1.57	0.0001	0.000196262	Glyma13g43760	Glyma13g43760.1	Glyma13g43760.1	Glyma.13G360900	Up
GLYMA12G33090.2	1.57	0.001	0.00133192	Glyma12g33090	Glyma12g33090.2	Glyma12g33090.2	Glyma.12G203800	Up
GLYMA18G42280.1	1.57	0.001	0.00133192	Glyma18g42280	Glyma18g42280.1	Glyma18g42280.1	Glyma.18G195700	Up
GLYMA12G02160.1	1.57	0.024	0.0262957	Glyma12g02160	Glyma12g02160.1	Glyma12g02160.1	Glyma.12G019100	Up
GLYMA02G05450.1	1.56	0.0001	0.000196262	Glyma02g05450	Glyma02g05450.1	Glyma02g05450.1	Glyma.02G048400	Up
GLYMA05G30020.1	1.56	0.0001	0.000196262	Glyma05g30020	Glyma05g30020.1	Glyma05g30020.1	Glyma.05G166600	Up
GLYMA18G42325.1	1.56	0.0001	0.000196262	Glyma18g42325	Glyma18g42325.1	Glyma18g42325.1	Glyma.18G196000	Up
GLYMA04G01950.2	1.56	0.0001	0.000196262	Glyma04g01950	Glyma04g01950.2	Glyma04g01950.2	Glyma.04G017700	Up
GLYMA16G34120.1	1.56	0.0001	0.000196262	Glyma16g34120	Glyma16g34120.1	Glyma16g34120.1	Glyma.16G215500	Up
GLYMA19G30100.1	1.56	0.0001	0.000196262	Glyma19g30100	Glyma19g30100.1	Glyma19g30100.1	Glyma.19G121500	Up
GLYMA08G04170.1	1.56	0.0001	0.000196262	Glyma08g04170	Glyma08g04170.1	Glyma08g04170.1	Glyma.08G037300	Up
GLYMA09G25520.2	1.56	0.001	0.00133192	Glyma09g25520	Glyma09g25520.2	Glyma09g25520.2	Glyma.09G138600	Up
GLYMA08G42850.1	1.56	0.008	0.00921389	Glyma08g42850	Glyma08g42850.1	Glyma08g42850.1	Glyma.08G316500	Up
GLYMA07G20400.1	1.55	0.0001	0.000196262	Glyma07g20400	Glyma07g20400.1	Glyma07g20400.1	Glyma.07G160500	Up
GLYMA11G03010.1	1.55	0.0001	0.000196262	Glyma11g03010	Glyma11g03010.1	Glyma11g03010.1	Glyma.11G027700	Up
GLYMA18G44591.1	1.55	0.0001	0.000196262	Glyma18g44591	Glyma18g44591.1	Glyma18g44591.1	Glyma.18G213500	Up
GLYMA02G07180.1	1.55	0.0001	0.000196262	Glyma02g07180	Glyma02g07180.1	Glyma02g07180.1	Glyma.02G064700	Up
GLYMA11G07530.1	1.55	0.0001	0.000196262	Glyma11g07530	Glyma11g07530.1	Glyma11g07530.1	Glyma.11G070800	Up
GLYMA10G06600.1	1.55	0.0001	0.000196262	Glyma10g06600	Glyma10g06600.1	Glyma10g06600.1	Glyma.10G058200	Up
GLYMA06G44340.1	1.55	0.0001	0.000196262	Glyma06g44340	Glyma06g44340.1	Glyma06g44340.1	Glyma.06G289400	Up
GLYMA20G00290.1	1.55	0.00037	0.000667908	Glyma20g00290	Glyma20g00290.1	Glyma20g00290.1	Glyma.20G001000	Up
GLYMA01G38320.1	1.55	0.001	0.00133192	Glyma01g38320	Glyma01g38320.1	Glyma01g38320.1	Glyma.01G176800	Up
GLYMA11G33950.1	1.55	0.001	0.00133192	Glyma11g33950	Glyma11g33950.1	Glyma11g33950.1	Glyma.11G218500	Up
GLYMA04G08570.1	1.55	0.001	0.00133192	Glyma04g08570	Glyma04g08570.1	Glyma04g08570.1	Glyma.04G080800	Up
GLYMA09G24900.1	1.55	0.002	0.00261411	Glyma09g24900	Glyma09g24900.1	Glyma09g24900.1	Glyma.09G134600	Up
GLYMA20G23010.1	1.55	0.008	0.00921389	Glyma20g23010	Glyma20g23010.1	Glyma20g23010.1	Glyma.20G097700	Up
GLYMA14G12680.2	1.55	0.008	0.00921389	Glyma14g12680	Glyma14g12680.2	Glyma14g12680.2	Glyma.14G107100	Up
GLYMA10G31430.1	1.55	0.024	0.0262957	Glyma10g31430	Glyma10g31430.1	Glyma10g31430.1	Glyma.10G171300	Up
GLYMA11G31810.1	1.55	0.025	0.0272964	Glyma11g31810	Glyma11g31810.1	Glyma11g31810.1	Glyma.11G202700	Up
GLYMA08G06580.1	1.54	0.0001	0.000196262	Glyma08g06580	Glyma08g06580.1	Glyma08g06580.1	Glyma.08G061500	Up
GLYMA13G01970.1	1.54	0.0001	0.000196262	Glyma13g01970	Glyma13g01970.1	Glyma13g01970.1	Glyma.13G087800	Up
GLYMA05G38130.1	1.54	0.00036	0.000655491	Glyma05g38130	Glyma05g38130.1	Glyma05g38130.1	Glyma.05G204600	Up
GLYMA14G39045.1	1.54	0.001	0.00133192	Glyma14g39045	Glyma14g39045.1	Glyma14g39045.1	Glyma.14G209700	Up
GLYMA01G34820.1	1.54	0.001	0.00133192	Glyma01g34820	Glyma01g34820.1	Glyma01g34820.1	Glyma.01G146400	Up
GLYMA04G33760.1	1.54	0.002	0.00261411	Glyma04g33760	Glyma04g33760.1	Glyma04g33760.1	Glyma.04G170500	Up
GLYMA18G05480.2	1.54	0.042	0.0422684	Glyma18g05480	Glyma18g05480.2	Glyma18g05480.2	Glyma.18G048200	Up
GLYMA12G13410.1	1.53	0.0001	0.000196262	Glyma12g13410	Glyma12g13410.1	Glyma12g13410.1	Glyma.12G117600	Up
GLYMA02G47960.1	1.53	0.0001	0.000196262	Glyma02g47960	Glyma02g47960.1	Glyma02g47960.1	Glyma.02G309500	Up
GLYMA09G34310.1	1.53	0.0001	0.000196262	Glyma09g34310	Glyma09g34310.1	Glyma09g34310.1	Glyma.09G210000	Up
GLYMA02G16710.1	1.53	0.0001	0.000196262	Glyma02g16710	Glyma02g16710.1	Glyma02g16710.1	Glyma.02G148200	Up
GLYMA20G24200.1	1.53	0.0001	0.000196262	Glyma20g24200	Glyma20g24200.1	Glyma20g24200.1	Glyma.20G107800	Up
GLYMA08G05140.1	1.53	0.0001	0.000196262	Glyma08g05140	Glyma08g05140.1	Glyma08g05140.1	Glyma.08G046600	Up
GLYMA15G19670.1	1.53	0.001	0.00133192	Glyma15g19670	Glyma15g19670.1	Glyma15g19670.1	Glyma.15G178400	Up
GLYMA14G04000.1	1.53	0.001	0.00133192	Glyma14g04000	Glyma14g04000.1	Glyma14g04000.1	Glyma.14G035700	Up
GLYMA04G41420.1	1.53	0.001	0.00133192	Glyma04g41420	Glyma04g41420.1	Glyma04g41420.1	Glyma.04G235800	Up
GLYMA13G05120.3	1.53	0.008	0.00921389	Glyma13g05120	Glyma13g05120.3	Glyma13g05120.3	Glyma.13G065000	Up
GLYMA17G04990.1	1.53	0.008	0.00921389	Glyma17g04990	Glyma17g04990.1	Glyma17g04990.1	Glyma.17G045100	Up
GLYMA04G33360.1	1.53	0.008	0.00921389	Glyma04g33360	Glyma04g33360.1	Glyma04g33360.1	Glyma.04G167900	Up
GLYMA09G36160.1	1.53	0.039	0.0394382	Glyma09g36160	Glyma09g36160.1	Glyma09g36160.1	Glyma.09G227600	Up
GLYMA02G41120.1	1.52	0.0001	0.000196262	Glyma02g41120	Glyma02g41120.1	Glyma02g41120.1	Glyma.02G244000	Up
GLYMA18G44040.1	1.52	0.0001	0.000196262	Glyma18g44040	Glyma18g44040.1	Glyma18g44040.1	Glyma.18G208900	Up
GLYMA04G40650.1	1.52	0.0001	0.000196262	Glyma04g40650	Glyma04g40650.1	Glyma04g40650.1	Glyma.04G228400	Up
GLYMA11G09550.1	1.52	0.0001	0.000196262	Glyma11g09550	Glyma11g09550.1	Glyma11g09550.1	Glyma.11G090100	Up
GLYMA14G03160.1	1.52	0.0001	0.000196262	Glyma14g03160	Glyma14g03160.1	Glyma14g03160.1	Glyma.14G027900	Up
GLYMA07G16910.1	1.52	0.0001	0.000196262	Glyma07g16910	Glyma07g16910.1	Glyma07g16910.1	Glyma.07G140400	Up
GLYMA15G15660.1	1.52	0.00022	0.00041497	Glyma15g15660	Glyma15g15660.1	Glyma15g15660.1	Glyma.15G146400	Up
GLYMA19G35710.1	1.52	0.001	0.00133192	Glyma19g35710	Glyma19g35710.1	Glyma19g35710.1	Glyma.19G173600	Up
GLYMA16G25620.1	1.52	0.001	0.00133192	Glyma16g25620	Glyma16g25620.1	Glyma16g25620.1	Glyma.16G141700	Up
GLYMA13G17521.1	1.52	0.003	0.00386503	Glyma13g17521	Glyma13g17521.1	Glyma13g17521.1	Glyma.13G114900	Up
GLYMA11G37520.2	1.52	0.008	0.00921389	Glyma11g37520	Glyma11g37520.2	Glyma11g37520.2	Glyma.11G246000	Up
GLYMA08G39660.1	1.52	0.028	0.0288235	Glyma08g39660	Glyma08g39660.1	Glyma08g39660.1	Glyma.08G287300	Up
GLYMA05G27690.1	1.51	0.0001	0.000196262	Glyma05g27690	Glyma05g27690.1	Glyma05g27690.1	Glyma.05G144700	Up
GLYMA05G00620.1	1.51	0.0001	0.000196262	Glyma05g00620	Glyma05g00620.1	Glyma05g00620.1	Glyma.05G022900	Up
GLYMA13G00780.1	1.51	0.0001	0.000196262	Glyma13g00780	Glyma13g00780.1	Glyma13g00780.1	Glyma.13G098500	Up
GLYMA08G47081.1	1.51	0.00043	0.000763099	Glyma08g47081	Glyma08g47081.1	Glyma08g47081.1	Glyma.08G356000	Up
GLYMA07G02270.1	1.51	0.001	0.00133192	Glyma07g02270	Glyma07g02270.1	Glyma07g02270.1	Glyma.07G020000	Up
GLYMA05G32030.3	1.51	0.001	0.00133192	Glyma05g32030	Glyma05g32030.3	Glyma05g32030.3	Glyma.05G186600	Up
GLYMA08G19670.1	1.51	0.001	0.00133192	Glyma08g19670	Glyma08g19670.1	Glyma08g19670.1	Glyma.08G184400	Up
GLYMA02G43970.1	1.51	0.003	0.00386503	Glyma02g43970	Glyma02g43970.1	Glyma02g43970.1	Glyma.02G271900	Up
GLYMA20G19000.1	1.51	0.008	0.00921389	Glyma20g19000	Glyma20g19000.1	Glyma20g19000.1	Glyma.20G077200	Up
GLYMA10G06590.1	1.51	0.008	0.00921389	Glyma10g06590	Glyma10g06590.1	Glyma10g06590.1	Glyma.10G058100	Up
GLYMA10G01500.1	1.51	0.008	0.00921389	Glyma10g01500	Glyma10g01500.1	Glyma10g01500.1	Glyma.10G011800	Up
GLYMA08G06773.1	1.51	0.008	0.00921389	Glyma08g06773	Glyma08g06773.1	Glyma08g06773.1	Glyma.08G063300	Up
GLYMA12G10610.1	1.51	0.028	0.0288235	Glyma12g10610	Glyma12g10610.1	Glyma12g10610.1	Glyma.12G099200	Up
GLYMA18G35300.1	-1.51	0.0001	0.000196262	Glyma18g35300	Glyma18g35300.1	Glyma18g35300.1	Glyma.18G164200	Down
GLYMA05G34490.5	-1.51	0.001	0.00133192	Glyma05g34490	Glyma05g34490.5	Glyma05g34490.5	Glyma.05G240100	Down
GLYMA06G06310.1	-1.51	0.001	0.00133192	Glyma06g06310	Glyma06g06310.1	Glyma06g06310.1	Glyma.06G059700	Down
GLYMA14G02970.3	-1.51	0.001	0.00133192	Glyma14g02970	Glyma14g02970.3	Glyma14g02970.3	Glyma.14G026100	Down
GLYMA11G14800.1	-1.51	0.028	0.0288235	Glyma11g14800	Glyma11g14800.1	Glyma11g14800.1	Glyma.11G139100	Down
GLYMA13G26700.1	-1.52	0.0001	0.000196262	Glyma13g26700	Glyma13g26700.1	Glyma13g26700.1	Glyma.13G197000	Down
GLYMA06G42820.1	-1.52	0.0001	0.000196262	Glyma06g42820	Glyma06g42820.1	Glyma06g42820.1	Glyma.06G275600	Down
GLYMA02G05150.1	-1.52	0.0001	0.000196262	Glyma02g05150	Glyma02g05150.1	Glyma02g05150.1	Glyma.02G046000	Down
GLYMA08G06570.1	-1.52	0.0001	0.000196262	Glyma08g06570	Glyma08g06570.1	Glyma08g06570.1	Glyma.08G061200	Down
GLYMA05G37650.1	-1.52	0.00017	0.000325532	Glyma05g37650	Glyma05g37650.1	Glyma05g37650.1	Glyma.05G209400	Down
GLYMA17G23730.1	-1.52	0.00068	0.00118017	Glyma17g23730	Glyma17g23730.1	Glyma17g23730.1	Glyma.17G184900	Down
GLYMA10G14870.1	-1.52	0.00099	0.00133192	Glyma10g14870	Glyma10g14870.1	Glyma10g14870.1	Glyma.10G110600	Down
GLYMA05G24600.1	-1.52	0.001	0.00133192	Glyma05g24600	Glyma05g24600.1	Glyma05g24600.1	Glyma.05G118400	Down
GLYMA07G30480.1	-1.52	0.001	0.00133192	Glyma07g30480	Glyma07g30480.1	Glyma07g30480.1	Glyma.07G185900	Down
GLYMA19G00460.2	-1.52	0.005	0.00635081	Glyma19g00460	Glyma19g00460.2	Glyma19g00460.2	Glyma.19G004200	Down
GLYMA09G30790.1	-1.52	0.025	0.0272964	Glyma09g30790	Glyma09g30790.1	Glyma09g30790.1	Glyma.09G177300	Down
GLYMA05G01300.1	-1.53	0.0001	0.000196262	Glyma05g01300	Glyma05g01300.1	Glyma05g01300.1	Glyma.05G029200	Down
GLYMA02G40840.1	-1.53	0.0001	0.000196262	Glyma02g40840	Glyma02g40840.1	Glyma02g40840.1	Glyma.02G241400	Down
GLYMA19G39840.1	-1.53	0.0001	0.000196262	Glyma19g39840	Glyma19g39840.1	Glyma19g39840.1	Glyma.19G211000	Down
GLYMA09G29470.1	-1.53	0.0001	0.000196262	Glyma09g29470	Glyma09g29470.1	Glyma09g29470.1	Glyma.09G165000	Down
GLYMA07G34690.3	-1.53	0.001	0.00133192	Glyma07g34690	Glyma07g34690.3	Glyma07g34690.3	Glyma.07G221300	Down
GLYMA20G24480.1	-1.53	0.001	0.00133192	Glyma20g24480	Glyma20g24480.1	Glyma20g24480.1	Glyma.20G110700	Down
GLYMA09G36471.3	-1.53	0.008	0.00921389	Glyma09g36471	Glyma09g36471.3	Glyma09g36471.3	Glyma.09G230400	Down
GLYMA12G10490.1	-1.53	0.03	0.0307317	Glyma12g10490	Glyma12g10490.1	Glyma12g10490.1	Glyma.12G098200	Down
GLYMA02G15910.2	-1.54	0.0001	0.000196262	Glyma02g15910	Glyma02g15910.2	Glyma02g15910.2	Glyma.02G140900	Down
GLYMA04G40740.2	-1.54	0.0001	0.000196262	Glyma04g40740	Glyma04g40740.2	Glyma04g40740.2	Glyma.04G229300	Down
GLYMA04G01840.1	-1.54	0.0001	0.000196262	Glyma04g01840	Glyma04g01840.1	Glyma04g01840.1	Glyma.04G016800	Down
GLYMA17G05670.1	-1.54	0.0001	0.000196262	Glyma17g05670	Glyma17g05670.1	Glyma17g05670.1	Glyma.17G049000	Down
GLYMA20G36970.1	-1.54	0.0001	0.000196262	Glyma20g36970	Glyma20g36970.1	Glyma20g36970.1	Glyma.20G226600	Down
GLYMA17G12960.1	-1.54	0.001	0.00133192	Glyma17g12960	Glyma17g12960.1	Glyma17g12960.1	Glyma.17G120600	Down
GLYMA06G47740.1	-1.54	0.001	0.00133192	Glyma06g47740	Glyma06g47740.1	Glyma06g47740.1	Glyma.06G319300	Down
GLYMA17G12920.1	-1.54	0.001	0.00133192	Glyma17g12920	Glyma17g12920.1	Glyma17g12920.1	Glyma.17G120200	Down
GLYMA18G53370.1	-1.54	0.028	0.0288235	Glyma18g53370	Glyma18g53370.1	Glyma18g53370.1	Glyma.18G296300	Down
GLYMA02G03990.2	-1.55	0.0001	0.000196262	Glyma02g03990	Glyma02g03990.2	Glyma02g03990.2	Glyma.02G035000	Down
GLYMA17G16850.1	-1.55	0.0001	0.000196262	Glyma17g16850	Glyma17g16850.1	Glyma17g16850.1	Glyma.17G157100	Down
GLYMA01G45700.1	-1.55	0.0001	0.000196262	Glyma01g45700	Glyma01g45700.1	Glyma01g45700.1	Glyma.01G245500	Down
GLYMA03G03360.1	-1.55	0.0001	0.000196262	Glyma03g03360	Glyma03g03360.1	Glyma03g03360.1	Glyma.03G028900	Down
GLYMA14G35680.1	-1.55	0.00013	0.000251227	Glyma14g35680	Glyma14g35680.1	Glyma14g35680.1	Glyma.14G178800	Down
GLYMA05G02950.1	-1.55	0.001	0.00133192	Glyma05g02950	Glyma05g02950.1	Glyma05g02950.1	Glyma.05G044600	Down
GLYMA20G27030.1	-1.55	0.001	0.00133192	Glyma20g27030	Glyma20g27030.1	Glyma20g27030.1	Glyma.20G134100	Down
GLYMA19G28900.4	-1.55	0.001	0.00133192	Glyma19g28900	Glyma19g28900.4	Glyma19g28900.4	Glyma.19G112200	Down
GLYMA07G30500.3	-1.55	0.001	0.00133192	Glyma07g30500	Glyma07g30500.3	Glyma07g30500.3	Glyma.07G186000	Down
GLYMA09G36260.2	-1.55	0.001	0.00133192	Glyma09g36260	Glyma09g36260.2	Glyma09g36260.2	Glyma.09G228300	Down
GLYMA05G30160.1	-1.55	0.004	0.00510121	Glyma05g30160	Glyma05g30160.1	Glyma05g30160.1	Glyma.05G168000	Down
GLYMA19G39850.1	-1.56	0.0001	0.000196262	Glyma19g39850	Glyma19g39850.1	Glyma19g39850.1	Glyma.19G211100	Down
GLYMA10G27700.1	-1.56	0.0001	0.000196262	Glyma10g27700	Glyma10g27700.1	Glyma10g27700.1	Glyma.10G136900	Down
GLYMA06G00220.1	-1.56	0.0001	0.000196262	Glyma06g00220	Glyma06g00220.1	Glyma06g00220.1	Glyma.06G000200	Down
GLYMA18G15205.1	-1.56	0.0001	0.000196262	Glyma18g15205	Glyma18g15205.1	Glyma18g15205.1	Glyma.18G120100	Down
GLYMA01G23790.1	-1.56	0.00044	0.000778652	Glyma01g23790	Glyma01g23790.1	Glyma01g23790.1	Glyma.01G097400	Down
GLYMA12G07030.1	-1.56	0.001	0.00133192	Glyma12g07030	Glyma12g07030.1	Glyma12g07030.1	Glyma.12G065100	Down
GLYMA15G35460.2	-1.56	0.028	0.0288235	Glyma15g35460	Glyma15g35460.2	Glyma15g35460.2	Glyma.15G224500	Down
GLYMA01G36390.1	-1.57	0.0001	0.000196262	Glyma01g36390	Glyma01g36390.1	Glyma01g36390.1	Glyma.01G159400	Down
GLYMA17G04820.1	-1.57	0.0001	0.000196262	Glyma17g04820	Glyma17g04820.1	Glyma17g04820.1	Glyma.17G043400	Down
GLYMA04G28550.1	-1.57	0.001	0.00133192	Glyma04g28550	Glyma04g28550.1	Glyma04g28550.1	Glyma.04G138700	Down
GLYMA02G08450.2	-1.57	0.022	0.0241885	Glyma02g08450	Glyma02g08450.2	Glyma02g08450.2	Glyma.02G077200	Down
GLYMA05G02620.1	-1.58	0.0001	0.000196262	Glyma05g02620	Glyma05g02620.1	Glyma05g02620.1	Glyma.05G041400	Down
GLYMA13G00610.1	-1.58	0.0001	0.000196262	Glyma13g00610	Glyma13g00610.1	Glyma13g00610.1	Glyma.13G099700	Down
GLYMA13G43820.1	-1.58	0.008	0.00921389	Glyma13g43820	Glyma13g43820.1	Glyma13g43820.1	Glyma.13G361400	Down
GLYMA08G07730.1	-1.59	0.0001	0.000196262	Glyma08g07730	Glyma08g07730.1	Glyma08g07730.1	Glyma.08G072600	Down
GLYMA07G06130.1	-1.59	0.0001	0.000196262	Glyma07g06130	Glyma07g06130.1	Glyma07g06130.1	Glyma.07G055600	Down
GLYMA17G35120.1	-1.59	0.0001	0.000196262	Glyma17g35120	Glyma17g35120.1	Glyma17g35120.1	Glyma.17G233000	Down
GLYMA06G08190.1	-1.59	0.0001	0.000196262	Glyma06g08190	Glyma06g08190.1	Glyma06g08190.1	Glyma.06G077800	Down
GLYMA08G15680.1	-1.59	0.001	0.00133192	Glyma08g15680	Glyma08g15680.1	Glyma08g15680.1	Glyma.08G148100	Down
GLYMA07G09710.1	-1.59	0.002	0.00261411	Glyma07g09710	Glyma07g09710.1	Glyma07g09710.1	Glyma.07G088200	Down
GLYMA11G27050.1	-1.59	0.004	0.00510121	Glyma11g27050	Glyma11g27050.1	Glyma11g27050.1	Glyma.11G174900	Down
GLYMA18G03896.1	-1.59	0.008	0.00921389	Glyma18g03896	Glyma18g03896.1	Glyma18g03896.1	Glyma.18G034800	Down
GLYMA09G21970.1	-1.6	0.0001	0.000196262	Glyma09g21970	Glyma09g21970.1	Glyma09g21970.1	Glyma.09G122900	Down
GLYMA05G23000.1	-1.6	0.0001	0.000196262	Glyma05g23000	Glyma05g23000.1	Glyma05g23000.1	Glyma.05G108800	Down
GLYMA01G40550.1	-1.6	0.008	0.00921389	Glyma01g40550	Glyma01g40550.1	Glyma01g40550.1	Glyma.01G197500	Down
GLYMA15G14460.1	-1.6	0.011	0.0125316	Glyma15g14460	Glyma15g14460.1	Glyma15g14460.1	Glyma.15G136200	Down
GLYMA13G20780.1	-1.61	0.0001	0.000196262	Glyma13g20780	Glyma13g20780.1	Glyma13g20780.1	Glyma.13G144800	Down
GLYMA15G12170.1	-1.61	0.0001	0.000196262	Glyma15g12170	Glyma15g12170.1	Glyma15g12170.1	Glyma.15G115000	Down
GLYMA05G31200.1	-1.61	0.0001	0.000196262	Glyma05g31200	Glyma05g31200.1	Glyma05g31200.1	Glyma.05G178300	Down
GLYMA13G21540.1	-1.61	0.0001	0.000196262	Glyma13g21540	Glyma13g21540.1	Glyma13g21540.1	Glyma.13G151800	Down
GLYMA14G37241.1	-1.61	0.0001	0.000196262	Glyma14g37241	Glyma14g37241.1	Glyma14g37241.1	Glyma.14G193300	Down
GLYMA02G04810.2	-1.61	0.0001	0.000196262	Glyma02g04810	Glyma02g04810.2	Glyma02g04810.2	Glyma.02G042400	Down
GLYMA15G11120.1	-1.61	0.0001	0.000196262	Glyma15g11120	Glyma15g11120.1	Glyma15g11120.1	Glyma.15G104400	Down
GLYMA09G40560.1	-1.61	0.001	0.00133192	Glyma09g40560	Glyma09g40560.1	Glyma09g40560.1	Glyma.09G269300	Down
GLYMA12G11760.1	-1.61	0.001	0.00133192	Glyma12g11760	Glyma12g11760.1	Glyma12g11760.1	Glyma.12G107500	Down
GLYMA19G26070.1	-1.62	0.0001	0.000196262	Glyma19g26070	Glyma19g26070.1	Glyma19g26070.1	Glyma.19G092100	Down
GLYMA19G01070.1	-1.62	0.0001	0.000196262	Glyma19g01070	Glyma19g01070.1	Glyma19g01070.1	Glyma.19G007900	Down
GLYMA02G08800.1	-1.62	0.0001	0.000196262	Glyma02g08800	Glyma02g08800.1	Glyma02g08800.1	Glyma.02G080000	Down
GLYMA04G43591.1	-1.62	0.001	0.00133192	Glyma04g43591	Glyma04g43591.1	Glyma04g43591.1	Glyma.04G256700	Down
GLYMA11G35651.1	-1.62	0.008	0.00921389	Glyma11g35651	Glyma11g35651.1	Glyma11g35651.1	Glyma.11G233000	Down
GLYMA09G01720.1	-1.64	0.0001	0.000196262	Glyma09g01720	Glyma09g01720.1	Glyma09g01720.1	Glyma.09G014700	Down
GLYMA17G15010.1	-1.64	0.008	0.00921389	Glyma17g15010	Glyma17g15010.1	Glyma17g15010.1	Glyma.17G141100	Down
GLYMA09G15970.1	-1.64	0.028	0.0288235	Glyma09g15970	Glyma09g15970.1	Glyma09g15970.1	Glyma.09G105500	Down
GLYMA19G29060.1	-1.65	0.0001	0.000196262	Glyma19g29060	Glyma19g29060.1	Glyma19g29060.1	Glyma.19G113600	Down
GLYMA16G25270.1	-1.65	0.0001	0.000196262	Glyma16g25270	Glyma16g25270.1	Glyma16g25270.1	Glyma.16G138600	Down
GLYMA10G36420.1	-1.65	0.00034	0.000622674	Glyma10g36420	Glyma10g36420.1	Glyma10g36420.1	Glyma.10G220100	Down
GLYMA15G05770.1	-1.65	0.001	0.00133192	Glyma15g05770	Glyma15g05770.1	Glyma15g05770.1	Glyma.15G052200	Down
GLYMA20G26260.1	-1.65	0.014	0.0158065	Glyma20g26260	Glyma20g26260.1	Glyma20g26260.1	Glyma.20G126400	Down
GLYMA08G00320.1	-1.66	0.0001	0.000196262	Glyma08g00320	Glyma08g00320.1	Glyma08g00320.1	Glyma.08G001200	Down
GLYMA04G42900.1	-1.66	0.001	0.00133192	Glyma04g42900	Glyma04g42900.1	Glyma04g42900.1	Glyma.04G250000	Down
GLYMA06G11560.1	-1.66	0.007	0.00882	Glyma06g11560	Glyma06g11560.1	Glyma06g11560.1	Glyma.06G110400	Down
GLYMA15G06280.1	-1.66	0.013	0.0147568	Glyma15g06280	Glyma15g06280.1	Glyma15g06280.1	Glyma.15G057700	Down
GLYMA03G34580.1	-1.67	0.001	0.00133192	Glyma03g34580	Glyma03g34580.1	Glyma03g34580.1	Glyma.03G188500	Down
GLYMA14G39170.1	-1.68	0.002	0.00261411	Glyma14g39170	Glyma14g39170.1	Glyma14g39170.1	Glyma.14G211100	Down
GLYMA01G44930.1	-1.68	0.006	0.00757515	Glyma01g44930	Glyma01g44930.1	Glyma01g44930.1	Glyma.01G238800	Down
GLYMA07G11580.2	-1.68	0.014	0.0158065	Glyma07g11580	Glyma07g11580.2	Glyma07g11580.2	Glyma.07G102700	Down
GLYMA10G03840.1	-1.69	0.0001	0.000196262	Glyma10g03840	Glyma10g03840.1	Glyma10g03840.1	Glyma.10G033100	Down
GLYMA10G06580.1	-1.69	0.0001	0.000196262	Glyma10g06580	Glyma10g06580.1	Glyma10g06580.1	Glyma.10G058000	Down
GLYMA20G02410.1	-1.69	0.0001	0.000196262	Glyma20g02410	Glyma20g02410.1	Glyma20g02410.1	Glyma.20G019700	Down
GLYMA17G17000.2	-1.69	0.0001	0.000196262	Glyma17g17000	Glyma17g17000.2	Glyma17g17000.2	Glyma.17G158200	Down
GLYMA11G15050.1	-1.69	0.001	0.00133192	Glyma11g15050	Glyma11g15050.1	Glyma11g15050.1	Glyma.11G141600	Down
GLYMA04G07190.1	-1.69	0.001	0.00133192	Glyma04g07190	Glyma04g07190.1	Glyma04g07190.1	Glyma.04G067700	Down
GLYMA07G16510.3	-1.69	0.001	0.00133192	Glyma07g16510	Glyma07g16510.3	Glyma07g16510.3	Glyma.07G137300	Down
GLYMA06G05470.1	-1.71	0.0001	0.000196262	Glyma06g05470	Glyma06g05470.1	Glyma06g05470.1	Glyma.06G052100	Down
GLYMA08G18310.1	-1.71	0.0001	0.000196262	Glyma08g18310	Glyma08g18310.1	Glyma08g18310.1	Glyma.08G172000	Down
GLYMA02G04290.1	-1.71	0.0001	0.000196262	Glyma02g04290	Glyma02g04290.1	Glyma02g04290.1	Glyma.02G037800	Down
GLYMA15G40710.1	-1.71	0.001	0.00133192	Glyma15g40710	Glyma15g40710.1	Glyma15g40710.1	Glyma.15G255400	Down
GLYMA18G47361.1	-1.71	0.001	0.00133192	Glyma18g47361	Glyma18g47361.1	Glyma18g47361.1	Glyma.18G238700	Down
GLYMA04G24070.1	-1.71	0.008	0.00921389	Glyma04g24070	Glyma04g24070.1	Glyma04g24070.1	Glyma.04G155300	Down
GLYMA16G22060.4	-1.72	0.0001	0.000196262	Glyma16g22060	Glyma16g22060.4	Glyma16g22060.4	Glyma.16G116300	Down
GLYMA19G23190.1	-1.72	0.001	0.00133192	Glyma19g23190	Glyma19g23190.1	Glyma19g23190.1	Glyma.19G079400	Down
GLYMA19G31090.2	-1.72	0.001	0.00133192	Glyma19g31090	Glyma19g31090.2	Glyma19g31090.2	Glyma.19G130500	Down
GLYMA15G06160.2	-1.73	0.00058	0.001015	Glyma15g06160	Glyma15g06160.2	Glyma15g06160.2	Glyma.15G056100	Down
GLYMA14G08061.1	-1.73	0.008	0.00921389	Glyma14g08061	Glyma14g08061.1	Glyma14g08061.1	Glyma.14G074000	Down
GLYMA08G18270.1	-1.73	0.028	0.0288235	Glyma08g18270	Glyma08g18270.1	Glyma08g18270.1	Glyma.08G171700	Down
GLYMA06G00610.1	-1.74	0.0001	0.000196262	Glyma06g00610	Glyma06g00610.1	Glyma06g00610.1	Glyma.06G003700	Down
GLYMA19G37530.1	-1.74	0.008	0.00921389	Glyma19g37530	Glyma19g37530.1	Glyma19g37530.1	Glyma.19G191100	Down
GLYMA01G22840.2	-1.75	0.0001	0.000196262	Glyma01g22840	Glyma01g22840.2	Glyma01g22840.2	Glyma.01G091000	Down
GLYMA05G05460.1	-1.75	0.0001	0.000196262	Glyma05g05460	Glyma05g05460.1	Glyma05g05460.1	Glyma.05G066200	Down
GLYMA16G04190.4	-1.75	0.001	0.00133192	Glyma16g04190	Glyma16g04190.4	Glyma16g04190.4	Glyma.16G037900	Down
GLYMA13G00751.1	-1.75	0.028	0.0288235	Glyma13g00751	Glyma13g00751.1	Glyma13g00751.1	Glyma.13G098600	Down
GLYMA08G13540.2	-1.77	0.0001	0.000196262	Glyma08g13540	Glyma08g13540.2	Glyma08g13540.2	Glyma.08G128500	Down
GLYMA03G39870.1	-1.77	0.0001	0.000196262	Glyma03g39870	Glyma03g39870.1	Glyma03g39870.1	Glyma.03G238800	Down
GLYMA05G02920.1	-1.77	0.0001	0.000196262	Glyma05g02920	Glyma05g02920.1	Glyma05g02920.1	Glyma.05G044300	Down
GLYMA05G37940.2	-1.78	0.0001	0.000196262	Glyma05g37940	Glyma05g37940.2	Glyma05g37940.2	Glyma.05G206500	Down
GLYMA07G37610.1	-1.78	0.0001	0.000196262	Glyma07g37610	Glyma07g37610.1	Glyma07g37610.1	Glyma.07G246600	Down
GLYMA08G21530.1	-1.78	0.00042	0.000747458	Glyma08g21530	Glyma08g21530.1	Glyma08g21530.1	Glyma.08G201200	Down
GLYMA09G01300.1	-1.79	0.008	0.00921389	Glyma09g01300	Glyma09g01300.1	Glyma09g01300.1	Glyma.09G010300	Down
GLYMA14G24090.1	-1.8	0.0001	0.000196262	Glyma14g24090	Glyma14g24090.1	Glyma14g24090.1	Glyma.14G152000	Down
GLYMA01G43230.2	-1.8	0.0001	0.000196262	Glyma01g43230	Glyma01g43230.2	Glyma01g43230.2	Glyma.01G223100	Down
GLYMA15G24750.1	-1.8	0.0001	0.000196262	Glyma15g24750	Glyma15g24750.1	Glyma15g24750.1	Glyma.15G206000	Down
GLYMA19G26830.1	-1.8	0.0001	0.000196262	Glyma19g26830	Glyma19g26830.1	Glyma19g26830.1	Glyma.19G096900	Down
GLYMA02G45560.1	-1.8	0.001	0.00133192	Glyma02g45560	Glyma02g45560.1	Glyma02g45560.1	Glyma.02G286100	Down
GLYMA01G03310.1	-1.82	0.0001	0.000196262	Glyma01g03310	Glyma01g03310.1	Glyma01g03310.1	Glyma.01G027000	Down
GLYMA17G14380.1	-1.82	0.0001	0.000196262	Glyma17g14380	Glyma17g14380.1	Glyma17g14380.1	Glyma.17G134900	Down
GLYMA13G16390.2	-1.82	0.00034	0.000622674	Glyma13g16390	Glyma13g16390.2	Glyma13g16390.2	Glyma.13G104400	Down
GLYMA07G30200.1	-1.82	0.001	0.00133192	Glyma07g30200	Glyma07g30200.1	Glyma07g30200.1	Glyma.07G183400	Down
GLYMA12G04340.1	-1.82	0.001	0.00133192	Glyma12g04340	Glyma12g04340.1	Glyma12g04340.1	Glyma.12G039400	Down
GLYMA04G41090.1	-1.82	0.028	0.0288235	Glyma04g41090	Glyma04g41090.1	Glyma04g41090.1	Glyma.04G232500	Down
GLYMA17G01500.1	-1.83	0.0001	0.000196262	Glyma17g01500	Glyma17g01500.1	Glyma17g01500.1	Glyma.17G011500	Down
GLYMA17G34940.1	-1.84	0.0001	0.000196262	Glyma17g34940	Glyma17g34940.1	Glyma17g34940.1	Glyma.17G231200	Down
GLYMA16G04380.2	-1.84	0.0001	0.000196262	Glyma16g04380	Glyma16g04380.2	Glyma16g04380.2	Glyma.16G039800	Down
GLYMA16G21960.1	-1.84	0.008	0.00921389	Glyma16g21960	Glyma16g21960.1	Glyma16g21960.1	Glyma.16G115700	Down
GLYMA06G07750.1	-1.87	0.0001	0.000196262	Glyma06g07750	Glyma06g07750.1	Glyma06g07750.1	Glyma.06G073800	Down
GLYMA07G40360.1	-1.87	0.0001	0.000196262	Glyma07g40360	Glyma07g40360.1	Glyma07g40360.1	Glyma.07G273800	Down
GLYMA03G28590.1	-1.87	0.008	0.00921389	Glyma03g28590	Glyma03g28590.1	Glyma03g28590.1	Glyma.03G130200	Down
GLYMA03G00626.1	-1.88	0.0001	0.000196262	Glyma03g00626	Glyma03g00626.1	Glyma03g00626.1	Glyma.03G003900	Down
GLYMA06G09280.2	-1.88	0.0001	0.000196262	Glyma06g09280	Glyma06g09280.2	Glyma06g09280.2	Glyma.06G088300	Down
GLYMA08G17230.2	-1.88	0.0001	0.000196262	Glyma08g17230	Glyma08g17230.2	Glyma08g17230.2	Glyma.08G162100	Down
GLYMA08G36820.2	-1.88	0.0001	0.000196262	Glyma08g36820	Glyma08g36820.2	Glyma08g36820.2	Glyma.08G273100	Down
GLYMA05G22420.1	-1.88	0.002	0.00261411	Glyma05g22420	Glyma05g22420.1	Glyma05g22420.1	Glyma.05G105200	Down
GLYMA17G15740.1	-1.89	0.0001	0.000196262	Glyma17g15740	Glyma17g15740.1	Glyma17g15740.1	Glyma.17G148000	Down
GLYMA18G08400.2	-1.89	0.0001	0.000196262	Glyma18g08400	Glyma18g08400.2	Glyma18g08400.2	Glyma.18G075800	Down
GLYMA07G15090.1	-1.89	0.036	0.0365806	Glyma07g15090	Glyma07g15090.1	Glyma07g15090.1	Glyma.07G125700	Down
GLYMA17G17450.1	-1.91	0.001	0.00133192	Glyma17g17450	Glyma17g17450.1	Glyma17g17450.1	Glyma.17G161300	Down
GLYMA10G07710.1	-1.92	0.0001	0.000196262	Glyma10g07710	Glyma10g07710.1	Glyma10g07710.1	Glyma.10G066700	Down
GLYMA19G18820.1	-1.92	0.0001	0.000196262	Glyma19g18820	Glyma19g18820.1	Glyma19g18820.1	Glyma.19G070900	Down
GLYMA10G38000.1	-1.93	0.0001	0.000196262	Glyma10g38000	Glyma10g38000.1	Glyma10g38000.1	Glyma.10G235500	Down
GLYMA10G04670.1	-1.93	0.0001	0.000196262	Glyma10g04670	Glyma10g04670.1	Glyma10g04670.1	Glyma.10G041000	Down
GLYMA05G10840.2	-1.95	0.0001	0.000196262	Glyma05g10840	Glyma05g10840.2	Glyma05g10840.2	Glyma.05G090100	Down
GLYMA19G29031.1	-1.95	0.0001	0.000196262	Glyma19g29031	Glyma19g29031.1	Glyma19g29031.1	Glyma.19G113400	Down
GLYMA15G00670.1	-1.95	0.0001	0.000196262	Glyma15g00670	Glyma15g00670.1	Glyma15g00670.1	Glyma.15G004300	Down
GLYMA12G01990.1	-1.96	0.0001	0.000196262	Glyma12g01990	Glyma12g01990.1	Glyma12g01990.1	Glyma.12G017300	Down
GLYMA06G13190.1	-1.96	0.0001	0.000196262	Glyma06g13190	Glyma06g13190.1	Glyma06g13190.1	Glyma.06G126500	Down
GLYMA11G35060.1	-1.96	0.001	0.00133192	Glyma11g35060	Glyma11g35060.1	Glyma11g35060.1	Glyma.11G228200	Down
GLYMA12G04490.1	-1.96	0.001	0.00133192	Glyma12g04490	Glyma12g04490.1	Glyma12g04490.1	Glyma.12G041100	Down
GLYMA19G35990.1	-1.96	0.008	0.00921389	Glyma19g35990	Glyma19g35990.1	Glyma19g35990.1	Glyma.19G176200	Down
GLYMA10G42140.1	-1.97	0.00031	0.000574412	Glyma10g42140	Glyma10g42140.1	Glyma10g42140.1	Glyma.10G274700	Down
GLYMA04G00750.2	-1.97	0.001	0.00133192	Glyma04g00750	Glyma04g00750.2	Glyma04g00750.2	Glyma.04G005700	Down
GLYMA01G00920.1	-1.97	0.003	0.00386503	Glyma01g00920	Glyma01g00920.1	Glyma01g00920.1	Glyma.01G005900	Down
GLYMA18G52650.2	-1.99	0.0001	0.000196262	Glyma18g52650	Glyma18g52650.2	Glyma18g52650.2	Glyma.18G289600	Down
GLYMA14G38820.1	-1.99	0.0001	0.000196262	Glyma14g38820	Glyma14g38820.1	Glyma14g38820.1	Glyma.14G207400	Down
GLYMA02G36570.1	-1.99	0.0001	0.000196262	Glyma02g36570	Glyma02g36570.1	Glyma02g36570.1	Glyma.02G204400	Down
GLYMA15G08850.1	-1.99	0.001	0.00133192	Glyma15g08850	Glyma15g08850.1	Glyma15g08850.1	Glyma.15G082300	Down
GLYMA08G42140.1	-2	0.0001	0.000196262	Glyma08g42140	Glyma08g42140.1	Glyma08g42140.1	Glyma.08G308600	Down
GLYMA09G04730.1	-2	0.0001	0.000196262	Glyma09g04730	Glyma09g04730.1	Glyma09g04730.1	Glyma.09G042200	Down
GLYMA11G36390.1	-2	0.0001	0.000196262	Glyma11g36390	Glyma11g36390.1	Glyma11g36390.1	Glyma.11G256700	Down
GLYMA10G30090.1	-2	0.0001	0.000196262	Glyma10g30090	Glyma10g30090.1	Glyma10g30090.1	Glyma.10G159400	Down
GLYMA01G08690.1	-2	0.001	0.00133192	Glyma01g08690	Glyma01g08690.1	Glyma01g08690.1	Glyma.01G066000	Down
GLYMA06G16650.1	-2.01	0.0001	0.000196262	Glyma06g16650	Glyma06g16650.1	Glyma06g16650.1	Glyma.06G158800	Down
GLYMA06G09860.1	-2.03	0.0001	0.000196262	Glyma06g09860	Glyma06g09860.1	Glyma06g09860.1	Glyma.06G094000	Down
GLYMA18G03300.1	-2.03	0.001	0.00133192	Glyma18g03300	Glyma18g03300.1	Glyma18g03300.1	Glyma.18G029200	Down
GLYMA19G32730.1	-2.03	0.001	0.00133192	Glyma19g32730	Glyma19g32730.1	Glyma19g32730.1	Glyma.19G145400	Down
GLYMA13G20480.1	-2.04	0.0001	0.000196262	Glyma13g20480	Glyma13g20480.1	Glyma13g20480.1	Glyma.13G141600	Down
GLYMA13G28160.1	-2.04	0.0001	0.000196262	Glyma13g28160	Glyma13g28160.1	Glyma13g28160.1	Glyma.13G210600	Down
GLYMA08G03000.1	-2.04	0.0001	0.000196262	Glyma08g03000	Glyma08g03000.1	Glyma08g03000.1	Glyma.08G026400	Down
GLYMA07G01090.1	-2.06	0.0001	0.000196262	Glyma07g01090	Glyma07g01090.1	Glyma07g01090.1	Glyma.07G008800	Down
GLYMA04G07650.1	-2.06	0.0001	0.000196262	Glyma04g07650	Glyma04g07650.1	Glyma04g07650.1	Glyma.04G072600	Down
GLYMA13G23670.1	-2.06	0.008	0.00921389	Glyma13g23670	Glyma13g23670.1	Glyma13g23670.1	Glyma.13G167600	Down
GLYMA10G06170.1	-2.07	0.0001	0.000196262	Glyma10g06170	Glyma10g06170.1	Glyma10g06170.1	Glyma.10G054500	Down
GLYMA13G03600.2	-2.07	0.0001	0.000196262	Glyma13g03600	Glyma13g03600.2	Glyma13g03600.2	Glyma.13G077300	Down
GLYMA15G41970.1	-2.07	0.001	0.00133192	Glyma15g41970	Glyma15g41970.1	Glyma15g41970.1	Glyma.15G265500	Down
GLYMA11G29340.1	-2.07	0.028	0.0288235	Glyma11g29340	Glyma11g29340.1	Glyma11g29340.1	Glyma.11G165700	Down
GLYMA09G41730.2	-2.08	0.0001	0.000196262	Glyma09g41730	Glyma09g41730.2	Glyma09g41730.2	Glyma.09G280800	Down
GLYMA01G41901.1	-2.08	0.001	0.00133192	Glyma01g41901	Glyma01g41901.1	Glyma01g41901.1	Glyma.01G210100	Down
GLYMA16G27580.2	-2.08	0.028	0.0288235	Glyma16g27580	Glyma16g27580.2	Glyma16g27580.2	Glyma.16G160000	Down
GLYMA05G36550.2	-2.1	0.0001	0.000196262	Glyma05g36550	Glyma05g36550.2	Glyma05g36550.2	Glyma.05G220100	Down
GLYMA16G23695.1	-2.1	0.0001	0.000196262	Glyma16g23695	Glyma16g23695.1	Glyma16g23695.1	Glyma.16G127200	Down
GLYMA02G17340.1	-2.1	0.001	0.00133192	Glyma02g17340	Glyma02g17340.1	Glyma02g17340.1	Glyma.02G154400	Down
GLYMA04G00700.1	-2.11	0.0001	0.000196262	Glyma04g00700	Glyma04g00700.1	Glyma04g00700.1	Glyma.04G005300	Down
GLYMA01G05060.2	-2.11	0.0001	0.000196262	Glyma01g05060	Glyma01g05060.2	Glyma01g05060.2	Glyma.01G043400	Down
GLYMA11G15290.1	-2.13	0.0001	0.000196262	Glyma11g15290	Glyma11g15290.1	Glyma11g15290.1	Glyma.11G143800	Down
GLYMA01G28820.7	-2.14	0.0001	0.000196262	Glyma01g28820	Glyma01g28820.7	Glyma01g28820.7	Glyma.01G116000	Down
GLYMA03G35110.1	-2.14	0.0001	0.000196262	Glyma03g35110	Glyma03g35110.1	Glyma03g35110.1	Glyma.03G193400	Down
GLYMA02G02030.2	-2.16	0.0001	0.000196262	Glyma02g02030	Glyma02g02030.2	Glyma02g02030.2	Glyma.02G016700	Down
GLYMA04G01990.1	-2.16	0.028	0.0288235	Glyma04g01990	Glyma04g01990.1	Glyma04g01990.1	Glyma.04G018100	Down
GLYMA14G17880.1	-2.17	0.0001	0.000196262	Glyma14g17880	Glyma14g17880.1	Glyma14g17880.1	Glyma.14G136400	Down
GLYMA11G36620.1	-2.19	0.0001	0.000196262	Glyma11g36620	Glyma11g36620.1	Glyma11g36620.1	Glyma.11G254700	Down
GLYMA01G34340.2	-2.19	0.0001	0.000196262	Glyma01g34340	Glyma01g34340.2	Glyma01g34340.2	Glyma.01G142600	Down
GLYMA07G32100.2	-2.19	0.001	0.00133192	Glyma07g32100	Glyma07g32100.2	Glyma07g32100.2	Glyma.07G200600	Down
GLYMA07G34480.1	-2.2	0.0011	0.00146203	Glyma07g34480	Glyma07g34480.1	Glyma07g34480.1	Glyma.07G219900	Down
GLYMA12G11681.1	-2.22	0.0001	0.000196262	Glyma12g11681	Glyma12g11681.1	Glyma12g11681.1	Glyma.12G106900	Down
GLYMA19G04240.1	-2.22	0.0001	0.000196262	Glyma19g04240	Glyma19g04240.1	Glyma19g04240.1	Glyma.19G033800	Down
GLYMA05G29610.1	-2.22	0.0001	0.000196262	Glyma05g29610	Glyma05g29610.1	Glyma05g29610.1	Glyma.05G163300	Down
GLYMA08G03640.1	-2.23	0.0001	0.000196262	Glyma08g03640	Glyma08g03640.1	Glyma08g03640.1	Glyma.08G032400	Down
GLYMA02G05335.1	-2.23	0.0001	0.000196262	Glyma02g05335	Glyma02g05335.1	Glyma02g05335.1	Glyma.02G047500	Down
GLYMA01G37600.1	-2.23	0.0001	0.000196262	Glyma01g37600	Glyma01g37600.1	Glyma01g37600.1	Glyma.01G170800	Down
GLYMA13G44650.1	-2.25	0.0001	0.000196262	Glyma13g44650	Glyma13g44650.1	Glyma13g44650.1	Glyma.13G369300	Down
GLYMA17G01250.1	-2.25	0.008	0.00921389	Glyma17g01250	Glyma17g01250.1	Glyma17g01250.1	Glyma.17G008800	Down
GLYMA08G40280.1	-2.27	0.0001	0.000196262	Glyma08g40280	Glyma08g40280.1	Glyma08g40280.1	Glyma.08G292100	Down
GLYMA07G39990.2	-2.28	0.0001	0.000196262	Glyma07g39990	Glyma07g39990.2	Glyma07g39990.2	Glyma.07G269700	Down
GLYMA10G07870.1	-2.28	0.0001	0.000196262	Glyma10g07870	Glyma10g07870.1	Glyma10g07870.1	Glyma.10G068000	Down
GLYMA05G36910.1	-2.3	0.0001	0.000196262	Glyma05g36910	Glyma05g36910.1	Glyma05g36910.1	Glyma.05G216600	Down
GLYMA13G17980.1	-2.3	0.0001	0.000196262	Glyma13g17980	Glyma13g17980.1	Glyma13g17980.1	Glyma.13G119400	Down
GLYMA13G15560.1	-2.3	0.0002	0.000378378	Glyma13g15560	Glyma13g15560.1	Glyma13g15560.1	Glyma.13G028200	Down
GLYMA07G05610.1	-2.3	0.049	0.049	Glyma07g05610	Glyma07g05610.1	Glyma07g05610.1	Glyma.07G050200	Down
GLYMA11G11500.1	-2.31	0.0001	0.000196262	Glyma11g11500	Glyma11g11500.1	Glyma11g11500.1	Glyma.11G107600	Down
GLYMA09G03130.1	-2.31	0.0001	0.000196262	Glyma09g03130	Glyma09g03130.1	Glyma09g03130.1	Glyma.09G027300	Down
GLYMA01G29190.1	-2.31	0.0001	0.000196262	Glyma01g29190	Glyma01g29190.1	Glyma01g29190.1	Glyma.01G118000	Down
GLYMA09G04720.1	-2.31	0.0001	0.000196262	Glyma09g04720	Glyma09g04720.1	Glyma09g04720.1	Glyma.09G042100	Down
GLYMA07G09030.1	-2.31	0.0001	0.000196262	Glyma07g09030	Glyma07g09030.1	Glyma07g09030.1	Glyma.07G082400	Down
GLYMA01G34890.1	-2.31	0.0001	0.000196262	Glyma01g34890	Glyma01g34890.1	Glyma01g34890.1	Glyma.01G146700	Down
GLYMA03G28320.1	-2.31	0.001	0.00133192	Glyma03g28320	Glyma03g28320.1	Glyma03g28320.1	Glyma.03G127600	Down
GLYMA08G39340.1	-2.33	0.0001	0.000196262	Glyma08g39340	Glyma08g39340.1	Glyma08g39340.1	Glyma.08G285400	Down
GLYMA08G19840.2	-2.33	0.001	0.00133192	Glyma08g19840	Glyma08g19840.2	Glyma08g19840.2	Glyma.08G186000	Down
GLYMA07G00510.2	-2.35	0.0001	0.000196262	Glyma07g00510	Glyma07g00510.2	Glyma07g00510.2	Glyma.07G003000	Down
GLYMA07G35240.1	-2.35	0.003	0.00386503	Glyma07g35240	Glyma07g35240.1	Glyma07g35240.1	Glyma.07G226000	Down
GLYMA10G34190.1	-2.36	0.0001	0.000196262	Glyma10g34190	Glyma10g34190.1	Glyma10g34190.1	Glyma.10G198100	Down
GLYMA11G07100.1	-2.36	0.0001	0.000196262	Glyma11g07100	Glyma11g07100.1	Glyma11g07100.1	Glyma.11G066600	Down
GLYMA05G32670.3	-2.38	0.0001	0.000196262	Glyma05g32670	Glyma05g32670.3	Glyma05g32670.3	Glyma.05G193200	Down
GLYMA06G22890.1	-2.38	0.0001	0.000196262	Glyma06g22890	Glyma06g22890.1	Glyma06g22890.1	Glyma.06G207300	Down
GLYMA14G00930.1	-2.38	0.0001	0.000196262	Glyma14g00930	Glyma14g00930.1	Glyma14g00930.1	Glyma.14G006100	Down
GLYMA13G30340.2	-2.38	0.0001	0.000196262	Glyma13g30340	Glyma13g30340.2	Glyma13g30340.2	Glyma.13G230300	Down
GLYMA19G31710.2	-2.38	0.0001	0.000196262	Glyma19g31710	Glyma19g31710.2	Glyma19g31710.2	Glyma.19G135900	Down
GLYMA20G35070.2	-2.38	0.00012	0.000233333	Glyma20g35070	Glyma20g35070.2	Glyma20g35070.2	Glyma.20G208300	Down
GLYMA16G27030.1	-2.38	0.015	0.016875	Glyma16g27030	Glyma16g27030.1	Glyma16g27030.1	Glyma.16G154000	Down
GLYMA19G38160.1	-2.38	0.018	0.0200353	Glyma19g38160	Glyma19g38160.1	Glyma19g38160.1	Glyma.19G195400	Down
GLYMA10G40950.1	-2.41	0.028	0.0288235	Glyma10g40950	Glyma10g40950.1	Glyma10g40950.1	Glyma.10G263200	Down
GLYMA05G23280.1	-2.43	0.0001	0.000196262	Glyma05g23280	Glyma05g23280.1	Glyma05g23280.1	Glyma.05G110500	Down
GLYMA14G17080.1	-2.43	0.001	0.00133192	Glyma14g17080	Glyma14g17080.1	Glyma14g17080.1	Glyma.14G132600	Down
GLYMA08G07250.1	-2.46	0.0001	0.000196262	Glyma08g07250	Glyma08g07250.1	Glyma08g07250.1	Glyma.08G068100	Down
GLYMA10G34275.1	-2.46	0.0001	0.000196262	Glyma10g34275	Glyma10g34275.1	Glyma10g34275.1	Glyma.10G198900	Down
GLYMA13G35180.1	-2.46	0.008	0.00921389	Glyma13g35180	Glyma13g35180.1	Glyma13g35180.1	Glyma.13G276600	Down
GLYMA11G07700.1	-2.48	0.0001	0.000196262	Glyma11g07700	Glyma11g07700.1	Glyma11g07700.1	Glyma.11G072300	Down
GLYMA01G34760.1	-2.48	0.0001	0.000196262	Glyma01g34760	Glyma01g34760.1	Glyma01g34760.1	Glyma.01G145900	Down
GLYMA11G15870.1	-2.48	0.0001	0.000196262	Glyma11g15870	Glyma11g15870.1	Glyma11g15870.1	Glyma.U020300	Down
GLYMA17G19750.2	-2.48	0.001	0.00133192	Glyma17g19750	Glyma17g19750.2	Glyma17g19750.2	Glyma.17G172700	Down
GLYMA12G03650.1	-2.5	0.0001	0.000196262	Glyma12g03650	Glyma12g03650.1	Glyma12g03650.1	Glyma.12G032600	Down
GLYMA09G03960.1	-2.5	0.0001	0.000196262	Glyma09g03960	Glyma09g03960.1	Glyma09g03960.1	Glyma.09G035100	Down
GLYMA03G00510.1	-2.5	0.028	0.0288235	Glyma03g00510	Glyma03g00510.1	Glyma03g00510.1	Glyma.03G002800	Down
GLYMA13G40360.1	-2.51	0.0001	0.000196262	Glyma13g40360	Glyma13g40360.1	Glyma13g40360.1	Glyma.13G328400	Down
GLYMA20G36040.1	-2.51	0.0001	0.000196262	Glyma20g36040	Glyma20g36040.1	Glyma20g36040.1	Glyma.20G218100	Down
GLYMA04G34120.1	-2.51	0.0001	0.000196262	Glyma04g34120	Glyma04g34120.1	Glyma04g34120.1	Glyma.04G172800	Down
GLYMA13G38510.2	-2.51	0.0001	0.000196262	Glyma13g38510	Glyma13g38510.2	Glyma13g38510.2	Glyma.13G309100	Down
GLYMA10G02170.1	-2.51	0.0001	0.000196262	Glyma10g02170	Glyma10g02170.1	Glyma10g02170.1	Glyma.10G017300	Down
GLYMA14G27940.1	-2.51	0.0001	0.000196262	Glyma14g27940	Glyma14g27940.1	Glyma14g27940.1	Glyma.14G121200	Down
GLYMA18G07080.1	-2.53	0.0001	0.000196262	Glyma18g07080	Glyma18g07080.1	Glyma18g07080.1	Glyma.18G063400	Down
GLYMA05G06420.1	-2.57	0.0001	0.000196262	Glyma05g06420	Glyma05g06420.1	Glyma05g06420.1	Glyma.05G073100	Down
GLYMA05G36050.2	-2.57	0.0001	0.000196262	Glyma05g36050	Glyma05g36050.2	Glyma05g36050.2	Glyma.05G224900	Down
GLYMA03G01451.1	-2.58	0.0001	0.000196262	Glyma03g01451	Glyma03g01451.1	Glyma03g01451.1	Glyma.03G012200	Down
GLYMA16G09490.1	-2.6	0.0001	0.000196262	Glyma16g09490	Glyma16g09490.1	Glyma16g09490.1	Glyma.16G083700	Down
GLYMA04G02480.1	-2.6	0.0001	0.000196262	Glyma04g02480	Glyma04g02480.1	Glyma04g02480.1	Glyma.04G022800	Down
GLYMA10G37400.1	-2.62	0.008	0.00921389	Glyma10g37400	Glyma10g37400.1	Glyma10g37400.1	Glyma.10G229600	Down
GLYMA13G27340.2	-2.64	0.0001	0.000196262	Glyma13g27340	Glyma13g27340.2	Glyma13g27340.2	Glyma.13G203400	Down
GLYMA20G33340.1	-2.64	0.0001	0.000196262	Glyma20g33340	Glyma20g33340.1	Glyma20g33340.1	Glyma.20G191800	Down
GLYMA08G11240.1	-2.66	0.0001	0.000196262	Glyma08g11240	Glyma08g11240.1	Glyma08g11240.1	Glyma.08G106700	Down
GLYMA08G00970.1	-2.66	0.0001	0.000196262	Glyma08g00970	Glyma08g00970.1	Glyma08g00970.1	Glyma.08G007000	Down
GLYMA15G15090.2	-2.66	0.0001	0.000196262	Glyma15g15090	Glyma15g15090.2	Glyma15g15090.2	Glyma.15G141100	Down
GLYMA13G37395.1	-2.66	0.001	0.00133192	Glyma13g37395	Glyma13g37395.1	Glyma13g37395.1	Glyma.13G298100	Down
GLYMA06G28090.1	-2.66	0.001	0.00133192	Glyma06g28090	Glyma06g28090.1	Glyma06g28090.1	Glyma.06G218900	Down
GLYMA18G00940.2	-2.66	0.001	0.00133192	Glyma18g00940	Glyma18g00940.2	Glyma18g00940.2	Glyma.18G006000	Down
GLYMA10G32050.1	-2.71	0.001	0.00133192	Glyma10g32050	Glyma10g32050.1	Glyma10g32050.1	Glyma.10G176900	Down
GLYMA18G42781.1	-2.73	0.0001	0.000196262	Glyma18g42781	Glyma18g42781.1	Glyma18g42781.1	Glyma.18G199300	Down
GLYMA02G05840.1	-2.73	0.0001	0.000196262	Glyma02g05840	Glyma02g05840.1	Glyma02g05840.1	Glyma.02G052000	Down
GLYMA01G30670.1	-2.73	0.0001	0.000196262	Glyma01g30670	Glyma01g30670.1	Glyma01g30670.1	Glyma.01G123100	Down
GLYMA02G06255.1	-2.73	0.001	0.00133192	Glyma02g06255	Glyma02g06255.1	Glyma02g06255.1	Glyma.02G056000	Down
GLYMA03G28950.2	-2.75	0.0001	0.000196262	Glyma03g28950	Glyma03g28950.2	Glyma03g28950.2	Glyma.03G133600	Down
GLYMA10G26440.1	-2.77	0.0001	0.000196262	Glyma10g26440	Glyma10g26440.1	Glyma10g26440.1	Glyma.10G130600	Down
GLYMA10G31560.1	-2.77	0.001	0.00133192	Glyma10g31560	Glyma10g31560.1	Glyma10g31560.1	Glyma.10G172400	Down
GLYMA08G01190.1	-2.79	0.0001	0.000196262	Glyma08g01190	Glyma08g01190.1	Glyma08g01190.1	Glyma.08G008900	Down
GLYMA20G35590.1	-2.79	0.0001	0.000196262	Glyma20g35590	Glyma20g35590.1	Glyma20g35590.1	Glyma.20G213300	Down
GLYMA01G08730.1	-2.81	0.0001	0.000196262	Glyma01g08730	Glyma01g08730.1	Glyma01g08730.1	Glyma.01G066100	Down
GLYMA19G22780.1	-2.81	0.001	0.00133192	Glyma19g22780	Glyma19g22780.1	Glyma19g22780.1	Glyma.19G078300	Down
GLYMA06G02100.1	-2.83	0.028	0.0288235	Glyma06g02100	Glyma06g02100.1	Glyma06g02100.1	Glyma.06G018500	Down
GLYMA03G30840.2	-2.87	0.00037	0.000667908	Glyma03g30840	Glyma03g30840.2	Glyma03g30840.2	Glyma.03G151700	Down
GLYMA12G30590.3	-2.89	0.0001	0.000196262	Glyma12g30590	Glyma12g30590.3	Glyma12g30590.3	Glyma.12G181300	Down
GLYMA07G35180.1	-2.97	0.0001	0.000196262	Glyma07g35180	Glyma07g35180.1	Glyma07g35180.1	Glyma.07G225400	Down
GLYMA18G51431.1	-2.97	0.0001	0.000196262	Glyma18g51431	Glyma18g51431.1	Glyma18g51431.1	Glyma.18G279300	Down
GLYMA20G20880.1	-3.01	0.0001	0.000196262	Glyma20g20880	Glyma20g20880.1	Glyma20g20880.1	Glyma.20G081400	Down
GLYMA13G07080.1	-3.01	0.008	0.00921389	Glyma13g07080	Glyma13g07080.1	Glyma13g07080.1	Glyma.13G050000	Down
GLYMA18G22430.1	-3.01	0.028	0.0288235	Glyma18g22430	Glyma18g22430.1	Glyma18g22430.1	Glyma.04G143200	Down
GLYMA20G37670.1	-3.07	0.0001	0.000196262	Glyma20g37670	Glyma20g37670.1	Glyma20g37670.1	Glyma.20G233000	Down
GLYMA07G17931.1	-3.1	0.0001	0.000196262	Glyma07g17931	Glyma07g17931.1	Glyma07g17931.1	Glyma.07G148000	Down
GLYMA09G39740.1	-3.1	0.0001	0.000196262	Glyma09g39740	Glyma09g39740.1	Glyma09g39740.1	Glyma.09G261800	Down
GLYMA01G38340.2	-3.14	0.0001	0.000196262	Glyma01g38340	Glyma01g38340.2	Glyma01g38340.2	Glyma.01G177000	Down
GLYMA07G30050.1	-3.16	0.0001	0.000196262	Glyma07g30050	Glyma07g30050.1	Glyma07g30050.1	Glyma.07G181700	Down
GLYMA01G02580.1	-3.2	0.028	0.0288235	Glyma01g02580	Glyma01g02580.1	Glyma01g02580.1	Glyma.01G021000	Down
GLYMA09G42110.1	-3.32	0.0001	0.000196262	Glyma09g42110	Glyma09g42110.1	Glyma09g42110.1	Glyma.09G284200	Down
GLYMA10G39500.1	-3.34	0.0001	0.000196262	Glyma10g39500	Glyma10g39500.1	Glyma10g39500.1	Glyma.10G249400	Down
GLYMA14G05550.1	-3.41	0.01	0.0114338	Glyma14g05550	Glyma14g05550.1	Glyma14g05550.1	Glyma.14G050900	Down
GLYMA06G03930.2	-3.58	0.0001	0.000196262	Glyma06g03930	Glyma06g03930.2	Glyma06g03930.2	Glyma.06G036000	Down
GLYMA18G51370.1	-3.66	0.0001	0.000196262	Glyma18g51370	Glyma18g51370.1	Glyma18g51370.1	Glyma.18G278600	Down
GLYMA11G07370.2	-3.73	0.0001	0.000196262	Glyma11g07370	Glyma11g07370.2	Glyma11g07370.2	Glyma.11G068900	Down
GLYMA17G17860.1	-3.73	0.001	0.00133192	Glyma17g17860	Glyma17g17860.1	Glyma17g17860.1	Glyma.17G164200	Down
GLYMA16G04200.1	-4.44	0.0001	0.000196262	Glyma16g04200	Glyma16g04200.1	Glyma16g04200.1	Glyma.16G038000	Down
GLYMA09G38810.1	-4.69	0.0001	0.000196262	Glyma09g38810	Glyma09g38810.1	Glyma09g38810.1	Glyma.09G252700	Down
GLYMA18G47510.2	-4.86	0.0001	0.000196262	Glyma18g47510	Glyma18g47510.2	Glyma18g47510.2	Glyma.18G240000	Down
GLYMA06G20260.1	-5.21	0.0001	0.000196262	Glyma06g20260	Glyma06g20260.1	Glyma06g20260.1	Glyma.06G190500	Down
GLYMA07G03633.1	-5.98	0.0001	0.000196262	Glyma07g03633	Glyma07g03633.1	Glyma07g03633.1	Glyma.07G032400	Down
GLYMA04G34306.1	-6.63	0.0001	0.000196262	Glyma04g34306	Glyma04g34306.1	Glyma04g34306.1	Glyma.04G174200	Down
GLYMA13G35091.1	-6.68	0.0001	0.000196262	Glyma13g35091	Glyma13g35091.1	Glyma13g35091.1	Glyma.13G275700	Down

## Sheet: 287 DEPs
Accession	logFC(AA/BA)	Permutation.Test.(P-Value)	FDR	V1_GeneName	V1_transcriptName	V1_peptideName	V2_GeneName	up_and_down
GLYMA11G14310.1	8.34	0.0044	0.0056	Glyma11g14310	Glyma11g14310.1	Glyma11g14310.1	Glyma.11G134900	Up
GLYMA03G42070.3	8.34	0.018	0.0200353	Glyma03g42070	Glyma03g42070.3	Glyma03g42070.3	Glyma.03G259600	Up
GLYMA05G29080.11	4.72	0.00027	0.000503254	Glyma05g29080	Glyma05g29080.11	Glyma05g29080.11	Glyma.05G158100	Up
GLYMA11G11020.3	4.41	0.032	0.0327273	Glyma11g11020	Glyma11g11020.3	Glyma11g11020.3	Glyma.11G103500	Up
GLYMA17G10950.1	4.11	0.015	0.016875	Glyma17g10950	Glyma17g10950.1	Glyma17g10950.1	Glyma.17G101400	Up
GLYMA16G21630.1	4	0.042	0.0422684	Glyma16g21630	Glyma16g21630.1	Glyma16g21630.1	Glyma.16G113100	Up
GLYMA17G31740.1	3.63	0.001	0.00133192	Glyma17g31740	Glyma17g31740.1	Glyma17g31740.1	Glyma.17G210000	Up
GLYMA08G22840.1	3.53	0.00028	0.000520354	Glyma08g22840	Glyma08g22840.1	Glyma08g22840.1	Glyma.08G213900	Up
GLYMA18G05210.1	3.16	0.0001	0.000196262	Glyma18g05210	Glyma18g05210.1	Glyma18g05210.1	Glyma.18G045800	Up
GLYMA19G25270.1	3.05	0.016	0.0179359	Glyma19g25270	Glyma19g25270.1	Glyma19g25270.1	Glyma.19G088400	Up
GLYMA03G06660.1	2.79	0.036	0.0365806	Glyma03g06660	Glyma03g06660.1	Glyma03g06660.1	Glyma.03G051600	Up
GLYMA14G01130.1	2.73	0.0001	0.000196262	Glyma14g01130	Glyma14g01130.1	Glyma14g01130.1	Glyma.14G008000	Up
GLYMA04G36725.1	2.73	0.001	0.00133192	Glyma04g36725	Glyma04g36725.1	Glyma04g36725.1	Glyma.04G192300	Up
GLYMA01G31600.1	2.71	0.00064	0.00111381	Glyma01g31600	Glyma01g31600.1	Glyma01g31600.1	Glyma.01G125900	Up
GLYMA04G06581.1	2.68	0.048	0.0481529	Glyma04g06581	Glyma04g06581.1	Glyma04g06581.1	Glyma.04G061900	Up
GLYMA17G36210.2	2.66	0.00019	0.000361631	Glyma17g36210	Glyma17g36210.2	Glyma17g36210.2	Glyma.17G243600	Up
GLYMA06G13290.1	2.64	0.0001	0.000196262	Glyma06g13290	Glyma06g13290.1	Glyma06g13290.1	Glyma.06G127500	Up
GLYMA15G11890.1	2.62	0.012	0.0136462	Glyma15g11890	Glyma15g11890.1	Glyma15g11890.1	Glyma.15G112300	Up
GLYMA13G31941.1	2.62	0.046	0.0462201	Glyma13g31941	Glyma13g31941.1	Glyma13g31941.1	Glyma.13G245700	Up
GLYMA13G17760.1	2.57	0.00035	0.00063913	Glyma13g17760	Glyma13g17760.1	Glyma13g17760.1	Glyma.13G117200	Up
GLYMA05G04510.1	2.55	0.00039	0.000698011	Glyma05g04510	Glyma05g04510.1	Glyma05g04510.1	Glyma.05G058000	Up
GLYMA03G11610.1	2.51	0.00016	0.000308257	Glyma03g11610	Glyma03g11610.1	Glyma03g11610.1	Glyma.03G066800	Up
GLYMA03G24900.1	2.41	0.0001	0.000196262	Glyma03g24900	Glyma03g24900.1	Glyma03g24900.1	Glyma.03G103600	Up
GLYMA13G42420.1	2.39	0.028	0.0288235	Glyma13g42420	Glyma13g42420.1	Glyma13g42420.1	Glyma.14G136600	Up
GLYMA08G18570.1	2.38	0.01	0.0114338	Glyma08g18570	Glyma08g18570.1	Glyma08g18570.1	Glyma.08G174100	Up
GLYMA09G39380.1	2.38	0.042	0.0422684	Glyma09g39380	Glyma09g39380.1	Glyma09g39380.1	Glyma.09G257900	Up
GLYMA17G16370.1	2.36	0.026	0.0282902	Glyma17g16370	Glyma17g16370.1	Glyma17g16370.1	Glyma.17G152900	Up
GLYMA11G35450.3	2.35	0.0001	0.000196262	Glyma11g35450	Glyma11g35450.3	Glyma11g35450.3	Glyma.11G231000	Up
GLYMA11G10310.1	2.3	0.00018	0.000343636	Glyma11g10310	Glyma11g10310.1	Glyma11g10310.1	Glyma.11G097200	Up
GLYMA18G51360.1	2.25	0.004	0.00510121	Glyma18g51360	Glyma18g51360.1	Glyma18g51360.1	Glyma.18G278500	Up
GLYMA06G47821.1	2.25	0.01	0.0114338	Glyma06g47821	Glyma06g47821.1	Glyma06g47821.1	Glyma.06G320100	Up
GLYMA08G47900.2	2.17	0.0001	0.000196262	Glyma08g47900	Glyma08g47900.2	Glyma08g47900.2	Glyma.08G363800	Up
GLYMA05G32130.1	2.17	0.00034	0.000622674	Glyma05g32130	Glyma05g32130.1	Glyma05g32130.1	Glyma.05G187700	Up
GLYMA13G37880.1	2.14	0.0001	0.000196262	Glyma13g37880	Glyma13g37880.1	Glyma13g37880.1	Glyma.13G302900	Up
GLYMA01G26220.1	2.14	0.0001	0.000196262	Glyma01g26220	Glyma01g26220.1	Glyma01g26220.1	Glyma.01G106000	Up
GLYMA20G38320.4	2.11	0.00026	0.000486053	Glyma20g38320	Glyma20g38320.4	Glyma20g38320.4	Glyma.20G239200	Up
GLYMA03G35450.3	2.11	0.028	0.0288235	Glyma03g35450	Glyma03g35450.3	Glyma03g35450.3	Glyma.03G196700	Up
GLYMA07G33800.1	2.11	0.039	0.0394382	Glyma07g33800	Glyma07g33800.1	Glyma07g33800.1	Glyma.07G214900	Up
GLYMA08G03130.1	2.08	0.018	0.0200353	Glyma08g03130	Glyma08g03130.1	Glyma08g03130.1	Glyma.08G027700	Up
GLYMA04G09520.1	2.07	0.026	0.0282902	Glyma04g09520	Glyma04g09520.1	Glyma04g09520.1	Glyma.04G089800	Up
GLYMA03G33880.1	2.06	0.0001	0.000196262	Glyma03g33880	Glyma03g33880.1	Glyma03g33880.1	Glyma.03G181600	Up
GLYMA03G40670.1	2.04	0.021	0.0231294	Glyma03g40670	Glyma03g40670.1	Glyma03g40670.1	Glyma.03G246600	Up
GLYMA20G19980.1	1.99	0.0001	0.000196262	Glyma20g19980	Glyma20g19980.1	Glyma20g19980.1	Glyma.20G079300	Up
GLYMA17G02070.1	1.99	0.014	0.0158065	Glyma17g02070	Glyma17g02070.1	Glyma17g02070.1	Glyma.17G017300	Up
GLYMA02G41270.1	1.97	0.0001	0.000196262	Glyma02g41270	Glyma02g41270.1	Glyma02g41270.1	Glyma.02G245500	Up
GLYMA03G16563.1	1.97	0.0001	0.000196262	Glyma03g16563	Glyma03g16563.1	Glyma03g16563.1	Glyma.04G107600	Up
GLYMA10G27570.3	1.96	0.00051	0.0009	Glyma10g27570	Glyma10g27570.3	Glyma10g27570.3	Glyma.10G136100	Up
GLYMA16G34560.1	1.96	0.001	0.00133192	Glyma16g34560	Glyma16g34560.1	Glyma16g34560.1	Glyma.16G219400	Up
GLYMA17G07090.1	1.96	0.033	0.0336408	Glyma17g07090	Glyma17g07090.1	Glyma17g07090.1	Glyma.17G063500	Up
GLYMA01G03130.1	1.95	0.0002	0.000378378	Glyma01g03130	Glyma01g03130.1	Glyma01g03130.1	Glyma.01G025600	Up
GLYMA03G18410.1	1.93	0.0001	0.000196262	Glyma03g18410	Glyma03g18410.1	Glyma03g18410.1	Glyma.03G066600	Up
GLYMA19G31020.1	1.93	0.038	0.0385507	Glyma19g31020	Glyma19g31020.1	Glyma19g31020.1	Glyma.19G129900	Up
GLYMA01G14373.1	1.89	0.0001	0.000196262	Glyma01g14373	Glyma01g14373.1	Glyma01g14373.1	Glyma.01G074700	Up
GLYMA02G46450.3	1.89	0.008	0.00921389	Glyma02g46450	Glyma02g46450.3	Glyma02g46450.3	Glyma.02G295100	Up
GLYMA05G28440.1	1.88	0.00063	0.00109945	Glyma05g28440	Glyma05g28440.1	Glyma05g28440.1	Glyma.05G151700	Up
GLYMA13G32830.1	1.88	0.028	0.0288235	Glyma13g32830	Glyma13g32830.1	Glyma13g32830.1	Glyma.13G255300	Up
GLYMA11G10210.1	1.87	0.0001	0.000196262	Glyma11g10210	Glyma11g10210.1	Glyma11g10210.1	Glyma.11G096400	Up
GLYMA08G29030.1	1.87	0.00012	0.000233333	Glyma08g29030	Glyma08g29030.1	Glyma08g29030.1	Glyma.08G258700	Up
GLYMA15G41370.1	1.87	0.00037	0.000667908	Glyma15g41370	Glyma15g41370.1	Glyma15g41370.1	Glyma.15G260300	Up
GLYMA02G13280.1	1.87	0.00074	0.00127726	Glyma02g13280	Glyma02g13280.1	Glyma02g13280.1	Glyma.02G120500	Up
GLYMA09G01820.1	1.85	0.02	0.0221441	Glyma09g01820	Glyma09g01820.1	Glyma09g01820.1	Glyma.09G015600	Up
GLYMA20G24830.2	1.84	0.0001	0.000196262	Glyma20g24830	Glyma20g24830.2	Glyma20g24830.2	Glyma.20G114500	Up
GLYMA06G17360.1	1.84	0.00013	0.000251227	Glyma06g17360	Glyma06g17360.1	Glyma06g17360.1	Glyma.06G165200	Up
GLYMA05G25810.1	1.83	0.001	0.00133192	Glyma05g25810	Glyma05g25810.1	Glyma05g25810.1	Glyma.05G128000	Up
GLYMA01G24931.1	1.82	0.0001	0.000196262	Glyma01g24931	Glyma01g24931.1	Glyma01g24931.1	Glyma.01G102600	Up
GLYMA12G01950.1	1.82	0.0001	0.000196262	Glyma12g01950	Glyma12g01950.1	Glyma12g01950.1	Glyma.12G016900	Up
GLYMA12G02920.1	1.82	0.02	0.0221441	Glyma12g02920	Glyma12g02920.1	Glyma12g02920.1	Glyma.12G026000	Up
GLYMA04G43580.1	1.82	0.028	0.0288235	Glyma04g43580	Glyma04g43580.1	Glyma04g43580.1	Glyma.04G256600	Up
GLYMA05G26180.3	1.82	0.033	0.0336408	Glyma05g26180	Glyma05g26180.3	Glyma05g26180.3	Glyma.05G131500	Up
GLYMA07G01480.1	1.8	0.00023	0.00043125	Glyma07g01480	Glyma07g01480.1	Glyma07g01480.1	Glyma.07G012300	Up
GLYMA06G03410.1	1.8	0.001	0.00133192	Glyma06g03410	Glyma06g03410.1	Glyma06g03410.1	Glyma.06G030900	Up
GLYMA02G45660.2	1.79	0.0001	0.000196262	Glyma02g45660	Glyma02g45660.2	Glyma02g45660.2	Glyma.02G287100	Up
GLYMA02G15400.1	1.79	0.00087	0.00133192	Glyma02g15400	Glyma02g15400.1	Glyma02g15400.1	Glyma.02G136300	Up
GLYMA10G11850.2	1.79	0.008	0.00921389	Glyma10g11850	Glyma10g11850.2	Glyma10g11850.2	Glyma.10G091600	Up
GLYMA12G03210.3	1.79	0.028	0.0288235	Glyma12g03210	Glyma12g03210.3	Glyma12g03210.3	Glyma.12G028300	Up
GLYMA08G41960.1	1.78	0.028	0.0288235	Glyma08g41960	Glyma08g41960.1	Glyma08g41960.1	Glyma.08G306800	Up
GLYMA04G06610.1	1.77	0.0001	0.000196262	Glyma04g06610	Glyma04g06610.1	Glyma04g06610.1	Glyma.04G062200	Up
GLYMA08G09170.1	1.77	0.028	0.0288235	Glyma08g09170	Glyma08g09170.1	Glyma08g09170.1	Glyma.08G086700	Up
GLYMA16G29960.1	1.75	0.0001	0.000196262	Glyma16g29960	Glyma16g29960.1	Glyma16g29960.1	Glyma.16G180500	Up
GLYMA05G36630.1	1.75	0.001	0.00133192	Glyma05g36630	Glyma05g36630.1	Glyma05g36630.1	Glyma.05G219300	Up
GLYMA02G37150.1	1.75	0.003	0.00386503	Glyma02g37150	Glyma02g37150.1	Glyma02g37150.1	Glyma.02G208900	Up
GLYMA19G37520.1	1.74	0.0001	0.000196262	Glyma19g37520	Glyma19g37520.1	Glyma19g37520.1	Glyma.19G190900	Up
GLYMA10G39900.1	1.74	0.008	0.00921389	Glyma10g39900	Glyma10g39900.1	Glyma10g39900.1	Glyma.10G253000	Up
GLYMA08G16770.1	1.73	0.0001	0.000196262	Glyma08g16770	Glyma08g16770.1	Glyma08g16770.1	Glyma.08G157700	Up
GLYMA18G08550.1	1.73	0.0001	0.000196262	Glyma18g08550	Glyma18g08550.1	Glyma18g08550.1	Glyma.18G076900	Up
GLYMA08G35830.1	1.73	0.001	0.00133192	Glyma08g35830	Glyma08g35830.1	Glyma08g35830.1	Glyma.08G267700	Up
GLYMA08G03440.1	1.72	0.03	0.0307317	Glyma08g03440	Glyma08g03440.1	Glyma08g03440.1	Glyma.08G030500	Up
GLYMA05G04300.1	1.71	0.0001	0.000196262	Glyma05g04300	Glyma05g04300.1	Glyma05g04300.1	Glyma.05G056400	Up
GLYMA05G37700.1	1.71	0.00039	0.000698011	Glyma05g37700	Glyma05g37700.1	Glyma05g37700.1	Glyma.05G208900	Up
GLYMA02G44190.1	1.71	0.01	0.0114338	Glyma02g44190	Glyma02g44190.1	Glyma02g44190.1	Glyma.02G274300	Up
GLYMA11G07000.1	1.71	0.018	0.0200353	Glyma11g07000	Glyma11g07000.1	Glyma11g07000.1	Glyma.11G065500	Up
GLYMA08G07990.1	1.71	0.028	0.0288235	Glyma08g07990	Glyma08g07990.1	Glyma08g07990.1	Glyma.08G075100	Up
GLYMA18G13630.1	1.71	0.028	0.0288235	Glyma18g13630	Glyma18g13630.1	Glyma18g13630.1	Glyma.18G111200	Up
GLYMA13G04150.1	1.69	0.0001	0.000196262	Glyma13g04150	Glyma13g04150.1	Glyma13g04150.1	Glyma.13G072500	Up
GLYMA04G01470.1	1.69	0.001	0.00133192	Glyma04g01470	Glyma04g01470.1	Glyma04g01470.1	Glyma.04G013200	Up
GLYMA09G04430.1	1.68	0.001	0.00133192	Glyma09g04430	Glyma09g04430.1	Glyma09g04430.1	Glyma.09G039600	Up
GLYMA15G05620.1	1.68	0.004	0.00510121	Glyma15g05620	Glyma15g05620.1	Glyma15g05620.1	Glyma.15G050500	Up
GLYMA10G44070.1	1.67	0.0001	0.000196262	Glyma10g44070	Glyma10g44070.1	Glyma10g44070.1	Glyma.10G294300	Up
GLYMA11G01770.1	1.67	0.008	0.00921389	Glyma11g01770	Glyma11g01770.1	Glyma11g01770.1	Glyma.11G015500	Up
GLYMA03G30280.1	1.67	0.008	0.00921389	Glyma03g30280	Glyma03g30280.1	Glyma03g30280.1	Glyma.03G146600	Up
GLYMA17G18720.1	1.67	0.021	0.0231294	Glyma17g18720	Glyma17g18720.1	Glyma17g18720.1	Glyma.17G170600	Up
GLYMA08G21720.1	1.67	0.049	0.049	Glyma08g21720	Glyma08g21720.1	Glyma08g21720.1	Glyma.08G202900	Up
GLYMA04G05620.5	1.66	0.0001	0.000196262	Glyma04g05620	Glyma04g05620.5	Glyma04g05620.5	Glyma.04G053300	Up
GLYMA10G43850.1	1.66	0.0001	0.000196262	Glyma10g43850	Glyma10g43850.1	Glyma10g43850.1	Glyma.10G292200	Up
GLYMA18G38950.2	1.66	0.00023	0.00043125	Glyma18g38950	Glyma18g38950.2	Glyma18g38950.2	Glyma.18G178500	Up
GLYMA08G47790.1	1.65	0.001	0.00133192	Glyma08g47790	Glyma08g47790.1	Glyma08g47790.1	Glyma.08G362900	Up
GLYMA08G12220.2	1.65	0.001	0.00133192	Glyma08g12220	Glyma08g12220.2	Glyma08g12220.2	Glyma.08G115800	Up
GLYMA18G01280.1	1.65	0.011	0.0125316	Glyma18g01280	Glyma18g01280.1	Glyma18g01280.1	Glyma.18G009200	Up
GLYMA08G02930.1	1.65	0.028	0.0288235	Glyma08g02930	Glyma08g02930.1	Glyma08g02930.1	Glyma.08G025600	Up
GLYMA18G42300.1	1.64	0.0001	0.000196262	Glyma18g42300	Glyma18g42300.1	Glyma18g42300.1	Glyma.18G195900	Up
GLYMA14G06780.1	1.64	0.001	0.00133192	Glyma14g06780	Glyma14g06780.1	Glyma14g06780.1	Glyma.14G062500	Up
GLYMA15G36180.1	1.64	0.008	0.00921389	Glyma15g36180	Glyma15g36180.1	Glyma15g36180.1	Glyma.15G227500	Up
GLYMA13G26960.2	1.62	0.0001	0.000196262	Glyma13g26960	Glyma13g26960.2	Glyma13g26960.2	Glyma.13G199500	Up
GLYMA10G42650.1	1.62	0.0001	0.000196262	Glyma10g42650	Glyma10g42650.1	Glyma10g42650.1	Glyma.10G279900	Up
GLYMA05G37190.1	1.62	0.0001	0.000196262	Glyma05g37190	Glyma05g37190.1	Glyma05g37190.1	Glyma.05G213800	Up
GLYMA08G41650.3	1.62	0.0001	0.000196262	Glyma08g41650	Glyma08g41650.3	Glyma08g41650.3	Glyma.08G304100	Up
GLYMA01G37810.1	1.62	0.0001	0.000196262	Glyma01g37810	Glyma01g37810.1	Glyma01g37810.1	Glyma.01G172600	Up
GLYMA08G26150.1	1.62	0.00017	0.000325532	Glyma08g26150	Glyma08g26150.1	Glyma08g26150.1	Glyma.08G239900	Up
GLYMA17G05410.1	1.62	0.021	0.0231294	Glyma17g05410	Glyma17g05410.1	Glyma17g05410.1	Glyma.13G320200	Up
GLYMA06G33380.1	1.61	0.0001	0.000196262	Glyma06g33380	Glyma06g33380.1	Glyma06g33380.1	Glyma.06G229900	Up
GLYMA12G01080.3	1.61	0.0001	0.000196262	Glyma12g01080	Glyma12g01080.3	Glyma12g01080.3	Glyma.12G008300	Up
GLYMA15G13380.1	1.61	0.00032	0.000591202	Glyma15g13380	Glyma15g13380.1	Glyma15g13380.1	Glyma.15G127700	Up
GLYMA04G38750.1	1.61	0.00099	0.00133192	Glyma04g38750	Glyma04g38750.1	Glyma04g38750.1	Glyma.04G210200	Up
GLYMA08G08260.1	1.61	0.001	0.00133192	Glyma08g08260	Glyma08g08260.1	Glyma08g08260.1	Glyma.08G077800	Up
GLYMA16G05500.1	1.61	0.001	0.00133192	Glyma16g05500	Glyma16g05500.1	Glyma16g05500.1	Glyma.16G050500	Up
GLYMA05G29870.1	1.61	0.008	0.00921389	Glyma05g29870	Glyma05g29870.1	Glyma05g29870.1	Glyma.05G165500	Up
GLYMA13G25870.1	1.61	0.008	0.00921389	Glyma13g25870	Glyma13g25870.1	Glyma13g25870.1	Glyma.13G189500	Up
GLYMA18G01150.1	1.61	0.008	0.00921389	Glyma18g01150	Glyma18g01150.1	Glyma18g01150.1	Glyma.18G008100	Up
GLYMA05G30710.1	1.61	0.029	0.0298042	Glyma05g30710	Glyma05g30710.1	Glyma05g30710.1	Glyma.05G173600	Up
GLYMA06G19890.1	1.6	0.0001	0.000196262	Glyma06g19890	Glyma06g19890.1	Glyma06g19890.1	Glyma.06G187200	Up
GLYMA09G15980.1	1.6	0.00056	0.00098273	Glyma09g15980	Glyma09g15980.1	Glyma09g15980.1	Glyma.09G105600	Up
GLYMA15G01210.1	1.6	0.001	0.00133192	Glyma15g01210	Glyma15g01210.1	Glyma15g01210.1	Glyma.15G009400	Up
GLYMA01G37136.1	1.6	0.001	0.00133192	Glyma01g37136	Glyma01g37136.1	Glyma01g37136.1	Glyma.01G166400	Up
GLYMA02G08061.1	1.6	0.001	0.00133192	Glyma02g08061	Glyma02g08061.1	Glyma02g08061.1	Glyma.02G073100	Up
GLYMA18G04170.1	1.6	0.003	0.00386503	Glyma18g04170	Glyma18g04170.1	Glyma18g04170.1	Glyma.18G037300	Up
GLYMA18G53760.4	1.6	0.028	0.0288235	Glyma18g53760	Glyma18g53760.4	Glyma18g53760.4	Glyma.18G299700	Up
GLYMA20G34750.2	1.6	0.028	0.0288235	Glyma20g34750	Glyma20g34750.2	Glyma20g34750.2	Glyma.20G205100	Up
GLYMA14G06630.1	1.59	0.0001	0.000196262	Glyma14g06630	Glyma14g06630.1	Glyma14g06630.1	Glyma.14G061100	Up
GLYMA06G14340.1	1.59	0.001	0.00133192	Glyma06g14340	Glyma06g14340.1	Glyma06g14340.1	Glyma.06G138500	Up
GLYMA05G26670.1	1.59	0.001	0.00133192	Glyma05g26670	Glyma05g26670.1	Glyma05g26670.1	Glyma.05G136200	Up
GLYMA17G03430.1	1.59	0.006	0.00757515	Glyma17g03430	Glyma17g03430.1	Glyma17g03430.1	Glyma.17G031000	Up
GLYMA08G02900.1	1.59	0.008	0.00921389	Glyma08g02900	Glyma08g02900.1	Glyma08g02900.1	Glyma.08G025300	Up
GLYMA02G06340.1	1.59	0.008	0.00921389	Glyma02g06340	Glyma02g06340.1	Glyma02g06340.1	Glyma.02G056800	Up
GLYMA07G12741.1	1.58	0.0001	0.000196262	Glyma07g12741	Glyma07g12741.1	Glyma07g12741.1	Glyma.07G121500	Up
GLYMA19G43410.1	1.58	0.0001	0.000196262	Glyma19g43410	Glyma19g43410.1	Glyma19g43410.1	Glyma.19G244700	Up
GLYMA09G08190.2	1.58	0.0001	0.000196262	Glyma09g08190	Glyma09g08190.2	Glyma09g08190.2	Glyma.09G070700	Up
GLYMA12G06240.1	1.58	0.0001	0.000196262	Glyma12g06240	Glyma12g06240.1	Glyma12g06240.1	Glyma.12G058500	Up
GLYMA10G28840.1	1.58	0.0001	0.000196262	Glyma10g28840	Glyma10g28840.1	Glyma10g28840.1	Glyma.10G147200	Up
GLYMA12G02750.1	1.58	0.008	0.00921389	Glyma12g02750	Glyma12g02750.1	Glyma12g02750.1	Glyma.12G024500	Up
GLYMA08G26520.1	1.57	0.0001	0.000196262	Glyma08g26520	Glyma08g26520.1	Glyma08g26520.1	Glyma.08G243000	Up
GLYMA01G28810.1	1.57	0.0001	0.000196262	Glyma01g28810	Glyma01g28810.1	Glyma01g28810.1	Glyma.01G115900	Up
GLYMA01G44390.1	1.57	0.0001	0.000196262	Glyma01g44390	Glyma01g44390.1	Glyma01g44390.1	Glyma.01G233600	Up
GLYMA19G43390.1	1.57	0.0001	0.000196262	Glyma19g43390	Glyma19g43390.1	Glyma19g43390.1	Glyma.19G244500	Up
GLYMA20G26951.1	1.57	0.0001	0.000196262	Glyma20g26951	Glyma20g26951.1	Glyma20g26951.1	Glyma.20G133300	Up
GLYMA18G00620.1	1.57	0.0001	0.000196262	Glyma18g00620	Glyma18g00620.1	Glyma18g00620.1	Glyma.18G003100	Up
GLYMA05G06080.2	1.57	0.0001	0.000196262	Glyma05g06080	Glyma05g06080.2	Glyma05g06080.2	Glyma.05G070300	Up
GLYMA07G06660.1	1.57	0.0001	0.000196262	Glyma07g06660	Glyma07g06660.1	Glyma07g06660.1	Glyma.07G060700	Up
GLYMA13G05680.1	1.57	0.0001	0.000196262	Glyma13g05680	Glyma13g05680.1	Glyma13g05680.1	Glyma.13G060700	Up
GLYMA13G43760.1	1.57	0.0001	0.000196262	Glyma13g43760	Glyma13g43760.1	Glyma13g43760.1	Glyma.13G360900	Up
GLYMA12G33090.2	1.57	0.001	0.00133192	Glyma12g33090	Glyma12g33090.2	Glyma12g33090.2	Glyma.12G203800	Up
GLYMA18G42280.1	1.57	0.001	0.00133192	Glyma18g42280	Glyma18g42280.1	Glyma18g42280.1	Glyma.18G195700	Up
GLYMA12G02160.1	1.57	0.024	0.0262957	Glyma12g02160	Glyma12g02160.1	Glyma12g02160.1	Glyma.12G019100	Up
GLYMA02G05450.1	1.56	0.0001	0.000196262	Glyma02g05450	Glyma02g05450.1	Glyma02g05450.1	Glyma.02G048400	Up
GLYMA18G42325.1	1.56	0.0001	0.000196262	Glyma18g42325	Glyma18g42325.1	Glyma18g42325.1	Glyma.18G196000	Up
GLYMA04G01950.2	1.56	0.0001	0.000196262	Glyma04g01950	Glyma04g01950.2	Glyma04g01950.2	Glyma.04G017700	Up
GLYMA16G34120.1	1.56	0.0001	0.000196262	Glyma16g34120	Glyma16g34120.1	Glyma16g34120.1	Glyma.16G215500	Up
GLYMA19G30100.1	1.56	0.0001	0.000196262	Glyma19g30100	Glyma19g30100.1	Glyma19g30100.1	Glyma.19G121500	Up
GLYMA08G04170.1	1.56	0.0001	0.000196262	Glyma08g04170	Glyma08g04170.1	Glyma08g04170.1	Glyma.08G037300	Up
GLYMA09G25520.2	1.56	0.001	0.00133192	Glyma09g25520	Glyma09g25520.2	Glyma09g25520.2	Glyma.09G138600	Up
GLYMA08G42850.1	1.56	0.008	0.00921389	Glyma08g42850	Glyma08g42850.1	Glyma08g42850.1	Glyma.08G316500	Up
GLYMA07G20400.1	1.55	0.0001	0.000196262	Glyma07g20400	Glyma07g20400.1	Glyma07g20400.1	Glyma.07G160500	Up
GLYMA11G03010.1	1.55	0.0001	0.000196262	Glyma11g03010	Glyma11g03010.1	Glyma11g03010.1	Glyma.11G027700	Up
GLYMA18G44591.1	1.55	0.0001	0.000196262	Glyma18g44591	Glyma18g44591.1	Glyma18g44591.1	Glyma.18G213500	Up
GLYMA02G07180.1	1.55	0.0001	0.000196262	Glyma02g07180	Glyma02g07180.1	Glyma02g07180.1	Glyma.02G064700	Up
GLYMA11G07530.1	1.55	0.0001	0.000196262	Glyma11g07530	Glyma11g07530.1	Glyma11g07530.1	Glyma.11G070800	Up
GLYMA10G06600.1	1.55	0.0001	0.000196262	Glyma10g06600	Glyma10g06600.1	Glyma10g06600.1	Glyma.10G058200	Up
GLYMA06G44340.1	1.55	0.0001	0.000196262	Glyma06g44340	Glyma06g44340.1	Glyma06g44340.1	Glyma.06G289400	Up
GLYMA20G00290.1	1.55	0.00037	0.000667908	Glyma20g00290	Glyma20g00290.1	Glyma20g00290.1	Glyma.20G001000	Up
GLYMA01G38320.1	1.55	0.001	0.00133192	Glyma01g38320	Glyma01g38320.1	Glyma01g38320.1	Glyma.01G176800	Up
GLYMA11G33950.1	1.55	0.001	0.00133192	Glyma11g33950	Glyma11g33950.1	Glyma11g33950.1	Glyma.11G218500	Up
GLYMA04G08570.1	1.55	0.001	0.00133192	Glyma04g08570	Glyma04g08570.1	Glyma04g08570.1	Glyma.04G080800	Up
GLYMA20G23010.1	1.55	0.008	0.00921389	Glyma20g23010	Glyma20g23010.1	Glyma20g23010.1	Glyma.20G097700	Up
GLYMA14G12680.2	1.55	0.008	0.00921389	Glyma14g12680	Glyma14g12680.2	Glyma14g12680.2	Glyma.14G107100	Up
GLYMA08G06580.1	1.54	0.0001	0.000196262	Glyma08g06580	Glyma08g06580.1	Glyma08g06580.1	Glyma.08G061500	Up
GLYMA13G01970.1	1.54	0.0001	0.000196262	Glyma13g01970	Glyma13g01970.1	Glyma13g01970.1	Glyma.13G087800	Up
GLYMA14G39045.1	1.54	0.001	0.00133192	Glyma14g39045	Glyma14g39045.1	Glyma14g39045.1	Glyma.14G209700	Up
GLYMA01G34820.1	1.54	0.001	0.00133192	Glyma01g34820	Glyma01g34820.1	Glyma01g34820.1	Glyma.01G146400	Up
GLYMA04G33760.1	1.54	0.002	0.00261411	Glyma04g33760	Glyma04g33760.1	Glyma04g33760.1	Glyma.04G170500	Up
GLYMA12G13410.1	1.53	0.0001	0.000196262	Glyma12g13410	Glyma12g13410.1	Glyma12g13410.1	Glyma.12G117600	Up
GLYMA02G47960.1	1.53	0.0001	0.000196262	Glyma02g47960	Glyma02g47960.1	Glyma02g47960.1	Glyma.02G309500	Up
GLYMA09G34310.1	1.53	0.0001	0.000196262	Glyma09g34310	Glyma09g34310.1	Glyma09g34310.1	Glyma.09G210000	Up
GLYMA02G16710.1	1.53	0.0001	0.000196262	Glyma02g16710	Glyma02g16710.1	Glyma02g16710.1	Glyma.02G148200	Up
GLYMA20G24200.1	1.53	0.0001	0.000196262	Glyma20g24200	Glyma20g24200.1	Glyma20g24200.1	Glyma.20G107800	Up
GLYMA08G05140.1	1.53	0.0001	0.000196262	Glyma08g05140	Glyma08g05140.1	Glyma08g05140.1	Glyma.08G046600	Up
GLYMA15G19670.1	1.53	0.001	0.00133192	Glyma15g19670	Glyma15g19670.1	Glyma15g19670.1	Glyma.15G178400	Up
GLYMA14G04000.1	1.53	0.001	0.00133192	Glyma14g04000	Glyma14g04000.1	Glyma14g04000.1	Glyma.14G035700	Up
GLYMA04G41420.1	1.53	0.001	0.00133192	Glyma04g41420	Glyma04g41420.1	Glyma04g41420.1	Glyma.04G235800	Up
GLYMA13G05120.3	1.53	0.008	0.00921389	Glyma13g05120	Glyma13g05120.3	Glyma13g05120.3	Glyma.13G065000	Up
GLYMA17G04990.1	1.53	0.008	0.00921389	Glyma17g04990	Glyma17g04990.1	Glyma17g04990.1	Glyma.17G045100	Up
GLYMA04G33360.1	1.53	0.008	0.00921389	Glyma04g33360	Glyma04g33360.1	Glyma04g33360.1	Glyma.04G167900	Up
GLYMA09G36160.1	1.53	0.039	0.0394382	Glyma09g36160	Glyma09g36160.1	Glyma09g36160.1	Glyma.09G227600	Up
GLYMA02G41120.1	1.52	0.0001	0.000196262	Glyma02g41120	Glyma02g41120.1	Glyma02g41120.1	Glyma.02G244000	Up
GLYMA18G44040.1	1.52	0.0001	0.000196262	Glyma18g44040	Glyma18g44040.1	Glyma18g44040.1	Glyma.18G208900	Up
GLYMA04G40650.1	1.52	0.0001	0.000196262	Glyma04g40650	Glyma04g40650.1	Glyma04g40650.1	Glyma.04G228400	Up
GLYMA11G09550.1	1.52	0.0001	0.000196262	Glyma11g09550	Glyma11g09550.1	Glyma11g09550.1	Glyma.11G090100	Up
GLYMA14G03160.1	1.52	0.0001	0.000196262	Glyma14g03160	Glyma14g03160.1	Glyma14g03160.1	Glyma.14G027900	Up
GLYMA07G16910.1	1.52	0.0001	0.000196262	Glyma07g16910	Glyma07g16910.1	Glyma07g16910.1	Glyma.07G140400	Up
GLYMA19G35710.1	1.52	0.001	0.00133192	Glyma19g35710	Glyma19g35710.1	Glyma19g35710.1	Glyma.19G173600	Up
GLYMA16G25620.1	1.52	0.001	0.00133192	Glyma16g25620	Glyma16g25620.1	Glyma16g25620.1	Glyma.16G141700	Up
GLYMA13G17521.1	1.52	0.003	0.00386503	Glyma13g17521	Glyma13g17521.1	Glyma13g17521.1	Glyma.13G114900	Up
GLYMA11G37520.2	1.52	0.008	0.00921389	Glyma11g37520	Glyma11g37520.2	Glyma11g37520.2	Glyma.11G246000	Up
GLYMA05G27690.1	1.51	0.0001	0.000196262	Glyma05g27690	Glyma05g27690.1	Glyma05g27690.1	Glyma.05G144700	Up
GLYMA05G00620.1	1.51	0.0001	0.000196262	Glyma05g00620	Glyma05g00620.1	Glyma05g00620.1	Glyma.05G022900	Up
GLYMA07G02270.1	1.51	0.001	0.00133192	Glyma07g02270	Glyma07g02270.1	Glyma07g02270.1	Glyma.07G020000	Up
GLYMA05G32030.3	1.51	0.001	0.00133192	Glyma05g32030	Glyma05g32030.3	Glyma05g32030.3	Glyma.05G186600	Up
GLYMA08G19670.1	1.51	0.001	0.00133192	Glyma08g19670	Glyma08g19670.1	Glyma08g19670.1	Glyma.08G184400	Up
GLYMA02G43970.1	1.51	0.003	0.00386503	Glyma02g43970	Glyma02g43970.1	Glyma02g43970.1	Glyma.02G271900	Up
GLYMA20G19000.1	1.51	0.008	0.00921389	Glyma20g19000	Glyma20g19000.1	Glyma20g19000.1	Glyma.20G077200	Up
GLYMA10G06590.1	1.51	0.008	0.00921389	Glyma10g06590	Glyma10g06590.1	Glyma10g06590.1	Glyma.10G058100	Up
GLYMA10G01500.1	1.51	0.008	0.00921389	Glyma10g01500	Glyma10g01500.1	Glyma10g01500.1	Glyma.10G011800	Up
GLYMA08G06773.1	1.51	0.008	0.00921389	Glyma08g06773	Glyma08g06773.1	Glyma08g06773.1	Glyma.08G063300	Up
GLYMA18G35300.1	-1.51	0.0001	0.000196262	Glyma18g35300	Glyma18g35300.1	Glyma18g35300.1	Glyma.18G164200	Down
GLYMA05G34490.5	-1.51	0.001	0.00133192	Glyma05g34490	Glyma05g34490.5	Glyma05g34490.5	Glyma.05G240100	Down
GLYMA06G06310.1	-1.51	0.001	0.00133192	Glyma06g06310	Glyma06g06310.1	Glyma06g06310.1	Glyma.06G059700	Down
GLYMA14G02970.3	-1.51	0.001	0.00133192	Glyma14g02970	Glyma14g02970.3	Glyma14g02970.3	Glyma.14G026100	Down
GLYMA11G14800.1	-1.51	0.028	0.0288235	Glyma11g14800	Glyma11g14800.1	Glyma11g14800.1	Glyma.11G139100	Down
GLYMA06G42820.1	-1.52	0.0001	0.000196262	Glyma06g42820	Glyma06g42820.1	Glyma06g42820.1	Glyma.06G275600	Down
GLYMA05G37650.1	-1.52	0.00017	0.000325532	Glyma05g37650	Glyma05g37650.1	Glyma05g37650.1	Glyma.05G209400	Down
GLYMA10G14870.1	-1.52	0.00099	0.00133192	Glyma10g14870	Glyma10g14870.1	Glyma10g14870.1	Glyma.10G110600	Down
GLYMA05G24600.1	-1.52	0.001	0.00133192	Glyma05g24600	Glyma05g24600.1	Glyma05g24600.1	Glyma.05G118400	Down
GLYMA07G30480.1	-1.52	0.001	0.00133192	Glyma07g30480	Glyma07g30480.1	Glyma07g30480.1	Glyma.07G185900	Down
GLYMA19G00460.2	-1.52	0.005	0.00635081	Glyma19g00460	Glyma19g00460.2	Glyma19g00460.2	Glyma.19G004200	Down
GLYMA02G40840.1	-1.53	0.0001	0.000196262	Glyma02g40840	Glyma02g40840.1	Glyma02g40840.1	Glyma.02G241400	Down
GLYMA19G39840.1	-1.53	0.0001	0.000196262	Glyma19g39840	Glyma19g39840.1	Glyma19g39840.1	Glyma.19G211000	Down
GLYMA02G15910.2	-1.54	0.0001	0.000196262	Glyma02g15910	Glyma02g15910.2	Glyma02g15910.2	Glyma.02G140900	Down
GLYMA04G40740.2	-1.54	0.0001	0.000196262	Glyma04g40740	Glyma04g40740.2	Glyma04g40740.2	Glyma.04G229300	Down
GLYMA04G01840.1	-1.54	0.0001	0.000196262	Glyma04g01840	Glyma04g01840.1	Glyma04g01840.1	Glyma.04G016800	Down
GLYMA17G12960.1	-1.54	0.001	0.00133192	Glyma17g12960	Glyma17g12960.1	Glyma17g12960.1	Glyma.17G120600	Down
GLYMA06G47740.1	-1.54	0.001	0.00133192	Glyma06g47740	Glyma06g47740.1	Glyma06g47740.1	Glyma.06G319300	Down
GLYMA17G12920.1	-1.54	0.001	0.00133192	Glyma17g12920	Glyma17g12920.1	Glyma17g12920.1	Glyma.17G120200	Down
GLYMA18G53370.1	-1.54	0.028	0.0288235	Glyma18g53370	Glyma18g53370.1	Glyma18g53370.1	Glyma.18G296300	Down
GLYMA02G03990.2	-1.55	0.0001	0.000196262	Glyma02g03990	Glyma02g03990.2	Glyma02g03990.2	Glyma.02G035000	Down
GLYMA17G16850.1	-1.55	0.0001	0.000196262	Glyma17g16850	Glyma17g16850.1	Glyma17g16850.1	Glyma.17G157100	Down
GLYMA01G45700.1	-1.55	0.0001	0.000196262	Glyma01g45700	Glyma01g45700.1	Glyma01g45700.1	Glyma.01G245500	Down
GLYMA20G27030.1	-1.55	0.001	0.00133192	Glyma20g27030	Glyma20g27030.1	Glyma20g27030.1	Glyma.20G134100	Down
GLYMA09G36260.2	-1.55	0.001	0.00133192	Glyma09g36260	Glyma09g36260.2	Glyma09g36260.2	Glyma.09G228300	Down
GLYMA19G39850.1	-1.56	0.0001	0.000196262	Glyma19g39850	Glyma19g39850.1	Glyma19g39850.1	Glyma.19G211100	Down
GLYMA18G15205.1	-1.56	0.0001	0.000196262	Glyma18g15205	Glyma18g15205.1	Glyma18g15205.1	Glyma.18G120100	Down
GLYMA12G07030.1	-1.56	0.001	0.00133192	Glyma12g07030	Glyma12g07030.1	Glyma12g07030.1	Glyma.12G065100	Down
GLYMA17G04820.1	-1.57	0.0001	0.000196262	Glyma17g04820	Glyma17g04820.1	Glyma17g04820.1	Glyma.17G043400	Down
GLYMA13G00610.1	-1.58	0.0001	0.000196262	Glyma13g00610	Glyma13g00610.1	Glyma13g00610.1	Glyma.13G099700	Down
GLYMA17G35120.1	-1.59	0.0001	0.000196262	Glyma17g35120	Glyma17g35120.1	Glyma17g35120.1	Glyma.17G233000	Down
GLYMA06G08190.1	-1.59	0.0001	0.000196262	Glyma06g08190	Glyma06g08190.1	Glyma06g08190.1	Glyma.06G077800	Down
GLYMA07G09710.1	-1.59	0.002	0.00261411	Glyma07g09710	Glyma07g09710.1	Glyma07g09710.1	Glyma.07G088200	Down
GLYMA18G03896.1	-1.59	0.008	0.00921389	Glyma18g03896	Glyma18g03896.1	Glyma18g03896.1	Glyma.18G034800	Down
GLYMA05G23000.1	-1.6	0.0001	0.000196262	Glyma05g23000	Glyma05g23000.1	Glyma05g23000.1	Glyma.05G108800	Down
GLYMA13G20780.1	-1.61	0.0001	0.000196262	Glyma13g20780	Glyma13g20780.1	Glyma13g20780.1	Glyma.13G144800	Down
GLYMA15G12170.1	-1.61	0.0001	0.000196262	Glyma15g12170	Glyma15g12170.1	Glyma15g12170.1	Glyma.15G115000	Down
GLYMA09G40560.1	-1.61	0.001	0.00133192	Glyma09g40560	Glyma09g40560.1	Glyma09g40560.1	Glyma.09G269300	Down
GLYMA04G43591.1	-1.62	0.001	0.00133192	Glyma04g43591	Glyma04g43591.1	Glyma04g43591.1	Glyma.04G256700	Down
GLYMA09G01720.1	-1.64	0.0001	0.000196262	Glyma09g01720	Glyma09g01720.1	Glyma09g01720.1	Glyma.09G014700	Down
GLYMA17G15010.1	-1.64	0.008	0.00921389	Glyma17g15010	Glyma17g15010.1	Glyma17g15010.1	Glyma.17G141100	Down
GLYMA10G36420.1	-1.65	0.00034	0.000622674	Glyma10g36420	Glyma10g36420.1	Glyma10g36420.1	Glyma.10G220100	Down
GLYMA04G42900.1	-1.66	0.001	0.00133192	Glyma04g42900	Glyma04g42900.1	Glyma04g42900.1	Glyma.04G250000	Down
GLYMA10G03840.1	-1.69	0.0001	0.000196262	Glyma10g03840	Glyma10g03840.1	Glyma10g03840.1	Glyma.10G033100	Down
GLYMA10G06580.1	-1.69	0.0001	0.000196262	Glyma10g06580	Glyma10g06580.1	Glyma10g06580.1	Glyma.10G058000	Down
GLYMA11G15050.1	-1.69	0.001	0.00133192	Glyma11g15050	Glyma11g15050.1	Glyma11g15050.1	Glyma.11G141600	Down
GLYMA04G07190.1	-1.69	0.001	0.00133192	Glyma04g07190	Glyma04g07190.1	Glyma04g07190.1	Glyma.04G067700	Down
GLYMA18G47361.1	-1.71	0.001	0.00133192	Glyma18g47361	Glyma18g47361.1	Glyma18g47361.1	Glyma.18G238700	Down
GLYMA16G22060.4	-1.72	0.0001	0.000196262	Glyma16g22060	Glyma16g22060.4	Glyma16g22060.4	Glyma.16G116300	Down
GLYMA15G06160.2	-1.73	0.00058	0.001015	Glyma15g06160	Glyma15g06160.2	Glyma15g06160.2	Glyma.15G056100	Down
GLYMA08G18270.1	-1.73	0.028	0.0288235	Glyma08g18270	Glyma08g18270.1	Glyma08g18270.1	Glyma.08G171700	Down
GLYMA19G37530.1	-1.74	0.008	0.00921389	Glyma19g37530	Glyma19g37530.1	Glyma19g37530.1	Glyma.19G191100	Down
GLYMA16G04190.4	-1.75	0.001	0.00133192	Glyma16g04190	Glyma16g04190.4	Glyma16g04190.4	Glyma.16G037900	Down
GLYMA15G24750.1	-1.8	0.0001	0.000196262	Glyma15g24750	Glyma15g24750.1	Glyma15g24750.1	Glyma.15G206000	Down
GLYMA13G16390.2	-1.82	0.00034	0.000622674	Glyma13g16390	Glyma13g16390.2	Glyma13g16390.2	Glyma.13G104400	Down
GLYMA16G04380.2	-1.84	0.0001	0.000196262	Glyma16g04380	Glyma16g04380.2	Glyma16g04380.2	Glyma.16G039800	Down
GLYMA06G07750.1	-1.87	0.0001	0.000196262	Glyma06g07750	Glyma06g07750.1	Glyma06g07750.1	Glyma.06G073800	Down
GLYMA19G29031.1	-1.95	0.0001	0.000196262	Glyma19g29031	Glyma19g29031.1	Glyma19g29031.1	Glyma.19G113400	Down
GLYMA10G30090.1	-2	0.0001	0.000196262	Glyma10g30090	Glyma10g30090.1	Glyma10g30090.1	Glyma.10G159400	Down
GLYMA02G02030.2	-2.16	0.0001	0.000196262	Glyma02g02030	Glyma02g02030.2	Glyma02g02030.2	Glyma.02G016700	Down
GLYMA13G15560.1	-2.3	0.0002	0.000378378	Glyma13g15560	Glyma13g15560.1	Glyma13g15560.1	Glyma.13G028200	Down
GLYMA07G05610.1	-2.3	0.049	0.049	Glyma07g05610	Glyma07g05610.1	Glyma07g05610.1	Glyma.07G050200	Down
GLYMA08G39340.1	-2.33	0.0001	0.000196262	Glyma08g39340	Glyma08g39340.1	Glyma08g39340.1	Glyma.08G285400	Down
GLYMA03G30840.2	-2.87	0.00037	0.000667908	Glyma03g30840	Glyma03g30840.2	Glyma03g30840.2	Glyma.03G151700	Down
GLYMA12G30590.3	-2.89	0.0001	0.000196262	Glyma12g30590	Glyma12g30590.3	Glyma12g30590.3	Glyma.12G181300	Down
GLYMA14G05550.1	-3.41	0.01	0.0114338	Glyma14g05550	Glyma14g05550.1	Glyma14g05550.1	Glyma.14G050900	Down
