# Supplementary material for: Integrated transcriptomic and proteomic analysis of a cytoplasmic male sterility line and associated maintainer line in soybean
Source: Front Plant Sci. 2023 Feb 2;14:1098125. doi: 10.3389/fpls.2023.1098125 (PMC9933710; doi:10.3389/fpls.2023.1098125)
Supplement: Supplementary file 1 [file DataSheet_1.zip › Supplementary materials/Table S12 DEPs at the BP stage.xlsx]

## Sheet: 626 DEPs
Accession	logFC(AM/BM)	Permutation Test (P-Value)	FDR	V1_GeneName	V1_transcriptName	V1_peptideName	V2_GeneName	up_and_down
GLYMA11G10430.2	5.93809	0.00063	0.00106878	Glyma11g10430	Glyma11g10430.2	Glyma11g10430.2	Glyma.11G098300	Up
GLYMA18G49400.1	4.78991	0.00022	0.00038904	Glyma18g49400	Glyma18g49400.1	Glyma18g49400.1	Glyma.18G259400	Up
GLYMA14G06170.1	4.31691	0.04	0.0404523	Glyma14g06170	Glyma14g06170.1	Glyma14g06170.1	Glyma.14G056900	Up
GLYMA12G07270.1	4.25748	0.00042	0.000724298	Glyma12g07270	Glyma12g07270.1	Glyma12g07270.1	Glyma.12G067800	Up
GLYMA11G37320.1	3.55537	0.0002	0.000355682	Glyma11g37320	Glyma11g37320.1	Glyma11g37320.1	Glyma.11G248000	Up
GLYMA09G37290.1	3.50642	0.001	0.00131789	Glyma09g37290	Glyma09g37290.1	Glyma09g37290.1	Glyma.09G238300	Up
GLYMA03G36920.1	3.34035	0.008	0.00900719	Glyma03g36920	Glyma03g36920.1	Glyma03g36920.1	Glyma.03G211000	Up
GLYMA18G04940.1	3.18215	0.00017	0.000304057	Glyma18g04940	Glyma18g04940.1	Glyma18g04940.1	Glyma.18G043600	Up
GLYMA02G15640.1	3.18215	0.00037	0.000639834	Glyma02g15640	Glyma02g15640.1	Glyma02g15640.1	Glyma.02G138400	Up
GLYMA16G04690.1	3.13834	0.00069	0.00116426	Glyma16g04690	Glyma16g04690.1	Glyma16g04690.1	Glyma.16G042600	Up
GLYMA19G02380.1	3.07375	0.0001	0.000186866	Glyma19g02380	Glyma19g02380.1	Glyma19g02380.1	Glyma.19G020100	Up
GLYMA18G02120.1	2.96905	0.00014	0.000254767	Glyma18g02120	Glyma18g02120.1	Glyma18g02120.1	Glyma.18G017700	Up
GLYMA02G12170.2	2.94854	0.0001	0.000186866	Glyma02g12170	Glyma02g12170.2	Glyma02g12170.2	Glyma.02G109400	Up
GLYMA18G52900.1	2.86791	0.0001	0.000186866	Glyma18g52900	Glyma18g52900.1	Glyma18g52900.1	Glyma.18G291900	Up
GLYMA05G00400.1	2.78949	0.0001	0.000186866	Glyma05g00400	Glyma05g00400.1	Glyma05g00400.1	Glyma.05G020900	Up
GLYMA01G41790.1	2.78949	0.0001	0.000186866	Glyma01g41790	Glyma01g41790.1	Glyma01g41790.1	Glyma.01G209200	Up
GLYMA14G08380.3	2.77022	0.0001	0.000186866	Glyma14g08380	Glyma14g08380.3	Glyma14g08380.3	Glyma.14G077300	Up
GLYMA15G15610.1	2.77022	0.001	0.00131789	Glyma15g15610	Glyma15g15610.1	Glyma15g15610.1	Glyma.15G145900	Up
GLYMA08G44820.2	2.75108	0.0001	0.000186866	Glyma08g44820	Glyma08g44820.2	Glyma08g44820.2	Glyma.08G337500	Up
GLYMA20G25090.1	2.71321	0.0001	0.000186866	Glyma20g25090	Glyma20g25090.1	Glyma20g25090.1	Glyma.20G116800	Up
GLYMA10G11620.1	2.67586	0.00076	0.0012755	Glyma10g11620	Glyma10g11620.1	Glyma10g11620.1	Glyma.10G090100	Up
GLYMA08G44590.1	2.62079	0.00011	0.000204332	Glyma08g44590	Glyma08g44590.1	Glyma08g44590.1	Glyma.08G332900	Up
GLYMA03G26060.1	2.56685	0.00017	0.000304057	Glyma03g26060	Glyma03g26060.1	Glyma03g26060.1	Glyma.03G109900	Up
GLYMA05G38130.1	2.47942	0.0001	0.000186866	Glyma05g38130	Glyma05g38130.1	Glyma05g38130.1	Glyma.05G204600	Up
GLYMA03G01750.1	2.46229	0.0001	0.000186866	Glyma03g01750	Glyma03g01750.1	Glyma03g01750.1	Glyma.03G015400	Up
GLYMA15G15480.1	2.46229	0.008	0.00900719	Glyma15g15480	Glyma15g15480.1	Glyma15g15480.1	Glyma.15G144800	Up
GLYMA17G08630.1	2.44528	0.008	0.00900719	Glyma17g08630	Glyma17g08630.1	Glyma17g08630.1	Glyma.17G078400	Up
GLYMA10G32230.2	2.42839	0.013	0.0144804	Glyma10g32230	Glyma10g32230.2	Glyma10g32230.2	Glyma.10G178900	Up
GLYMA18G44970.1	2.41162	0.00013	0.000238651	Glyma18g44970	Glyma18g44970.1	Glyma18g44970.1	Glyma.18G217200	Up
GLYMA03G37460.1	2.41162	0.001	0.00131789	Glyma03g37460	Glyma03g37460.1	Glyma03g37460.1	Glyma.03G216600	Up
GLYMA16G33800.1	2.34567	0.001	0.00131789	Glyma16g33800	Glyma16g33800.1	Glyma16g33800.1	Glyma.16G212500	Up
GLYMA14G08380.2	2.32947	0.0001	0.000186866	Glyma14g08380	Glyma14g08380.2	Glyma14g08380.2	Glyma.14G077300	Up
GLYMA08G19101.1	2.2974	0.008	0.00900719	Glyma08g19101	Glyma08g19101.1	Glyma08g19101.1	Glyma.08G178900	Up
GLYMA12G29110.1	2.28153	0.001	0.00131789	Glyma12g29110	Glyma12g29110.1	Glyma12g29110.1	Glyma.12G169600	Up
GLYMA20G08870.1	2.26577	0.012	0.0134143	Glyma20g08870	Glyma20g08870.1	Glyma20g08870.1	Glyma.20G046200	Up
GLYMA16G04760.1	2.25012	0.0001	0.000186866	Glyma16g04760	Glyma16g04760.1	Glyma16g04760.1	Glyma.16G043400	Up
GLYMA19G39570.1	2.23457	0.001	0.00131789	Glyma19g39570	Glyma19g39570.1	Glyma19g39570.1	Glyma.19G208200	Up
GLYMA18G08220.1	2.23457	0.045	0.0452894	Glyma18g08220	Glyma18g08220.1	Glyma18g08220.1	Glyma.18G074100	Up
GLYMA01G45690.1	2.15846	0.0001	0.000186866	Glyma01g45690	Glyma01g45690.1	Glyma01g45690.1	Glyma.01G245400	Up
GLYMA03G27580.1	2.11404	0.001	0.00131789	Glyma03g27580	Glyma03g27580.1	Glyma03g27580.1	Glyma.03G120900	Up
GLYMA09G34640.1	2.09943	0.0001	0.000186866	Glyma09g34640	Glyma09g34640.1	Glyma09g34640.1	Glyma.09G213100	Up
GLYMA19G05980.1	2.09943	0.0013	0.00170608	Glyma19g05980	Glyma19g05980.1	Glyma19g05980.1	Glyma.19G044900	Up
GLYMA13G31500.1	2.08493	0.0001	0.000186866	Glyma13g31500	Glyma13g31500.1	Glyma13g31500.1	Glyma.13G241300	Up
GLYMA04G14800.1	2.08493	0.001	0.00131789	Glyma04g14800	Glyma04g14800.1	Glyma04g14800.1	Glyma.04G123800	Up
GLYMA09G28310.1	2.07053	0.0001	0.000186866	Glyma09g28310	Glyma09g28310.1	Glyma09g28310.1	Glyma.09G155500	Up
GLYMA09G07560.1	2.07053	0.02	0.0219264	Glyma09g07560	Glyma09g07560.1	Glyma09g07560.1	Glyma.09G065900	Up
GLYMA13G35120.1	2.02792	0.00017	0.000304057	Glyma13g35120	Glyma13g35120.1	Glyma13g35120.1	Glyma.13G276000	Up
GLYMA04G12950.1	2.01391	0.0001	0.000186866	Glyma04g12950	Glyma04g12950.1	Glyma04g12950.1	Glyma.04G116500	Up
GLYMA07G32180.2	2.01391	0.00037	0.000639834	Glyma07g32180	Glyma07g32180.2	Glyma07g32180.2	Glyma.07G201200	Up
GLYMA06G18490.1	2	0.0001	0.000186866	Glyma06g18490	Glyma06g18490.1	Glyma06g18490.1	Glyma.06G175600	Up
GLYMA02G07420.1	1.98618	0.028	0.0285008	Glyma02g07420	Glyma02g07420.1	Glyma02g07420.1	Glyma.02G067300	Up
GLYMA04G37120.1	1.97247	0.0001	0.000186866	Glyma04g37120	Glyma04g37120.1	Glyma04g37120.1	Glyma.04G195100	Up
GLYMA12G02260.1	1.97247	0.0001	0.000186866	Glyma12g02260	Glyma12g02260.1	Glyma12g02260.1	Glyma.12G020000	Up
GLYMA07G34190.2	1.95884	0.00013	0.000238651	Glyma07g34190	Glyma07g34190.2	Glyma07g34190.2	Glyma.07G217900	Up
GLYMA12G03470.1	1.94531	0.0001	0.000186866	Glyma12g03470	Glyma12g03470.1	Glyma12g03470.1	Glyma.12G030800	Up
GLYMA06G46470.1	1.94531	0.008	0.00900719	Glyma06g46470	Glyma06g46470.1	Glyma06g46470.1	Glyma.06G308000	Up
GLYMA08G39660.1	1.94531	0.028	0.0285008	Glyma08g39660	Glyma08g39660.1	Glyma08g39660.1	Glyma.08G287300	Up
GLYMA18G44680.1	1.93187	0.0001	0.000186866	Glyma18g44680	Glyma18g44680.1	Glyma18g44680.1	Glyma.18G214600	Up
GLYMA11G37360.1	1.93187	0.0001	0.000186866	Glyma11g37360	Glyma11g37360.1	Glyma11g37360.1	Glyma.11G247600	Up
GLYMA04G01130.1	1.93187	0.0001	0.000186866	Glyma04g01130	Glyma04g01130.1	Glyma04g01130.1	Glyma.04G009400	Up
GLYMA01G45710.1	1.93187	0.0001	0.000186866	Glyma01g45710	Glyma01g45710.1	Glyma01g45710.1	Glyma.01G245600	Up
GLYMA07G37060.1	1.93187	0.00075	0.0012621	Glyma07g37060	Glyma07g37060.1	Glyma07g37060.1	Glyma.07G241700	Up
GLYMA09G29360.2	1.93187	0.001	0.00131789	Glyma09g29360	Glyma09g29360.2	Glyma09g29360.2	Glyma.09G163900	Up
GLYMA08G12970.1	1.91853	0.003	0.00384049	Glyma08g12970	Glyma08g12970.1	Glyma08g12970.1	Glyma.08G123100	Up
GLYMA10G14110.1	1.90528	0.0001	0.000186866	Glyma10g14110	Glyma10g14110.1	Glyma10g14110.1	Glyma.10G112000	Up
GLYMA18G06620.1	1.90528	0.00081	0.00131789	Glyma18g06620	Glyma18g06620.1	Glyma18g06620.1	Glyma.18G058900	Up
GLYMA19G31230.1	1.89212	0.022	0.0240349	Glyma19g31230	Glyma19g31230.1	Glyma19g31230.1	Glyma.19G131500	Up
GLYMA02G09370.1	1.87905	0.0001	0.000186866	Glyma02g09370	Glyma02g09370.1	Glyma02g09370.1	Glyma.02G085300	Up
GLYMA07G05620.1	1.87905	0.0001	0.000186866	Glyma07g05620	Glyma07g05620.1	Glyma07g05620.1	Glyma.07G050300	Up
GLYMA18G05480.2	1.87905	0.045	0.0452894	Glyma18g05480	Glyma18g05480.2	Glyma18g05480.2	Glyma.18G048200	Up
GLYMA18G53150.1	1.86607	0.0001	0.000186866	Glyma18g53150	Glyma18g53150.1	Glyma18g53150.1	Glyma.18G294200	Up
GLYMA14G00360.1	1.86607	0.0012	0.00157815	Glyma14g00360	Glyma14g00360.1	Glyma14g00360.1	Glyma.14G001200	Up
GLYMA11G23370.1	1.86607	0.008	0.00900719	Glyma11g23370	Glyma11g23370.1	Glyma11g23370.1	Glyma.11G176800	Up
GLYMA10G31430.1	1.86607	0.021	0.0229825	Glyma10g31430	Glyma10g31430.1	Glyma10g31430.1	Glyma.10G171300	Up
GLYMA19G36050.2	1.86607	0.028	0.0285008	Glyma19g36050	Glyma19g36050.2	Glyma19g36050.2	Glyma.19G176700	Up
GLYMA12G00800.1	1.84038	0.0001	0.000186866	Glyma12g00800	Glyma12g00800.1	Glyma12g00800.1	Glyma.12G005300	Up
GLYMA10G41270.1	1.84038	0.001	0.00131789	Glyma10g41270	Glyma10g41270.1	Glyma10g41270.1	Glyma.10G266400	Up
GLYMA08G37270.1	1.84038	0.008	0.00900719	Glyma08g37270	Glyma08g37270.1	Glyma08g37270.1	Glyma.08G274400	Up
GLYMA06G20730.1	1.82766	0.0001	0.000186866	Glyma06g20730	Glyma06g20730.1	Glyma06g20730.1	Glyma.06G193500	Up
GLYMA13G42500.2	1.82766	0.00032	0.000556444	Glyma13g42500	Glyma13g42500.2	Glyma13g42500.2	Glyma.13G349100	Up
GLYMA08G18860.1	1.82766	0.004	0.00505859	Glyma08g18860	Glyma08g18860.1	Glyma08g18860.1	Glyma.08G176900	Up
GLYMA13G39600.1	1.81504	0.0001	0.000186866	Glyma13g39600	Glyma13g39600.1	Glyma13g39600.1	Glyma.13G321700	Up
GLYMA06G20830.1	1.81504	0.00013	0.000238651	Glyma06g20830	Glyma06g20830.1	Glyma06g20830.1	Glyma.06G193800	Up
GLYMA10G37210.1	1.81504	0.001	0.00131789	Glyma10g37210	Glyma10g37210.1	Glyma10g37210.1	Glyma.10G227800	Up
GLYMA03G39690.1	1.81504	0.028	0.0285008	Glyma03g39690	Glyma03g39690.1	Glyma03g39690.1	Glyma.03G236900	Up
GLYMA13G05630.1	1.8025	0.0001	0.000186866	Glyma13g05630	Glyma13g05630.1	Glyma13g05630.1	Glyma.13G061100	Up
GLYMA06G30590.2	1.8025	0.0001	0.000186866	Glyma06g30590	Glyma06g30590.2	Glyma06g30590.2	Glyma.06G224700	Up
GLYMA08G22570.2	1.79005	0.0001	0.000186866	Glyma08g22570	Glyma08g22570.2	Glyma08g22570.2	Glyma.08G211400	Up
GLYMA18G08070.2	1.79005	0.017	0.0187359	Glyma18g08070	Glyma18g08070.2	Glyma18g08070.2	Glyma.18G072500	Up
GLYMA16G01760.1	1.79005	0.036	0.0365251	Glyma16g01760	Glyma16g01760.1	Glyma16g01760.1	Glyma.16G015100	Up
GLYMA06G47830.1	1.77769	0.0001	0.000186866	Glyma06g47830	Glyma06g47830.1	Glyma06g47830.1	Glyma.06G320200	Up
GLYMA18G05090.2	1.77769	0.001	0.00131789	Glyma18g05090	Glyma18g05090.2	Glyma18g05090.2	Glyma.18G044600	Up
GLYMA05G26620.1	1.76541	0.0001	0.000186866	Glyma05g26620	Glyma05g26620.1	Glyma05g26620.1	Glyma.05G135800	Up
GLYMA17G08590.1	1.76541	0.001	0.00131789	Glyma17g08590	Glyma17g08590.1	Glyma17g08590.1	Glyma.17G078100	Up
GLYMA07G16770.1	1.75321	0.0001	0.000186866	Glyma07g16770	Glyma07g16770.1	Glyma07g16770.1	Glyma.07G139400	Up
GLYMA13G27820.1	1.7411	0.0001	0.000186866	Glyma13g27820	Glyma13g27820.1	Glyma13g27820.1	Glyma.13G208000	Up
GLYMA16G30160.2	1.7411	0.0001	0.000186866	Glyma16g30160	Glyma16g30160.2	Glyma16g30160.2	Glyma.16G182200	Up
GLYMA14G39850.1	1.7411	0.00014	0.000254767	Glyma14g39850	Glyma14g39850.1	Glyma14g39850.1	Glyma.14G223100	Up
GLYMA19G11100.2	1.7411	0.008	0.00900719	Glyma19g11100	Glyma19g11100.2	Glyma19g11100.2	Glyma.19G069800	Up
GLYMA01G34300.1	1.72907	0.0001	0.000186866	Glyma01g34300	Glyma01g34300.1	Glyma01g34300.1	Glyma.01G142400	Up
GLYMA01G43710.1	1.72907	0.001	0.00131789	Glyma01g43710	Glyma01g43710.1	Glyma01g43710.1	Glyma.01G227300	Up
GLYMA04G41040.1	1.72907	0.028	0.0285008	Glyma04g41040	Glyma04g41040.1	Glyma04g41040.1	Glyma.04G232100	Up
GLYMA20G30430.1	1.71713	0.0001	0.000186866	Glyma20g30430	Glyma20g30430.1	Glyma20g30430.1	Glyma.20G164500	Up
GLYMA02G41840.1	1.71713	0.0001	0.000186866	Glyma02g41840	Glyma02g41840.1	Glyma02g41840.1	Glyma.02G251000	Up
GLYMA19G30130.1	1.71713	0.001	0.00131789	Glyma19g30130	Glyma19g30130.1	Glyma19g30130.1	Glyma.19G121800	Up
GLYMA20G29660.1	1.71713	0.001	0.00131789	Glyma20g29660	Glyma20g29660.1	Glyma20g29660.1	Glyma.20G157300	Up
GLYMA04G05870.1	1.71713	0.028	0.0285008	Glyma04g05870	Glyma04g05870.1	Glyma04g05870.1	Glyma.04G055900	Up
GLYMA10G06010.1	1.71713	0.028	0.0285008	Glyma10g06010	Glyma10g06010.1	Glyma10g06010.1	Glyma.10G052700	Up
GLYMA13G33270.1	1.70527	0.0001	0.000186866	Glyma13g33270	Glyma13g33270.1	Glyma13g33270.1	Glyma.13G259200	Up
GLYMA08G13130.1	1.70527	0.0001	0.000186866	Glyma08g13130	Glyma08g13130.1	Glyma08g13130.1	Glyma.08G124600	Up
GLYMA06G07870.1	1.70527	0.00092	0.00131789	Glyma06g07870	Glyma06g07870.1	Glyma06g07870.1	Glyma.06G074900	Up
GLYMA15G13220.1	1.70527	0.008	0.00900719	Glyma15g13220	Glyma15g13220.1	Glyma15g13220.1	Glyma.15G126200	Up
GLYMA09G37360.1	1.69349	0.0001	0.000186866	Glyma09g37360	Glyma09g37360.1	Glyma09g37360.1	Glyma.09G239000	Up
GLYMA13G42830.1	1.69349	0.001	0.00131789	Glyma13g42830	Glyma13g42830.1	Glyma13g42830.1	Glyma.13G352100	Up
GLYMA11G18870.1	1.68179	0.0001	0.000186866	Glyma11g18870	Glyma11g18870.1	Glyma11g18870.1	Glyma.11G182300	Up
GLYMA20G30460.1	1.68179	0.0001	0.000186866	Glyma20g30460	Glyma20g30460.1	Glyma20g30460.1	Glyma.20G164700	Up
GLYMA06G12540.1	1.68179	0.0001	0.000186866	Glyma06g12540	Glyma06g12540.1	Glyma06g12540.1	Glyma.06G119400	Up
GLYMA13G43680.1	1.68179	0.002	0.00257613	Glyma13g43680	Glyma13g43680.1	Glyma13g43680.1	Glyma.13G360100	Up
GLYMA19G25570.1	1.68179	0.008	0.00900719	Glyma19g25570	Glyma19g25570.1	Glyma19g25570.1	Glyma.19G089200	Up
GLYMA07G07970.1	1.67018	0.0001	0.000186866	Glyma07g07970	Glyma07g07970.1	Glyma07g07970.1	Glyma.07G073100	Up
GLYMA08G08770.2	1.67018	0.001	0.00131789	Glyma08g08770	Glyma08g08770.2	Glyma08g08770.2	Glyma.08G082900	Up
GLYMA18G02340.1	1.67018	0.019	0.0208667	Glyma18g02340	Glyma18g02340.1	Glyma18g02340.1	Glyma.18G020000	Up
GLYMA12G01580.2	1.65864	0.0001	0.000186866	Glyma12g01580	Glyma12g01580.2	Glyma12g01580.2	Glyma.12G013100	Up
GLYMA13G17610.1	1.65864	0.00018	0.000321026	Glyma13g17610	Glyma13g17610.1	Glyma13g17610.1	Glyma.13G115800	Up
GLYMA18G27710.2	1.65864	0.001	0.00131789	Glyma18g27710	Glyma18g27710.2	Glyma18g27710.2	Glyma.18G150000	Up
GLYMA13G39830.1	1.65864	0.001	0.00131789	Glyma13g39830	Glyma13g39830.1	Glyma13g39830.1	Glyma.13G323600	Up
GLYMA16G25860.1	1.65864	0.008	0.00900719	Glyma16g25860	Glyma16g25860.1	Glyma16g25860.1	Glyma.16G143600	Up
GLYMA11G35740.1	1.64718	0.0001	0.000186866	Glyma11g35740	Glyma11g35740.1	Glyma11g35740.1	Glyma.11G233700	Up
GLYMA09G24900.1	1.64718	0.0001	0.000186866	Glyma09g24900	Glyma09g24900.1	Glyma09g24900.1	Glyma.09G134600	Up
GLYMA04G36870.3	1.64718	0.0001	0.000186866	Glyma04g36870	Glyma04g36870.3	Glyma04g36870.3	Glyma.04G193500	Up
GLYMA15G15660.1	1.64718	0.0001	0.000186866	Glyma15g15660	Glyma15g15660.1	Glyma15g15660.1	Glyma.15G146400	Up
GLYMA04G43540.2	1.64718	0.0001	0.000186866	Glyma04g43540	Glyma04g43540.2	Glyma04g43540.2	Glyma.04G256100	Up
GLYMA15G07465.1	1.64718	0.00066	0.00111665	Glyma15g07465	Glyma15g07465.1	Glyma15g07465.1	Glyma.15G068900	Up
GLYMA07G30300.1	1.64718	0.002	0.00257613	Glyma07g30300	Glyma07g30300.1	Glyma07g30300.1	Glyma.07G184400	Up
GLYMA04G36000.1	1.64718	0.028	0.0285008	Glyma04g36000	Glyma04g36000.1	Glyma04g36000.1	Glyma.04G186400	Up
GLYMA20G34960.1	1.6358	0.0001	0.000186866	Glyma20g34960	Glyma20g34960.1	Glyma20g34960.1	Glyma.20G207100	Up
GLYMA14G07130.1	1.6358	0.00014	0.000254767	Glyma14g07130	Glyma14g07130.1	Glyma14g07130.1	Glyma.14G065700	Up
GLYMA19G37370.1	1.6358	0.001	0.00131789	Glyma19g37370	Glyma19g37370.1	Glyma19g37370.1	Glyma.19G189600	Up
GLYMA14G35430.1	1.6358	0.001	0.00131789	Glyma14g35430	Glyma14g35430.1	Glyma14g35430.1	Glyma.14G177100	Up
GLYMA19G05780.3	1.6358	0.001	0.00131789	Glyma19g05780	Glyma19g05780.3	Glyma19g05780.3	Glyma.19G041200	Up
GLYMA13G30530.1	1.6358	0.026	0.0283061	Glyma13g30530	Glyma13g30530.1	Glyma13g30530.1	Glyma.13G232100	Up
GLYMA10G40340.1	1.6245	0.0001	0.000186866	Glyma10g40340	Glyma10g40340.1	Glyma10g40340.1	Glyma.10G257300	Up
GLYMA15G11860.1	1.6245	0.0001	0.000186866	Glyma15g11860	Glyma15g11860.1	Glyma15g11860.1	Glyma.15G112000	Up
GLYMA13G43630.1	1.6245	0.0001	0.000186866	Glyma13g43630	Glyma13g43630.1	Glyma13g43630.1	Glyma.13G359500	Up
GLYMA09G01270.1	1.6245	0.0001	0.000186866	Glyma09g01270	Glyma09g01270.1	Glyma09g01270.1	Glyma.09G010000	Up
GLYMA12G10160.1	1.6245	0.0001	0.000186866	Glyma12g10160	Glyma12g10160.1	Glyma12g10160.1	Glyma.12G095800	Up
GLYMA08G09810.1	1.6245	0.00017	0.000304057	Glyma08g09810	Glyma08g09810.1	Glyma08g09810.1	Glyma.08G092700	Up
GLYMA13G27050.1	1.6245	0.002	0.00257613	Glyma13g27050	Glyma13g27050.1	Glyma13g27050.1	Glyma.13G200300	Up
GLYMA04G42930.1	1.6245	0.018	0.0198032	Glyma04g42930	Glyma04g42930.1	Glyma04g42930.1	Glyma.04G250300	Up
GLYMA06G33840.1	1.61328	0.0001	0.000186866	Glyma06g33840	Glyma06g33840.1	Glyma06g33840.1	Glyma.06G230300	Up
GLYMA17G07530.1	1.61328	0.001	0.00131789	Glyma17g07530	Glyma17g07530.1	Glyma17g07530.1	Glyma.17G067800	Up
GLYMA13G26300.1	1.61328	0.008	0.00900719	Glyma13g26300	Glyma13g26300.1	Glyma13g26300.1	Glyma.13G194000	Up
GLYMA01G06620.1	1.61328	0.028	0.0285008	Glyma01g06620	Glyma01g06620.1	Glyma01g06620.1	Glyma.01G054200	Up
GLYMA12G16580.1	1.61328	0.028	0.0285008	Glyma12g16580	Glyma12g16580.1	Glyma12g16580.1	Glyma.12G136600	Up
GLYMA06G45450.2	1.61328	0.028	0.0285008	Glyma06g45450	Glyma06g45450.2	Glyma06g45450.2	Glyma.06G299200	Up
GLYMA16G33710.1	1.60214	0.0001	0.000186866	Glyma16g33710	Glyma16g33710.1	Glyma16g33710.1	Glyma.16G211700	Up
GLYMA02G47210.1	1.60214	0.0001	0.000186866	Glyma02g47210	Glyma02g47210.1	Glyma02g47210.1	Glyma.02G302500	Up
GLYMA12G35340.1	1.60214	0.0001	0.000186866	Glyma12g35340	Glyma12g35340.1	Glyma12g35340.1	Glyma.12G224800	Up
GLYMA08G47081.1	1.60214	0.0001	0.000186866	Glyma08g47081	Glyma08g47081.1	Glyma08g47081.1	Glyma.08G356000	Up
GLYMA12G10290.1	1.60214	0.008	0.00900719	Glyma12g10290	Glyma12g10290.1	Glyma12g10290.1	Glyma.12G096800	Up
GLYMA08G45425.1	1.60214	0.049	0.049	Glyma08g45425	Glyma08g45425.1	Glyma08g45425.1	Glyma.08G340500	Up
GLYMA10G01820.1	1.59107	0.0001	0.000186866	Glyma10g01820	Glyma10g01820.1	Glyma10g01820.1	Glyma.10G014700	Up
GLYMA15G01750.1	1.59107	0.0001	0.000186866	Glyma15g01750	Glyma15g01750.1	Glyma15g01750.1	Glyma.15G014400	Up
GLYMA13G43360.1	1.59107	0.0001	0.000186866	Glyma13g43360	Glyma13g43360.1	Glyma13g43360.1	Glyma.13G357200	Up
GLYMA12G02520.3	1.59107	0.0001	0.000186866	Glyma12g02520	Glyma12g02520.3	Glyma12g02520.3	Glyma.12G022500	Up
GLYMA11G11580.1	1.59107	0.0001	0.000186866	Glyma11g11580	Glyma11g11580.1	Glyma11g11580.1	Glyma.11G108500	Up
GLYMA15G08700.1	1.59107	0.0001	0.000186866	Glyma15g08700	Glyma15g08700.1	Glyma15g08700.1	Glyma.15G080500	Up
GLYMA04G11310.1	1.59107	0.0001	0.000186866	Glyma04g11310	Glyma04g11310.1	Glyma04g11310.1	Glyma.04G104100	Up
GLYMA13G37960.1	1.59107	0.00017	0.000304057	Glyma13g37960	Glyma13g37960.1	Glyma13g37960.1	Glyma.13G303600	Up
GLYMA03G39911.1	1.59107	0.008	0.00900719	Glyma03g39911	Glyma03g39911.1	Glyma03g39911.1	Glyma.03G239400	Up
GLYMA19G03040.1	1.58008	0.0001	0.000186866	Glyma19g03040	Glyma19g03040.1	Glyma19g03040.1	Glyma.19G025400	Up
GLYMA09G30800.1	1.58008	0.0001	0.000186866	Glyma09g30800	Glyma09g30800.1	Glyma09g30800.1	Glyma.09G177500	Up
GLYMA13G22480.1	1.58008	0.001	0.00131789	Glyma13g22480	Glyma13g22480.1	Glyma13g22480.1	Glyma.13G156800	Up
GLYMA08G15921.1	1.58008	0.001	0.00131789	Glyma08g15921	Glyma08g15921.1	Glyma08g15921.1	Glyma.08G150000	Up
GLYMA10G36550.1	1.58008	0.008	0.00900719	Glyma10g36550	Glyma10g36550.1	Glyma10g36550.1	Glyma.10G221000	Up
GLYMA20G01220.1	1.58008	0.008	0.00900719	Glyma20g01220	Glyma20g01220.1	Glyma20g01220.1	Glyma.20G009400	Up
GLYMA08G14170.1	1.58008	0.008	0.00900719	Glyma08g14170	Glyma08g14170.1	Glyma08g14170.1	Glyma.08G133200	Up
GLYMA18G22780.1	1.58008	0.012	0.0134143	Glyma18g22780	Glyma18g22780.1	Glyma18g22780.1	Glyma.04G144300	Up
GLYMA08G43130.1	1.58008	0.025	0.0272648	Glyma08g43130	Glyma08g43130.1	Glyma08g43130.1	Glyma.08G319000	Up
GLYMA09G05690.1	1.56917	0.0001	0.000186866	Glyma09g05690	Glyma09g05690.1	Glyma09g05690.1	Glyma.09G051800	Up
GLYMA08G16130.1	1.56917	0.0001	0.000186866	Glyma08g16130	Glyma08g16130.1	Glyma08g16130.1	Glyma.08G151900	Up
GLYMA06G39800.1	1.56917	0.0001	0.000186866	Glyma06g39800	Glyma06g39800.1	Glyma06g39800.1	Glyma.06G255200	Up
GLYMA09G04960.1	1.56917	0.00013	0.000238651	Glyma09g04960	Glyma09g04960.1	Glyma09g04960.1	Glyma.09G044300	Up
GLYMA18G50080.1	1.56917	0.00054	0.00092109	Glyma18g50080	Glyma18g50080.1	Glyma18g50080.1	Glyma.18G265800	Up
GLYMA10G40370.1	1.56917	0.001	0.00131789	Glyma10g40370	Glyma10g40370.1	Glyma10g40370.1	Glyma.10G257600	Up
GLYMA18G03970.1	1.56917	0.001	0.00131789	Glyma18g03970	Glyma18g03970.1	Glyma18g03970.1	Glyma.18G035300	Up
GLYMA05G30090.3	1.56917	0.008	0.00900719	Glyma05g30090	Glyma05g30090.3	Glyma05g30090.3	Glyma.05G167300	Up
GLYMA07G09840.1	1.56917	0.01	0.0112186	Glyma07g09840	Glyma07g09840.1	Glyma07g09840.1	Glyma.07G089300	Up
GLYMA04G04580.1	1.56917	0.013	0.0144804	Glyma04g04580	Glyma04g04580.1	Glyma04g04580.1	Glyma.04G043200	Up
GLYMA17G04890.1	1.55833	0.0001	0.000186866	Glyma17g04890	Glyma17g04890.1	Glyma17g04890.1	Glyma.17G044000	Up
GLYMA05G36620.1	1.55833	0.0001	0.000186866	Glyma05g36620	Glyma05g36620.1	Glyma05g36620.1	Glyma.05G219400	Up
GLYMA14G06680.2	1.55833	0.0001	0.000186866	Glyma14g06680	Glyma14g06680.2	Glyma14g06680.2	Glyma.14G061500	Up
GLYMA05G30020.1	1.55833	0.0001	0.000186866	Glyma05g30020	Glyma05g30020.1	Glyma05g30020.1	Glyma.05G166600	Up
GLYMA18G52610.1	1.55833	0.0001	0.000186866	Glyma18g52610	Glyma18g52610.1	Glyma18g52610.1	Glyma.18G289100	Up
GLYMA19G31040.1	1.55833	0.001	0.00131789	Glyma19g31040	Glyma19g31040.1	Glyma19g31040.1	Glyma.19G130100	Up
GLYMA16G02410.1	1.55833	0.002	0.00257613	Glyma16g02410	Glyma16g02410.1	Glyma16g02410.1	Glyma.16G021300	Up
GLYMA0856S00200.2	1.55833	0.0048	0.00604588	Glyma0856s00200	Glyma0856s00200.2	Glyma0856s00200.2	Glyma.U043500	Up
GLYMA13G35510.1	1.55833	0.009	0.0101149	Glyma13g35510	Glyma13g35510.1	Glyma13g35510.1	Glyma.13G279500	Up
GLYMA04G39631.1	1.55833	0.028	0.0285008	Glyma04g39631	Glyma04g39631.1	Glyma04g39631.1	Glyma.04G218500	Up
GLYMA08G23860.1	1.54756	0.0001	0.000186866	Glyma08g23860	Glyma08g23860.1	Glyma08g23860.1	Glyma.08G223300	Up
GLYMA07G39160.1	1.54756	0.00021	0.000372408	Glyma07g39160	Glyma07g39160.1	Glyma07g39160.1	Glyma.07G261800	Up
GLYMA13G38790.1	1.54756	0.001	0.00131789	Glyma13g38790	Glyma13g38790.1	Glyma13g38790.1	Glyma.13G311600	Up
GLYMA09G29960.1	1.54756	0.003	0.00384049	Glyma09g29960	Glyma09g29960.1	Glyma09g29960.1	Glyma.09G169400	Up
GLYMA09G33680.2	1.54756	0.004	0.00505859	Glyma09g33680	Glyma09g33680.2	Glyma09g33680.2	Glyma.09G203800	Up
GLYMA11G31810.1	1.54756	0.008	0.00900719	Glyma11g31810	Glyma11g31810.1	Glyma11g31810.1	Glyma.11G202700	Up
GLYMA18G00720.1	1.54756	0.028	0.0285008	Glyma18g00720	Glyma18g00720.1	Glyma18g00720.1	Glyma.18G003900	Up
GLYMA08G05350.1	1.53688	0.0001	0.000186866	Glyma08g05350	Glyma08g05350.1	Glyma08g05350.1	Glyma.08G048800	Up
GLYMA15G21830.1	1.53688	0.00046	0.000788932	Glyma15g21830	Glyma15g21830.1	Glyma15g21830.1	Glyma.15G189700	Up
GLYMA06G18110.1	1.53688	0.001	0.00131789	Glyma06g18110	Glyma06g18110.1	Glyma06g18110.1	Glyma.06G172600	Up
GLYMA11G08940.1	1.53688	0.001	0.00131789	Glyma11g08940	Glyma11g08940.1	Glyma11g08940.1	Glyma.11G084200	Up
GLYMA20G30650.1	1.53688	0.001	0.00131789	Glyma20g30650	Glyma20g30650.1	Glyma20g30650.1	Glyma.20G166800	Up
GLYMA13G23210.1	1.53688	0.038	0.0384919	Glyma13g23210	Glyma13g23210.1	Glyma13g23210.1	Glyma.13G163200	Up
GLYMA13G27570.1	1.53688	0.048	0.0481538	Glyma13g27570	Glyma13g27570.1	Glyma13g27570.1	Glyma.13G205600	Up
GLYMA09G41200.1	1.52626	0.0001	0.000186866	Glyma09g41200	Glyma09g41200.1	Glyma09g41200.1	Glyma.09G275500	Up
GLYMA15G16560.1	1.52626	0.0001	0.000186866	Glyma15g16560	Glyma15g16560.1	Glyma15g16560.1	Glyma.15G154700	Up
GLYMA02G06830.1	1.52626	0.0001	0.000186866	Glyma02g06830	Glyma02g06830.1	Glyma02g06830.1	Glyma.02G061100	Up
GLYMA14G08200.1	1.52626	0.0001	0.000186866	Glyma14g08200	Glyma14g08200.1	Glyma14g08200.1	Glyma.14G075500	Up
GLYMA16G10700.1	1.52626	0.001	0.00131789	Glyma16g10700	Glyma16g10700.1	Glyma16g10700.1	Glyma.16G087700	Up
GLYMA14G04291.1	1.52626	0.001	0.00131789	Glyma14g04291	Glyma14g04291.1	Glyma14g04291.1	Glyma.14G038500	Up
GLYMA11G07030.2	1.52626	0.029	0.0294708	Glyma11g07030	Glyma11g07030.2	Glyma11g07030.2	Glyma.11G065900	Up
GLYMA18G49070.1	1.51572	0.0001	0.000186866	Glyma18g49070	Glyma18g49070.1	Glyma18g49070.1	Glyma.18G255700	Up
GLYMA13G00780.1	1.51572	0.0001	0.000186866	Glyma13g00780	Glyma13g00780.1	Glyma13g00780.1	Glyma.13G098500	Up
GLYMA10G38150.1	1.51572	0.0001	0.000186866	Glyma10g38150	Glyma10g38150.1	Glyma10g38150.1	Glyma.10G237000	Up
GLYMA12G10400.1	1.51572	0.0001	0.000186866	Glyma12g10400	Glyma12g10400.1	Glyma12g10400.1	Glyma.12G097500	Up
GLYMA08G38990.1	1.51572	0.0001	0.000186866	Glyma08g38990	Glyma08g38990.1	Glyma08g38990.1	Glyma.08G282800	Up
GLYMA02G10320.1	1.51572	0.0001	0.000186866	Glyma02g10320	Glyma02g10320.1	Glyma02g10320.1	Glyma.02G093200	Up
GLYMA04G43160.1	1.51572	0.0001	0.000186866	Glyma04g43160	Glyma04g43160.1	Glyma04g43160.1	Glyma.04G252400	Up
GLYMA05G34360.1	1.51572	0.00023	0.000403305	Glyma05g34360	Glyma05g34360.1	Glyma05g34360.1	Glyma.05G241100	Up
GLYMA06G07980.3	1.51572	0.00027	0.000472123	Glyma06g07980	Glyma06g07980.3	Glyma06g07980.3	Glyma.06G076000	Up
GLYMA16G10750.1	1.51572	0.001	0.00131789	Glyma16g10750	Glyma16g10750.1	Glyma16g10750.1	Glyma.16G088200	Up
GLYMA12G16340.1	1.51572	0.004	0.00505859	Glyma12g16340	Glyma12g16340.1	Glyma12g16340.1	Glyma.12G134800	Up
GLYMA05G34570.1	1.51572	0.006	0.007512	Glyma05g34570	Glyma05g34570.1	Glyma05g34570.1	Glyma.05G239000	Up
GLYMA07G00430.1	1.51572	0.007	0.00874651	Glyma07g00430	Glyma07g00430.1	Glyma07g00430.1	Glyma.07G002300	Up
GLYMA04G01380.1	1.51572	0.027	0.0285008	Glyma04g01380	Glyma04g01380.1	Glyma04g01380.1	Glyma.04G012300	Up
GLYMA03G41080.1	1.51572	0.028	0.0285008	Glyma03g41080	Glyma03g41080.1	Glyma03g41080.1	Glyma.03G250400	Up
GLYMA06G19820.1	1.50525	0.0001	0.000186866	Glyma06g19820	Glyma06g19820.1	Glyma06g19820.1	Glyma.06G186300	Up
GLYMA12G12740.1	1.50525	0.0001	0.000186866	Glyma12g12740	Glyma12g12740.1	Glyma12g12740.1	Glyma.12G113200	Up
GLYMA01G42010.3	1.50525	0.0001	0.000186866	Glyma01g42010	Glyma01g42010.3	Glyma01g42010.3	Glyma.01G211200	Up
GLYMA07G37420.1	1.50525	0.0001	0.000186866	Glyma07g37420	Glyma07g37420.1	Glyma07g37420.1	Glyma.07G244900	Up
GLYMA07G38550.1	1.50525	0.00043	0.000739505	Glyma07g38550	Glyma07g38550.1	Glyma07g38550.1	Glyma.07G255900	Up
GLYMA17G12440.1	1.50525	0.001	0.00131789	Glyma17g12440	Glyma17g12440.1	Glyma17g12440.1	Glyma.17G115500	Up
GLYMA12G10610.1	1.50525	0.028	0.0285008	Glyma12g10610	Glyma12g10610.1	Glyma12g10610.1	Glyma.12G099200	Up
GLYMA17G31280.1	-1.50525	0.0001	0.000186866	Glyma17g31280	Glyma17g31280.1	Glyma17g31280.1	Glyma.17G208000	Down
GLYMA09G29470.1	-1.50525	0.0001	0.000186866	Glyma09g29470	Glyma09g29470.1	Glyma09g29470.1	Glyma.09G165000	Down
GLYMA05G08720.1	-1.50525	0.0001	0.000186866	Glyma05g08720	Glyma05g08720.1	Glyma05g08720.1	Glyma.05G005900	Down
GLYMA18G47670.1	-1.50525	0.0001	0.000186866	Glyma18g47670	Glyma18g47670.1	Glyma18g47670.1	Glyma.18G241400	Down
GLYMA09G37450.1	-1.50525	0.0001	0.000186866	Glyma09g37450	Glyma09g37450.1	Glyma09g37450.1	Glyma.09G239800	Down
GLYMA14G35680.1	-1.50525	0.0001	0.000186866	Glyma14g35680	Glyma14g35680.1	Glyma14g35680.1	Glyma.14G178800	Down
GLYMA18G03950.1	-1.50525	0.0001	0.000186866	Glyma18g03950	Glyma18g03950.1	Glyma18g03950.1	Glyma.18G035100	Down
GLYMA16G21620.2	-1.50525	0.0001	0.000186866	Glyma16g21620	Glyma16g21620.2	Glyma16g21620.2	Glyma.16G113000	Down
GLYMA05G32080.1	-1.50525	0.0001	0.000186866	Glyma05g32080	Glyma05g32080.1	Glyma05g32080.1	Glyma.05G187000	Down
GLYMA12G22395.1	-1.50525	0.0001	0.000186866	Glyma12g22395	Glyma12g22395.1	Glyma12g22395.1	Glyma.12G147700	Down
GLYMA17G05530.5	-1.50525	0.0001	0.000186866	Glyma17g05530	Glyma17g05530.5	Glyma17g05530.5	Glyma.17G047600	Down
GLYMA19G36630.2	-1.50525	0.001	0.00131789	Glyma19g36630	Glyma19g36630.2	Glyma19g36630.2	Glyma.19G182400	Down
GLYMA05G32640.1	-1.50525	0.008	0.00900719	Glyma05g32640	Glyma05g32640.1	Glyma05g32640.1	Glyma.05G192900	Down
GLYMA16G03340.1	-1.50525	0.008	0.00900719	Glyma16g03340	Glyma16g03340.1	Glyma16g03340.1	Glyma.16G030100	Down
GLYMA11G37250.1	-1.51572	0.0001	0.000186866	Glyma11g37250	Glyma11g37250.1	Glyma11g37250.1	Glyma.11G248700	Down
GLYMA18G48530.1	-1.51572	0.0001	0.000186866	Glyma18g48530	Glyma18g48530.1	Glyma18g48530.1	Glyma.18G250100	Down
GLYMA17G05670.1	-1.51572	0.0001	0.000186866	Glyma17g05670	Glyma17g05670.1	Glyma17g05670.1	Glyma.17G049000	Down
GLYMA16G33870.1	-1.51572	0.001	0.00131789	Glyma16g33870	Glyma16g33870.1	Glyma16g33870.1	Glyma.16G213200	Down
GLYMA19G33670.2	-1.51572	0.001	0.00131789	Glyma19g33670	Glyma19g33670.2	Glyma19g33670.2	Glyma.19G154300	Down
GLYMA07G19060.1	-1.51572	0.001	0.00131789	Glyma07g19060	Glyma07g19060.1	Glyma07g19060.1	Glyma.07G155200	Down
GLYMA17G17000.2	-1.51572	0.001	0.00131789	Glyma17g17000	Glyma17g17000.2	Glyma17g17000.2	Glyma.17G158200	Down
GLYMA18G48470.1	-1.51572	0.008	0.00900719	Glyma18g48470	Glyma18g48470.1	Glyma18g48470.1	Glyma.18G249600	Down
GLYMA09G36471.3	-1.51572	0.008	0.00900719	Glyma09g36471	Glyma09g36471.3	Glyma09g36471.3	Glyma.09G230400	Down
GLYMA18G45000.1	-1.51572	0.028	0.0285008	Glyma18g45000	Glyma18g45000.1	Glyma18g45000.1	Glyma.18G217800	Down
GLYMA15G11120.1	-1.52626	0.0001	0.000186866	Glyma15g11120	Glyma15g11120.1	Glyma15g11120.1	Glyma.15G104400	Down
GLYMA07G30460.1	-1.52626	0.0001	0.000186866	Glyma07g30460	Glyma07g30460.1	Glyma07g30460.1	Glyma.07G185700	Down
GLYMA05G01300.1	-1.52626	0.0001	0.000186866	Glyma05g01300	Glyma05g01300.1	Glyma05g01300.1	Glyma.05G029200	Down
GLYMA10G31160.1	-1.52626	0.0001	0.000186866	Glyma10g31160	Glyma10g31160.1	Glyma10g31160.1	Glyma.10G168400	Down
GLYMA03G34850.3	-1.52626	0.00058	0.00098663	Glyma03g34850	Glyma03g34850.3	Glyma03g34850.3	Glyma.03G190700	Down
GLYMA10G09990.2	-1.52626	0.008	0.00900719	Glyma10g09990	Glyma10g09990.2	Glyma10g09990.2	Glyma.10G081300	Down
GLYMA10G28620.1	-1.52626	0.015	0.0166785	Glyma10g28620	Glyma10g28620.1	Glyma10g28620.1	Glyma.10G145400	Down
GLYMA15G06280.1	-1.52626	0.043	0.0434161	Glyma15g06280	Glyma15g06280.1	Glyma15g06280.1	Glyma.15G057700	Down
GLYMA20G32390.1	-1.53688	0.0001	0.000186866	Glyma20g32390	Glyma20g32390.1	Glyma20g32390.1	Glyma.20G183100	Down
GLYMA13G06690.1	-1.53688	0.0001	0.000186866	Glyma13g06690	Glyma13g06690.1	Glyma13g06690.1	Glyma.13G053000	Down
GLYMA07G06130.1	-1.53688	0.0001	0.000186866	Glyma07g06130	Glyma07g06130.1	Glyma07g06130.1	Glyma.07G055600	Down
GLYMA01G03060.1	-1.53688	0.0001	0.000186866	Glyma01g03060	Glyma01g03060.1	Glyma01g03060.1	Glyma.01G025000	Down
GLYMA20G30140.1	-1.53688	0.0001	0.000186866	Glyma20g30140	Glyma20g30140.1	Glyma20g30140.1	Glyma.20G162000	Down
GLYMA11G12720.1	-1.53688	0.0001	0.000186866	Glyma11g12720	Glyma11g12720.1	Glyma11g12720.1	Glyma.11G119500	Down
GLYMA08G11840.1	-1.53688	0.0001	0.000186866	Glyma08g11840	Glyma08g11840.1	Glyma08g11840.1	Glyma.08G112300	Down
GLYMA12G00440.1	-1.53688	0.001	0.00131789	Glyma12g00440	Glyma12g00440.1	Glyma12g00440.1	Glyma.12G002200	Down
GLYMA13G26700.1	-1.54756	0.0001	0.000186866	Glyma13g26700	Glyma13g26700.1	Glyma13g26700.1	Glyma.13G197000	Down
GLYMA01G02300.1	-1.54756	0.0001	0.000186866	Glyma01g02300	Glyma01g02300.1	Glyma01g02300.1	Glyma.01G019000	Down
GLYMA11G18980.1	-1.54756	0.0001	0.000186866	Glyma11g18980	Glyma11g18980.1	Glyma11g18980.1	Glyma.11G183300	Down
GLYMA08G11850.1	-1.54756	0.0001	0.000186866	Glyma08g11850	Glyma08g11850.1	Glyma08g11850.1	Glyma.08G112400	Down
GLYMA05G31450.1	-1.54756	0.0001	0.000186866	Glyma05g31450	Glyma05g31450.1	Glyma05g31450.1	Glyma.05G180600	Down
GLYMA08G39700.1	-1.54756	0.0001	0.000186866	Glyma08g39700	Glyma08g39700.1	Glyma08g39700.1	Glyma.08G287500	Down
GLYMA17G07500.1	-1.54756	0.0001	0.000186866	Glyma17g07500	Glyma17g07500.1	Glyma17g07500.1	Glyma.17G067600	Down
GLYMA11G27050.1	-1.54756	0.001	0.00131789	Glyma11g27050	Glyma11g27050.1	Glyma11g27050.1	Glyma.11G174900	Down
GLYMA14G39170.1	-1.54756	0.005	0.00627255	Glyma14g39170	Glyma14g39170.1	Glyma14g39170.1	Glyma.14G211100	Down
GLYMA12G10490.1	-1.54756	0.008	0.00900719	Glyma12g10490	Glyma12g10490.1	Glyma12g10490.1	Glyma.12G098200	Down
GLYMA10G36950.1	-1.54756	0.008	0.00900719	Glyma10g36950	Glyma10g36950.1	Glyma10g36950.1	Glyma.10G225100	Down
GLYMA13G34820.1	-1.54756	0.028	0.0285008	Glyma13g34820	Glyma13g34820.1	Glyma13g34820.1	Glyma.13G273000	Down
GLYMA08G13990.1	-1.55833	0.0001	0.000186866	Glyma08g13990	Glyma08g13990.1	Glyma08g13990.1	Glyma.08G131700	Down
GLYMA06G38160.1	-1.55833	0.0001	0.000186866	Glyma06g38160	Glyma06g38160.1	Glyma06g38160.1	Glyma.06G247100	Down
GLYMA09G30790.1	-1.55833	0.001	0.00131789	Glyma09g30790	Glyma09g30790.1	Glyma09g30790.1	Glyma.09G177300	Down
GLYMA19G28900.4	-1.55833	0.001	0.00131789	Glyma19g28900	Glyma19g28900.4	Glyma19g28900.4	Glyma.19G112200	Down
GLYMA05G27920.1	-1.55833	0.001	0.00131789	Glyma05g27920	Glyma05g27920.1	Glyma05g27920.1	Glyma.05G146700	Down
GLYMA05G28370.1	-1.55833	0.001	0.00131789	Glyma05g28370	Glyma05g28370.1	Glyma05g28370.1	Glyma.05G151000	Down
GLYMA01G43520.3	-1.55833	0.008	0.00900719	Glyma01g43520	Glyma01g43520.3	Glyma01g43520.3	Glyma.01G225700	Down
GLYMA08G24790.1	-1.55833	0.008	0.00900719	Glyma08g24790	Glyma08g24790.1	Glyma08g24790.1	Glyma.08G230700	Down
GLYMA18G20820.2	-1.56917	0.0001	0.000186866	Glyma18g20820	Glyma18g20820.2	Glyma18g20820.2	Glyma.18G143700	Down
GLYMA19G26070.1	-1.56917	0.0001	0.000186866	Glyma19g26070	Glyma19g26070.1	Glyma19g26070.1	Glyma.19G092100	Down
GLYMA04G00450.2	-1.56917	0.0001	0.000186866	Glyma04g00450	Glyma04g00450.2	Glyma04g00450.2	Glyma.04G003200	Down
GLYMA13G34140.2	-1.56917	0.0001	0.000186866	Glyma13g34140	Glyma13g34140.2	Glyma13g34140.2	Glyma.13G266300	Down
GLYMA11G09040.1	-1.56917	0.00023	0.000403305	Glyma11g09040	Glyma11g09040.1	Glyma11g09040.1	Glyma.11G085100	Down
GLYMA15G07940.1	-1.56917	0.001	0.00131789	Glyma15g07940	Glyma15g07940.1	Glyma15g07940.1	Glyma.15G073200	Down
GLYMA13G23670.1	-1.56917	0.008	0.00900719	Glyma13g23670	Glyma13g23670.1	Glyma13g23670.1	Glyma.13G167600	Down
GLYMA07G00980.2	-1.56917	0.028	0.0285008	Glyma07g00980	Glyma07g00980.2	Glyma07g00980.2	Glyma.07G007700	Down
GLYMA16G26660.1	-1.56917	0.028	0.0285008	Glyma16g26660	Glyma16g26660.1	Glyma16g26660.1	Glyma.16G150700	Down
GLYMA13G04500.1	-1.58008	0.0001	0.000186866	Glyma13g04500	Glyma13g04500.1	Glyma13g04500.1	Glyma.13G070100	Down
GLYMA07G11540.3	-1.58008	0.0001	0.000186866	Glyma07g11540	Glyma07g11540.3	Glyma07g11540.3	Glyma.07G102400	Down
GLYMA15G19580.1	-1.58008	0.0001	0.000186866	Glyma15g19580	Glyma15g19580.1	Glyma15g19580.1	Glyma.15G177800	Down
GLYMA05G30160.1	-1.58008	0.001	0.00131789	Glyma05g30160	Glyma05g30160.1	Glyma05g30160.1	Glyma.05G168000	Down
GLYMA02G09420.1	-1.58008	0.002	0.00257613	Glyma02g09420	Glyma02g09420.1	Glyma02g09420.1	Glyma.02G085700	Down
GLYMA15G14460.1	-1.58008	0.005	0.00627255	Glyma15g14460	Glyma15g14460.1	Glyma15g14460.1	Glyma.15G136200	Down
GLYMA11G09260.1	-1.58008	0.008	0.00900719	Glyma11g09260	Glyma11g09260.1	Glyma11g09260.1	Glyma.11G087400	Down
GLYMA16G33030.1	-1.58008	0.008	0.00900719	Glyma16g33030	Glyma16g33030.1	Glyma16g33030.1	Glyma.16G205200	Down
GLYMA08G17960.1	-1.58008	0.028	0.0285008	Glyma08g17960	Glyma08g17960.1	Glyma08g17960.1	Glyma.08G168800	Down
GLYMA03G03360.1	-1.59107	0.0001	0.000186866	Glyma03g03360	Glyma03g03360.1	Glyma03g03360.1	Glyma.03G028900	Down
GLYMA02G17060.1	-1.59107	0.0001	0.000186866	Glyma02g17060	Glyma02g17060.1	Glyma02g17060.1	Glyma.02G151700	Down
GLYMA13G05810.1	-1.59107	0.0001	0.000186866	Glyma13g05810	Glyma13g05810.1	Glyma13g05810.1	Glyma.13G059500	Down
GLYMA16G23695.1	-1.59107	0.00047	0.00080388	Glyma16g23695	Glyma16g23695.1	Glyma16g23695.1	Glyma.16G127200	Down
GLYMA05G05460.1	-1.59107	0.00081	0.00131789	Glyma05g05460	Glyma05g05460.1	Glyma05g05460.1	Glyma.05G066200	Down
GLYMA18G06210.1	-1.59107	0.001	0.00131789	Glyma18g06210	Glyma18g06210.1	Glyma18g06210.1	Glyma.18G055300	Down
GLYMA10G38910.1	-1.59107	0.008	0.00900719	Glyma10g38910	Glyma10g38910.1	Glyma10g38910.1	Glyma.10G243800	Down
GLYMA04G40140.1	-1.59107	0.008	0.00900719	Glyma04g40140	Glyma04g40140.1	Glyma04g40140.1	Glyma.04G223400	Down
GLYMA09G38450.1	-1.59107	0.028	0.0285008	Glyma09g38450	Glyma09g38450.1	Glyma09g38450.1	Glyma.09G249000	Down
GLYMA08G07730.1	-1.60214	0.0001	0.000186866	Glyma08g07730	Glyma08g07730.1	Glyma08g07730.1	Glyma.08G072600	Down
GLYMA08G13540.2	-1.60214	0.0001	0.000186866	Glyma08g13540	Glyma08g13540.2	Glyma08g13540.2	Glyma.08G128500	Down
GLYMA07G06450.1	-1.60214	0.0001	0.000186866	Glyma07g06450	Glyma07g06450.1	Glyma07g06450.1	Glyma.07G058600	Down
GLYMA02G16410.1	-1.60214	0.028	0.0285008	Glyma02g16410	Glyma02g16410.1	Glyma02g16410.1	Glyma.02G145500	Down
GLYMA07G09300.1	-1.61328	0.0001	0.000186866	Glyma07g09300	Glyma07g09300.1	Glyma07g09300.1	Glyma.07G084700	Down
GLYMA02G43180.1	-1.61328	0.0001	0.000186866	Glyma02g43180	Glyma02g43180.1	Glyma02g43180.1	Glyma.02G264100	Down
GLYMA13G18230.1	-1.61328	0.001	0.00131789	Glyma13g18230	Glyma13g18230.1	Glyma13g18230.1	Glyma.13G121600	Down
GLYMA08G15680.1	-1.61328	0.004	0.00505859	Glyma08g15680	Glyma08g15680.1	Glyma08g15680.1	Glyma.08G148100	Down
GLYMA01G01310.1	-1.6245	0.0001	0.000186866	Glyma01g01310	Glyma01g01310.1	Glyma01g01310.1	Glyma.01G009700	Down
GLYMA08G07890.1	-1.6245	0.001	0.00131789	Glyma08g07890	Glyma08g07890.1	Glyma08g07890.1	Glyma.08G074100	Down
GLYMA15G35460.2	-1.6245	0.028	0.0285008	Glyma15g35460	Glyma15g35460.2	Glyma15g35460.2	Glyma.15G224500	Down
GLYMA01G23790.1	-1.6358	0.0044	0.00555323	Glyma01g23790	Glyma01g23790.1	Glyma01g23790.1	Glyma.01G097400	Down
GLYMA20G33330.1	-1.6358	0.008	0.00900719	Glyma20g33330	Glyma20g33330.1	Glyma20g33330.1	Glyma.20G191700	Down
GLYMA08G01410.1	-1.6358	0.028	0.0285008	Glyma08g01410	Glyma08g01410.1	Glyma08g01410.1	Glyma.08G011100	Down
GLYMA04G07650.1	-1.64718	0.0001	0.000186866	Glyma04g07650	Glyma04g07650.1	Glyma04g07650.1	Glyma.04G072600	Down
GLYMA10G17550.1	-1.64718	0.0001	0.000186866	Glyma10g17550	Glyma10g17550.1	Glyma10g17550.1	Glyma.10G103200	Down
GLYMA01G36390.1	-1.64718	0.0001	0.000186866	Glyma01g36390	Glyma01g36390.1	Glyma01g36390.1	Glyma.01G159400	Down
GLYMA18G48490.1	-1.64718	0.0001	0.000186866	Glyma18g48490	Glyma18g48490.1	Glyma18g48490.1	Glyma.18G249800	Down
GLYMA05G36690.1	-1.64718	0.0001	0.000186866	Glyma05g36690	Glyma05g36690.1	Glyma05g36690.1	Glyma.05G218600	Down
GLYMA05G14800.1	-1.64718	0.001	0.00131789	Glyma05g14800	Glyma05g14800.1	Glyma05g14800.1	Glyma.05G076700	Down
GLYMA12G14050.1	-1.64718	0.001	0.00131789	Glyma12g14050	Glyma12g14050.1	Glyma12g14050.1	Glyma.12G120200	Down
GLYMA12G04410.1	-1.64718	0.002	0.00257613	Glyma12g04410	Glyma12g04410.1	Glyma12g04410.1	Glyma.12G040300	Down
GLYMA08G06570.1	-1.65864	0.0001	0.000186866	Glyma08g06570	Glyma08g06570.1	Glyma08g06570.1	Glyma.08G061200	Down
GLYMA14G24090.1	-1.65864	0.0001	0.000186866	Glyma14g24090	Glyma14g24090.1	Glyma14g24090.1	Glyma.14G152000	Down
GLYMA15G13510.1	-1.65864	0.0001	0.000186866	Glyma15g13510	Glyma15g13510.1	Glyma15g13510.1	Glyma.15G128800	Down
GLYMA13G21540.1	-1.65864	0.00023	0.000403305	Glyma13g21540	Glyma13g21540.1	Glyma13g21540.1	Glyma.13G151800	Down
GLYMA09G28210.1	-1.65864	0.008	0.00900719	Glyma09g28210	Glyma09g28210.1	Glyma09g28210.1	Glyma.09G154800	Down
GLYMA07G32190.1	-1.65864	0.028	0.0285008	Glyma07g32190	Glyma07g32190.1	Glyma07g32190.1	Glyma.07G201300	Down
GLYMA20G31790.1	-1.67018	0.0001	0.000186866	Glyma20g31790	Glyma20g31790.1	Glyma20g31790.1	Glyma.20G177700	Down
GLYMA08G20490.2	-1.67018	0.0001	0.000186866	Glyma08g20490	Glyma08g20490.2	Glyma08g20490.2	Glyma.08G192000	Down
GLYMA19G37540.1	-1.67018	0.0001	0.000186866	Glyma19g37540	Glyma19g37540.1	Glyma19g37540.1	Glyma.19G191000	Down
GLYMA05G02920.1	-1.67018	0.0001	0.000186866	Glyma05g02920	Glyma05g02920.1	Glyma05g02920.1	Glyma.05G044300	Down
GLYMA06G00220.1	-1.67018	0.0001	0.000186866	Glyma06g00220	Glyma06g00220.1	Glyma06g00220.1	Glyma.06G000200	Down
GLYMA15G05800.1	-1.67018	0.0001	0.000186866	Glyma15g05800	Glyma15g05800.1	Glyma15g05800.1	Glyma.15G052500	Down
GLYMA18G43110.1	-1.67018	0.0001	0.000186866	Glyma18g43110	Glyma18g43110.1	Glyma18g43110.1	Glyma.18G201600	Down
GLYMA03G34750.1	-1.67018	0.001	0.00131789	Glyma03g34750	Glyma03g34750.1	Glyma03g34750.1	Glyma.03G189800	Down
GLYMA04G28550.1	-1.67018	0.001	0.00131789	Glyma04g28550	Glyma04g28550.1	Glyma04g28550.1	Glyma.04G138700	Down
GLYMA17G31250.1	-1.67018	0.008	0.00900719	Glyma17g31250	Glyma17g31250.1	Glyma17g31250.1	Glyma.17G207900	Down
GLYMA01G31300.1	-1.68179	0.0001	0.000186866	Glyma01g31300	Glyma01g31300.1	Glyma01g31300.1	Glyma.01G124500	Down
GLYMA05G02950.1	-1.68179	0.001	0.00131789	Glyma05g02950	Glyma05g02950.1	Glyma05g02950.1	Glyma.05G044600	Down
GLYMA12G03740.1	-1.68179	0.001	0.00131789	Glyma12g03740	Glyma12g03740.1	Glyma12g03740.1	Glyma.12G033500	Down
GLYMA05G27570.2	-1.68179	0.008	0.00900719	Glyma05g27570	Glyma05g27570.2	Glyma05g27570.2	Glyma.05G143700	Down
GLYMA12G04340.1	-1.69349	0.0001	0.000186866	Glyma12g04340	Glyma12g04340.1	Glyma12g04340.1	Glyma.12G039400	Down
GLYMA11G36990.2	-1.69349	0.0001	0.000186866	Glyma11g36990	Glyma11g36990.2	Glyma11g36990.2	Glyma.11G251300	Down
GLYMA13G28590.1	-1.69349	0.001	0.00131789	Glyma13g28590	Glyma13g28590.1	Glyma13g28590.1	Glyma.13G214600	Down
GLYMA18G40100.1	-1.69349	0.008	0.00900719	Glyma18g40100	Glyma18g40100.1	Glyma18g40100.1	Glyma.18G184000	Down
GLYMA05G02620.1	-1.70527	0.0001	0.000186866	Glyma05g02620	Glyma05g02620.1	Glyma05g02620.1	Glyma.05G041400	Down
GLYMA02G13730.1	-1.70527	0.0001	0.000186866	Glyma02g13730	Glyma02g13730.1	Glyma02g13730.1	Glyma.02G124100	Down
GLYMA08G00320.1	-1.71713	0.0001	0.000186866	Glyma08g00320	Glyma08g00320.1	Glyma08g00320.1	Glyma.08G001200	Down
GLYMA18G09560.1	-1.71713	0.0001	0.000186866	Glyma18g09560	Glyma18g09560.1	Glyma18g09560.1	Glyma.18G085800	Down
GLYMA19G35990.1	-1.71713	0.008	0.00900719	Glyma19g35990	Glyma19g35990.1	Glyma19g35990.1	Glyma.19G176200	Down
GLYMA01G40550.1	-1.72907	0.008	0.00900719	Glyma01g40550	Glyma01g40550.1	Glyma01g40550.1	Glyma.01G197500	Down
GLYMA09G40800.1	-1.72907	0.028	0.0285008	Glyma09g40800	Glyma09g40800.1	Glyma09g40800.1	Glyma.09G271500	Down
GLYMA10G08670.2	-1.7411	0.0001	0.000186866	Glyma10g08670	Glyma10g08670.2	Glyma10g08670.2	Glyma.10G074800	Down
GLYMA19G30150.1	-1.7411	0.0001	0.000186866	Glyma19g30150	Glyma19g30150.1	Glyma19g30150.1	Glyma.19G122100	Down
GLYMA03G34580.1	-1.7411	0.001	0.00131789	Glyma03g34580	Glyma03g34580.1	Glyma03g34580.1	Glyma.03G188500	Down
GLYMA04G41090.1	-1.7411	0.028	0.0285008	Glyma04g41090	Glyma04g41090.1	Glyma04g41090.1	Glyma.04G232500	Down
GLYMA19G30140.1	-1.75321	0.0001	0.000186866	Glyma19g30140	Glyma19g30140.1	Glyma19g30140.1	Glyma.19G121900	Down
GLYMA03G00790.1	-1.75321	0.0001	0.000186866	Glyma03g00790	Glyma03g00790.1	Glyma03g00790.1	Glyma.03G005600	Down
GLYMA07G34690.3	-1.75321	0.001	0.00131789	Glyma07g34690	Glyma07g34690.3	Glyma07g34690.3	Glyma.07G221300	Down
GLYMA08G46570.1	-1.75321	0.004	0.00505859	Glyma08g46570	Glyma08g46570.1	Glyma08g46570.1	Glyma.08G351200	Down
GLYMA01G28820.7	-1.76541	0.0001	0.000186866	Glyma01g28820	Glyma01g28820.7	Glyma01g28820.7	Glyma.01G116000	Down
GLYMA12G01360.2	-1.76541	0.0001	0.000186866	Glyma12g01360	Glyma12g01360.2	Glyma12g01360.2	Glyma.12G011000	Down
GLYMA20G25430.1	-1.76541	0.00032	0.000556444	Glyma20g25430	Glyma20g25430.1	Glyma20g25430.1	Glyma.20G119800	Down
GLYMA16G23260.2	-1.77769	0.001	0.00131789	Glyma16g23260	Glyma16g23260.2	Glyma16g23260.2	Glyma.16G124000	Down
GLYMA13G43820.1	-1.77769	0.008	0.00900719	Glyma13g43820	Glyma13g43820.1	Glyma13g43820.1	Glyma.13G361400	Down
GLYMA20G36970.1	-1.79005	0.0001	0.000186866	Glyma20g36970	Glyma20g36970.1	Glyma20g36970.1	Glyma.20G226600	Down
GLYMA17G13530.1	-1.79005	0.0001	0.000186866	Glyma17g13530	Glyma17g13530.1	Glyma17g13530.1	Glyma.17G126300	Down
GLYMA12G32010.1	-1.79005	0.0001	0.000186866	Glyma12g32010	Glyma12g32010.1	Glyma12g32010.1	Glyma.12G194000	Down
GLYMA19G01070.1	-1.79005	0.0001	0.000186866	Glyma19g01070	Glyma19g01070.1	Glyma19g01070.1	Glyma.19G007900	Down
GLYMA07G15090.1	-1.79005	0.048	0.0481538	Glyma07g15090	Glyma07g15090.1	Glyma07g15090.1	Glyma.07G125700	Down
GLYMA05G31200.1	-1.8025	0.0001	0.000186866	Glyma05g31200	Glyma05g31200.1	Glyma05g31200.1	Glyma.05G178300	Down
GLYMA08G18310.1	-1.8025	0.0001	0.000186866	Glyma08g18310	Glyma08g18310.1	Glyma08g18310.1	Glyma.08G172000	Down
GLYMA02G05150.1	-1.8025	0.0001	0.000186866	Glyma02g05150	Glyma02g05150.1	Glyma02g05150.1	Glyma.02G046000	Down
GLYMA03G00770.1	-1.8025	0.0001	0.000186866	Glyma03g00770	Glyma03g00770.1	Glyma03g00770.1	Glyma.03G005400	Down
GLYMA15G40710.1	-1.8025	0.001	0.00131789	Glyma15g40710	Glyma15g40710.1	Glyma15g40710.1	Glyma.15G255400	Down
GLYMA15G05770.1	-1.8025	0.001	0.00131789	Glyma15g05770	Glyma15g05770.1	Glyma15g05770.1	Glyma.15G052200	Down
GLYMA07G30200.1	-1.8025	0.0022	0.00282793	Glyma07g30200	Glyma07g30200.1	Glyma07g30200.1	Glyma.07G183400	Down
GLYMA07G11580.2	-1.8025	0.008	0.00900719	Glyma07g11580	Glyma07g11580.2	Glyma07g11580.2	Glyma.07G102700	Down
GLYMA08G09080.4	-1.8025	0.016	0.0176961	Glyma08g09080	Glyma08g09080.4	Glyma08g09080.4	Glyma.08G085800	Down
GLYMA14G37241.1	-1.81504	0.0001	0.000186866	Glyma14g37241	Glyma14g37241.1	Glyma14g37241.1	Glyma.14G193300	Down
GLYMA01G44930.1	-1.81504	0.001	0.00131789	Glyma01g44930	Glyma01g44930.1	Glyma01g44930.1	Glyma.01G238800	Down
GLYMA07G34480.1	-1.81504	0.002	0.00257613	Glyma07g34480	Glyma07g34480.1	Glyma07g34480.1	Glyma.07G219900	Down
GLYMA17G23730.1	-1.82766	0.0001	0.000186866	Glyma17g23730	Glyma17g23730.1	Glyma17g23730.1	Glyma.17G184900	Down
GLYMA13G35091.1	-1.82766	0.0001	0.000186866	Glyma13g35091	Glyma13g35091.1	Glyma13g35091.1	Glyma.13G275700	Down
GLYMA17G06850.1	-1.85318	0.0001	0.000186866	Glyma17g06850	Glyma17g06850.1	Glyma17g06850.1	Glyma.17G061000	Down
GLYMA15G02390.1	-1.85318	0.001	0.00131789	Glyma15g02390	Glyma15g02390.1	Glyma15g02390.1	Glyma.15G020800	Down
GLYMA17G17450.1	-1.85318	0.016	0.0176961	Glyma17g17450	Glyma17g17450.1	Glyma17g17450.1	Glyma.17G161300	Down
GLYMA05G37940.2	-1.86607	0.0001	0.000186866	Glyma05g37940	Glyma05g37940.2	Glyma05g37940.2	Glyma.05G206500	Down
GLYMA06G00610.1	-1.86607	0.0001	0.000186866	Glyma06g00610	Glyma06g00610.1	Glyma06g00610.1	Glyma.06G003700	Down
GLYMA19G31090.2	-1.86607	0.0009	0.00131789	Glyma19g31090	Glyma19g31090.2	Glyma19g31090.2	Glyma.19G130500	Down
GLYMA10G42140.1	-1.86607	0.001	0.00131789	Glyma10g42140	Glyma10g42140.1	Glyma10g42140.1	Glyma.10G274700	Down
GLYMA06G05470.1	-1.87905	0.0001	0.000186866	Glyma06g05470	Glyma06g05470.1	Glyma06g05470.1	Glyma.06G052100	Down
GLYMA04G24070.1	-1.87905	0.008	0.00900719	Glyma04g24070	Glyma04g24070.1	Glyma04g24070.1	Glyma.04G155300	Down
GLYMA09G15970.1	-1.87905	0.028	0.0285008	Glyma09g15970	Glyma09g15970.1	Glyma09g15970.1	Glyma.09G105500	Down
GLYMA08G36820.2	-1.89212	0.0001	0.000186866	Glyma08g36820	Glyma08g36820.2	Glyma08g36820.2	Glyma.08G273100	Down
GLYMA17G15740.1	-1.89212	0.001	0.00131789	Glyma17g15740	Glyma17g15740.1	Glyma17g15740.1	Glyma.17G148000	Down
GLYMA19G23190.1	-1.89212	0.001	0.00131789	Glyma19g23190	Glyma19g23190.1	Glyma19g23190.1	Glyma.19G079400	Down
GLYMA11G35651.1	-1.89212	0.008	0.00900719	Glyma11g35651	Glyma11g35651.1	Glyma11g35651.1	Glyma.11G233000	Down
GLYMA20G02410.1	-1.90528	0.0001	0.000186866	Glyma20g02410	Glyma20g02410.1	Glyma20g02410.1	Glyma.20G019700	Down
GLYMA07G40360.1	-1.91853	0.0001	0.000186866	Glyma07g40360	Glyma07g40360.1	Glyma07g40360.1	Glyma.07G273800	Down
GLYMA05G34640.2	-1.93187	0.001	0.00131789	Glyma05g34640	Glyma05g34640.2	Glyma05g34640.2	Glyma.05G238400	Down
GLYMA08G21530.1	-1.95884	0.0001	0.000186866	Glyma08g21530	Glyma08g21530.1	Glyma08g21530.1	Glyma.08G201200	Down
GLYMA01G43230.2	-1.95884	0.0001	0.000186866	Glyma01g43230	Glyma01g43230.2	Glyma01g43230.2	Glyma.01G223100	Down
GLYMA09G06720.1	-1.97247	0.0001	0.000186866	Glyma09g06720	Glyma09g06720.1	Glyma09g06720.1	Glyma.09G059600	Down
GLYMA17G01500.1	-1.97247	0.0001	0.000186866	Glyma17g01500	Glyma17g01500.1	Glyma17g01500.1	Glyma.17G011500	Down
GLYMA02G04290.1	-1.97247	0.0001	0.000186866	Glyma02g04290	Glyma02g04290.1	Glyma02g04290.1	Glyma.02G037800	Down
GLYMA05G22420.1	-1.97247	0.0035	0.00447143	Glyma05g22420	Glyma05g22420.1	Glyma05g22420.1	Glyma.05G105200	Down
GLYMA11G29340.1	-1.97247	0.028	0.0285008	Glyma11g29340	Glyma11g29340.1	Glyma11g29340.1	Glyma.11G165700	Down
GLYMA17G34940.1	-1.98618	0.0001	0.000186866	Glyma17g34940	Glyma17g34940.1	Glyma17g34940.1	Glyma.17G231200	Down
GLYMA19G26830.1	-2.01391	0.0001	0.000186866	Glyma19g26830	Glyma19g26830.1	Glyma19g26830.1	Glyma.19G096900	Down
GLYMA10G07710.1	-2.02792	0.0001	0.000186866	Glyma10g07710	Glyma10g07710.1	Glyma10g07710.1	Glyma.10G066700	Down
GLYMA02G08450.2	-2.02792	0.002	0.00257613	Glyma02g08450	Glyma02g08450.2	Glyma02g08450.2	Glyma.02G077200	Down
GLYMA14G27940.1	-2.04202	0.0001	0.000186866	Glyma14g27940	Glyma14g27940.1	Glyma14g27940.1	Glyma.14G121200	Down
GLYMA10G38000.1	-2.04202	0.0001	0.000186866	Glyma10g38000	Glyma10g38000.1	Glyma10g38000.1	Glyma.10G235500	Down
GLYMA13G17980.1	-2.04202	0.0001	0.000186866	Glyma13g17980	Glyma13g17980.1	Glyma13g17980.1	Glyma.13G119400	Down
GLYMA11G35060.1	-2.04202	0.001	0.00131789	Glyma11g35060	Glyma11g35060.1	Glyma11g35060.1	Glyma.11G228200	Down
GLYMA08G17230.2	-2.05623	0.0001	0.000186866	Glyma08g17230	Glyma08g17230.2	Glyma08g17230.2	Glyma.08G162100	Down
GLYMA07G16510.3	-2.05623	0.001	0.00131789	Glyma07g16510	Glyma07g16510.3	Glyma07g16510.3	Glyma.07G137300	Down
GLYMA11G16391.1	-2.05623	0.008	0.00900719	Glyma11g16391	Glyma11g16391.1	Glyma11g16391.1	Glyma.U016600	Down
GLYMA19G29060.1	-2.07053	0.0001	0.000186866	Glyma19g29060	Glyma19g29060.1	Glyma19g29060.1	Glyma.19G113600	Down
GLYMA06G16650.1	-2.07053	0.0001	0.000186866	Glyma06g16650	Glyma06g16650.1	Glyma06g16650.1	Glyma.06G158800	Down
GLYMA02G05335.1	-2.07053	0.0001	0.000186866	Glyma02g05335	Glyma02g05335.1	Glyma02g05335.1	Glyma.02G047500	Down
GLYMA01G03310.1	-2.07053	0.0001	0.000186866	Glyma01g03310	Glyma01g03310.1	Glyma01g03310.1	Glyma.01G027000	Down
GLYMA12G04490.1	-2.07053	0.001	0.00131789	Glyma12g04490	Glyma12g04490.1	Glyma12g04490.1	Glyma.12G041100	Down
GLYMA20G24480.1	-2.07053	0.001	0.00131789	Glyma20g24480	Glyma20g24480.1	Glyma20g24480.1	Glyma.20G110700	Down
GLYMA06G09860.1	-2.08493	0.0001	0.000186866	Glyma06g09860	Glyma06g09860.1	Glyma06g09860.1	Glyma.06G094000	Down
GLYMA06G44950.2	-2.08493	0.001	0.00131789	Glyma06g44950	Glyma06g44950.2	Glyma06g44950.2	Glyma.06G294800	Down
GLYMA18G03300.1	-2.08493	0.001	0.00131789	Glyma18g03300	Glyma18g03300.1	Glyma18g03300.1	Glyma.18G029200	Down
GLYMA18G52650.2	-2.09943	0.0001	0.000186866	Glyma18g52650	Glyma18g52650.2	Glyma18g52650.2	Glyma.18G289600	Down
GLYMA08G23220.1	-2.11404	0.0001	0.000186866	Glyma08g23220	Glyma08g23220.1	Glyma08g23220.1	Glyma.08G217200	Down
GLYMA14G08061.1	-2.11404	0.008	0.00900719	Glyma14g08061	Glyma14g08061.1	Glyma14g08061.1	Glyma.14G074000	Down
GLYMA07G37610.1	-2.12874	0.0001	0.000186866	Glyma07g37610	Glyma07g37610.1	Glyma07g37610.1	Glyma.07G246600	Down
GLYMA10G04670.1	-2.14355	0.0001	0.000186866	Glyma10g04670	Glyma10g04670.1	Glyma10g04670.1	Glyma.10G041000	Down
GLYMA09G01300.1	-2.14355	0.008	0.00900719	Glyma09g01300	Glyma09g01300.1	Glyma09g01300.1	Glyma.09G010300	Down
GLYMA01G22840.2	-2.17347	0.0001	0.000186866	Glyma01g22840	Glyma01g22840.2	Glyma01g22840.2	Glyma.01G091000	Down
GLYMA13G03600.2	-2.17347	0.0001	0.000186866	Glyma13g03600	Glyma13g03600.2	Glyma13g03600.2	Glyma.13G077300	Down
GLYMA04G00700.1	-2.17347	0.0001	0.000186866	Glyma04g00700	Glyma04g00700.1	Glyma04g00700.1	Glyma.04G005300	Down
GLYMA06G09280.2	-2.17347	0.0001	0.000186866	Glyma06g09280	Glyma06g09280.2	Glyma06g09280.2	Glyma.06G088300	Down
GLYMA02G08800.1	-2.20381	0.0001	0.000186866	Glyma02g08800	Glyma02g08800.1	Glyma02g08800.1	Glyma.02G080000	Down
GLYMA19G18820.1	-2.21914	0.0001	0.000186866	Glyma19g18820	Glyma19g18820.1	Glyma19g18820.1	Glyma.19G070900	Down
GLYMA15G00670.1	-2.23457	0.0001	0.000186866	Glyma15g00670	Glyma15g00670.1	Glyma15g00670.1	Glyma.15G004300	Down
GLYMA01G41901.1	-2.23457	0.001	0.00131789	Glyma01g41901	Glyma01g41901.1	Glyma01g41901.1	Glyma.01G210100	Down
GLYMA13G00751.1	-2.23457	0.028	0.0285008	Glyma13g00751	Glyma13g00751.1	Glyma13g00751.1	Glyma.13G098600	Down
GLYMA02G04810.2	-2.25012	0.0001	0.000186866	Glyma02g04810	Glyma02g04810.2	Glyma02g04810.2	Glyma.02G042400	Down
GLYMA13G28160.1	-2.25012	0.0001	0.000186866	Glyma13g28160	Glyma13g28160.1	Glyma13g28160.1	Glyma.13G210600	Down
GLYMA17G01250.1	-2.25012	0.008	0.00900719	Glyma17g01250	Glyma17g01250.1	Glyma17g01250.1	Glyma.17G008800	Down
GLYMA16G27030.1	-2.25012	0.017	0.0187359	Glyma16g27030	Glyma16g27030.1	Glyma16g27030.1	Glyma.16G154000	Down
GLYMA09G34400.1	-2.25012	0.028	0.0285008	Glyma09g34400	Glyma09g34400.1	Glyma09g34400.1	Glyma.09G210800	Down
GLYMA11G36390.1	-2.26577	0.0001	0.000186866	Glyma11g36390	Glyma11g36390.1	Glyma11g36390.1	Glyma.11G256700	Down
GLYMA14G38820.1	-2.26577	0.0001	0.000186866	Glyma14g38820	Glyma14g38820.1	Glyma14g38820.1	Glyma.14G207400	Down
GLYMA05G29610.1	-2.26577	0.0001	0.000186866	Glyma05g29610	Glyma05g29610.1	Glyma05g29610.1	Glyma.05G163300	Down
GLYMA13G20480.1	-2.28153	0.0001	0.000186866	Glyma13g20480	Glyma13g20480.1	Glyma13g20480.1	Glyma.13G141600	Down
GLYMA10G31560.1	-2.2974	0.001	0.00131789	Glyma10g31560	Glyma10g31560.1	Glyma10g31560.1	Glyma.10G172400	Down
GLYMA18G08400.2	-2.31338	0.0001	0.000186866	Glyma18g08400	Glyma18g08400.2	Glyma18g08400.2	Glyma.18G075800	Down
GLYMA06G13190.1	-2.31338	0.0001	0.000186866	Glyma06g13190	Glyma06g13190.1	Glyma06g13190.1	Glyma.06G126500	Down
GLYMA01G00920.1	-2.31338	0.001	0.00131789	Glyma01g00920	Glyma01g00920.1	Glyma01g00920.1	Glyma.01G005900	Down
GLYMA16G27580.2	-2.31338	0.028	0.0285008	Glyma16g27580	Glyma16g27580.2	Glyma16g27580.2	Glyma.16G160000	Down
GLYMA01G34890.1	-2.32947	0.0001	0.000186866	Glyma01g34890	Glyma01g34890.1	Glyma01g34890.1	Glyma.01G146700	Down
GLYMA08G11240.1	-2.32947	0.0001	0.000186866	Glyma08g11240	Glyma08g11240.1	Glyma08g11240.1	Glyma.08G106700	Down
GLYMA03G39870.1	-2.32947	0.0001	0.000186866	Glyma03g39870	Glyma03g39870.1	Glyma03g39870.1	Glyma.03G238800	Down
GLYMA08G03000.1	-2.32947	0.0001	0.000186866	Glyma08g03000	Glyma08g03000.1	Glyma08g03000.1	Glyma.08G026400	Down
GLYMA15G41970.1	-2.34567	0.001	0.00131789	Glyma15g41970	Glyma15g41970.1	Glyma15g41970.1	Glyma.15G265500	Down
GLYMA20G26260.1	-2.36199	0.0001	0.000186866	Glyma20g26260	Glyma20g26260.1	Glyma20g26260.1	Glyma.20G126400	Down
GLYMA11G15870.1	-2.36199	0.0001	0.000186866	Glyma11g15870	Glyma11g15870.1	Glyma11g15870.1	Glyma.U020300	Down
GLYMA18G42781.1	-2.36199	0.0001	0.000186866	Glyma18g42781	Glyma18g42781.1	Glyma18g42781.1	Glyma.18G199300	Down
GLYMA09G21970.1	-2.36199	0.0001	0.000186866	Glyma09g21970	Glyma09g21970.1	Glyma09g21970.1	Glyma.09G122900	Down
GLYMA01G38340.2	-2.37841	0.0001	0.000186866	Glyma01g38340	Glyma01g38340.2	Glyma01g38340.2	Glyma.01G177000	Down
GLYMA01G37600.1	-2.37841	0.0001	0.000186866	Glyma01g37600	Glyma01g37600.1	Glyma01g37600.1	Glyma.01G170800	Down
GLYMA12G01990.1	-2.37841	0.0001	0.000186866	Glyma12g01990	Glyma12g01990.1	Glyma12g01990.1	Glyma.12G017300	Down
GLYMA02G45560.1	-2.37841	0.0001	0.000186866	Glyma02g45560	Glyma02g45560.1	Glyma02g45560.1	Glyma.02G286100	Down
GLYMA03G28590.1	-2.37841	0.008	0.00900719	Glyma03g28590	Glyma03g28590.1	Glyma03g28590.1	Glyma.03G130200	Down
GLYMA08G42140.1	-2.39496	0.0001	0.000186866	Glyma08g42140	Glyma08g42140.1	Glyma08g42140.1	Glyma.08G308600	Down
GLYMA03G00626.1	-2.39496	0.0001	0.000186866	Glyma03g00626	Glyma03g00626.1	Glyma03g00626.1	Glyma.03G003900	Down
GLYMA01G34340.2	-2.41162	0.0001	0.000186866	Glyma01g34340	Glyma01g34340.2	Glyma01g34340.2	Glyma.01G142600	Down
GLYMA15G08850.1	-2.41162	0.028	0.0285008	Glyma15g08850	Glyma15g08850.1	Glyma15g08850.1	Glyma.15G082300	Down
GLYMA02G09060.2	-2.41162	0.049	0.049	Glyma02g09060	Glyma02g09060.2	Glyma02g09060.2	Glyma.02G082100	Down
GLYMA19G32730.1	-2.42839	0.001	0.00131789	Glyma19g32730	Glyma19g32730.1	Glyma19g32730.1	Glyma.19G145400	Down
GLYMA01G08690.1	-2.44528	0.001	0.00131789	Glyma01g08690	Glyma01g08690.1	Glyma01g08690.1	Glyma.01G066000	Down
GLYMA07G30500.3	-2.46229	0.001	0.00131789	Glyma07g30500	Glyma07g30500.3	Glyma07g30500.3	Glyma.07G186000	Down
GLYMA05G36550.2	-2.47942	0.0001	0.000186866	Glyma05g36550	Glyma05g36550.2	Glyma05g36550.2	Glyma.05G220100	Down
GLYMA20G36040.1	-2.49666	0.0001	0.000186866	Glyma20g36040	Glyma20g36040.1	Glyma20g36040.1	Glyma.20G218100	Down
GLYMA01G05060.2	-2.49666	0.0001	0.000186866	Glyma01g05060	Glyma01g05060.2	Glyma01g05060.2	Glyma.01G043400	Down
GLYMA12G11760.1	-2.49666	0.001	0.00131789	Glyma12g11760	Glyma12g11760.1	Glyma12g11760.1	Glyma.12G107500	Down
GLYMA04G00750.2	-2.51403	0.001	0.00131789	Glyma04g00750	Glyma04g00750.2	Glyma04g00750.2	Glyma.04G005700	Down
GLYMA11G15290.1	-2.53151	0.0001	0.000186866	Glyma11g15290	Glyma11g15290.1	Glyma11g15290.1	Glyma.11G143800	Down
GLYMA07G01090.1	-2.53151	0.0001	0.000186866	Glyma07g01090	Glyma07g01090.1	Glyma07g01090.1	Glyma.07G008800	Down
GLYMA08G40280.1	-2.54912	0.0001	0.000186866	Glyma08g40280	Glyma08g40280.1	Glyma08g40280.1	Glyma.08G292100	Down
GLYMA02G36570.1	-2.56685	0.0001	0.000186866	Glyma02g36570	Glyma02g36570.1	Glyma02g36570.1	Glyma.02G204400	Down
GLYMA13G35180.1	-2.56685	0.008	0.00900719	Glyma13g35180	Glyma13g35180.1	Glyma13g35180.1	Glyma.13G276600	Down
GLYMA05G26890.1	-2.58471	0.008	0.00900719	Glyma05g26890	Glyma05g26890.1	Glyma05g26890.1	Glyma.05G138000	Down
GLYMA03G00510.1	-2.58471	0.028	0.0285008	Glyma03g00510	Glyma03g00510.1	Glyma03g00510.1	Glyma.03G002800	Down
GLYMA13G37395.1	-2.60268	0.001	0.00131789	Glyma13g37395	Glyma13g37395.1	Glyma13g37395.1	Glyma.13G298100	Down
GLYMA17G14380.1	-2.62079	0.0001	0.000186866	Glyma17g14380	Glyma17g14380.1	Glyma17g14380.1	Glyma.17G134900	Down
GLYMA07G39990.2	-2.62079	0.0001	0.000186866	Glyma07g39990	Glyma07g39990.2	Glyma07g39990.2	Glyma.07G269700	Down
GLYMA03G28320.1	-2.62079	0.001	0.00131789	Glyma03g28320	Glyma03g28320.1	Glyma03g28320.1	Glyma.03G127600	Down
GLYMA09G41730.2	-2.63902	0.0001	0.000186866	Glyma09g41730	Glyma09g41730.2	Glyma09g41730.2	Glyma.09G280800	Down
GLYMA05G32670.3	-2.67586	0.0001	0.000186866	Glyma05g32670	Glyma05g32670.3	Glyma05g32670.3	Glyma.05G193200	Down
GLYMA11G07100.1	-2.69447	0.0001	0.000186866	Glyma11g07100	Glyma11g07100.1	Glyma11g07100.1	Glyma.11G066600	Down
GLYMA19G22780.1	-2.69447	0.001	0.00131789	Glyma19g22780	Glyma19g22780.1	Glyma19g22780.1	Glyma.19G078300	Down
GLYMA13G40360.1	-2.71321	0.0001	0.000186866	Glyma13g40360	Glyma13g40360.1	Glyma13g40360.1	Glyma.13G328400	Down
GLYMA14G17880.1	-2.73208	0.0001	0.000186866	Glyma14g17880	Glyma14g17880.1	Glyma14g17880.1	Glyma.14G136400	Down
GLYMA08G03640.1	-2.73208	0.0001	0.000186866	Glyma08g03640	Glyma08g03640.1	Glyma08g03640.1	Glyma.08G032400	Down
GLYMA07G17931.1	-2.73208	0.0001	0.000186866	Glyma07g17931	Glyma07g17931.1	Glyma07g17931.1	Glyma.07G148000	Down
GLYMA10G02170.1	-2.73208	0.0001	0.000186866	Glyma10g02170	Glyma10g02170.1	Glyma10g02170.1	Glyma.10G017300	Down
GLYMA14G17080.1	-2.73208	0.001	0.00131789	Glyma14g17080	Glyma14g17080.1	Glyma14g17080.1	Glyma.14G132600	Down
GLYMA02G01140.1	-2.75108	0.0001	0.000186866	Glyma02g01140	Glyma02g01140.1	Glyma02g01140.1	Glyma.02G008400	Down
GLYMA01G29190.1	-2.75108	0.0001	0.000186866	Glyma01g29190	Glyma01g29190.1	Glyma01g29190.1	Glyma.01G118000	Down
GLYMA19G31710.2	-2.77022	0.0001	0.000186866	Glyma19g31710	Glyma19g31710.2	Glyma19g31710.2	Glyma.19G135900	Down
GLYMA11G36620.1	-2.77022	0.0001	0.000186866	Glyma11g36620	Glyma11g36620.1	Glyma11g36620.1	Glyma.11G254700	Down
GLYMA10G07870.1	-2.77022	0.0001	0.000186866	Glyma10g07870	Glyma10g07870.1	Glyma10g07870.1	Glyma.10G068000	Down
GLYMA09G04730.1	-2.77022	0.0001	0.000186866	Glyma09g04730	Glyma09g04730.1	Glyma09g04730.1	Glyma.09G042200	Down
GLYMA05G23280.1	-2.77022	0.0001	0.000186866	Glyma05g23280	Glyma05g23280.1	Glyma05g23280.1	Glyma.05G110500	Down
GLYMA10G40950.1	-2.77022	0.028	0.0285008	Glyma10g40950	Glyma10g40950.1	Glyma10g40950.1	Glyma.10G263200	Down
GLYMA12G11681.1	-2.78949	0.0001	0.000186866	Glyma12g11681	Glyma12g11681.1	Glyma12g11681.1	Glyma.12G106900	Down
GLYMA03G35110.1	-2.80889	0.0001	0.000186866	Glyma03g35110	Glyma03g35110.1	Glyma03g35110.1	Glyma.03G193400	Down
GLYMA07G09030.1	-2.80889	0.0001	0.000186866	Glyma07g09030	Glyma07g09030.1	Glyma07g09030.1	Glyma.07G082400	Down
GLYMA10G06170.1	-2.80889	0.0001	0.000186866	Glyma10g06170	Glyma10g06170.1	Glyma10g06170.1	Glyma.10G054500	Down
GLYMA12G03650.1	-2.80889	0.0001	0.000186866	Glyma12g03650	Glyma12g03650.1	Glyma12g03650.1	Glyma.12G032600	Down
GLYMA18G07080.1	-2.80889	0.0001	0.000186866	Glyma18g07080	Glyma18g07080.1	Glyma18g07080.1	Glyma.18G063400	Down
GLYMA06G28090.1	-2.80889	0.001	0.00131789	Glyma06g28090	Glyma06g28090.1	Glyma06g28090.1	Glyma.06G218900	Down
GLYMA11G07700.1	-2.82843	0.0001	0.000186866	Glyma11g07700	Glyma11g07700.1	Glyma11g07700.1	Glyma.11G072300	Down
GLYMA08G19840.2	-2.82843	0.0001	0.000186866	Glyma08g19840	Glyma08g19840.2	Glyma08g19840.2	Glyma.08G186000	Down
GLYMA11G11500.1	-2.8481	0.0001	0.000186866	Glyma11g11500	Glyma11g11500.1	Glyma11g11500.1	Glyma.11G107600	Down
GLYMA05G36050.2	-2.86791	0.0001	0.000186866	Glyma05g36050	Glyma05g36050.2	Glyma05g36050.2	Glyma.05G224900	Down
GLYMA16G21960.1	-2.86791	0.008	0.00900719	Glyma16g21960	Glyma16g21960.1	Glyma16g21960.1	Glyma.16G115700	Down
GLYMA07G00510.2	-2.88786	0.0001	0.000186866	Glyma07g00510	Glyma07g00510.2	Glyma07g00510.2	Glyma.07G003000	Down
GLYMA13G07080.1	-2.92817	0.008	0.00900719	Glyma13g07080	Glyma13g07080.1	Glyma13g07080.1	Glyma.13G050000	Down
GLYMA09G03130.1	-2.94854	0.0001	0.000186866	Glyma09g03130	Glyma09g03130.1	Glyma09g03130.1	Glyma.09G027300	Down
GLYMA02G17340.1	-2.96905	0.001	0.00131789	Glyma02g17340	Glyma02g17340.1	Glyma02g17340.1	Glyma.02G154400	Down
GLYMA03G28950.2	-2.9897	0.0001	0.000186866	Glyma03g28950	Glyma03g28950.2	Glyma03g28950.2	Glyma.03G133600	Down
GLYMA10G34190.1	-2.9897	0.0001	0.000186866	Glyma10g34190	Glyma10g34190.1	Glyma10g34190.1	Glyma.10G198100	Down
GLYMA13G27340.2	-2.9897	0.0001	0.000186866	Glyma13g27340	Glyma13g27340.2	Glyma13g27340.2	Glyma.13G203400	Down
GLYMA14G04970.1	-3.01049	0.00017	0.000304057	Glyma14g04970	Glyma14g04970.1	Glyma14g04970.1	Glyma.14G045300	Down
GLYMA02G05840.1	-3.03143	0.0001	0.000186866	Glyma02g05840	Glyma02g05840.1	Glyma02g05840.1	Glyma.02G052000	Down
GLYMA18G51431.1	-3.05252	0.0001	0.000186866	Glyma18g51431	Glyma18g51431.1	Glyma18g51431.1	Glyma.18G279300	Down
GLYMA07G32100.2	-3.05252	0.001	0.00131789	Glyma07g32100	Glyma07g32100.2	Glyma07g32100.2	Glyma.07G200600	Down
GLYMA10G01180.1	-3.07375	0.0001	0.000186866	Glyma10g01180	Glyma10g01180.1	Glyma10g01180.1	Glyma.10G009000	Down
GLYMA05G36910.1	-3.11666	0.0001	0.000186866	Glyma05g36910	Glyma05g36910.1	Glyma05g36910.1	Glyma.05G216600	Down
GLYMA08G07250.1	-3.11666	0.0001	0.000186866	Glyma08g07250	Glyma08g07250.1	Glyma08g07250.1	Glyma.08G068100	Down
GLYMA04G02480.1	-3.11666	0.0001	0.000186866	Glyma04g02480	Glyma04g02480.1	Glyma04g02480.1	Glyma.04G022800	Down
GLYMA06G02100.1	-3.13834	0.028	0.0285008	Glyma06g02100	Glyma06g02100.1	Glyma06g02100.1	Glyma.06G018500	Down
GLYMA14G00930.1	-3.16017	0.0001	0.000186866	Glyma14g00930	Glyma14g00930.1	Glyma14g00930.1	Glyma.14G006100	Down
GLYMA20G20880.1	-3.16017	0.0001	0.000186866	Glyma20g20880	Glyma20g20880.1	Glyma20g20880.1	Glyma.20G081400	Down
GLYMA04G01990.1	-3.16017	0.028	0.0285008	Glyma04g01990	Glyma04g01990.1	Glyma04g01990.1	Glyma.04G018100	Down
GLYMA17G19750.2	-3.20428	0.001	0.00131789	Glyma17g19750	Glyma17g19750.2	Glyma17g19750.2	Glyma.17G172700	Down
GLYMA19G38160.1	-3.22657	0.008	0.00900719	Glyma19g38160	Glyma19g38160.1	Glyma19g38160.1	Glyma.19G195400	Down
GLYMA05G06420.1	-3.24901	0.0001	0.000186866	Glyma05g06420	Glyma05g06420.1	Glyma05g06420.1	Glyma.05G073100	Down
GLYMA13G38510.2	-3.24901	0.0001	0.000186866	Glyma13g38510	Glyma13g38510.2	Glyma13g38510.2	Glyma.13G309100	Down
GLYMA19G04240.1	-3.27161	0.0001	0.000186866	Glyma19g04240	Glyma19g04240.1	Glyma19g04240.1	Glyma.19G033800	Down
GLYMA10G37400.1	-3.34035	0.008	0.00900719	Glyma10g37400	Glyma10g37400.1	Glyma10g37400.1	Glyma.10G229600	Down
GLYMA09G03960.1	-3.36359	0.0001	0.000186866	Glyma09g03960	Glyma09g03960.1	Glyma09g03960.1	Glyma.09G035100	Down
GLYMA13G30340.2	-3.36359	0.0001	0.000186866	Glyma13g30340	Glyma13g30340.2	Glyma13g30340.2	Glyma.13G230300	Down
GLYMA10G26440.1	-3.36359	0.0001	0.000186866	Glyma10g26440	Glyma10g26440.1	Glyma10g26440.1	Glyma.10G130600	Down
GLYMA01G34760.1	-3.38698	0.0001	0.000186866	Glyma01g34760	Glyma01g34760.1	Glyma01g34760.1	Glyma.01G145900	Down
GLYMA18G00940.2	-3.38698	0.001	0.00131789	Glyma18g00940	Glyma18g00940.2	Glyma18g00940.2	Glyma.18G006000	Down
GLYMA06G22890.1	-3.41054	0.0001	0.000186866	Glyma06g22890	Glyma06g22890.1	Glyma06g22890.1	Glyma.06G207300	Down
GLYMA04G34120.1	-3.41054	0.0001	0.000186866	Glyma04g34120	Glyma04g34120.1	Glyma04g34120.1	Glyma.04G172800	Down
GLYMA09G39740.1	-3.43426	0.0001	0.000186866	Glyma09g39740	Glyma09g39740.1	Glyma09g39740.1	Glyma.09G261800	Down
GLYMA08G00970.1	-3.4822	0.0001	0.000186866	Glyma08g00970	Glyma08g00970.1	Glyma08g00970.1	Glyma.08G007000	Down
GLYMA07G35240.1	-3.4822	0.001	0.00131789	Glyma07g35240	Glyma07g35240.1	Glyma07g35240.1	Glyma.07G226000	Down
GLYMA06G11560.1	-3.53081	0.016	0.0176961	Glyma06g11560	Glyma06g11560.1	Glyma06g11560.1	Glyma.06G110400	Down
GLYMA11G07370.2	-3.5801	0.0001	0.000186866	Glyma11g07370	Glyma11g07370.2	Glyma11g07370.2	Glyma.11G068900	Down
GLYMA03G01451.1	-3.605	0.0001	0.000186866	Glyma03g01451	Glyma03g01451.1	Glyma03g01451.1	Glyma.03G012200	Down
GLYMA13G44650.1	-3.63008	0.0001	0.000186866	Glyma13g44650	Glyma13g44650.1	Glyma13g44650.1	Glyma.13G369300	Down
GLYMA10G34275.1	-3.65533	0.0001	0.000186866	Glyma10g34275	Glyma10g34275.1	Glyma10g34275.1	Glyma.10G198900	Down
GLYMA02G06255.1	-3.70635	0.002	0.00257613	Glyma02g06255	Glyma02g06255.1	Glyma02g06255.1	Glyma.02G056000	Down
GLYMA08G01190.1	-3.73213	0.0001	0.000186866	Glyma08g01190	Glyma08g01190.1	Glyma08g01190.1	Glyma.08G008900	Down
GLYMA16G25270.1	-3.73213	0.0001	0.000186866	Glyma16g25270	Glyma16g25270.1	Glyma16g25270.1	Glyma.16G138600	Down
GLYMA09G04720.1	-3.78423	0.0001	0.000186866	Glyma09g04720	Glyma09g04720.1	Glyma09g04720.1	Glyma.09G042100	Down
GLYMA20G37670.1	-3.83706	0.0001	0.000186866	Glyma20g37670	Glyma20g37670.1	Glyma20g37670.1	Glyma.20G233000	Down
GLYMA10G32050.1	-3.83706	0.001	0.00131789	Glyma10g32050	Glyma10g32050.1	Glyma10g32050.1	Glyma.10G176900	Down
GLYMA05G10840.2	-3.86375	0.0001	0.000186866	Glyma05g10840	Glyma05g10840.2	Glyma05g10840.2	Glyma.05G090100	Down
GLYMA01G08730.1	-3.89062	0.0001	0.000186866	Glyma01g08730	Glyma01g08730.1	Glyma01g08730.1	Glyma.01G066100	Down
GLYMA07G30050.1	-3.89062	0.0001	0.000186866	Glyma07g30050	Glyma07g30050.1	Glyma07g30050.1	Glyma.07G181700	Down
GLYMA20G35070.2	-3.97237	0.00011	0.000204332	Glyma20g35070	Glyma20g35070.2	Glyma20g35070.2	Glyma.20G208300	Down
GLYMA01G30670.1	-4	0.0001	0.000186866	Glyma01g30670	Glyma01g30670.1	Glyma01g30670.1	Glyma.01G123100	Down
GLYMA20G35590.1	-4.05584	0.0001	0.000186866	Glyma20g35590	Glyma20g35590.1	Glyma20g35590.1	Glyma.20G213300	Down
GLYMA09G42110.1	-4.05584	0.0001	0.000186866	Glyma09g42110	Glyma09g42110.1	Glyma09g42110.1	Glyma.09G284200	Down
GLYMA07G35180.1	-4.05584	0.0001	0.000186866	Glyma07g35180	Glyma07g35180.1	Glyma07g35180.1	Glyma.07G225400	Down
GLYMA16G09490.1	-4.08405	0.0001	0.000186866	Glyma16g09490	Glyma16g09490.1	Glyma16g09490.1	Glyma.16G083700	Down
GLYMA06G20260.1	-4.19887	0.0001	0.000186866	Glyma06g20260	Glyma06g20260.1	Glyma06g20260.1	Glyma.06G190500	Down
GLYMA09G38810.1	-4.22807	0.0001	0.000186866	Glyma09g38810	Glyma09g38810.1	Glyma09g38810.1	Glyma.09G252700	Down
GLYMA15G15090.2	-4.22807	0.0001	0.000186866	Glyma15g15090	Glyma15g15090.2	Glyma15g15090.2	Glyma.15G141100	Down
GLYMA01G02580.1	-4.25748	0.028	0.0285008	Glyma01g02580	Glyma01g02580.1	Glyma01g02580.1	Glyma.01G021000	Down
GLYMA18G47510.2	-4.43828	0.0001	0.000186866	Glyma18g47510	Glyma18g47510.2	Glyma18g47510.2	Glyma.18G240000	Down
GLYMA18G51370.1	-4.46915	0.0001	0.000186866	Glyma18g51370	Glyma18g51370.1	Glyma18g51370.1	Glyma.18G278600	Down
GLYMA18G22430.1	-4.53154	0.028	0.0285008	Glyma18g22430	Glyma18g22430.1	Glyma18g22430.1	Glyma.04G143200	Down
GLYMA06G00660.1	-4.75683	0.0001	0.000186866	Glyma06g00660	Glyma06g00660.1	Glyma06g00660.1	Glyma.06G004200	Down
GLYMA10G27700.1	-5.02805	0.0001	0.000186866	Glyma10g27700	Glyma10g27700.1	Glyma10g27700.1	Glyma.10G136900	Down
GLYMA20G33340.1	-5.20537	0.0001	0.000186866	Glyma20g33340	Glyma20g33340.1	Glyma20g33340.1	Glyma.20G191800	Down
GLYMA10G39500.1	-5.54044	0.0001	0.000186866	Glyma10g39500	Glyma10g39500.1	Glyma10g39500.1	Glyma.10G249400	Down
GLYMA06G03930.2	-5.81589	0.0001	0.000186866	Glyma06g03930	Glyma06g03930.2	Glyma06g03930.2	Glyma.06G036000	Down
GLYMA16G04200.1	-6.49802	0.0001	0.000186866	Glyma16g04200	Glyma16g04200.1	Glyma16g04200.1	Glyma.16G038000	Down
GLYMA07G03633.1	-7.06162	0.0001	0.000186866	Glyma07g03633	Glyma07g03633.1	Glyma07g03633.1	Glyma.07G032400	Down
GLYMA17G17860.1	-7.06162	0.001	0.00131789	Glyma17g17860	Glyma17g17860.1	Glyma17g17860.1	Glyma.17G164200	Down
GLYMA04G34306.1	-7.88986	0.0001	0.000186866	Glyma04g34306	Glyma04g34306.1	Glyma04g34306.1	Glyma.04G174200	Down

## Sheet: 283 DEPs
Accession	logFC(AM/BM)	Permutation.Test.(P-Value)	FDR	V1_GeneName	V1_transcriptName	V1_peptideName	V2_GeneName	up_and_down
GLYMA18G49400.1	4.78991	0.00022	0.00038904	Glyma18g49400	Glyma18g49400.1	Glyma18g49400.1	Glyma.18G259400	Up
GLYMA14G06170.1	4.31691	0.04	0.0404523	Glyma14g06170	Glyma14g06170.1	Glyma14g06170.1	Glyma.14G056900	Up
GLYMA12G07270.1	4.25748	0.00042	0.000724298	Glyma12g07270	Glyma12g07270.1	Glyma12g07270.1	Glyma.12G067800	Up
GLYMA03G36920.1	3.34035	0.008	0.00900719	Glyma03g36920	Glyma03g36920.1	Glyma03g36920.1	Glyma.03G211000	Up
GLYMA16G04690.1	3.13834	0.00069	0.00116426	Glyma16g04690	Glyma16g04690.1	Glyma16g04690.1	Glyma.16G042600	Up
GLYMA18G02120.1	2.96905	0.00014	0.000254767	Glyma18g02120	Glyma18g02120.1	Glyma18g02120.1	Glyma.18G017700	Up
GLYMA01G41790.1	2.78949	0.0001	0.000186866	Glyma01g41790	Glyma01g41790.1	Glyma01g41790.1	Glyma.01G209200	Up
GLYMA15G15610.1	2.77022	0.001	0.00131789	Glyma15g15610	Glyma15g15610.1	Glyma15g15610.1	Glyma.15G145900	Up
GLYMA08G44820.2	2.75108	0.0001	0.000186866	Glyma08g44820	Glyma08g44820.2	Glyma08g44820.2	Glyma.08G337500	Up
GLYMA10G11620.1	2.67586	0.00076	0.0012755	Glyma10g11620	Glyma10g11620.1	Glyma10g11620.1	Glyma.10G090100	Up
GLYMA03G26060.1	2.56685	0.00017	0.000304057	Glyma03g26060	Glyma03g26060.1	Glyma03g26060.1	Glyma.03G109900	Up
GLYMA16G33800.1	2.34567	0.001	0.00131789	Glyma16g33800	Glyma16g33800.1	Glyma16g33800.1	Glyma.16G212500	Up
GLYMA08G19101.1	2.2974	0.008	0.00900719	Glyma08g19101	Glyma08g19101.1	Glyma08g19101.1	Glyma.08G178900	Up
GLYMA20G08870.1	2.26577	0.012	0.0134143	Glyma20g08870	Glyma20g08870.1	Glyma20g08870.1	Glyma.20G046200	Up
GLYMA09G34640.1	2.09943	0.0001	0.000186866	Glyma09g34640	Glyma09g34640.1	Glyma09g34640.1	Glyma.09G213100	Up
GLYMA19G05980.1	2.09943	0.0013	0.00170608	Glyma19g05980	Glyma19g05980.1	Glyma19g05980.1	Glyma.19G044900	Up
GLYMA13G31500.1	2.08493	0.0001	0.000186866	Glyma13g31500	Glyma13g31500.1	Glyma13g31500.1	Glyma.13G241300	Up
GLYMA09G07560.1	2.07053	0.02	0.0219264	Glyma09g07560	Glyma09g07560.1	Glyma09g07560.1	Glyma.09G065900	Up
GLYMA13G35120.1	2.02792	0.00017	0.000304057	Glyma13g35120	Glyma13g35120.1	Glyma13g35120.1	Glyma.13G276000	Up
GLYMA04G12950.1	2.01391	0.0001	0.000186866	Glyma04g12950	Glyma04g12950.1	Glyma04g12950.1	Glyma.04G116500	Up
GLYMA07G32180.2	2.01391	0.00037	0.000639834	Glyma07g32180	Glyma07g32180.2	Glyma07g32180.2	Glyma.07G201200	Up
GLYMA02G07420.1	1.98618	0.028	0.0285008	Glyma02g07420	Glyma02g07420.1	Glyma02g07420.1	Glyma.02G067300	Up
GLYMA07G34190.2	1.95884	0.00013	0.000238651	Glyma07g34190	Glyma07g34190.2	Glyma07g34190.2	Glyma.07G217900	Up
GLYMA06G46470.1	1.94531	0.008	0.00900719	Glyma06g46470	Glyma06g46470.1	Glyma06g46470.1	Glyma.06G308000	Up
GLYMA18G44680.1	1.93187	0.0001	0.000186866	Glyma18g44680	Glyma18g44680.1	Glyma18g44680.1	Glyma.18G214600	Up
GLYMA04G01130.1	1.93187	0.0001	0.000186866	Glyma04g01130	Glyma04g01130.1	Glyma04g01130.1	Glyma.04G009400	Up
GLYMA07G37060.1	1.93187	0.00075	0.0012621	Glyma07g37060	Glyma07g37060.1	Glyma07g37060.1	Glyma.07G241700	Up
GLYMA09G29360.2	1.93187	0.001	0.00131789	Glyma09g29360	Glyma09g29360.2	Glyma09g29360.2	Glyma.09G163900	Up
GLYMA08G12970.1	1.91853	0.003	0.00384049	Glyma08g12970	Glyma08g12970.1	Glyma08g12970.1	Glyma.08G123100	Up
GLYMA10G14110.1	1.90528	0.0001	0.000186866	Glyma10g14110	Glyma10g14110.1	Glyma10g14110.1	Glyma.10G112000	Up
GLYMA18G06620.1	1.90528	0.00081	0.00131789	Glyma18g06620	Glyma18g06620.1	Glyma18g06620.1	Glyma.18G058900	Up
GLYMA19G31230.1	1.89212	0.022	0.0240349	Glyma19g31230	Glyma19g31230.1	Glyma19g31230.1	Glyma.19G131500	Up
GLYMA02G09370.1	1.87905	0.0001	0.000186866	Glyma02g09370	Glyma02g09370.1	Glyma02g09370.1	Glyma.02G085300	Up
GLYMA07G05620.1	1.87905	0.0001	0.000186866	Glyma07g05620	Glyma07g05620.1	Glyma07g05620.1	Glyma.07G050300	Up
GLYMA14G00360.1	1.86607	0.0012	0.00157815	Glyma14g00360	Glyma14g00360.1	Glyma14g00360.1	Glyma.14G001200	Up
GLYMA12G00800.1	1.84038	0.0001	0.000186866	Glyma12g00800	Glyma12g00800.1	Glyma12g00800.1	Glyma.12G005300	Up
GLYMA10G41270.1	1.84038	0.001	0.00131789	Glyma10g41270	Glyma10g41270.1	Glyma10g41270.1	Glyma.10G266400	Up
GLYMA08G18860.1	1.82766	0.004	0.00505859	Glyma08g18860	Glyma08g18860.1	Glyma08g18860.1	Glyma.08G176900	Up
GLYMA13G39600.1	1.81504	0.0001	0.000186866	Glyma13g39600	Glyma13g39600.1	Glyma13g39600.1	Glyma.13G321700	Up
GLYMA06G20830.1	1.81504	0.00013	0.000238651	Glyma06g20830	Glyma06g20830.1	Glyma06g20830.1	Glyma.06G193800	Up
GLYMA03G39690.1	1.81504	0.028	0.0285008	Glyma03g39690	Glyma03g39690.1	Glyma03g39690.1	Glyma.03G236900	Up
GLYMA13G05630.1	1.8025	0.0001	0.000186866	Glyma13g05630	Glyma13g05630.1	Glyma13g05630.1	Glyma.13G061100	Up
GLYMA06G30590.2	1.8025	0.0001	0.000186866	Glyma06g30590	Glyma06g30590.2	Glyma06g30590.2	Glyma.06G224700	Up
GLYMA16G01760.1	1.79005	0.036	0.0365251	Glyma16g01760	Glyma16g01760.1	Glyma16g01760.1	Glyma.16G015100	Up
GLYMA06G47830.1	1.77769	0.0001	0.000186866	Glyma06g47830	Glyma06g47830.1	Glyma06g47830.1	Glyma.06G320200	Up
GLYMA18G05090.2	1.77769	0.001	0.00131789	Glyma18g05090	Glyma18g05090.2	Glyma18g05090.2	Glyma.18G044600	Up
GLYMA05G26620.1	1.76541	0.0001	0.000186866	Glyma05g26620	Glyma05g26620.1	Glyma05g26620.1	Glyma.05G135800	Up
GLYMA07G16770.1	1.75321	0.0001	0.000186866	Glyma07g16770	Glyma07g16770.1	Glyma07g16770.1	Glyma.07G139400	Up
GLYMA13G27820.1	1.7411	0.0001	0.000186866	Glyma13g27820	Glyma13g27820.1	Glyma13g27820.1	Glyma.13G208000	Up
GLYMA14G39850.1	1.7411	0.00014	0.000254767	Glyma14g39850	Glyma14g39850.1	Glyma14g39850.1	Glyma.14G223100	Up
GLYMA19G11100.2	1.7411	0.008	0.00900719	Glyma19g11100	Glyma19g11100.2	Glyma19g11100.2	Glyma.19G069800	Up
GLYMA01G34300.1	1.72907	0.0001	0.000186866	Glyma01g34300	Glyma01g34300.1	Glyma01g34300.1	Glyma.01G142400	Up
GLYMA01G43710.1	1.72907	0.001	0.00131789	Glyma01g43710	Glyma01g43710.1	Glyma01g43710.1	Glyma.01G227300	Up
GLYMA04G41040.1	1.72907	0.028	0.0285008	Glyma04g41040	Glyma04g41040.1	Glyma04g41040.1	Glyma.04G232100	Up
GLYMA20G30430.1	1.71713	0.0001	0.000186866	Glyma20g30430	Glyma20g30430.1	Glyma20g30430.1	Glyma.20G164500	Up
GLYMA02G41840.1	1.71713	0.0001	0.000186866	Glyma02g41840	Glyma02g41840.1	Glyma02g41840.1	Glyma.02G251000	Up
GLYMA04G05870.1	1.71713	0.028	0.0285008	Glyma04g05870	Glyma04g05870.1	Glyma04g05870.1	Glyma.04G055900	Up
GLYMA13G33270.1	1.70527	0.0001	0.000186866	Glyma13g33270	Glyma13g33270.1	Glyma13g33270.1	Glyma.13G259200	Up
GLYMA08G13130.1	1.70527	0.0001	0.000186866	Glyma08g13130	Glyma08g13130.1	Glyma08g13130.1	Glyma.08G124600	Up
GLYMA15G13220.1	1.70527	0.008	0.00900719	Glyma15g13220	Glyma15g13220.1	Glyma15g13220.1	Glyma.15G126200	Up
GLYMA09G37360.1	1.69349	0.0001	0.000186866	Glyma09g37360	Glyma09g37360.1	Glyma09g37360.1	Glyma.09G239000	Up
GLYMA13G42830.1	1.69349	0.001	0.00131789	Glyma13g42830	Glyma13g42830.1	Glyma13g42830.1	Glyma.13G352100	Up
GLYMA11G18870.1	1.68179	0.0001	0.000186866	Glyma11g18870	Glyma11g18870.1	Glyma11g18870.1	Glyma.11G182300	Up
GLYMA20G30460.1	1.68179	0.0001	0.000186866	Glyma20g30460	Glyma20g30460.1	Glyma20g30460.1	Glyma.20G164700	Up
GLYMA06G12540.1	1.68179	0.0001	0.000186866	Glyma06g12540	Glyma06g12540.1	Glyma06g12540.1	Glyma.06G119400	Up
GLYMA13G43680.1	1.68179	0.002	0.00257613	Glyma13g43680	Glyma13g43680.1	Glyma13g43680.1	Glyma.13G360100	Up
GLYMA19G25570.1	1.68179	0.008	0.00900719	Glyma19g25570	Glyma19g25570.1	Glyma19g25570.1	Glyma.19G089200	Up
GLYMA07G07970.1	1.67018	0.0001	0.000186866	Glyma07g07970	Glyma07g07970.1	Glyma07g07970.1	Glyma.07G073100	Up
GLYMA18G02340.1	1.67018	0.019	0.0208667	Glyma18g02340	Glyma18g02340.1	Glyma18g02340.1	Glyma.18G020000	Up
GLYMA13G17610.1	1.65864	0.00018	0.000321026	Glyma13g17610	Glyma13g17610.1	Glyma13g17610.1	Glyma.13G115800	Up
GLYMA13G39830.1	1.65864	0.001	0.00131789	Glyma13g39830	Glyma13g39830.1	Glyma13g39830.1	Glyma.13G323600	Up
GLYMA16G25860.1	1.65864	0.008	0.00900719	Glyma16g25860	Glyma16g25860.1	Glyma16g25860.1	Glyma.16G143600	Up
GLYMA04G36870.3	1.64718	0.0001	0.000186866	Glyma04g36870	Glyma04g36870.3	Glyma04g36870.3	Glyma.04G193500	Up
GLYMA04G43540.2	1.64718	0.0001	0.000186866	Glyma04g43540	Glyma04g43540.2	Glyma04g43540.2	Glyma.04G256100	Up
GLYMA15G07465.1	1.64718	0.00066	0.00111665	Glyma15g07465	Glyma15g07465.1	Glyma15g07465.1	Glyma.15G068900	Up
GLYMA07G30300.1	1.64718	0.002	0.00257613	Glyma07g30300	Glyma07g30300.1	Glyma07g30300.1	Glyma.07G184400	Up
GLYMA04G36000.1	1.64718	0.028	0.0285008	Glyma04g36000	Glyma04g36000.1	Glyma04g36000.1	Glyma.04G186400	Up
GLYMA20G34960.1	1.6358	0.0001	0.000186866	Glyma20g34960	Glyma20g34960.1	Glyma20g34960.1	Glyma.20G207100	Up
GLYMA19G37370.1	1.6358	0.001	0.00131789	Glyma19g37370	Glyma19g37370.1	Glyma19g37370.1	Glyma.19G189600	Up
GLYMA14G35430.1	1.6358	0.001	0.00131789	Glyma14g35430	Glyma14g35430.1	Glyma14g35430.1	Glyma.14G177100	Up
GLYMA19G05780.3	1.6358	0.001	0.00131789	Glyma19g05780	Glyma19g05780.3	Glyma19g05780.3	Glyma.19G041200	Up
GLYMA10G40340.1	1.6245	0.0001	0.000186866	Glyma10g40340	Glyma10g40340.1	Glyma10g40340.1	Glyma.10G257300	Up
GLYMA15G11860.1	1.6245	0.0001	0.000186866	Glyma15g11860	Glyma15g11860.1	Glyma15g11860.1	Glyma.15G112000	Up
GLYMA13G43630.1	1.6245	0.0001	0.000186866	Glyma13g43630	Glyma13g43630.1	Glyma13g43630.1	Glyma.13G359500	Up
GLYMA12G10160.1	1.6245	0.0001	0.000186866	Glyma12g10160	Glyma12g10160.1	Glyma12g10160.1	Glyma.12G095800	Up
GLYMA08G09810.1	1.6245	0.00017	0.000304057	Glyma08g09810	Glyma08g09810.1	Glyma08g09810.1	Glyma.08G092700	Up
GLYMA13G27050.1	1.6245	0.002	0.00257613	Glyma13g27050	Glyma13g27050.1	Glyma13g27050.1	Glyma.13G200300	Up
GLYMA04G42930.1	1.6245	0.018	0.0198032	Glyma04g42930	Glyma04g42930.1	Glyma04g42930.1	Glyma.04G250300	Up
GLYMA06G33840.1	1.61328	0.0001	0.000186866	Glyma06g33840	Glyma06g33840.1	Glyma06g33840.1	Glyma.06G230300	Up
GLYMA17G07530.1	1.61328	0.001	0.00131789	Glyma17g07530	Glyma17g07530.1	Glyma17g07530.1	Glyma.17G067800	Up
GLYMA13G26300.1	1.61328	0.008	0.00900719	Glyma13g26300	Glyma13g26300.1	Glyma13g26300.1	Glyma.13G194000	Up
GLYMA12G16580.1	1.61328	0.028	0.0285008	Glyma12g16580	Glyma12g16580.1	Glyma12g16580.1	Glyma.12G136600	Up
GLYMA06G45450.2	1.61328	0.028	0.0285008	Glyma06g45450	Glyma06g45450.2	Glyma06g45450.2	Glyma.06G299200	Up
GLYMA16G33710.1	1.60214	0.0001	0.000186866	Glyma16g33710	Glyma16g33710.1	Glyma16g33710.1	Glyma.16G211700	Up
GLYMA12G35340.1	1.60214	0.0001	0.000186866	Glyma12g35340	Glyma12g35340.1	Glyma12g35340.1	Glyma.12G224800	Up
GLYMA12G10290.1	1.60214	0.008	0.00900719	Glyma12g10290	Glyma12g10290.1	Glyma12g10290.1	Glyma.12G096800	Up
GLYMA08G45425.1	1.60214	0.049	0.049	Glyma08g45425	Glyma08g45425.1	Glyma08g45425.1	Glyma.08G340500	Up
GLYMA10G01820.1	1.59107	0.0001	0.000186866	Glyma10g01820	Glyma10g01820.1	Glyma10g01820.1	Glyma.10G014700	Up
GLYMA15G01750.1	1.59107	0.0001	0.000186866	Glyma15g01750	Glyma15g01750.1	Glyma15g01750.1	Glyma.15G014400	Up
GLYMA13G43360.1	1.59107	0.0001	0.000186866	Glyma13g43360	Glyma13g43360.1	Glyma13g43360.1	Glyma.13G357200	Up
GLYMA15G08700.1	1.59107	0.0001	0.000186866	Glyma15g08700	Glyma15g08700.1	Glyma15g08700.1	Glyma.15G080500	Up
GLYMA04G11310.1	1.59107	0.0001	0.000186866	Glyma04g11310	Glyma04g11310.1	Glyma04g11310.1	Glyma.04G104100	Up
GLYMA19G03040.1	1.58008	0.0001	0.000186866	Glyma19g03040	Glyma19g03040.1	Glyma19g03040.1	Glyma.19G025400	Up
GLYMA09G30800.1	1.58008	0.0001	0.000186866	Glyma09g30800	Glyma09g30800.1	Glyma09g30800.1	Glyma.09G177500	Up
GLYMA13G22480.1	1.58008	0.001	0.00131789	Glyma13g22480	Glyma13g22480.1	Glyma13g22480.1	Glyma.13G156800	Up
GLYMA08G15921.1	1.58008	0.001	0.00131789	Glyma08g15921	Glyma08g15921.1	Glyma08g15921.1	Glyma.08G150000	Up
GLYMA10G36550.1	1.58008	0.008	0.00900719	Glyma10g36550	Glyma10g36550.1	Glyma10g36550.1	Glyma.10G221000	Up
GLYMA20G01220.1	1.58008	0.008	0.00900719	Glyma20g01220	Glyma20g01220.1	Glyma20g01220.1	Glyma.20G009400	Up
GLYMA08G14170.1	1.58008	0.008	0.00900719	Glyma08g14170	Glyma08g14170.1	Glyma08g14170.1	Glyma.08G133200	Up
GLYMA08G43130.1	1.58008	0.025	0.0272648	Glyma08g43130	Glyma08g43130.1	Glyma08g43130.1	Glyma.08G319000	Up
GLYMA09G05690.1	1.56917	0.0001	0.000186866	Glyma09g05690	Glyma09g05690.1	Glyma09g05690.1	Glyma.09G051800	Up
GLYMA08G16130.1	1.56917	0.0001	0.000186866	Glyma08g16130	Glyma08g16130.1	Glyma08g16130.1	Glyma.08G151900	Up
GLYMA09G04960.1	1.56917	0.00013	0.000238651	Glyma09g04960	Glyma09g04960.1	Glyma09g04960.1	Glyma.09G044300	Up
GLYMA18G50080.1	1.56917	0.00054	0.00092109	Glyma18g50080	Glyma18g50080.1	Glyma18g50080.1	Glyma.18G265800	Up
GLYMA10G40370.1	1.56917	0.001	0.00131789	Glyma10g40370	Glyma10g40370.1	Glyma10g40370.1	Glyma.10G257600	Up
GLYMA18G03970.1	1.56917	0.001	0.00131789	Glyma18g03970	Glyma18g03970.1	Glyma18g03970.1	Glyma.18G035300	Up
GLYMA05G30090.3	1.56917	0.008	0.00900719	Glyma05g30090	Glyma05g30090.3	Glyma05g30090.3	Glyma.05G167300	Up
GLYMA07G09840.1	1.56917	0.01	0.0112186	Glyma07g09840	Glyma07g09840.1	Glyma07g09840.1	Glyma.07G089300	Up
GLYMA04G04580.1	1.56917	0.013	0.0144804	Glyma04g04580	Glyma04g04580.1	Glyma04g04580.1	Glyma.04G043200	Up
GLYMA17G04890.1	1.55833	0.0001	0.000186866	Glyma17g04890	Glyma17g04890.1	Glyma17g04890.1	Glyma.17G044000	Up
GLYMA05G36620.1	1.55833	0.0001	0.000186866	Glyma05g36620	Glyma05g36620.1	Glyma05g36620.1	Glyma.05G219400	Up
GLYMA18G52610.1	1.55833	0.0001	0.000186866	Glyma18g52610	Glyma18g52610.1	Glyma18g52610.1	Glyma.18G289100	Up
GLYMA16G02410.1	1.55833	0.002	0.00257613	Glyma16g02410	Glyma16g02410.1	Glyma16g02410.1	Glyma.16G021300	Up
GLYMA0856S00200.2	1.55833	0.0048	0.00604588	Glyma0856s00200	Glyma0856s00200.2	Glyma0856s00200.2	Glyma.U043500	Up
GLYMA13G35510.1	1.55833	0.009	0.0101149	Glyma13g35510	Glyma13g35510.1	Glyma13g35510.1	Glyma.13G279500	Up
GLYMA04G39631.1	1.55833	0.028	0.0285008	Glyma04g39631	Glyma04g39631.1	Glyma04g39631.1	Glyma.04G218500	Up
GLYMA08G23860.1	1.54756	0.0001	0.000186866	Glyma08g23860	Glyma08g23860.1	Glyma08g23860.1	Glyma.08G223300	Up
GLYMA07G39160.1	1.54756	0.00021	0.000372408	Glyma07g39160	Glyma07g39160.1	Glyma07g39160.1	Glyma.07G261800	Up
GLYMA13G38790.1	1.54756	0.001	0.00131789	Glyma13g38790	Glyma13g38790.1	Glyma13g38790.1	Glyma.13G311600	Up
GLYMA09G29960.1	1.54756	0.003	0.00384049	Glyma09g29960	Glyma09g29960.1	Glyma09g29960.1	Glyma.09G169400	Up
GLYMA09G33680.2	1.54756	0.004	0.00505859	Glyma09g33680	Glyma09g33680.2	Glyma09g33680.2	Glyma.09G203800	Up
GLYMA08G05350.1	1.53688	0.0001	0.000186866	Glyma08g05350	Glyma08g05350.1	Glyma08g05350.1	Glyma.08G048800	Up
GLYMA06G18110.1	1.53688	0.001	0.00131789	Glyma06g18110	Glyma06g18110.1	Glyma06g18110.1	Glyma.06G172600	Up
GLYMA11G08940.1	1.53688	0.001	0.00131789	Glyma11g08940	Glyma11g08940.1	Glyma11g08940.1	Glyma.11G084200	Up
GLYMA20G30650.1	1.53688	0.001	0.00131789	Glyma20g30650	Glyma20g30650.1	Glyma20g30650.1	Glyma.20G166800	Up
GLYMA13G27570.1	1.53688	0.048	0.0481538	Glyma13g27570	Glyma13g27570.1	Glyma13g27570.1	Glyma.13G205600	Up
GLYMA09G41200.1	1.52626	0.0001	0.000186866	Glyma09g41200	Glyma09g41200.1	Glyma09g41200.1	Glyma.09G275500	Up
GLYMA15G16560.1	1.52626	0.0001	0.000186866	Glyma15g16560	Glyma15g16560.1	Glyma15g16560.1	Glyma.15G154700	Up
GLYMA02G06830.1	1.52626	0.0001	0.000186866	Glyma02g06830	Glyma02g06830.1	Glyma02g06830.1	Glyma.02G061100	Up
GLYMA14G08200.1	1.52626	0.0001	0.000186866	Glyma14g08200	Glyma14g08200.1	Glyma14g08200.1	Glyma.14G075500	Up
GLYMA14G04291.1	1.52626	0.001	0.00131789	Glyma14g04291	Glyma14g04291.1	Glyma14g04291.1	Glyma.14G038500	Up
GLYMA11G07030.2	1.52626	0.029	0.0294708	Glyma11g07030	Glyma11g07030.2	Glyma11g07030.2	Glyma.11G065900	Up
GLYMA18G49070.1	1.51572	0.0001	0.000186866	Glyma18g49070	Glyma18g49070.1	Glyma18g49070.1	Glyma.18G255700	Up
GLYMA08G38990.1	1.51572	0.0001	0.000186866	Glyma08g38990	Glyma08g38990.1	Glyma08g38990.1	Glyma.08G282800	Up
GLYMA02G10320.1	1.51572	0.0001	0.000186866	Glyma02g10320	Glyma02g10320.1	Glyma02g10320.1	Glyma.02G093200	Up
GLYMA04G43160.1	1.51572	0.0001	0.000186866	Glyma04g43160	Glyma04g43160.1	Glyma04g43160.1	Glyma.04G252400	Up
GLYMA06G07980.3	1.51572	0.00027	0.000472123	Glyma06g07980	Glyma06g07980.3	Glyma06g07980.3	Glyma.06G076000	Up
GLYMA16G10750.1	1.51572	0.001	0.00131789	Glyma16g10750	Glyma16g10750.1	Glyma16g10750.1	Glyma.16G088200	Up
GLYMA12G16340.1	1.51572	0.004	0.00505859	Glyma12g16340	Glyma12g16340.1	Glyma12g16340.1	Glyma.12G134800	Up
GLYMA05G34570.1	1.51572	0.006	0.007512	Glyma05g34570	Glyma05g34570.1	Glyma05g34570.1	Glyma.05G239000	Up
GLYMA07G00430.1	1.51572	0.007	0.00874651	Glyma07g00430	Glyma07g00430.1	Glyma07g00430.1	Glyma.07G002300	Up
GLYMA04G01380.1	1.51572	0.027	0.0285008	Glyma04g01380	Glyma04g01380.1	Glyma04g01380.1	Glyma.04G012300	Up
GLYMA03G41080.1	1.51572	0.028	0.0285008	Glyma03g41080	Glyma03g41080.1	Glyma03g41080.1	Glyma.03G250400	Up
GLYMA06G19820.1	1.50525	0.0001	0.000186866	Glyma06g19820	Glyma06g19820.1	Glyma06g19820.1	Glyma.06G186300	Up
GLYMA12G12740.1	1.50525	0.0001	0.000186866	Glyma12g12740	Glyma12g12740.1	Glyma12g12740.1	Glyma.12G113200	Up
GLYMA01G42010.3	1.50525	0.0001	0.000186866	Glyma01g42010	Glyma01g42010.3	Glyma01g42010.3	Glyma.01G211200	Up
GLYMA07G37420.1	1.50525	0.0001	0.000186866	Glyma07g37420	Glyma07g37420.1	Glyma07g37420.1	Glyma.07G244900	Up
GLYMA17G12440.1	1.50525	0.001	0.00131789	Glyma17g12440	Glyma17g12440.1	Glyma17g12440.1	Glyma.17G115500	Up
GLYMA17G31280.1	-1.50525	0.0001	0.000186866	Glyma17g31280	Glyma17g31280.1	Glyma17g31280.1	Glyma.17G208000	Down
GLYMA05G08720.1	-1.50525	0.0001	0.000186866	Glyma05g08720	Glyma05g08720.1	Glyma05g08720.1	Glyma.05G005900	Down
GLYMA18G47670.1	-1.50525	0.0001	0.000186866	Glyma18g47670	Glyma18g47670.1	Glyma18g47670.1	Glyma.18G241400	Down
GLYMA09G37450.1	-1.50525	0.0001	0.000186866	Glyma09g37450	Glyma09g37450.1	Glyma09g37450.1	Glyma.09G239800	Down
GLYMA18G03950.1	-1.50525	0.0001	0.000186866	Glyma18g03950	Glyma18g03950.1	Glyma18g03950.1	Glyma.18G035100	Down
GLYMA16G21620.2	-1.50525	0.0001	0.000186866	Glyma16g21620	Glyma16g21620.2	Glyma16g21620.2	Glyma.16G113000	Down
GLYMA05G32080.1	-1.50525	0.0001	0.000186866	Glyma05g32080	Glyma05g32080.1	Glyma05g32080.1	Glyma.05G187000	Down
GLYMA12G22395.1	-1.50525	0.0001	0.000186866	Glyma12g22395	Glyma12g22395.1	Glyma12g22395.1	Glyma.12G147700	Down
GLYMA17G05530.5	-1.50525	0.0001	0.000186866	Glyma17g05530	Glyma17g05530.5	Glyma17g05530.5	Glyma.17G047600	Down
GLYMA19G36630.2	-1.50525	0.001	0.00131789	Glyma19g36630	Glyma19g36630.2	Glyma19g36630.2	Glyma.19G182400	Down
GLYMA05G32640.1	-1.50525	0.008	0.00900719	Glyma05g32640	Glyma05g32640.1	Glyma05g32640.1	Glyma.05G192900	Down
GLYMA16G03340.1	-1.50525	0.008	0.00900719	Glyma16g03340	Glyma16g03340.1	Glyma16g03340.1	Glyma.16G030100	Down
GLYMA11G37250.1	-1.51572	0.0001	0.000186866	Glyma11g37250	Glyma11g37250.1	Glyma11g37250.1	Glyma.11G248700	Down
GLYMA18G48530.1	-1.51572	0.0001	0.000186866	Glyma18g48530	Glyma18g48530.1	Glyma18g48530.1	Glyma.18G250100	Down
GLYMA16G33870.1	-1.51572	0.001	0.00131789	Glyma16g33870	Glyma16g33870.1	Glyma16g33870.1	Glyma.16G213200	Down
GLYMA19G33670.2	-1.51572	0.001	0.00131789	Glyma19g33670	Glyma19g33670.2	Glyma19g33670.2	Glyma.19G154300	Down
GLYMA07G19060.1	-1.51572	0.001	0.00131789	Glyma07g19060	Glyma07g19060.1	Glyma07g19060.1	Glyma.07G155200	Down
GLYMA18G48470.1	-1.51572	0.008	0.00900719	Glyma18g48470	Glyma18g48470.1	Glyma18g48470.1	Glyma.18G249600	Down
GLYMA18G45000.1	-1.51572	0.028	0.0285008	Glyma18g45000	Glyma18g45000.1	Glyma18g45000.1	Glyma.18G217800	Down
GLYMA07G30460.1	-1.52626	0.0001	0.000186866	Glyma07g30460	Glyma07g30460.1	Glyma07g30460.1	Glyma.07G185700	Down
GLYMA10G31160.1	-1.52626	0.0001	0.000186866	Glyma10g31160	Glyma10g31160.1	Glyma10g31160.1	Glyma.10G168400	Down
GLYMA03G34850.3	-1.52626	0.00058	0.00098663	Glyma03g34850	Glyma03g34850.3	Glyma03g34850.3	Glyma.03G190700	Down
GLYMA10G09990.2	-1.52626	0.008	0.00900719	Glyma10g09990	Glyma10g09990.2	Glyma10g09990.2	Glyma.10G081300	Down
GLYMA10G28620.1	-1.52626	0.015	0.0166785	Glyma10g28620	Glyma10g28620.1	Glyma10g28620.1	Glyma.10G145400	Down
GLYMA20G32390.1	-1.53688	0.0001	0.000186866	Glyma20g32390	Glyma20g32390.1	Glyma20g32390.1	Glyma.20G183100	Down
GLYMA13G06690.1	-1.53688	0.0001	0.000186866	Glyma13g06690	Glyma13g06690.1	Glyma13g06690.1	Glyma.13G053000	Down
GLYMA01G03060.1	-1.53688	0.0001	0.000186866	Glyma01g03060	Glyma01g03060.1	Glyma01g03060.1	Glyma.01G025000	Down
GLYMA20G30140.1	-1.53688	0.0001	0.000186866	Glyma20g30140	Glyma20g30140.1	Glyma20g30140.1	Glyma.20G162000	Down
GLYMA11G12720.1	-1.53688	0.0001	0.000186866	Glyma11g12720	Glyma11g12720.1	Glyma11g12720.1	Glyma.11G119500	Down
GLYMA08G11840.1	-1.53688	0.0001	0.000186866	Glyma08g11840	Glyma08g11840.1	Glyma08g11840.1	Glyma.08G112300	Down
GLYMA12G00440.1	-1.53688	0.001	0.00131789	Glyma12g00440	Glyma12g00440.1	Glyma12g00440.1	Glyma.12G002200	Down
GLYMA01G02300.1	-1.54756	0.0001	0.000186866	Glyma01g02300	Glyma01g02300.1	Glyma01g02300.1	Glyma.01G019000	Down
GLYMA11G18980.1	-1.54756	0.0001	0.000186866	Glyma11g18980	Glyma11g18980.1	Glyma11g18980.1	Glyma.11G183300	Down
GLYMA08G11850.1	-1.54756	0.0001	0.000186866	Glyma08g11850	Glyma08g11850.1	Glyma08g11850.1	Glyma.08G112400	Down
GLYMA05G31450.1	-1.54756	0.0001	0.000186866	Glyma05g31450	Glyma05g31450.1	Glyma05g31450.1	Glyma.05G180600	Down
GLYMA08G39700.1	-1.54756	0.0001	0.000186866	Glyma08g39700	Glyma08g39700.1	Glyma08g39700.1	Glyma.08G287500	Down
GLYMA17G07500.1	-1.54756	0.0001	0.000186866	Glyma17g07500	Glyma17g07500.1	Glyma17g07500.1	Glyma.17G067600	Down
GLYMA10G36950.1	-1.54756	0.008	0.00900719	Glyma10g36950	Glyma10g36950.1	Glyma10g36950.1	Glyma.10G225100	Down
GLYMA13G34820.1	-1.54756	0.028	0.0285008	Glyma13g34820	Glyma13g34820.1	Glyma13g34820.1	Glyma.13G273000	Down
GLYMA08G13990.1	-1.55833	0.0001	0.000186866	Glyma08g13990	Glyma08g13990.1	Glyma08g13990.1	Glyma.08G131700	Down
GLYMA06G38160.1	-1.55833	0.0001	0.000186866	Glyma06g38160	Glyma06g38160.1	Glyma06g38160.1	Glyma.06G247100	Down
GLYMA05G27920.1	-1.55833	0.001	0.00131789	Glyma05g27920	Glyma05g27920.1	Glyma05g27920.1	Glyma.05G146700	Down
GLYMA05G28370.1	-1.55833	0.001	0.00131789	Glyma05g28370	Glyma05g28370.1	Glyma05g28370.1	Glyma.05G151000	Down
GLYMA01G43520.3	-1.55833	0.008	0.00900719	Glyma01g43520	Glyma01g43520.3	Glyma01g43520.3	Glyma.01G225700	Down
GLYMA08G24790.1	-1.55833	0.008	0.00900719	Glyma08g24790	Glyma08g24790.1	Glyma08g24790.1	Glyma.08G230700	Down
GLYMA18G20820.2	-1.56917	0.0001	0.000186866	Glyma18g20820	Glyma18g20820.2	Glyma18g20820.2	Glyma.18G143700	Down
GLYMA04G00450.2	-1.56917	0.0001	0.000186866	Glyma04g00450	Glyma04g00450.2	Glyma04g00450.2	Glyma.04G003200	Down
GLYMA13G34140.2	-1.56917	0.0001	0.000186866	Glyma13g34140	Glyma13g34140.2	Glyma13g34140.2	Glyma.13G266300	Down
GLYMA11G09040.1	-1.56917	0.00023	0.000403305	Glyma11g09040	Glyma11g09040.1	Glyma11g09040.1	Glyma.11G085100	Down
GLYMA15G07940.1	-1.56917	0.001	0.00131789	Glyma15g07940	Glyma15g07940.1	Glyma15g07940.1	Glyma.15G073200	Down
GLYMA07G00980.2	-1.56917	0.028	0.0285008	Glyma07g00980	Glyma07g00980.2	Glyma07g00980.2	Glyma.07G007700	Down
GLYMA16G26660.1	-1.56917	0.028	0.0285008	Glyma16g26660	Glyma16g26660.1	Glyma16g26660.1	Glyma.16G150700	Down
GLYMA13G04500.1	-1.58008	0.0001	0.000186866	Glyma13g04500	Glyma13g04500.1	Glyma13g04500.1	Glyma.13G070100	Down
GLYMA07G11540.3	-1.58008	0.0001	0.000186866	Glyma07g11540	Glyma07g11540.3	Glyma07g11540.3	Glyma.07G102400	Down
GLYMA15G19580.1	-1.58008	0.0001	0.000186866	Glyma15g19580	Glyma15g19580.1	Glyma15g19580.1	Glyma.15G177800	Down
GLYMA02G09420.1	-1.58008	0.002	0.00257613	Glyma02g09420	Glyma02g09420.1	Glyma02g09420.1	Glyma.02G085700	Down
GLYMA11G09260.1	-1.58008	0.008	0.00900719	Glyma11g09260	Glyma11g09260.1	Glyma11g09260.1	Glyma.11G087400	Down
GLYMA16G33030.1	-1.58008	0.008	0.00900719	Glyma16g33030	Glyma16g33030.1	Glyma16g33030.1	Glyma.16G205200	Down
GLYMA08G17960.1	-1.58008	0.028	0.0285008	Glyma08g17960	Glyma08g17960.1	Glyma08g17960.1	Glyma.08G168800	Down
GLYMA02G17060.1	-1.59107	0.0001	0.000186866	Glyma02g17060	Glyma02g17060.1	Glyma02g17060.1	Glyma.02G151700	Down
GLYMA13G05810.1	-1.59107	0.0001	0.000186866	Glyma13g05810	Glyma13g05810.1	Glyma13g05810.1	Glyma.13G059500	Down
GLYMA18G06210.1	-1.59107	0.001	0.00131789	Glyma18g06210	Glyma18g06210.1	Glyma18g06210.1	Glyma.18G055300	Down
GLYMA10G38910.1	-1.59107	0.008	0.00900719	Glyma10g38910	Glyma10g38910.1	Glyma10g38910.1	Glyma.10G243800	Down
GLYMA04G40140.1	-1.59107	0.008	0.00900719	Glyma04g40140	Glyma04g40140.1	Glyma04g40140.1	Glyma.04G223400	Down
GLYMA09G38450.1	-1.59107	0.028	0.0285008	Glyma09g38450	Glyma09g38450.1	Glyma09g38450.1	Glyma.09G249000	Down
GLYMA07G06450.1	-1.60214	0.0001	0.000186866	Glyma07g06450	Glyma07g06450.1	Glyma07g06450.1	Glyma.07G058600	Down
GLYMA02G16410.1	-1.60214	0.028	0.0285008	Glyma02g16410	Glyma02g16410.1	Glyma02g16410.1	Glyma.02G145500	Down
GLYMA07G09300.1	-1.61328	0.0001	0.000186866	Glyma07g09300	Glyma07g09300.1	Glyma07g09300.1	Glyma.07G084700	Down
GLYMA02G43180.1	-1.61328	0.0001	0.000186866	Glyma02g43180	Glyma02g43180.1	Glyma02g43180.1	Glyma.02G264100	Down
GLYMA13G18230.1	-1.61328	0.001	0.00131789	Glyma13g18230	Glyma13g18230.1	Glyma13g18230.1	Glyma.13G121600	Down
GLYMA01G01310.1	-1.6245	0.0001	0.000186866	Glyma01g01310	Glyma01g01310.1	Glyma01g01310.1	Glyma.01G009700	Down
GLYMA08G07890.1	-1.6245	0.001	0.00131789	Glyma08g07890	Glyma08g07890.1	Glyma08g07890.1	Glyma.08G074100	Down
GLYMA20G33330.1	-1.6358	0.008	0.00900719	Glyma20g33330	Glyma20g33330.1	Glyma20g33330.1	Glyma.20G191700	Down
GLYMA08G01410.1	-1.6358	0.028	0.0285008	Glyma08g01410	Glyma08g01410.1	Glyma08g01410.1	Glyma.08G011100	Down
GLYMA10G17550.1	-1.64718	0.0001	0.000186866	Glyma10g17550	Glyma10g17550.1	Glyma10g17550.1	Glyma.10G103200	Down
GLYMA18G48490.1	-1.64718	0.0001	0.000186866	Glyma18g48490	Glyma18g48490.1	Glyma18g48490.1	Glyma.18G249800	Down
GLYMA05G36690.1	-1.64718	0.0001	0.000186866	Glyma05g36690	Glyma05g36690.1	Glyma05g36690.1	Glyma.05G218600	Down
GLYMA05G14800.1	-1.64718	0.001	0.00131789	Glyma05g14800	Glyma05g14800.1	Glyma05g14800.1	Glyma.05G076700	Down
GLYMA12G14050.1	-1.64718	0.001	0.00131789	Glyma12g14050	Glyma12g14050.1	Glyma12g14050.1	Glyma.12G120200	Down
GLYMA12G04410.1	-1.64718	0.002	0.00257613	Glyma12g04410	Glyma12g04410.1	Glyma12g04410.1	Glyma.12G040300	Down
GLYMA15G13510.1	-1.65864	0.0001	0.000186866	Glyma15g13510	Glyma15g13510.1	Glyma15g13510.1	Glyma.15G128800	Down
GLYMA09G28210.1	-1.65864	0.008	0.00900719	Glyma09g28210	Glyma09g28210.1	Glyma09g28210.1	Glyma.09G154800	Down
GLYMA07G32190.1	-1.65864	0.028	0.0285008	Glyma07g32190	Glyma07g32190.1	Glyma07g32190.1	Glyma.07G201300	Down
GLYMA20G31790.1	-1.67018	0.0001	0.000186866	Glyma20g31790	Glyma20g31790.1	Glyma20g31790.1	Glyma.20G177700	Down
GLYMA08G20490.2	-1.67018	0.0001	0.000186866	Glyma08g20490	Glyma08g20490.2	Glyma08g20490.2	Glyma.08G192000	Down
GLYMA19G37540.1	-1.67018	0.0001	0.000186866	Glyma19g37540	Glyma19g37540.1	Glyma19g37540.1	Glyma.19G191000	Down
GLYMA15G05800.1	-1.67018	0.0001	0.000186866	Glyma15g05800	Glyma15g05800.1	Glyma15g05800.1	Glyma.15G052500	Down
GLYMA18G43110.1	-1.67018	0.0001	0.000186866	Glyma18g43110	Glyma18g43110.1	Glyma18g43110.1	Glyma.18G201600	Down
GLYMA03G34750.1	-1.67018	0.001	0.00131789	Glyma03g34750	Glyma03g34750.1	Glyma03g34750.1	Glyma.03G189800	Down
GLYMA17G31250.1	-1.67018	0.008	0.00900719	Glyma17g31250	Glyma17g31250.1	Glyma17g31250.1	Glyma.17G207900	Down
GLYMA01G31300.1	-1.68179	0.0001	0.000186866	Glyma01g31300	Glyma01g31300.1	Glyma01g31300.1	Glyma.01G124500	Down
GLYMA12G03740.1	-1.68179	0.001	0.00131789	Glyma12g03740	Glyma12g03740.1	Glyma12g03740.1	Glyma.12G033500	Down
GLYMA05G27570.2	-1.68179	0.008	0.00900719	Glyma05g27570	Glyma05g27570.2	Glyma05g27570.2	Glyma.05G143700	Down
GLYMA11G36990.2	-1.69349	0.0001	0.000186866	Glyma11g36990	Glyma11g36990.2	Glyma11g36990.2	Glyma.11G251300	Down
GLYMA13G28590.1	-1.69349	0.001	0.00131789	Glyma13g28590	Glyma13g28590.1	Glyma13g28590.1	Glyma.13G214600	Down
GLYMA18G40100.1	-1.69349	0.008	0.00900719	Glyma18g40100	Glyma18g40100.1	Glyma18g40100.1	Glyma.18G184000	Down
GLYMA02G13730.1	-1.70527	0.0001	0.000186866	Glyma02g13730	Glyma02g13730.1	Glyma02g13730.1	Glyma.02G124100	Down
GLYMA18G09560.1	-1.71713	0.0001	0.000186866	Glyma18g09560	Glyma18g09560.1	Glyma18g09560.1	Glyma.18G085800	Down
GLYMA09G40800.1	-1.72907	0.028	0.0285008	Glyma09g40800	Glyma09g40800.1	Glyma09g40800.1	Glyma.09G271500	Down
GLYMA10G08670.2	-1.7411	0.0001	0.000186866	Glyma10g08670	Glyma10g08670.2	Glyma10g08670.2	Glyma.10G074800	Down
GLYMA19G30150.1	-1.7411	0.0001	0.000186866	Glyma19g30150	Glyma19g30150.1	Glyma19g30150.1	Glyma.19G122100	Down
GLYMA19G30140.1	-1.75321	0.0001	0.000186866	Glyma19g30140	Glyma19g30140.1	Glyma19g30140.1	Glyma.19G121900	Down
GLYMA03G00790.1	-1.75321	0.0001	0.000186866	Glyma03g00790	Glyma03g00790.1	Glyma03g00790.1	Glyma.03G005600	Down
GLYMA08G46570.1	-1.75321	0.004	0.00505859	Glyma08g46570	Glyma08g46570.1	Glyma08g46570.1	Glyma.08G351200	Down
GLYMA12G01360.2	-1.76541	0.0001	0.000186866	Glyma12g01360	Glyma12g01360.2	Glyma12g01360.2	Glyma.12G011000	Down
GLYMA20G25430.1	-1.76541	0.00032	0.000556444	Glyma20g25430	Glyma20g25430.1	Glyma20g25430.1	Glyma.20G119800	Down
GLYMA16G23260.2	-1.77769	0.001	0.00131789	Glyma16g23260	Glyma16g23260.2	Glyma16g23260.2	Glyma.16G124000	Down
GLYMA17G13530.1	-1.79005	0.0001	0.000186866	Glyma17g13530	Glyma17g13530.1	Glyma17g13530.1	Glyma.17G126300	Down
GLYMA12G32010.1	-1.79005	0.0001	0.000186866	Glyma12g32010	Glyma12g32010.1	Glyma12g32010.1	Glyma.12G194000	Down
GLYMA03G00770.1	-1.8025	0.0001	0.000186866	Glyma03g00770	Glyma03g00770.1	Glyma03g00770.1	Glyma.03G005400	Down
GLYMA08G09080.4	-1.8025	0.016	0.0176961	Glyma08g09080	Glyma08g09080.4	Glyma08g09080.4	Glyma.08G085800	Down
GLYMA17G06850.1	-1.85318	0.0001	0.000186866	Glyma17g06850	Glyma17g06850.1	Glyma17g06850.1	Glyma.17G061000	Down
GLYMA15G02390.1	-1.85318	0.001	0.00131789	Glyma15g02390	Glyma15g02390.1	Glyma15g02390.1	Glyma.15G020800	Down
GLYMA05G34640.2	-1.93187	0.001	0.00131789	Glyma05g34640	Glyma05g34640.2	Glyma05g34640.2	Glyma.05G238400	Down
GLYMA09G06720.1	-1.97247	0.0001	0.000186866	Glyma09g06720	Glyma09g06720.1	Glyma09g06720.1	Glyma.09G059600	Down
GLYMA11G16391.1	-2.05623	0.008	0.00900719	Glyma11g16391	Glyma11g16391.1	Glyma11g16391.1	Glyma.U016600	Down
GLYMA06G44950.2	-2.08493	0.001	0.00131789	Glyma06g44950	Glyma06g44950.2	Glyma06g44950.2	Glyma.06G294800	Down
GLYMA08G23220.1	-2.11404	0.0001	0.000186866	Glyma08g23220	Glyma08g23220.1	Glyma08g23220.1	Glyma.08G217200	Down
GLYMA09G34400.1	-2.25012	0.028	0.0285008	Glyma09g34400	Glyma09g34400.1	Glyma09g34400.1	Glyma.09G210800	Down
GLYMA02G09060.2	-2.41162	0.049	0.049	Glyma02g09060	Glyma02g09060.2	Glyma02g09060.2	Glyma.02G082100	Down
GLYMA05G26890.1	-2.58471	0.008	0.00900719	Glyma05g26890	Glyma05g26890.1	Glyma05g26890.1	Glyma.05G138000	Down
GLYMA02G01140.1	-2.75108	0.0001	0.000186866	Glyma02g01140	Glyma02g01140.1	Glyma02g01140.1	Glyma.02G008400	Down
GLYMA14G04970.1	-3.01049	0.00017	0.000304057	Glyma14g04970	Glyma14g04970.1	Glyma14g04970.1	Glyma.14G045300	Down
GLYMA10G01180.1	-3.07375	0.0001	0.000186866	Glyma10g01180	Glyma10g01180.1	Glyma10g01180.1	Glyma.10G009000	Down
GLYMA06G00660.1	-4.75683	0.0001	0.000186866	Glyma06g00660	Glyma06g00660.1	Glyma06g00660.1	Glyma.06G004200	Down
