# Supplementary material for: Integrated transcriptomic and proteomic analysis of a cytoplasmic male sterility line and associated maintainer line in soybean
Source: Front Plant Sci. 2023 Feb 2;14:1098125. doi: 10.3389/fpls.2023.1098125 (PMC9933710; doi:10.3389/fpls.2023.1098125)
Supplement: Supplementary file 1 [file DataSheet_1.zip › Supplementary materials/Table S13 DEPs at both the UM and BP stages.xlsx]

## Sheet: UM stage
Accession	logFC(AA/BA)	Permutation.Test.(P-Value)	FDR	V1_GeneName	V1_transcriptName	V1_peptideName	V2_GeneName	up_and_down
GLYMA11G10430.2	16.11	0.0014	0.00185684	Glyma11g10430	Glyma11g10430.2	Glyma11g10430.2	Glyma.11G098300	Up
GLYMA10G37210.1	5.06	0.003	0.00386503	Glyma10g37210	Glyma10g37210.1	Glyma10g37210.1	Glyma.10G227800	Up
GLYMA18G44970.1	4.72	0.00072	0.00124615	Glyma18g44970	Glyma18g44970.1	Glyma18g44970.1	Glyma.18G217200	Up
GLYMA14G08380.2	4.47	0.0001	0.000196262	Glyma14g08380	Glyma14g08380.2	Glyma14g08380.2	Glyma.14G077300	Up
GLYMA11G37360.1	3.89	0.0001	0.000196262	Glyma11g37360	Glyma11g37360.1	Glyma11g37360.1	Glyma.11G247600	Up
GLYMA15G15480.1	3.56	0.008	0.00921389	Glyma15g15480	Glyma15g15480.1	Glyma15g15480.1	Glyma.15G144800	Up
GLYMA14G08380.3	3.43	0.0001	0.000196262	Glyma14g08380	Glyma14g08380.3	Glyma14g08380.3	Glyma.14G077300	Up
GLYMA06G18490.1	3.29	0.0001	0.000196262	Glyma06g18490	Glyma06g18490.1	Glyma06g18490.1	Glyma.06G175600	Up
GLYMA18G04940.1	3.14	0.00053	0.000932682	Glyma18g04940	Glyma18g04940.1	Glyma18g04940.1	Glyma.18G043600	Up
GLYMA06G20730.1	3.07	0.0001	0.000196262	Glyma06g20730	Glyma06g20730.1	Glyma06g20730.1	Glyma.06G193500	Up
GLYMA08G44590.1	2.99	0.0001	0.000196262	Glyma08g44590	Glyma08g44590.1	Glyma08g44590.1	Glyma.08G332900	Up
GLYMA18G52900.1	2.97	0.0001	0.000196262	Glyma18g52900	Glyma18g52900.1	Glyma18g52900.1	Glyma.18G291900	Up
GLYMA19G02380.1	2.71	0.0001	0.000196262	Glyma19g02380	Glyma19g02380.1	Glyma19g02380.1	Glyma.19G020100	Up
GLYMA20G25090.1	2.64	0.0001	0.000196262	Glyma20g25090	Glyma20g25090.1	Glyma20g25090.1	Glyma.20G116800	Up
GLYMA18G08220.1	2.51	0.00012	0.000233333	Glyma18g08220	Glyma18g08220.1	Glyma18g08220.1	Glyma.18G074100	Up
GLYMA01G45690.1	2.48	0.0001	0.000196262	Glyma01g45690	Glyma01g45690.1	Glyma01g45690.1	Glyma.01G245400	Up
GLYMA04G14800.1	2.46	0.001	0.00133192	Glyma04g14800	Glyma04g14800.1	Glyma04g14800.1	Glyma.04G123800	Up
GLYMA11G37320.1	2.41	0.001	0.00133192	Glyma11g37320	Glyma11g37320.1	Glyma11g37320.1	Glyma.11G248000	Up
GLYMA12G10400.1	2.17	0.0001	0.000196262	Glyma12g10400	Glyma12g10400.1	Glyma12g10400.1	Glyma.12G097500	Up
GLYMA12G29110.1	2.17	0.001	0.00133192	Glyma12g29110	Glyma12g29110.1	Glyma12g29110.1	Glyma.12G169600	Up
GLYMA19G30130.1	2.11	0.001	0.00133192	Glyma19g30130	Glyma19g30130.1	Glyma19g30130.1	Glyma.19G121800	Up
GLYMA08G37270.1	2.1	0.008	0.00921389	Glyma08g37270	Glyma08g37270.1	Glyma08g37270.1	Glyma.08G274400	Up
GLYMA06G39800.1	2.08	0.0001	0.000196262	Glyma06g39800	Glyma06g39800.1	Glyma06g39800.1	Glyma.06G255200	Up
GLYMA13G42500.2	2.08	0.0001	0.000196262	Glyma13g42500	Glyma13g42500.2	Glyma13g42500.2	Glyma.13G349100	Up
GLYMA20G29660.1	2.07	0.0001	0.000196262	Glyma20g29660	Glyma20g29660.1	Glyma20g29660.1	Glyma.20G157300	Up
GLYMA03G01750.1	2	0.0001	0.000196262	Glyma03g01750	Glyma03g01750.1	Glyma03g01750.1	Glyma.03G015400	Up
GLYMA01G45710.1	1.97	0.0001	0.000196262	Glyma01g45710	Glyma01g45710.1	Glyma01g45710.1	Glyma.01G245600	Up
GLYMA16G04760.1	1.96	0.0001	0.000196262	Glyma16g04760	Glyma16g04760.1	Glyma16g04760.1	Glyma.16G043400	Up
GLYMA12G02260.1	1.95	0.0001	0.000196262	Glyma12g02260	Glyma12g02260.1	Glyma12g02260.1	Glyma.12G020000	Up
GLYMA11G23370.1	1.95	0.008	0.00921389	Glyma11g23370	Glyma11g23370.1	Glyma11g23370.1	Glyma.11G176800	Up
GLYMA12G03470.1	1.93	0.0001	0.000196262	Glyma12g03470	Glyma12g03470.1	Glyma12g03470.1	Glyma.12G030800	Up
GLYMA11G11580.1	1.91	0.0001	0.000196262	Glyma11g11580	Glyma11g11580.1	Glyma11g11580.1	Glyma.11G108500	Up
GLYMA01G06620.1	1.88	0.028	0.0288235	Glyma01g06620	Glyma01g06620.1	Glyma01g06620.1	Glyma.01G054200	Up
GLYMA08G22570.2	1.87	0.0001	0.000196262	Glyma08g22570	Glyma08g22570.2	Glyma08g22570.2	Glyma.08G211400	Up
GLYMA12G01580.2	1.87	0.0001	0.000196262	Glyma12g01580	Glyma12g01580.2	Glyma12g01580.2	Glyma.12G013100	Up
GLYMA06G07870.1	1.85	0.0001	0.000196262	Glyma06g07870	Glyma06g07870.1	Glyma06g07870.1	Glyma.06G074900	Up
GLYMA18G22780.1	1.85	0.0008	0.00133192	Glyma18g22780	Glyma18g22780.1	Glyma18g22780.1	Glyma.04G144300	Up
GLYMA02G15640.1	1.84	0.0036	0.00462857	Glyma02g15640	Glyma02g15640.1	Glyma02g15640.1	Glyma.02G138400	Up
GLYMA16G30160.2	1.83	0.0001	0.000196262	Glyma16g30160	Glyma16g30160.2	Glyma16g30160.2	Glyma.16G182200	Up
GLYMA05G34360.1	1.83	0.0001	0.000196262	Glyma05g34360	Glyma05g34360.1	Glyma05g34360.1	Glyma.05G241100	Up
GLYMA18G27710.2	1.83	0.001	0.00133192	Glyma18g27710	Glyma18g27710.2	Glyma18g27710.2	Glyma.18G150000	Up
GLYMA02G12170.2	1.82	0.0001	0.000196262	Glyma02g12170	Glyma02g12170.2	Glyma02g12170.2	Glyma.02G109400	Up
GLYMA08G08770.2	1.82	0.001	0.00133192	Glyma08g08770	Glyma08g08770.2	Glyma08g08770.2	Glyma.08G082900	Up
GLYMA11G35740.1	1.8	0.0001	0.000196262	Glyma11g35740	Glyma11g35740.1	Glyma11g35740.1	Glyma.11G233700	Up
GLYMA14G06680.2	1.79	0.0001	0.000196262	Glyma14g06680	Glyma14g06680.2	Glyma14g06680.2	Glyma.14G061500	Up
GLYMA04G37120.1	1.77	0.0001	0.000196262	Glyma04g37120	Glyma04g37120.1	Glyma04g37120.1	Glyma.04G195100	Up
GLYMA07G38550.1	1.75	0.0001	0.000196262	Glyma07g38550	Glyma07g38550.1	Glyma07g38550.1	Glyma.07G255900	Up
GLYMA12G02520.3	1.72	0.0001	0.000196262	Glyma12g02520	Glyma12g02520.3	Glyma12g02520.3	Glyma.12G022500	Up
GLYMA17G08590.1	1.72	0.0001	0.000196262	Glyma17g08590	Glyma17g08590.1	Glyma17g08590.1	Glyma.17G078100	Up
GLYMA02G47210.1	1.71	0.0001	0.000196262	Glyma02g47210	Glyma02g47210.1	Glyma02g47210.1	Glyma.02G302500	Up
GLYMA05G00400.1	1.71	0.00039	0.000698011	Glyma05g00400	Glyma05g00400.1	Glyma05g00400.1	Glyma.05G020900	Up
GLYMA09G28310.1	1.69	0.0001	0.000196262	Glyma09g28310	Glyma09g28310.1	Glyma09g28310.1	Glyma.09G155500	Up
GLYMA14G07130.1	1.68	0.0001	0.000196262	Glyma14g07130	Glyma14g07130.1	Glyma14g07130.1	Glyma.14G065700	Up
GLYMA13G23210.1	1.67	0.008	0.00921389	Glyma13g23210	Glyma13g23210.1	Glyma13g23210.1	Glyma.13G163200	Up
GLYMA18G08070.2	1.67	0.02	0.0221441	Glyma18g08070	Glyma18g08070.2	Glyma18g08070.2	Glyma.18G072500	Up
GLYMA10G06010.1	1.67	0.028	0.0288235	Glyma10g06010	Glyma10g06010.1	Glyma10g06010.1	Glyma.10G052700	Up
GLYMA18G53150.1	1.66	0.0001	0.000196262	Glyma18g53150	Glyma18g53150.1	Glyma18g53150.1	Glyma.18G294200	Up
GLYMA19G39570.1	1.66	0.001	0.00133192	Glyma19g39570	Glyma19g39570.1	Glyma19g39570.1	Glyma.19G208200	Up
GLYMA19G31040.1	1.66	0.002	0.00261411	Glyma19g31040	Glyma19g31040.1	Glyma19g31040.1	Glyma.19G130100	Up
GLYMA03G39911.1	1.66	0.008	0.00921389	Glyma03g39911	Glyma03g39911.1	Glyma03g39911.1	Glyma.03G239400	Up
GLYMA03G27580.1	1.65	0.001	0.00133192	Glyma03g27580	Glyma03g27580.1	Glyma03g27580.1	Glyma.03G120900	Up
GLYMA17G08630.1	1.65	0.008	0.00921389	Glyma17g08630	Glyma17g08630.1	Glyma17g08630.1	Glyma.17G078400	Up
GLYMA10G38150.1	1.64	0.0001	0.000196262	Glyma10g38150	Glyma10g38150.1	Glyma10g38150.1	Glyma.10G237000	Up
GLYMA10G32230.2	1.64	0.0018	0.00238235	Glyma10g32230	Glyma10g32230.2	Glyma10g32230.2	Glyma.10G178900	Up
GLYMA13G37960.1	1.61	0.0001	0.000196262	Glyma13g37960	Glyma13g37960.1	Glyma13g37960.1	Glyma.13G303600	Up
GLYMA16G10700.1	1.61	0.001	0.00133192	Glyma16g10700	Glyma16g10700.1	Glyma16g10700.1	Glyma.16G087700	Up
GLYMA09G01270.1	1.6	0.0001	0.000196262	Glyma09g01270	Glyma09g01270.1	Glyma09g01270.1	Glyma.09G010000	Up
GLYMA15G21830.1	1.6	0.0004	0.000713881	Glyma15g21830	Glyma15g21830.1	Glyma15g21830.1	Glyma.15G189700	Up
GLYMA03G37460.1	1.6	0.006	0.00757515	Glyma03g37460	Glyma03g37460.1	Glyma03g37460.1	Glyma.03G216600	Up
GLYMA18G00720.1	1.6	0.028	0.0288235	Glyma18g00720	Glyma18g00720.1	Glyma18g00720.1	Glyma.18G003900	Up
GLYMA09G37290.1	1.59	0.001	0.00133192	Glyma09g37290	Glyma09g37290.1	Glyma09g37290.1	Glyma.09G238300	Up
GLYMA13G30530.1	1.58	0.016	0.0179359	Glyma13g30530	Glyma13g30530.1	Glyma13g30530.1	Glyma.13G232100	Up
GLYMA19G36050.2	1.58	0.028	0.0288235	Glyma19g36050	Glyma19g36050.2	Glyma19g36050.2	Glyma.19G176700	Up
GLYMA05G30020.1	1.56	0.0001	0.000196262	Glyma05g30020	Glyma05g30020.1	Glyma05g30020.1	Glyma.05G166600	Up
GLYMA09G24900.1	1.55	0.002	0.00261411	Glyma09g24900	Glyma09g24900.1	Glyma09g24900.1	Glyma.09G134600	Up
GLYMA10G31430.1	1.55	0.024	0.0262957	Glyma10g31430	Glyma10g31430.1	Glyma10g31430.1	Glyma.10G171300	Up
GLYMA11G31810.1	1.55	0.025	0.0272964	Glyma11g31810	Glyma11g31810.1	Glyma11g31810.1	Glyma.11G202700	Up
GLYMA05G38130.1	1.54	0.00036	0.000655491	Glyma05g38130	Glyma05g38130.1	Glyma05g38130.1	Glyma.05G204600	Up
GLYMA18G05480.2	1.54	0.042	0.0422684	Glyma18g05480	Glyma18g05480.2	Glyma18g05480.2	Glyma.18G048200	Up
GLYMA15G15660.1	1.52	0.00022	0.00041497	Glyma15g15660	Glyma15g15660.1	Glyma15g15660.1	Glyma.15G146400	Up
GLYMA08G39660.1	1.52	0.028	0.0288235	Glyma08g39660	Glyma08g39660.1	Glyma08g39660.1	Glyma.08G287300	Up
GLYMA13G00780.1	1.51	0.0001	0.000196262	Glyma13g00780	Glyma13g00780.1	Glyma13g00780.1	Glyma.13G098500	Up
GLYMA08G47081.1	1.51	0.00043	0.000763099	Glyma08g47081	Glyma08g47081.1	Glyma08g47081.1	Glyma.08G356000	Up
GLYMA12G10610.1	1.51	0.028	0.0288235	Glyma12g10610	Glyma12g10610.1	Glyma12g10610.1	Glyma.12G099200	Up
GLYMA13G26700.1	-1.52	0.0001	0.000196262	Glyma13g26700	Glyma13g26700.1	Glyma13g26700.1	Glyma.13G197000	Down
GLYMA02G05150.1	-1.52	0.0001	0.000196262	Glyma02g05150	Glyma02g05150.1	Glyma02g05150.1	Glyma.02G046000	Down
GLYMA08G06570.1	-1.52	0.0001	0.000196262	Glyma08g06570	Glyma08g06570.1	Glyma08g06570.1	Glyma.08G061200	Down
GLYMA17G23730.1	-1.52	0.00068	0.00118017	Glyma17g23730	Glyma17g23730.1	Glyma17g23730.1	Glyma.17G184900	Down
GLYMA09G30790.1	-1.52	0.025	0.0272964	Glyma09g30790	Glyma09g30790.1	Glyma09g30790.1	Glyma.09G177300	Down
GLYMA05G01300.1	-1.53	0.0001	0.000196262	Glyma05g01300	Glyma05g01300.1	Glyma05g01300.1	Glyma.05G029200	Down
GLYMA09G29470.1	-1.53	0.0001	0.000196262	Glyma09g29470	Glyma09g29470.1	Glyma09g29470.1	Glyma.09G165000	Down
GLYMA07G34690.3	-1.53	0.001	0.00133192	Glyma07g34690	Glyma07g34690.3	Glyma07g34690.3	Glyma.07G221300	Down
GLYMA20G24480.1	-1.53	0.001	0.00133192	Glyma20g24480	Glyma20g24480.1	Glyma20g24480.1	Glyma.20G110700	Down
GLYMA09G36471.3	-1.53	0.008	0.00921389	Glyma09g36471	Glyma09g36471.3	Glyma09g36471.3	Glyma.09G230400	Down
GLYMA12G10490.1	-1.53	0.03	0.0307317	Glyma12g10490	Glyma12g10490.1	Glyma12g10490.1	Glyma.12G098200	Down
GLYMA17G05670.1	-1.54	0.0001	0.000196262	Glyma17g05670	Glyma17g05670.1	Glyma17g05670.1	Glyma.17G049000	Down
GLYMA20G36970.1	-1.54	0.0001	0.000196262	Glyma20g36970	Glyma20g36970.1	Glyma20g36970.1	Glyma.20G226600	Down
GLYMA03G03360.1	-1.55	0.0001	0.000196262	Glyma03g03360	Glyma03g03360.1	Glyma03g03360.1	Glyma.03G028900	Down
GLYMA14G35680.1	-1.55	0.00013	0.000251227	Glyma14g35680	Glyma14g35680.1	Glyma14g35680.1	Glyma.14G178800	Down
GLYMA05G02950.1	-1.55	0.001	0.00133192	Glyma05g02950	Glyma05g02950.1	Glyma05g02950.1	Glyma.05G044600	Down
GLYMA19G28900.4	-1.55	0.001	0.00133192	Glyma19g28900	Glyma19g28900.4	Glyma19g28900.4	Glyma.19G112200	Down
GLYMA07G30500.3	-1.55	0.001	0.00133192	Glyma07g30500	Glyma07g30500.3	Glyma07g30500.3	Glyma.07G186000	Down
GLYMA05G30160.1	-1.55	0.004	0.00510121	Glyma05g30160	Glyma05g30160.1	Glyma05g30160.1	Glyma.05G168000	Down
GLYMA10G27700.1	-1.56	0.0001	0.000196262	Glyma10g27700	Glyma10g27700.1	Glyma10g27700.1	Glyma.10G136900	Down
GLYMA06G00220.1	-1.56	0.0001	0.000196262	Glyma06g00220	Glyma06g00220.1	Glyma06g00220.1	Glyma.06G000200	Down
GLYMA01G23790.1	-1.56	0.00044	0.000778652	Glyma01g23790	Glyma01g23790.1	Glyma01g23790.1	Glyma.01G097400	Down
GLYMA15G35460.2	-1.56	0.028	0.0288235	Glyma15g35460	Glyma15g35460.2	Glyma15g35460.2	Glyma.15G224500	Down
GLYMA01G36390.1	-1.57	0.0001	0.000196262	Glyma01g36390	Glyma01g36390.1	Glyma01g36390.1	Glyma.01G159400	Down
GLYMA04G28550.1	-1.57	0.001	0.00133192	Glyma04g28550	Glyma04g28550.1	Glyma04g28550.1	Glyma.04G138700	Down
GLYMA02G08450.2	-1.57	0.022	0.0241885	Glyma02g08450	Glyma02g08450.2	Glyma02g08450.2	Glyma.02G077200	Down
GLYMA05G02620.1	-1.58	0.0001	0.000196262	Glyma05g02620	Glyma05g02620.1	Glyma05g02620.1	Glyma.05G041400	Down
GLYMA13G43820.1	-1.58	0.008	0.00921389	Glyma13g43820	Glyma13g43820.1	Glyma13g43820.1	Glyma.13G361400	Down
GLYMA08G07730.1	-1.59	0.0001	0.000196262	Glyma08g07730	Glyma08g07730.1	Glyma08g07730.1	Glyma.08G072600	Down
GLYMA07G06130.1	-1.59	0.0001	0.000196262	Glyma07g06130	Glyma07g06130.1	Glyma07g06130.1	Glyma.07G055600	Down
GLYMA08G15680.1	-1.59	0.001	0.00133192	Glyma08g15680	Glyma08g15680.1	Glyma08g15680.1	Glyma.08G148100	Down
GLYMA11G27050.1	-1.59	0.004	0.00510121	Glyma11g27050	Glyma11g27050.1	Glyma11g27050.1	Glyma.11G174900	Down
GLYMA09G21970.1	-1.6	0.0001	0.000196262	Glyma09g21970	Glyma09g21970.1	Glyma09g21970.1	Glyma.09G122900	Down
GLYMA01G40550.1	-1.6	0.008	0.00921389	Glyma01g40550	Glyma01g40550.1	Glyma01g40550.1	Glyma.01G197500	Down
GLYMA15G14460.1	-1.6	0.011	0.0125316	Glyma15g14460	Glyma15g14460.1	Glyma15g14460.1	Glyma.15G136200	Down
GLYMA05G31200.1	-1.61	0.0001	0.000196262	Glyma05g31200	Glyma05g31200.1	Glyma05g31200.1	Glyma.05G178300	Down
GLYMA13G21540.1	-1.61	0.0001	0.000196262	Glyma13g21540	Glyma13g21540.1	Glyma13g21540.1	Glyma.13G151800	Down
GLYMA14G37241.1	-1.61	0.0001	0.000196262	Glyma14g37241	Glyma14g37241.1	Glyma14g37241.1	Glyma.14G193300	Down
GLYMA02G04810.2	-1.61	0.0001	0.000196262	Glyma02g04810	Glyma02g04810.2	Glyma02g04810.2	Glyma.02G042400	Down
GLYMA15G11120.1	-1.61	0.0001	0.000196262	Glyma15g11120	Glyma15g11120.1	Glyma15g11120.1	Glyma.15G104400	Down
GLYMA12G11760.1	-1.61	0.001	0.00133192	Glyma12g11760	Glyma12g11760.1	Glyma12g11760.1	Glyma.12G107500	Down
GLYMA19G26070.1	-1.62	0.0001	0.000196262	Glyma19g26070	Glyma19g26070.1	Glyma19g26070.1	Glyma.19G092100	Down
GLYMA19G01070.1	-1.62	0.0001	0.000196262	Glyma19g01070	Glyma19g01070.1	Glyma19g01070.1	Glyma.19G007900	Down
GLYMA02G08800.1	-1.62	0.0001	0.000196262	Glyma02g08800	Glyma02g08800.1	Glyma02g08800.1	Glyma.02G080000	Down
GLYMA11G35651.1	-1.62	0.008	0.00921389	Glyma11g35651	Glyma11g35651.1	Glyma11g35651.1	Glyma.11G233000	Down
GLYMA09G15970.1	-1.64	0.028	0.0288235	Glyma09g15970	Glyma09g15970.1	Glyma09g15970.1	Glyma.09G105500	Down
GLYMA19G29060.1	-1.65	0.0001	0.000196262	Glyma19g29060	Glyma19g29060.1	Glyma19g29060.1	Glyma.19G113600	Down
GLYMA16G25270.1	-1.65	0.0001	0.000196262	Glyma16g25270	Glyma16g25270.1	Glyma16g25270.1	Glyma.16G138600	Down
GLYMA15G05770.1	-1.65	0.001	0.00133192	Glyma15g05770	Glyma15g05770.1	Glyma15g05770.1	Glyma.15G052200	Down
GLYMA20G26260.1	-1.65	0.014	0.0158065	Glyma20g26260	Glyma20g26260.1	Glyma20g26260.1	Glyma.20G126400	Down
GLYMA08G00320.1	-1.66	0.0001	0.000196262	Glyma08g00320	Glyma08g00320.1	Glyma08g00320.1	Glyma.08G001200	Down
GLYMA06G11560.1	-1.66	0.007	0.00882	Glyma06g11560	Glyma06g11560.1	Glyma06g11560.1	Glyma.06G110400	Down
GLYMA15G06280.1	-1.66	0.013	0.0147568	Glyma15g06280	Glyma15g06280.1	Glyma15g06280.1	Glyma.15G057700	Down
GLYMA03G34580.1	-1.67	0.001	0.00133192	Glyma03g34580	Glyma03g34580.1	Glyma03g34580.1	Glyma.03G188500	Down
GLYMA14G39170.1	-1.68	0.002	0.00261411	Glyma14g39170	Glyma14g39170.1	Glyma14g39170.1	Glyma.14G211100	Down
GLYMA01G44930.1	-1.68	0.006	0.00757515	Glyma01g44930	Glyma01g44930.1	Glyma01g44930.1	Glyma.01G238800	Down
GLYMA07G11580.2	-1.68	0.014	0.0158065	Glyma07g11580	Glyma07g11580.2	Glyma07g11580.2	Glyma.07G102700	Down
GLYMA20G02410.1	-1.69	0.0001	0.000196262	Glyma20g02410	Glyma20g02410.1	Glyma20g02410.1	Glyma.20G019700	Down
GLYMA17G17000.2	-1.69	0.0001	0.000196262	Glyma17g17000	Glyma17g17000.2	Glyma17g17000.2	Glyma.17G158200	Down
GLYMA07G16510.3	-1.69	0.001	0.00133192	Glyma07g16510	Glyma07g16510.3	Glyma07g16510.3	Glyma.07G137300	Down
GLYMA06G05470.1	-1.71	0.0001	0.000196262	Glyma06g05470	Glyma06g05470.1	Glyma06g05470.1	Glyma.06G052100	Down
GLYMA08G18310.1	-1.71	0.0001	0.000196262	Glyma08g18310	Glyma08g18310.1	Glyma08g18310.1	Glyma.08G172000	Down
GLYMA02G04290.1	-1.71	0.0001	0.000196262	Glyma02g04290	Glyma02g04290.1	Glyma02g04290.1	Glyma.02G037800	Down
GLYMA15G40710.1	-1.71	0.001	0.00133192	Glyma15g40710	Glyma15g40710.1	Glyma15g40710.1	Glyma.15G255400	Down
GLYMA04G24070.1	-1.71	0.008	0.00921389	Glyma04g24070	Glyma04g24070.1	Glyma04g24070.1	Glyma.04G155300	Down
GLYMA19G23190.1	-1.72	0.001	0.00133192	Glyma19g23190	Glyma19g23190.1	Glyma19g23190.1	Glyma.19G079400	Down
GLYMA19G31090.2	-1.72	0.001	0.00133192	Glyma19g31090	Glyma19g31090.2	Glyma19g31090.2	Glyma.19G130500	Down
GLYMA14G08061.1	-1.73	0.008	0.00921389	Glyma14g08061	Glyma14g08061.1	Glyma14g08061.1	Glyma.14G074000	Down
GLYMA06G00610.1	-1.74	0.0001	0.000196262	Glyma06g00610	Glyma06g00610.1	Glyma06g00610.1	Glyma.06G003700	Down
GLYMA01G22840.2	-1.75	0.0001	0.000196262	Glyma01g22840	Glyma01g22840.2	Glyma01g22840.2	Glyma.01G091000	Down
GLYMA05G05460.1	-1.75	0.0001	0.000196262	Glyma05g05460	Glyma05g05460.1	Glyma05g05460.1	Glyma.05G066200	Down
GLYMA13G00751.1	-1.75	0.028	0.0288235	Glyma13g00751	Glyma13g00751.1	Glyma13g00751.1	Glyma.13G098600	Down
GLYMA08G13540.2	-1.77	0.0001	0.000196262	Glyma08g13540	Glyma08g13540.2	Glyma08g13540.2	Glyma.08G128500	Down
GLYMA03G39870.1	-1.77	0.0001	0.000196262	Glyma03g39870	Glyma03g39870.1	Glyma03g39870.1	Glyma.03G238800	Down
GLYMA05G02920.1	-1.77	0.0001	0.000196262	Glyma05g02920	Glyma05g02920.1	Glyma05g02920.1	Glyma.05G044300	Down
GLYMA05G37940.2	-1.78	0.0001	0.000196262	Glyma05g37940	Glyma05g37940.2	Glyma05g37940.2	Glyma.05G206500	Down
GLYMA07G37610.1	-1.78	0.0001	0.000196262	Glyma07g37610	Glyma07g37610.1	Glyma07g37610.1	Glyma.07G246600	Down
GLYMA08G21530.1	-1.78	0.00042	0.000747458	Glyma08g21530	Glyma08g21530.1	Glyma08g21530.1	Glyma.08G201200	Down
GLYMA09G01300.1	-1.79	0.008	0.00921389	Glyma09g01300	Glyma09g01300.1	Glyma09g01300.1	Glyma.09G010300	Down
GLYMA14G24090.1	-1.8	0.0001	0.000196262	Glyma14g24090	Glyma14g24090.1	Glyma14g24090.1	Glyma.14G152000	Down
GLYMA01G43230.2	-1.8	0.0001	0.000196262	Glyma01g43230	Glyma01g43230.2	Glyma01g43230.2	Glyma.01G223100	Down
GLYMA19G26830.1	-1.8	0.0001	0.000196262	Glyma19g26830	Glyma19g26830.1	Glyma19g26830.1	Glyma.19G096900	Down
GLYMA02G45560.1	-1.8	0.001	0.00133192	Glyma02g45560	Glyma02g45560.1	Glyma02g45560.1	Glyma.02G286100	Down
GLYMA01G03310.1	-1.82	0.0001	0.000196262	Glyma01g03310	Glyma01g03310.1	Glyma01g03310.1	Glyma.01G027000	Down
GLYMA17G14380.1	-1.82	0.0001	0.000196262	Glyma17g14380	Glyma17g14380.1	Glyma17g14380.1	Glyma.17G134900	Down
GLYMA07G30200.1	-1.82	0.001	0.00133192	Glyma07g30200	Glyma07g30200.1	Glyma07g30200.1	Glyma.07G183400	Down
GLYMA12G04340.1	-1.82	0.001	0.00133192	Glyma12g04340	Glyma12g04340.1	Glyma12g04340.1	Glyma.12G039400	Down
GLYMA04G41090.1	-1.82	0.028	0.0288235	Glyma04g41090	Glyma04g41090.1	Glyma04g41090.1	Glyma.04G232500	Down
GLYMA17G01500.1	-1.83	0.0001	0.000196262	Glyma17g01500	Glyma17g01500.1	Glyma17g01500.1	Glyma.17G011500	Down
GLYMA17G34940.1	-1.84	0.0001	0.000196262	Glyma17g34940	Glyma17g34940.1	Glyma17g34940.1	Glyma.17G231200	Down
GLYMA16G21960.1	-1.84	0.008	0.00921389	Glyma16g21960	Glyma16g21960.1	Glyma16g21960.1	Glyma.16G115700	Down
GLYMA07G40360.1	-1.87	0.0001	0.000196262	Glyma07g40360	Glyma07g40360.1	Glyma07g40360.1	Glyma.07G273800	Down
GLYMA03G28590.1	-1.87	0.008	0.00921389	Glyma03g28590	Glyma03g28590.1	Glyma03g28590.1	Glyma.03G130200	Down
GLYMA03G00626.1	-1.88	0.0001	0.000196262	Glyma03g00626	Glyma03g00626.1	Glyma03g00626.1	Glyma.03G003900	Down
GLYMA06G09280.2	-1.88	0.0001	0.000196262	Glyma06g09280	Glyma06g09280.2	Glyma06g09280.2	Glyma.06G088300	Down
GLYMA08G17230.2	-1.88	0.0001	0.000196262	Glyma08g17230	Glyma08g17230.2	Glyma08g17230.2	Glyma.08G162100	Down
GLYMA08G36820.2	-1.88	0.0001	0.000196262	Glyma08g36820	Glyma08g36820.2	Glyma08g36820.2	Glyma.08G273100	Down
GLYMA05G22420.1	-1.88	0.002	0.00261411	Glyma05g22420	Glyma05g22420.1	Glyma05g22420.1	Glyma.05G105200	Down
GLYMA17G15740.1	-1.89	0.0001	0.000196262	Glyma17g15740	Glyma17g15740.1	Glyma17g15740.1	Glyma.17G148000	Down
GLYMA18G08400.2	-1.89	0.0001	0.000196262	Glyma18g08400	Glyma18g08400.2	Glyma18g08400.2	Glyma.18G075800	Down
GLYMA07G15090.1	-1.89	0.036	0.0365806	Glyma07g15090	Glyma07g15090.1	Glyma07g15090.1	Glyma.07G125700	Down
GLYMA17G17450.1	-1.91	0.001	0.00133192	Glyma17g17450	Glyma17g17450.1	Glyma17g17450.1	Glyma.17G161300	Down
GLYMA10G07710.1	-1.92	0.0001	0.000196262	Glyma10g07710	Glyma10g07710.1	Glyma10g07710.1	Glyma.10G066700	Down
GLYMA19G18820.1	-1.92	0.0001	0.000196262	Glyma19g18820	Glyma19g18820.1	Glyma19g18820.1	Glyma.19G070900	Down
GLYMA10G38000.1	-1.93	0.0001	0.000196262	Glyma10g38000	Glyma10g38000.1	Glyma10g38000.1	Glyma.10G235500	Down
GLYMA10G04670.1	-1.93	0.0001	0.000196262	Glyma10g04670	Glyma10g04670.1	Glyma10g04670.1	Glyma.10G041000	Down
GLYMA05G10840.2	-1.95	0.0001	0.000196262	Glyma05g10840	Glyma05g10840.2	Glyma05g10840.2	Glyma.05G090100	Down
GLYMA15G00670.1	-1.95	0.0001	0.000196262	Glyma15g00670	Glyma15g00670.1	Glyma15g00670.1	Glyma.15G004300	Down
GLYMA12G01990.1	-1.96	0.0001	0.000196262	Glyma12g01990	Glyma12g01990.1	Glyma12g01990.1	Glyma.12G017300	Down
GLYMA06G13190.1	-1.96	0.0001	0.000196262	Glyma06g13190	Glyma06g13190.1	Glyma06g13190.1	Glyma.06G126500	Down
GLYMA11G35060.1	-1.96	0.001	0.00133192	Glyma11g35060	Glyma11g35060.1	Glyma11g35060.1	Glyma.11G228200	Down
GLYMA12G04490.1	-1.96	0.001	0.00133192	Glyma12g04490	Glyma12g04490.1	Glyma12g04490.1	Glyma.12G041100	Down
GLYMA19G35990.1	-1.96	0.008	0.00921389	Glyma19g35990	Glyma19g35990.1	Glyma19g35990.1	Glyma.19G176200	Down
GLYMA10G42140.1	-1.97	0.00031	0.000574412	Glyma10g42140	Glyma10g42140.1	Glyma10g42140.1	Glyma.10G274700	Down
GLYMA04G00750.2	-1.97	0.001	0.00133192	Glyma04g00750	Glyma04g00750.2	Glyma04g00750.2	Glyma.04G005700	Down
GLYMA01G00920.1	-1.97	0.003	0.00386503	Glyma01g00920	Glyma01g00920.1	Glyma01g00920.1	Glyma.01G005900	Down
GLYMA18G52650.2	-1.99	0.0001	0.000196262	Glyma18g52650	Glyma18g52650.2	Glyma18g52650.2	Glyma.18G289600	Down
GLYMA14G38820.1	-1.99	0.0001	0.000196262	Glyma14g38820	Glyma14g38820.1	Glyma14g38820.1	Glyma.14G207400	Down
GLYMA02G36570.1	-1.99	0.0001	0.000196262	Glyma02g36570	Glyma02g36570.1	Glyma02g36570.1	Glyma.02G204400	Down
GLYMA15G08850.1	-1.99	0.001	0.00133192	Glyma15g08850	Glyma15g08850.1	Glyma15g08850.1	Glyma.15G082300	Down
GLYMA08G42140.1	-2	0.0001	0.000196262	Glyma08g42140	Glyma08g42140.1	Glyma08g42140.1	Glyma.08G308600	Down
GLYMA09G04730.1	-2	0.0001	0.000196262	Glyma09g04730	Glyma09g04730.1	Glyma09g04730.1	Glyma.09G042200	Down
GLYMA11G36390.1	-2	0.0001	0.000196262	Glyma11g36390	Glyma11g36390.1	Glyma11g36390.1	Glyma.11G256700	Down
GLYMA01G08690.1	-2	0.001	0.00133192	Glyma01g08690	Glyma01g08690.1	Glyma01g08690.1	Glyma.01G066000	Down
GLYMA06G16650.1	-2.01	0.0001	0.000196262	Glyma06g16650	Glyma06g16650.1	Glyma06g16650.1	Glyma.06G158800	Down
GLYMA06G09860.1	-2.03	0.0001	0.000196262	Glyma06g09860	Glyma06g09860.1	Glyma06g09860.1	Glyma.06G094000	Down
GLYMA18G03300.1	-2.03	0.001	0.00133192	Glyma18g03300	Glyma18g03300.1	Glyma18g03300.1	Glyma.18G029200	Down
GLYMA19G32730.1	-2.03	0.001	0.00133192	Glyma19g32730	Glyma19g32730.1	Glyma19g32730.1	Glyma.19G145400	Down
GLYMA13G20480.1	-2.04	0.0001	0.000196262	Glyma13g20480	Glyma13g20480.1	Glyma13g20480.1	Glyma.13G141600	Down
GLYMA13G28160.1	-2.04	0.0001	0.000196262	Glyma13g28160	Glyma13g28160.1	Glyma13g28160.1	Glyma.13G210600	Down
GLYMA08G03000.1	-2.04	0.0001	0.000196262	Glyma08g03000	Glyma08g03000.1	Glyma08g03000.1	Glyma.08G026400	Down
GLYMA07G01090.1	-2.06	0.0001	0.000196262	Glyma07g01090	Glyma07g01090.1	Glyma07g01090.1	Glyma.07G008800	Down
GLYMA04G07650.1	-2.06	0.0001	0.000196262	Glyma04g07650	Glyma04g07650.1	Glyma04g07650.1	Glyma.04G072600	Down
GLYMA13G23670.1	-2.06	0.008	0.00921389	Glyma13g23670	Glyma13g23670.1	Glyma13g23670.1	Glyma.13G167600	Down
GLYMA10G06170.1	-2.07	0.0001	0.000196262	Glyma10g06170	Glyma10g06170.1	Glyma10g06170.1	Glyma.10G054500	Down
GLYMA13G03600.2	-2.07	0.0001	0.000196262	Glyma13g03600	Glyma13g03600.2	Glyma13g03600.2	Glyma.13G077300	Down
GLYMA15G41970.1	-2.07	0.001	0.00133192	Glyma15g41970	Glyma15g41970.1	Glyma15g41970.1	Glyma.15G265500	Down
GLYMA11G29340.1	-2.07	0.028	0.0288235	Glyma11g29340	Glyma11g29340.1	Glyma11g29340.1	Glyma.11G165700	Down
GLYMA09G41730.2	-2.08	0.0001	0.000196262	Glyma09g41730	Glyma09g41730.2	Glyma09g41730.2	Glyma.09G280800	Down
GLYMA01G41901.1	-2.08	0.001	0.00133192	Glyma01g41901	Glyma01g41901.1	Glyma01g41901.1	Glyma.01G210100	Down
GLYMA16G27580.2	-2.08	0.028	0.0288235	Glyma16g27580	Glyma16g27580.2	Glyma16g27580.2	Glyma.16G160000	Down
GLYMA05G36550.2	-2.1	0.0001	0.000196262	Glyma05g36550	Glyma05g36550.2	Glyma05g36550.2	Glyma.05G220100	Down
GLYMA16G23695.1	-2.1	0.0001	0.000196262	Glyma16g23695	Glyma16g23695.1	Glyma16g23695.1	Glyma.16G127200	Down
GLYMA02G17340.1	-2.1	0.001	0.00133192	Glyma02g17340	Glyma02g17340.1	Glyma02g17340.1	Glyma.02G154400	Down
GLYMA04G00700.1	-2.11	0.0001	0.000196262	Glyma04g00700	Glyma04g00700.1	Glyma04g00700.1	Glyma.04G005300	Down
GLYMA01G05060.2	-2.11	0.0001	0.000196262	Glyma01g05060	Glyma01g05060.2	Glyma01g05060.2	Glyma.01G043400	Down
GLYMA11G15290.1	-2.13	0.0001	0.000196262	Glyma11g15290	Glyma11g15290.1	Glyma11g15290.1	Glyma.11G143800	Down
GLYMA01G28820.7	-2.14	0.0001	0.000196262	Glyma01g28820	Glyma01g28820.7	Glyma01g28820.7	Glyma.01G116000	Down
GLYMA03G35110.1	-2.14	0.0001	0.000196262	Glyma03g35110	Glyma03g35110.1	Glyma03g35110.1	Glyma.03G193400	Down
GLYMA04G01990.1	-2.16	0.028	0.0288235	Glyma04g01990	Glyma04g01990.1	Glyma04g01990.1	Glyma.04G018100	Down
GLYMA14G17880.1	-2.17	0.0001	0.000196262	Glyma14g17880	Glyma14g17880.1	Glyma14g17880.1	Glyma.14G136400	Down
GLYMA11G36620.1	-2.19	0.0001	0.000196262	Glyma11g36620	Glyma11g36620.1	Glyma11g36620.1	Glyma.11G254700	Down
GLYMA01G34340.2	-2.19	0.0001	0.000196262	Glyma01g34340	Glyma01g34340.2	Glyma01g34340.2	Glyma.01G142600	Down
GLYMA07G32100.2	-2.19	0.001	0.00133192	Glyma07g32100	Glyma07g32100.2	Glyma07g32100.2	Glyma.07G200600	Down
GLYMA07G34480.1	-2.2	0.0011	0.00146203	Glyma07g34480	Glyma07g34480.1	Glyma07g34480.1	Glyma.07G219900	Down
GLYMA12G11681.1	-2.22	0.0001	0.000196262	Glyma12g11681	Glyma12g11681.1	Glyma12g11681.1	Glyma.12G106900	Down
GLYMA19G04240.1	-2.22	0.0001	0.000196262	Glyma19g04240	Glyma19g04240.1	Glyma19g04240.1	Glyma.19G033800	Down
GLYMA05G29610.1	-2.22	0.0001	0.000196262	Glyma05g29610	Glyma05g29610.1	Glyma05g29610.1	Glyma.05G163300	Down
GLYMA08G03640.1	-2.23	0.0001	0.000196262	Glyma08g03640	Glyma08g03640.1	Glyma08g03640.1	Glyma.08G032400	Down
GLYMA02G05335.1	-2.23	0.0001	0.000196262	Glyma02g05335	Glyma02g05335.1	Glyma02g05335.1	Glyma.02G047500	Down
GLYMA01G37600.1	-2.23	0.0001	0.000196262	Glyma01g37600	Glyma01g37600.1	Glyma01g37600.1	Glyma.01G170800	Down
GLYMA13G44650.1	-2.25	0.0001	0.000196262	Glyma13g44650	Glyma13g44650.1	Glyma13g44650.1	Glyma.13G369300	Down
GLYMA17G01250.1	-2.25	0.008	0.00921389	Glyma17g01250	Glyma17g01250.1	Glyma17g01250.1	Glyma.17G008800	Down
GLYMA08G40280.1	-2.27	0.0001	0.000196262	Glyma08g40280	Glyma08g40280.1	Glyma08g40280.1	Glyma.08G292100	Down
GLYMA07G39990.2	-2.28	0.0001	0.000196262	Glyma07g39990	Glyma07g39990.2	Glyma07g39990.2	Glyma.07G269700	Down
GLYMA10G07870.1	-2.28	0.0001	0.000196262	Glyma10g07870	Glyma10g07870.1	Glyma10g07870.1	Glyma.10G068000	Down
GLYMA05G36910.1	-2.3	0.0001	0.000196262	Glyma05g36910	Glyma05g36910.1	Glyma05g36910.1	Glyma.05G216600	Down
GLYMA13G17980.1	-2.3	0.0001	0.000196262	Glyma13g17980	Glyma13g17980.1	Glyma13g17980.1	Glyma.13G119400	Down
GLYMA11G11500.1	-2.31	0.0001	0.000196262	Glyma11g11500	Glyma11g11500.1	Glyma11g11500.1	Glyma.11G107600	Down
GLYMA09G03130.1	-2.31	0.0001	0.000196262	Glyma09g03130	Glyma09g03130.1	Glyma09g03130.1	Glyma.09G027300	Down
GLYMA01G29190.1	-2.31	0.0001	0.000196262	Glyma01g29190	Glyma01g29190.1	Glyma01g29190.1	Glyma.01G118000	Down
GLYMA09G04720.1	-2.31	0.0001	0.000196262	Glyma09g04720	Glyma09g04720.1	Glyma09g04720.1	Glyma.09G042100	Down
GLYMA07G09030.1	-2.31	0.0001	0.000196262	Glyma07g09030	Glyma07g09030.1	Glyma07g09030.1	Glyma.07G082400	Down
GLYMA01G34890.1	-2.31	0.0001	0.000196262	Glyma01g34890	Glyma01g34890.1	Glyma01g34890.1	Glyma.01G146700	Down
GLYMA03G28320.1	-2.31	0.001	0.00133192	Glyma03g28320	Glyma03g28320.1	Glyma03g28320.1	Glyma.03G127600	Down
GLYMA08G19840.2	-2.33	0.001	0.00133192	Glyma08g19840	Glyma08g19840.2	Glyma08g19840.2	Glyma.08G186000	Down
GLYMA07G00510.2	-2.35	0.0001	0.000196262	Glyma07g00510	Glyma07g00510.2	Glyma07g00510.2	Glyma.07G003000	Down
GLYMA07G35240.1	-2.35	0.003	0.00386503	Glyma07g35240	Glyma07g35240.1	Glyma07g35240.1	Glyma.07G226000	Down
GLYMA10G34190.1	-2.36	0.0001	0.000196262	Glyma10g34190	Glyma10g34190.1	Glyma10g34190.1	Glyma.10G198100	Down
GLYMA11G07100.1	-2.36	0.0001	0.000196262	Glyma11g07100	Glyma11g07100.1	Glyma11g07100.1	Glyma.11G066600	Down
GLYMA05G32670.3	-2.38	0.0001	0.000196262	Glyma05g32670	Glyma05g32670.3	Glyma05g32670.3	Glyma.05G193200	Down
GLYMA06G22890.1	-2.38	0.0001	0.000196262	Glyma06g22890	Glyma06g22890.1	Glyma06g22890.1	Glyma.06G207300	Down
GLYMA14G00930.1	-2.38	0.0001	0.000196262	Glyma14g00930	Glyma14g00930.1	Glyma14g00930.1	Glyma.14G006100	Down
GLYMA13G30340.2	-2.38	0.0001	0.000196262	Glyma13g30340	Glyma13g30340.2	Glyma13g30340.2	Glyma.13G230300	Down
GLYMA19G31710.2	-2.38	0.0001	0.000196262	Glyma19g31710	Glyma19g31710.2	Glyma19g31710.2	Glyma.19G135900	Down
GLYMA20G35070.2	-2.38	0.00012	0.000233333	Glyma20g35070	Glyma20g35070.2	Glyma20g35070.2	Glyma.20G208300	Down
GLYMA16G27030.1	-2.38	0.015	0.016875	Glyma16g27030	Glyma16g27030.1	Glyma16g27030.1	Glyma.16G154000	Down
GLYMA19G38160.1	-2.38	0.018	0.0200353	Glyma19g38160	Glyma19g38160.1	Glyma19g38160.1	Glyma.19G195400	Down
GLYMA10G40950.1	-2.41	0.028	0.0288235	Glyma10g40950	Glyma10g40950.1	Glyma10g40950.1	Glyma.10G263200	Down
GLYMA05G23280.1	-2.43	0.0001	0.000196262	Glyma05g23280	Glyma05g23280.1	Glyma05g23280.1	Glyma.05G110500	Down
GLYMA14G17080.1	-2.43	0.001	0.00133192	Glyma14g17080	Glyma14g17080.1	Glyma14g17080.1	Glyma.14G132600	Down
GLYMA08G07250.1	-2.46	0.0001	0.000196262	Glyma08g07250	Glyma08g07250.1	Glyma08g07250.1	Glyma.08G068100	Down
GLYMA10G34275.1	-2.46	0.0001	0.000196262	Glyma10g34275	Glyma10g34275.1	Glyma10g34275.1	Glyma.10G198900	Down
GLYMA13G35180.1	-2.46	0.008	0.00921389	Glyma13g35180	Glyma13g35180.1	Glyma13g35180.1	Glyma.13G276600	Down
GLYMA11G07700.1	-2.48	0.0001	0.000196262	Glyma11g07700	Glyma11g07700.1	Glyma11g07700.1	Glyma.11G072300	Down
GLYMA01G34760.1	-2.48	0.0001	0.000196262	Glyma01g34760	Glyma01g34760.1	Glyma01g34760.1	Glyma.01G145900	Down
GLYMA11G15870.1	-2.48	0.0001	0.000196262	Glyma11g15870	Glyma11g15870.1	Glyma11g15870.1	Glyma.U020300	Down
GLYMA17G19750.2	-2.48	0.001	0.00133192	Glyma17g19750	Glyma17g19750.2	Glyma17g19750.2	Glyma.17G172700	Down
GLYMA12G03650.1	-2.5	0.0001	0.000196262	Glyma12g03650	Glyma12g03650.1	Glyma12g03650.1	Glyma.12G032600	Down
GLYMA09G03960.1	-2.5	0.0001	0.000196262	Glyma09g03960	Glyma09g03960.1	Glyma09g03960.1	Glyma.09G035100	Down
GLYMA03G00510.1	-2.5	0.028	0.0288235	Glyma03g00510	Glyma03g00510.1	Glyma03g00510.1	Glyma.03G002800	Down
GLYMA13G40360.1	-2.51	0.0001	0.000196262	Glyma13g40360	Glyma13g40360.1	Glyma13g40360.1	Glyma.13G328400	Down
GLYMA20G36040.1	-2.51	0.0001	0.000196262	Glyma20g36040	Glyma20g36040.1	Glyma20g36040.1	Glyma.20G218100	Down
GLYMA04G34120.1	-2.51	0.0001	0.000196262	Glyma04g34120	Glyma04g34120.1	Glyma04g34120.1	Glyma.04G172800	Down
GLYMA13G38510.2	-2.51	0.0001	0.000196262	Glyma13g38510	Glyma13g38510.2	Glyma13g38510.2	Glyma.13G309100	Down
GLYMA10G02170.1	-2.51	0.0001	0.000196262	Glyma10g02170	Glyma10g02170.1	Glyma10g02170.1	Glyma.10G017300	Down
GLYMA14G27940.1	-2.51	0.0001	0.000196262	Glyma14g27940	Glyma14g27940.1	Glyma14g27940.1	Glyma.14G121200	Down
GLYMA18G07080.1	-2.53	0.0001	0.000196262	Glyma18g07080	Glyma18g07080.1	Glyma18g07080.1	Glyma.18G063400	Down
GLYMA05G06420.1	-2.57	0.0001	0.000196262	Glyma05g06420	Glyma05g06420.1	Glyma05g06420.1	Glyma.05G073100	Down
GLYMA05G36050.2	-2.57	0.0001	0.000196262	Glyma05g36050	Glyma05g36050.2	Glyma05g36050.2	Glyma.05G224900	Down
GLYMA03G01451.1	-2.58	0.0001	0.000196262	Glyma03g01451	Glyma03g01451.1	Glyma03g01451.1	Glyma.03G012200	Down
GLYMA16G09490.1	-2.6	0.0001	0.000196262	Glyma16g09490	Glyma16g09490.1	Glyma16g09490.1	Glyma.16G083700	Down
GLYMA04G02480.1	-2.6	0.0001	0.000196262	Glyma04g02480	Glyma04g02480.1	Glyma04g02480.1	Glyma.04G022800	Down
GLYMA10G37400.1	-2.62	0.008	0.00921389	Glyma10g37400	Glyma10g37400.1	Glyma10g37400.1	Glyma.10G229600	Down
GLYMA13G27340.2	-2.64	0.0001	0.000196262	Glyma13g27340	Glyma13g27340.2	Glyma13g27340.2	Glyma.13G203400	Down
GLYMA20G33340.1	-2.64	0.0001	0.000196262	Glyma20g33340	Glyma20g33340.1	Glyma20g33340.1	Glyma.20G191800	Down
GLYMA08G11240.1	-2.66	0.0001	0.000196262	Glyma08g11240	Glyma08g11240.1	Glyma08g11240.1	Glyma.08G106700	Down
GLYMA08G00970.1	-2.66	0.0001	0.000196262	Glyma08g00970	Glyma08g00970.1	Glyma08g00970.1	Glyma.08G007000	Down
GLYMA15G15090.2	-2.66	0.0001	0.000196262	Glyma15g15090	Glyma15g15090.2	Glyma15g15090.2	Glyma.15G141100	Down
GLYMA13G37395.1	-2.66	0.001	0.00133192	Glyma13g37395	Glyma13g37395.1	Glyma13g37395.1	Glyma.13G298100	Down
GLYMA06G28090.1	-2.66	0.001	0.00133192	Glyma06g28090	Glyma06g28090.1	Glyma06g28090.1	Glyma.06G218900	Down
GLYMA18G00940.2	-2.66	0.001	0.00133192	Glyma18g00940	Glyma18g00940.2	Glyma18g00940.2	Glyma.18G006000	Down
GLYMA10G32050.1	-2.71	0.001	0.00133192	Glyma10g32050	Glyma10g32050.1	Glyma10g32050.1	Glyma.10G176900	Down
GLYMA18G42781.1	-2.73	0.0001	0.000196262	Glyma18g42781	Glyma18g42781.1	Glyma18g42781.1	Glyma.18G199300	Down
GLYMA02G05840.1	-2.73	0.0001	0.000196262	Glyma02g05840	Glyma02g05840.1	Glyma02g05840.1	Glyma.02G052000	Down
GLYMA01G30670.1	-2.73	0.0001	0.000196262	Glyma01g30670	Glyma01g30670.1	Glyma01g30670.1	Glyma.01G123100	Down
GLYMA02G06255.1	-2.73	0.001	0.00133192	Glyma02g06255	Glyma02g06255.1	Glyma02g06255.1	Glyma.02G056000	Down
GLYMA03G28950.2	-2.75	0.0001	0.000196262	Glyma03g28950	Glyma03g28950.2	Glyma03g28950.2	Glyma.03G133600	Down
GLYMA10G26440.1	-2.77	0.0001	0.000196262	Glyma10g26440	Glyma10g26440.1	Glyma10g26440.1	Glyma.10G130600	Down
GLYMA10G31560.1	-2.77	0.001	0.00133192	Glyma10g31560	Glyma10g31560.1	Glyma10g31560.1	Glyma.10G172400	Down
GLYMA08G01190.1	-2.79	0.0001	0.000196262	Glyma08g01190	Glyma08g01190.1	Glyma08g01190.1	Glyma.08G008900	Down
GLYMA20G35590.1	-2.79	0.0001	0.000196262	Glyma20g35590	Glyma20g35590.1	Glyma20g35590.1	Glyma.20G213300	Down
GLYMA01G08730.1	-2.81	0.0001	0.000196262	Glyma01g08730	Glyma01g08730.1	Glyma01g08730.1	Glyma.01G066100	Down
GLYMA19G22780.1	-2.81	0.001	0.00133192	Glyma19g22780	Glyma19g22780.1	Glyma19g22780.1	Glyma.19G078300	Down
GLYMA06G02100.1	-2.83	0.028	0.0288235	Glyma06g02100	Glyma06g02100.1	Glyma06g02100.1	Glyma.06G018500	Down
GLYMA07G35180.1	-2.97	0.0001	0.000196262	Glyma07g35180	Glyma07g35180.1	Glyma07g35180.1	Glyma.07G225400	Down
GLYMA18G51431.1	-2.97	0.0001	0.000196262	Glyma18g51431	Glyma18g51431.1	Glyma18g51431.1	Glyma.18G279300	Down
GLYMA20G20880.1	-3.01	0.0001	0.000196262	Glyma20g20880	Glyma20g20880.1	Glyma20g20880.1	Glyma.20G081400	Down
GLYMA13G07080.1	-3.01	0.008	0.00921389	Glyma13g07080	Glyma13g07080.1	Glyma13g07080.1	Glyma.13G050000	Down
GLYMA18G22430.1	-3.01	0.028	0.0288235	Glyma18g22430	Glyma18g22430.1	Glyma18g22430.1	Glyma.04G143200	Down
GLYMA20G37670.1	-3.07	0.0001	0.000196262	Glyma20g37670	Glyma20g37670.1	Glyma20g37670.1	Glyma.20G233000	Down
GLYMA07G17931.1	-3.1	0.0001	0.000196262	Glyma07g17931	Glyma07g17931.1	Glyma07g17931.1	Glyma.07G148000	Down
GLYMA09G39740.1	-3.1	0.0001	0.000196262	Glyma09g39740	Glyma09g39740.1	Glyma09g39740.1	Glyma.09G261800	Down
GLYMA01G38340.2	-3.14	0.0001	0.000196262	Glyma01g38340	Glyma01g38340.2	Glyma01g38340.2	Glyma.01G177000	Down
GLYMA07G30050.1	-3.16	0.0001	0.000196262	Glyma07g30050	Glyma07g30050.1	Glyma07g30050.1	Glyma.07G181700	Down
GLYMA01G02580.1	-3.2	0.028	0.0288235	Glyma01g02580	Glyma01g02580.1	Glyma01g02580.1	Glyma.01G021000	Down
GLYMA09G42110.1	-3.32	0.0001	0.000196262	Glyma09g42110	Glyma09g42110.1	Glyma09g42110.1	Glyma.09G284200	Down
GLYMA10G39500.1	-3.34	0.0001	0.000196262	Glyma10g39500	Glyma10g39500.1	Glyma10g39500.1	Glyma.10G249400	Down
GLYMA06G03930.2	-3.58	0.0001	0.000196262	Glyma06g03930	Glyma06g03930.2	Glyma06g03930.2	Glyma.06G036000	Down
GLYMA18G51370.1	-3.66	0.0001	0.000196262	Glyma18g51370	Glyma18g51370.1	Glyma18g51370.1	Glyma.18G278600	Down
GLYMA11G07370.2	-3.73	0.0001	0.000196262	Glyma11g07370	Glyma11g07370.2	Glyma11g07370.2	Glyma.11G068900	Down
GLYMA17G17860.1	-3.73	0.001	0.00133192	Glyma17g17860	Glyma17g17860.1	Glyma17g17860.1	Glyma.17G164200	Down
GLYMA16G04200.1	-4.44	0.0001	0.000196262	Glyma16g04200	Glyma16g04200.1	Glyma16g04200.1	Glyma.16G038000	Down
GLYMA09G38810.1	-4.69	0.0001	0.000196262	Glyma09g38810	Glyma09g38810.1	Glyma09g38810.1	Glyma.09G252700	Down
GLYMA18G47510.2	-4.86	0.0001	0.000196262	Glyma18g47510	Glyma18g47510.2	Glyma18g47510.2	Glyma.18G240000	Down
GLYMA06G20260.1	-5.21	0.0001	0.000196262	Glyma06g20260	Glyma06g20260.1	Glyma06g20260.1	Glyma.06G190500	Down
GLYMA07G03633.1	-5.98	0.0001	0.000196262	Glyma07g03633	Glyma07g03633.1	Glyma07g03633.1	Glyma.07G032400	Down
GLYMA04G34306.1	-6.63	0.0001	0.000196262	Glyma04g34306	Glyma04g34306.1	Glyma04g34306.1	Glyma.04G174200	Down
GLYMA13G35091.1	-6.68	0.0001	0.000196262	Glyma13g35091	Glyma13g35091.1	Glyma13g35091.1	Glyma.13G275700	Down

## Sheet: BP stage
Accession	logFC(AM/BM)	Permutation.Test.(P-Value)	FDR	V1_GeneName	V1_transcriptName	V1_peptideName	V2_GeneName	up_and_down
GLYMA11G10430.2	5.93809	0.00063	0.00106878	Glyma11g10430	Glyma11g10430.2	Glyma11g10430.2	Glyma.11G098300	Up
GLYMA11G37320.1	3.55537	0.0002	0.000355682	Glyma11g37320	Glyma11g37320.1	Glyma11g37320.1	Glyma.11G248000	Up
GLYMA09G37290.1	3.50642	0.001	0.00131789	Glyma09g37290	Glyma09g37290.1	Glyma09g37290.1	Glyma.09G238300	Up
GLYMA18G04940.1	3.18215	0.00017	0.000304057	Glyma18g04940	Glyma18g04940.1	Glyma18g04940.1	Glyma.18G043600	Up
GLYMA02G15640.1	3.18215	0.00037	0.000639834	Glyma02g15640	Glyma02g15640.1	Glyma02g15640.1	Glyma.02G138400	Up
GLYMA19G02380.1	3.07375	0.0001	0.000186866	Glyma19g02380	Glyma19g02380.1	Glyma19g02380.1	Glyma.19G020100	Up
GLYMA02G12170.2	2.94854	0.0001	0.000186866	Glyma02g12170	Glyma02g12170.2	Glyma02g12170.2	Glyma.02G109400	Up
GLYMA18G52900.1	2.86791	0.0001	0.000186866	Glyma18g52900	Glyma18g52900.1	Glyma18g52900.1	Glyma.18G291900	Up
GLYMA05G00400.1	2.78949	0.0001	0.000186866	Glyma05g00400	Glyma05g00400.1	Glyma05g00400.1	Glyma.05G020900	Up
GLYMA14G08380.3	2.77022	0.0001	0.000186866	Glyma14g08380	Glyma14g08380.3	Glyma14g08380.3	Glyma.14G077300	Up
GLYMA20G25090.1	2.71321	0.0001	0.000186866	Glyma20g25090	Glyma20g25090.1	Glyma20g25090.1	Glyma.20G116800	Up
GLYMA08G44590.1	2.62079	0.00011	0.000204332	Glyma08g44590	Glyma08g44590.1	Glyma08g44590.1	Glyma.08G332900	Up
GLYMA05G38130.1	2.47942	0.0001	0.000186866	Glyma05g38130	Glyma05g38130.1	Glyma05g38130.1	Glyma.05G204600	Up
GLYMA03G01750.1	2.46229	0.0001	0.000186866	Glyma03g01750	Glyma03g01750.1	Glyma03g01750.1	Glyma.03G015400	Up
GLYMA15G15480.1	2.46229	0.008	0.00900719	Glyma15g15480	Glyma15g15480.1	Glyma15g15480.1	Glyma.15G144800	Up
GLYMA17G08630.1	2.44528	0.008	0.00900719	Glyma17g08630	Glyma17g08630.1	Glyma17g08630.1	Glyma.17G078400	Up
GLYMA10G32230.2	2.42839	0.013	0.0144804	Glyma10g32230	Glyma10g32230.2	Glyma10g32230.2	Glyma.10G178900	Up
GLYMA18G44970.1	2.41162	0.00013	0.000238651	Glyma18g44970	Glyma18g44970.1	Glyma18g44970.1	Glyma.18G217200	Up
GLYMA03G37460.1	2.41162	0.001	0.00131789	Glyma03g37460	Glyma03g37460.1	Glyma03g37460.1	Glyma.03G216600	Up
GLYMA14G08380.2	2.32947	0.0001	0.000186866	Glyma14g08380	Glyma14g08380.2	Glyma14g08380.2	Glyma.14G077300	Up
GLYMA12G29110.1	2.28153	0.001	0.00131789	Glyma12g29110	Glyma12g29110.1	Glyma12g29110.1	Glyma.12G169600	Up
GLYMA16G04760.1	2.25012	0.0001	0.000186866	Glyma16g04760	Glyma16g04760.1	Glyma16g04760.1	Glyma.16G043400	Up
GLYMA19G39570.1	2.23457	0.001	0.00131789	Glyma19g39570	Glyma19g39570.1	Glyma19g39570.1	Glyma.19G208200	Up
GLYMA18G08220.1	2.23457	0.045	0.0452894	Glyma18g08220	Glyma18g08220.1	Glyma18g08220.1	Glyma.18G074100	Up
GLYMA01G45690.1	2.15846	0.0001	0.000186866	Glyma01g45690	Glyma01g45690.1	Glyma01g45690.1	Glyma.01G245400	Up
GLYMA03G27580.1	2.11404	0.001	0.00131789	Glyma03g27580	Glyma03g27580.1	Glyma03g27580.1	Glyma.03G120900	Up
GLYMA04G14800.1	2.08493	0.001	0.00131789	Glyma04g14800	Glyma04g14800.1	Glyma04g14800.1	Glyma.04G123800	Up
GLYMA09G28310.1	2.07053	0.0001	0.000186866	Glyma09g28310	Glyma09g28310.1	Glyma09g28310.1	Glyma.09G155500	Up
GLYMA06G18490.1	2	0.0001	0.000186866	Glyma06g18490	Glyma06g18490.1	Glyma06g18490.1	Glyma.06G175600	Up
GLYMA04G37120.1	1.97247	0.0001	0.000186866	Glyma04g37120	Glyma04g37120.1	Glyma04g37120.1	Glyma.04G195100	Up
GLYMA12G02260.1	1.97247	0.0001	0.000186866	Glyma12g02260	Glyma12g02260.1	Glyma12g02260.1	Glyma.12G020000	Up
GLYMA12G03470.1	1.94531	0.0001	0.000186866	Glyma12g03470	Glyma12g03470.1	Glyma12g03470.1	Glyma.12G030800	Up
GLYMA08G39660.1	1.94531	0.028	0.0285008	Glyma08g39660	Glyma08g39660.1	Glyma08g39660.1	Glyma.08G287300	Up
GLYMA11G37360.1	1.93187	0.0001	0.000186866	Glyma11g37360	Glyma11g37360.1	Glyma11g37360.1	Glyma.11G247600	Up
GLYMA01G45710.1	1.93187	0.0001	0.000186866	Glyma01g45710	Glyma01g45710.1	Glyma01g45710.1	Glyma.01G245600	Up
GLYMA18G05480.2	1.87905	0.045	0.0452894	Glyma18g05480	Glyma18g05480.2	Glyma18g05480.2	Glyma.18G048200	Up
GLYMA18G53150.1	1.86607	0.0001	0.000186866	Glyma18g53150	Glyma18g53150.1	Glyma18g53150.1	Glyma.18G294200	Up
GLYMA11G23370.1	1.86607	0.008	0.00900719	Glyma11g23370	Glyma11g23370.1	Glyma11g23370.1	Glyma.11G176800	Up
GLYMA10G31430.1	1.86607	0.021	0.0229825	Glyma10g31430	Glyma10g31430.1	Glyma10g31430.1	Glyma.10G171300	Up
GLYMA19G36050.2	1.86607	0.028	0.0285008	Glyma19g36050	Glyma19g36050.2	Glyma19g36050.2	Glyma.19G176700	Up
GLYMA08G37270.1	1.84038	0.008	0.00900719	Glyma08g37270	Glyma08g37270.1	Glyma08g37270.1	Glyma.08G274400	Up
GLYMA06G20730.1	1.82766	0.0001	0.000186866	Glyma06g20730	Glyma06g20730.1	Glyma06g20730.1	Glyma.06G193500	Up
GLYMA13G42500.2	1.82766	0.00032	0.000556444	Glyma13g42500	Glyma13g42500.2	Glyma13g42500.2	Glyma.13G349100	Up
GLYMA10G37210.1	1.81504	0.001	0.00131789	Glyma10g37210	Glyma10g37210.1	Glyma10g37210.1	Glyma.10G227800	Up
GLYMA08G22570.2	1.79005	0.0001	0.000186866	Glyma08g22570	Glyma08g22570.2	Glyma08g22570.2	Glyma.08G211400	Up
GLYMA18G08070.2	1.79005	0.017	0.0187359	Glyma18g08070	Glyma18g08070.2	Glyma18g08070.2	Glyma.18G072500	Up
GLYMA17G08590.1	1.76541	0.001	0.00131789	Glyma17g08590	Glyma17g08590.1	Glyma17g08590.1	Glyma.17G078100	Up
GLYMA16G30160.2	1.7411	0.0001	0.000186866	Glyma16g30160	Glyma16g30160.2	Glyma16g30160.2	Glyma.16G182200	Up
GLYMA19G30130.1	1.71713	0.001	0.00131789	Glyma19g30130	Glyma19g30130.1	Glyma19g30130.1	Glyma.19G121800	Up
GLYMA20G29660.1	1.71713	0.001	0.00131789	Glyma20g29660	Glyma20g29660.1	Glyma20g29660.1	Glyma.20G157300	Up
GLYMA10G06010.1	1.71713	0.028	0.0285008	Glyma10g06010	Glyma10g06010.1	Glyma10g06010.1	Glyma.10G052700	Up
GLYMA06G07870.1	1.70527	0.00092	0.00131789	Glyma06g07870	Glyma06g07870.1	Glyma06g07870.1	Glyma.06G074900	Up
GLYMA08G08770.2	1.67018	0.001	0.00131789	Glyma08g08770	Glyma08g08770.2	Glyma08g08770.2	Glyma.08G082900	Up
GLYMA12G01580.2	1.65864	0.0001	0.000186866	Glyma12g01580	Glyma12g01580.2	Glyma12g01580.2	Glyma.12G013100	Up
GLYMA18G27710.2	1.65864	0.001	0.00131789	Glyma18g27710	Glyma18g27710.2	Glyma18g27710.2	Glyma.18G150000	Up
GLYMA11G35740.1	1.64718	0.0001	0.000186866	Glyma11g35740	Glyma11g35740.1	Glyma11g35740.1	Glyma.11G233700	Up
GLYMA09G24900.1	1.64718	0.0001	0.000186866	Glyma09g24900	Glyma09g24900.1	Glyma09g24900.1	Glyma.09G134600	Up
GLYMA15G15660.1	1.64718	0.0001	0.000186866	Glyma15g15660	Glyma15g15660.1	Glyma15g15660.1	Glyma.15G146400	Up
GLYMA14G07130.1	1.6358	0.00014	0.000254767	Glyma14g07130	Glyma14g07130.1	Glyma14g07130.1	Glyma.14G065700	Up
GLYMA13G30530.1	1.6358	0.026	0.0283061	Glyma13g30530	Glyma13g30530.1	Glyma13g30530.1	Glyma.13G232100	Up
GLYMA09G01270.1	1.6245	0.0001	0.000186866	Glyma09g01270	Glyma09g01270.1	Glyma09g01270.1	Glyma.09G010000	Up
GLYMA01G06620.1	1.61328	0.028	0.0285008	Glyma01g06620	Glyma01g06620.1	Glyma01g06620.1	Glyma.01G054200	Up
GLYMA02G47210.1	1.60214	0.0001	0.000186866	Glyma02g47210	Glyma02g47210.1	Glyma02g47210.1	Glyma.02G302500	Up
GLYMA08G47081.1	1.60214	0.0001	0.000186866	Glyma08g47081	Glyma08g47081.1	Glyma08g47081.1	Glyma.08G356000	Up
GLYMA12G02520.3	1.59107	0.0001	0.000186866	Glyma12g02520	Glyma12g02520.3	Glyma12g02520.3	Glyma.12G022500	Up
GLYMA11G11580.1	1.59107	0.0001	0.000186866	Glyma11g11580	Glyma11g11580.1	Glyma11g11580.1	Glyma.11G108500	Up
GLYMA13G37960.1	1.59107	0.00017	0.000304057	Glyma13g37960	Glyma13g37960.1	Glyma13g37960.1	Glyma.13G303600	Up
GLYMA03G39911.1	1.59107	0.008	0.00900719	Glyma03g39911	Glyma03g39911.1	Glyma03g39911.1	Glyma.03G239400	Up
GLYMA18G22780.1	1.58008	0.012	0.0134143	Glyma18g22780	Glyma18g22780.1	Glyma18g22780.1	Glyma.04G144300	Up
GLYMA06G39800.1	1.56917	0.0001	0.000186866	Glyma06g39800	Glyma06g39800.1	Glyma06g39800.1	Glyma.06G255200	Up
GLYMA14G06680.2	1.55833	0.0001	0.000186866	Glyma14g06680	Glyma14g06680.2	Glyma14g06680.2	Glyma.14G061500	Up
GLYMA05G30020.1	1.55833	0.0001	0.000186866	Glyma05g30020	Glyma05g30020.1	Glyma05g30020.1	Glyma.05G166600	Up
GLYMA19G31040.1	1.55833	0.001	0.00131789	Glyma19g31040	Glyma19g31040.1	Glyma19g31040.1	Glyma.19G130100	Up
GLYMA11G31810.1	1.54756	0.008	0.00900719	Glyma11g31810	Glyma11g31810.1	Glyma11g31810.1	Glyma.11G202700	Up
GLYMA18G00720.1	1.54756	0.028	0.0285008	Glyma18g00720	Glyma18g00720.1	Glyma18g00720.1	Glyma.18G003900	Up
GLYMA15G21830.1	1.53688	0.00046	0.000788932	Glyma15g21830	Glyma15g21830.1	Glyma15g21830.1	Glyma.15G189700	Up
GLYMA13G23210.1	1.53688	0.038	0.0384919	Glyma13g23210	Glyma13g23210.1	Glyma13g23210.1	Glyma.13G163200	Up
GLYMA16G10700.1	1.52626	0.001	0.00131789	Glyma16g10700	Glyma16g10700.1	Glyma16g10700.1	Glyma.16G087700	Up
GLYMA13G00780.1	1.51572	0.0001	0.000186866	Glyma13g00780	Glyma13g00780.1	Glyma13g00780.1	Glyma.13G098500	Up
GLYMA10G38150.1	1.51572	0.0001	0.000186866	Glyma10g38150	Glyma10g38150.1	Glyma10g38150.1	Glyma.10G237000	Up
GLYMA12G10400.1	1.51572	0.0001	0.000186866	Glyma12g10400	Glyma12g10400.1	Glyma12g10400.1	Glyma.12G097500	Up
GLYMA05G34360.1	1.51572	0.00023	0.000403305	Glyma05g34360	Glyma05g34360.1	Glyma05g34360.1	Glyma.05G241100	Up
GLYMA07G38550.1	1.50525	0.00043	0.000739505	Glyma07g38550	Glyma07g38550.1	Glyma07g38550.1	Glyma.07G255900	Up
GLYMA12G10610.1	1.50525	0.028	0.0285008	Glyma12g10610	Glyma12g10610.1	Glyma12g10610.1	Glyma.12G099200	Up
GLYMA09G29470.1	-1.50525	0.0001	0.000186866	Glyma09g29470	Glyma09g29470.1	Glyma09g29470.1	Glyma.09G165000	Down
GLYMA14G35680.1	-1.50525	0.0001	0.000186866	Glyma14g35680	Glyma14g35680.1	Glyma14g35680.1	Glyma.14G178800	Down
GLYMA17G05670.1	-1.51572	0.0001	0.000186866	Glyma17g05670	Glyma17g05670.1	Glyma17g05670.1	Glyma.17G049000	Down
GLYMA17G17000.2	-1.51572	0.001	0.00131789	Glyma17g17000	Glyma17g17000.2	Glyma17g17000.2	Glyma.17G158200	Down
GLYMA09G36471.3	-1.51572	0.008	0.00900719	Glyma09g36471	Glyma09g36471.3	Glyma09g36471.3	Glyma.09G230400	Down
GLYMA15G11120.1	-1.52626	0.0001	0.000186866	Glyma15g11120	Glyma15g11120.1	Glyma15g11120.1	Glyma.15G104400	Down
GLYMA05G01300.1	-1.52626	0.0001	0.000186866	Glyma05g01300	Glyma05g01300.1	Glyma05g01300.1	Glyma.05G029200	Down
GLYMA15G06280.1	-1.52626	0.043	0.0434161	Glyma15g06280	Glyma15g06280.1	Glyma15g06280.1	Glyma.15G057700	Down
GLYMA07G06130.1	-1.53688	0.0001	0.000186866	Glyma07g06130	Glyma07g06130.1	Glyma07g06130.1	Glyma.07G055600	Down
GLYMA13G26700.1	-1.54756	0.0001	0.000186866	Glyma13g26700	Glyma13g26700.1	Glyma13g26700.1	Glyma.13G197000	Down
GLYMA11G27050.1	-1.54756	0.001	0.00131789	Glyma11g27050	Glyma11g27050.1	Glyma11g27050.1	Glyma.11G174900	Down
GLYMA14G39170.1	-1.54756	0.005	0.00627255	Glyma14g39170	Glyma14g39170.1	Glyma14g39170.1	Glyma.14G211100	Down
GLYMA12G10490.1	-1.54756	0.008	0.00900719	Glyma12g10490	Glyma12g10490.1	Glyma12g10490.1	Glyma.12G098200	Down
GLYMA09G30790.1	-1.55833	0.001	0.00131789	Glyma09g30790	Glyma09g30790.1	Glyma09g30790.1	Glyma.09G177300	Down
GLYMA19G28900.4	-1.55833	0.001	0.00131789	Glyma19g28900	Glyma19g28900.4	Glyma19g28900.4	Glyma.19G112200	Down
GLYMA19G26070.1	-1.56917	0.0001	0.000186866	Glyma19g26070	Glyma19g26070.1	Glyma19g26070.1	Glyma.19G092100	Down
GLYMA13G23670.1	-1.56917	0.008	0.00900719	Glyma13g23670	Glyma13g23670.1	Glyma13g23670.1	Glyma.13G167600	Down
GLYMA05G30160.1	-1.58008	0.001	0.00131789	Glyma05g30160	Glyma05g30160.1	Glyma05g30160.1	Glyma.05G168000	Down
GLYMA15G14460.1	-1.58008	0.005	0.00627255	Glyma15g14460	Glyma15g14460.1	Glyma15g14460.1	Glyma.15G136200	Down
GLYMA03G03360.1	-1.59107	0.0001	0.000186866	Glyma03g03360	Glyma03g03360.1	Glyma03g03360.1	Glyma.03G028900	Down
GLYMA16G23695.1	-1.59107	0.00047	0.00080388	Glyma16g23695	Glyma16g23695.1	Glyma16g23695.1	Glyma.16G127200	Down
GLYMA05G05460.1	-1.59107	0.00081	0.00131789	Glyma05g05460	Glyma05g05460.1	Glyma05g05460.1	Glyma.05G066200	Down
GLYMA08G07730.1	-1.60214	0.0001	0.000186866	Glyma08g07730	Glyma08g07730.1	Glyma08g07730.1	Glyma.08G072600	Down
GLYMA08G13540.2	-1.60214	0.0001	0.000186866	Glyma08g13540	Glyma08g13540.2	Glyma08g13540.2	Glyma.08G128500	Down
GLYMA08G15680.1	-1.61328	0.004	0.00505859	Glyma08g15680	Glyma08g15680.1	Glyma08g15680.1	Glyma.08G148100	Down
GLYMA15G35460.2	-1.6245	0.028	0.0285008	Glyma15g35460	Glyma15g35460.2	Glyma15g35460.2	Glyma.15G224500	Down
GLYMA01G23790.1	-1.6358	0.0044	0.00555323	Glyma01g23790	Glyma01g23790.1	Glyma01g23790.1	Glyma.01G097400	Down
GLYMA04G07650.1	-1.64718	0.0001	0.000186866	Glyma04g07650	Glyma04g07650.1	Glyma04g07650.1	Glyma.04G072600	Down
GLYMA01G36390.1	-1.64718	0.0001	0.000186866	Glyma01g36390	Glyma01g36390.1	Glyma01g36390.1	Glyma.01G159400	Down
GLYMA08G06570.1	-1.65864	0.0001	0.000186866	Glyma08g06570	Glyma08g06570.1	Glyma08g06570.1	Glyma.08G061200	Down
GLYMA14G24090.1	-1.65864	0.0001	0.000186866	Glyma14g24090	Glyma14g24090.1	Glyma14g24090.1	Glyma.14G152000	Down
GLYMA13G21540.1	-1.65864	0.00023	0.000403305	Glyma13g21540	Glyma13g21540.1	Glyma13g21540.1	Glyma.13G151800	Down
GLYMA05G02920.1	-1.67018	0.0001	0.000186866	Glyma05g02920	Glyma05g02920.1	Glyma05g02920.1	Glyma.05G044300	Down
GLYMA06G00220.1	-1.67018	0.0001	0.000186866	Glyma06g00220	Glyma06g00220.1	Glyma06g00220.1	Glyma.06G000200	Down
GLYMA04G28550.1	-1.67018	0.001	0.00131789	Glyma04g28550	Glyma04g28550.1	Glyma04g28550.1	Glyma.04G138700	Down
GLYMA05G02950.1	-1.68179	0.001	0.00131789	Glyma05g02950	Glyma05g02950.1	Glyma05g02950.1	Glyma.05G044600	Down
GLYMA12G04340.1	-1.69349	0.0001	0.000186866	Glyma12g04340	Glyma12g04340.1	Glyma12g04340.1	Glyma.12G039400	Down
GLYMA05G02620.1	-1.70527	0.0001	0.000186866	Glyma05g02620	Glyma05g02620.1	Glyma05g02620.1	Glyma.05G041400	Down
GLYMA08G00320.1	-1.71713	0.0001	0.000186866	Glyma08g00320	Glyma08g00320.1	Glyma08g00320.1	Glyma.08G001200	Down
GLYMA19G35990.1	-1.71713	0.008	0.00900719	Glyma19g35990	Glyma19g35990.1	Glyma19g35990.1	Glyma.19G176200	Down
GLYMA01G40550.1	-1.72907	0.008	0.00900719	Glyma01g40550	Glyma01g40550.1	Glyma01g40550.1	Glyma.01G197500	Down
GLYMA03G34580.1	-1.7411	0.001	0.00131789	Glyma03g34580	Glyma03g34580.1	Glyma03g34580.1	Glyma.03G188500	Down
GLYMA04G41090.1	-1.7411	0.028	0.0285008	Glyma04g41090	Glyma04g41090.1	Glyma04g41090.1	Glyma.04G232500	Down
GLYMA07G34690.3	-1.75321	0.001	0.00131789	Glyma07g34690	Glyma07g34690.3	Glyma07g34690.3	Glyma.07G221300	Down
GLYMA01G28820.7	-1.76541	0.0001	0.000186866	Glyma01g28820	Glyma01g28820.7	Glyma01g28820.7	Glyma.01G116000	Down
GLYMA13G43820.1	-1.77769	0.008	0.00900719	Glyma13g43820	Glyma13g43820.1	Glyma13g43820.1	Glyma.13G361400	Down
GLYMA20G36970.1	-1.79005	0.0001	0.000186866	Glyma20g36970	Glyma20g36970.1	Glyma20g36970.1	Glyma.20G226600	Down
GLYMA19G01070.1	-1.79005	0.0001	0.000186866	Glyma19g01070	Glyma19g01070.1	Glyma19g01070.1	Glyma.19G007900	Down
GLYMA07G15090.1	-1.79005	0.048	0.0481538	Glyma07g15090	Glyma07g15090.1	Glyma07g15090.1	Glyma.07G125700	Down
GLYMA05G31200.1	-1.8025	0.0001	0.000186866	Glyma05g31200	Glyma05g31200.1	Glyma05g31200.1	Glyma.05G178300	Down
GLYMA08G18310.1	-1.8025	0.0001	0.000186866	Glyma08g18310	Glyma08g18310.1	Glyma08g18310.1	Glyma.08G172000	Down
GLYMA02G05150.1	-1.8025	0.0001	0.000186866	Glyma02g05150	Glyma02g05150.1	Glyma02g05150.1	Glyma.02G046000	Down
GLYMA15G40710.1	-1.8025	0.001	0.00131789	Glyma15g40710	Glyma15g40710.1	Glyma15g40710.1	Glyma.15G255400	Down
GLYMA15G05770.1	-1.8025	0.001	0.00131789	Glyma15g05770	Glyma15g05770.1	Glyma15g05770.1	Glyma.15G052200	Down
GLYMA07G30200.1	-1.8025	0.0022	0.00282793	Glyma07g30200	Glyma07g30200.1	Glyma07g30200.1	Glyma.07G183400	Down
GLYMA07G11580.2	-1.8025	0.008	0.00900719	Glyma07g11580	Glyma07g11580.2	Glyma07g11580.2	Glyma.07G102700	Down
GLYMA14G37241.1	-1.81504	0.0001	0.000186866	Glyma14g37241	Glyma14g37241.1	Glyma14g37241.1	Glyma.14G193300	Down
GLYMA01G44930.1	-1.81504	0.001	0.00131789	Glyma01g44930	Glyma01g44930.1	Glyma01g44930.1	Glyma.01G238800	Down
GLYMA07G34480.1	-1.81504	0.002	0.00257613	Glyma07g34480	Glyma07g34480.1	Glyma07g34480.1	Glyma.07G219900	Down
GLYMA17G23730.1	-1.82766	0.0001	0.000186866	Glyma17g23730	Glyma17g23730.1	Glyma17g23730.1	Glyma.17G184900	Down
GLYMA13G35091.1	-1.82766	0.0001	0.000186866	Glyma13g35091	Glyma13g35091.1	Glyma13g35091.1	Glyma.13G275700	Down
GLYMA17G17450.1	-1.85318	0.016	0.0176961	Glyma17g17450	Glyma17g17450.1	Glyma17g17450.1	Glyma.17G161300	Down
GLYMA05G37940.2	-1.86607	0.0001	0.000186866	Glyma05g37940	Glyma05g37940.2	Glyma05g37940.2	Glyma.05G206500	Down
GLYMA06G00610.1	-1.86607	0.0001	0.000186866	Glyma06g00610	Glyma06g00610.1	Glyma06g00610.1	Glyma.06G003700	Down
GLYMA19G31090.2	-1.86607	0.0009	0.00131789	Glyma19g31090	Glyma19g31090.2	Glyma19g31090.2	Glyma.19G130500	Down
GLYMA10G42140.1	-1.86607	0.001	0.00131789	Glyma10g42140	Glyma10g42140.1	Glyma10g42140.1	Glyma.10G274700	Down
GLYMA06G05470.1	-1.87905	0.0001	0.000186866	Glyma06g05470	Glyma06g05470.1	Glyma06g05470.1	Glyma.06G052100	Down
GLYMA04G24070.1	-1.87905	0.008	0.00900719	Glyma04g24070	Glyma04g24070.1	Glyma04g24070.1	Glyma.04G155300	Down
GLYMA09G15970.1	-1.87905	0.028	0.0285008	Glyma09g15970	Glyma09g15970.1	Glyma09g15970.1	Glyma.09G105500	Down
GLYMA08G36820.2	-1.89212	0.0001	0.000186866	Glyma08g36820	Glyma08g36820.2	Glyma08g36820.2	Glyma.08G273100	Down
GLYMA17G15740.1	-1.89212	0.001	0.00131789	Glyma17g15740	Glyma17g15740.1	Glyma17g15740.1	Glyma.17G148000	Down
GLYMA19G23190.1	-1.89212	0.001	0.00131789	Glyma19g23190	Glyma19g23190.1	Glyma19g23190.1	Glyma.19G079400	Down
GLYMA11G35651.1	-1.89212	0.008	0.00900719	Glyma11g35651	Glyma11g35651.1	Glyma11g35651.1	Glyma.11G233000	Down
GLYMA20G02410.1	-1.90528	0.0001	0.000186866	Glyma20g02410	Glyma20g02410.1	Glyma20g02410.1	Glyma.20G019700	Down
GLYMA07G40360.1	-1.91853	0.0001	0.000186866	Glyma07g40360	Glyma07g40360.1	Glyma07g40360.1	Glyma.07G273800	Down
GLYMA08G21530.1	-1.95884	0.0001	0.000186866	Glyma08g21530	Glyma08g21530.1	Glyma08g21530.1	Glyma.08G201200	Down
GLYMA01G43230.2	-1.95884	0.0001	0.000186866	Glyma01g43230	Glyma01g43230.2	Glyma01g43230.2	Glyma.01G223100	Down
GLYMA17G01500.1	-1.97247	0.0001	0.000186866	Glyma17g01500	Glyma17g01500.1	Glyma17g01500.1	Glyma.17G011500	Down
GLYMA02G04290.1	-1.97247	0.0001	0.000186866	Glyma02g04290	Glyma02g04290.1	Glyma02g04290.1	Glyma.02G037800	Down
GLYMA05G22420.1	-1.97247	0.0035	0.00447143	Glyma05g22420	Glyma05g22420.1	Glyma05g22420.1	Glyma.05G105200	Down
GLYMA11G29340.1	-1.97247	0.028	0.0285008	Glyma11g29340	Glyma11g29340.1	Glyma11g29340.1	Glyma.11G165700	Down
GLYMA17G34940.1	-1.98618	0.0001	0.000186866	Glyma17g34940	Glyma17g34940.1	Glyma17g34940.1	Glyma.17G231200	Down
GLYMA19G26830.1	-2.01391	0.0001	0.000186866	Glyma19g26830	Glyma19g26830.1	Glyma19g26830.1	Glyma.19G096900	Down
GLYMA10G07710.1	-2.02792	0.0001	0.000186866	Glyma10g07710	Glyma10g07710.1	Glyma10g07710.1	Glyma.10G066700	Down
GLYMA02G08450.2	-2.02792	0.002	0.00257613	Glyma02g08450	Glyma02g08450.2	Glyma02g08450.2	Glyma.02G077200	Down
GLYMA14G27940.1	-2.04202	0.0001	0.000186866	Glyma14g27940	Glyma14g27940.1	Glyma14g27940.1	Glyma.14G121200	Down
GLYMA10G38000.1	-2.04202	0.0001	0.000186866	Glyma10g38000	Glyma10g38000.1	Glyma10g38000.1	Glyma.10G235500	Down
GLYMA13G17980.1	-2.04202	0.0001	0.000186866	Glyma13g17980	Glyma13g17980.1	Glyma13g17980.1	Glyma.13G119400	Down
GLYMA11G35060.1	-2.04202	0.001	0.00131789	Glyma11g35060	Glyma11g35060.1	Glyma11g35060.1	Glyma.11G228200	Down
GLYMA08G17230.2	-2.05623	0.0001	0.000186866	Glyma08g17230	Glyma08g17230.2	Glyma08g17230.2	Glyma.08G162100	Down
GLYMA07G16510.3	-2.05623	0.001	0.00131789	Glyma07g16510	Glyma07g16510.3	Glyma07g16510.3	Glyma.07G137300	Down
GLYMA19G29060.1	-2.07053	0.0001	0.000186866	Glyma19g29060	Glyma19g29060.1	Glyma19g29060.1	Glyma.19G113600	Down
GLYMA06G16650.1	-2.07053	0.0001	0.000186866	Glyma06g16650	Glyma06g16650.1	Glyma06g16650.1	Glyma.06G158800	Down
GLYMA02G05335.1	-2.07053	0.0001	0.000186866	Glyma02g05335	Glyma02g05335.1	Glyma02g05335.1	Glyma.02G047500	Down
GLYMA01G03310.1	-2.07053	0.0001	0.000186866	Glyma01g03310	Glyma01g03310.1	Glyma01g03310.1	Glyma.01G027000	Down
GLYMA12G04490.1	-2.07053	0.001	0.00131789	Glyma12g04490	Glyma12g04490.1	Glyma12g04490.1	Glyma.12G041100	Down
GLYMA20G24480.1	-2.07053	0.001	0.00131789	Glyma20g24480	Glyma20g24480.1	Glyma20g24480.1	Glyma.20G110700	Down
GLYMA06G09860.1	-2.08493	0.0001	0.000186866	Glyma06g09860	Glyma06g09860.1	Glyma06g09860.1	Glyma.06G094000	Down
GLYMA18G03300.1	-2.08493	0.001	0.00131789	Glyma18g03300	Glyma18g03300.1	Glyma18g03300.1	Glyma.18G029200	Down
GLYMA18G52650.2	-2.09943	0.0001	0.000186866	Glyma18g52650	Glyma18g52650.2	Glyma18g52650.2	Glyma.18G289600	Down
GLYMA14G08061.1	-2.11404	0.008	0.00900719	Glyma14g08061	Glyma14g08061.1	Glyma14g08061.1	Glyma.14G074000	Down
GLYMA07G37610.1	-2.12874	0.0001	0.000186866	Glyma07g37610	Glyma07g37610.1	Glyma07g37610.1	Glyma.07G246600	Down
GLYMA10G04670.1	-2.14355	0.0001	0.000186866	Glyma10g04670	Glyma10g04670.1	Glyma10g04670.1	Glyma.10G041000	Down
GLYMA09G01300.1	-2.14355	0.008	0.00900719	Glyma09g01300	Glyma09g01300.1	Glyma09g01300.1	Glyma.09G010300	Down
GLYMA01G22840.2	-2.17347	0.0001	0.000186866	Glyma01g22840	Glyma01g22840.2	Glyma01g22840.2	Glyma.01G091000	Down
GLYMA13G03600.2	-2.17347	0.0001	0.000186866	Glyma13g03600	Glyma13g03600.2	Glyma13g03600.2	Glyma.13G077300	Down
GLYMA04G00700.1	-2.17347	0.0001	0.000186866	Glyma04g00700	Glyma04g00700.1	Glyma04g00700.1	Glyma.04G005300	Down
GLYMA06G09280.2	-2.17347	0.0001	0.000186866	Glyma06g09280	Glyma06g09280.2	Glyma06g09280.2	Glyma.06G088300	Down
GLYMA02G08800.1	-2.20381	0.0001	0.000186866	Glyma02g08800	Glyma02g08800.1	Glyma02g08800.1	Glyma.02G080000	Down
GLYMA19G18820.1	-2.21914	0.0001	0.000186866	Glyma19g18820	Glyma19g18820.1	Glyma19g18820.1	Glyma.19G070900	Down
GLYMA15G00670.1	-2.23457	0.0001	0.000186866	Glyma15g00670	Glyma15g00670.1	Glyma15g00670.1	Glyma.15G004300	Down
GLYMA01G41901.1	-2.23457	0.001	0.00131789	Glyma01g41901	Glyma01g41901.1	Glyma01g41901.1	Glyma.01G210100	Down
GLYMA13G00751.1	-2.23457	0.028	0.0285008	Glyma13g00751	Glyma13g00751.1	Glyma13g00751.1	Glyma.13G098600	Down
GLYMA02G04810.2	-2.25012	0.0001	0.000186866	Glyma02g04810	Glyma02g04810.2	Glyma02g04810.2	Glyma.02G042400	Down
GLYMA13G28160.1	-2.25012	0.0001	0.000186866	Glyma13g28160	Glyma13g28160.1	Glyma13g28160.1	Glyma.13G210600	Down
GLYMA17G01250.1	-2.25012	0.008	0.00900719	Glyma17g01250	Glyma17g01250.1	Glyma17g01250.1	Glyma.17G008800	Down
GLYMA16G27030.1	-2.25012	0.017	0.0187359	Glyma16g27030	Glyma16g27030.1	Glyma16g27030.1	Glyma.16G154000	Down
GLYMA11G36390.1	-2.26577	0.0001	0.000186866	Glyma11g36390	Glyma11g36390.1	Glyma11g36390.1	Glyma.11G256700	Down
GLYMA14G38820.1	-2.26577	0.0001	0.000186866	Glyma14g38820	Glyma14g38820.1	Glyma14g38820.1	Glyma.14G207400	Down
GLYMA05G29610.1	-2.26577	0.0001	0.000186866	Glyma05g29610	Glyma05g29610.1	Glyma05g29610.1	Glyma.05G163300	Down
GLYMA13G20480.1	-2.28153	0.0001	0.000186866	Glyma13g20480	Glyma13g20480.1	Glyma13g20480.1	Glyma.13G141600	Down
GLYMA10G31560.1	-2.2974	0.001	0.00131789	Glyma10g31560	Glyma10g31560.1	Glyma10g31560.1	Glyma.10G172400	Down
GLYMA18G08400.2	-2.31338	0.0001	0.000186866	Glyma18g08400	Glyma18g08400.2	Glyma18g08400.2	Glyma.18G075800	Down
GLYMA06G13190.1	-2.31338	0.0001	0.000186866	Glyma06g13190	Glyma06g13190.1	Glyma06g13190.1	Glyma.06G126500	Down
GLYMA01G00920.1	-2.31338	0.001	0.00131789	Glyma01g00920	Glyma01g00920.1	Glyma01g00920.1	Glyma.01G005900	Down
GLYMA16G27580.2	-2.31338	0.028	0.0285008	Glyma16g27580	Glyma16g27580.2	Glyma16g27580.2	Glyma.16G160000	Down
GLYMA01G34890.1	-2.32947	0.0001	0.000186866	Glyma01g34890	Glyma01g34890.1	Glyma01g34890.1	Glyma.01G146700	Down
GLYMA08G11240.1	-2.32947	0.0001	0.000186866	Glyma08g11240	Glyma08g11240.1	Glyma08g11240.1	Glyma.08G106700	Down
GLYMA03G39870.1	-2.32947	0.0001	0.000186866	Glyma03g39870	Glyma03g39870.1	Glyma03g39870.1	Glyma.03G238800	Down
GLYMA08G03000.1	-2.32947	0.0001	0.000186866	Glyma08g03000	Glyma08g03000.1	Glyma08g03000.1	Glyma.08G026400	Down
GLYMA15G41970.1	-2.34567	0.001	0.00131789	Glyma15g41970	Glyma15g41970.1	Glyma15g41970.1	Glyma.15G265500	Down
GLYMA20G26260.1	-2.36199	0.0001	0.000186866	Glyma20g26260	Glyma20g26260.1	Glyma20g26260.1	Glyma.20G126400	Down
GLYMA11G15870.1	-2.36199	0.0001	0.000186866	Glyma11g15870	Glyma11g15870.1	Glyma11g15870.1	Glyma.U020300	Down
GLYMA18G42781.1	-2.36199	0.0001	0.000186866	Glyma18g42781	Glyma18g42781.1	Glyma18g42781.1	Glyma.18G199300	Down
GLYMA09G21970.1	-2.36199	0.0001	0.000186866	Glyma09g21970	Glyma09g21970.1	Glyma09g21970.1	Glyma.09G122900	Down
GLYMA01G38340.2	-2.37841	0.0001	0.000186866	Glyma01g38340	Glyma01g38340.2	Glyma01g38340.2	Glyma.01G177000	Down
GLYMA01G37600.1	-2.37841	0.0001	0.000186866	Glyma01g37600	Glyma01g37600.1	Glyma01g37600.1	Glyma.01G170800	Down
GLYMA12G01990.1	-2.37841	0.0001	0.000186866	Glyma12g01990	Glyma12g01990.1	Glyma12g01990.1	Glyma.12G017300	Down
GLYMA02G45560.1	-2.37841	0.0001	0.000186866	Glyma02g45560	Glyma02g45560.1	Glyma02g45560.1	Glyma.02G286100	Down
GLYMA03G28590.1	-2.37841	0.008	0.00900719	Glyma03g28590	Glyma03g28590.1	Glyma03g28590.1	Glyma.03G130200	Down
GLYMA08G42140.1	-2.39496	0.0001	0.000186866	Glyma08g42140	Glyma08g42140.1	Glyma08g42140.1	Glyma.08G308600	Down
GLYMA03G00626.1	-2.39496	0.0001	0.000186866	Glyma03g00626	Glyma03g00626.1	Glyma03g00626.1	Glyma.03G003900	Down
GLYMA01G34340.2	-2.41162	0.0001	0.000186866	Glyma01g34340	Glyma01g34340.2	Glyma01g34340.2	Glyma.01G142600	Down
GLYMA15G08850.1	-2.41162	0.028	0.0285008	Glyma15g08850	Glyma15g08850.1	Glyma15g08850.1	Glyma.15G082300	Down
GLYMA19G32730.1	-2.42839	0.001	0.00131789	Glyma19g32730	Glyma19g32730.1	Glyma19g32730.1	Glyma.19G145400	Down
GLYMA01G08690.1	-2.44528	0.001	0.00131789	Glyma01g08690	Glyma01g08690.1	Glyma01g08690.1	Glyma.01G066000	Down
GLYMA07G30500.3	-2.46229	0.001	0.00131789	Glyma07g30500	Glyma07g30500.3	Glyma07g30500.3	Glyma.07G186000	Down
GLYMA05G36550.2	-2.47942	0.0001	0.000186866	Glyma05g36550	Glyma05g36550.2	Glyma05g36550.2	Glyma.05G220100	Down
GLYMA20G36040.1	-2.49666	0.0001	0.000186866	Glyma20g36040	Glyma20g36040.1	Glyma20g36040.1	Glyma.20G218100	Down
GLYMA01G05060.2	-2.49666	0.0001	0.000186866	Glyma01g05060	Glyma01g05060.2	Glyma01g05060.2	Glyma.01G043400	Down
GLYMA12G11760.1	-2.49666	0.001	0.00131789	Glyma12g11760	Glyma12g11760.1	Glyma12g11760.1	Glyma.12G107500	Down
GLYMA04G00750.2	-2.51403	0.001	0.00131789	Glyma04g00750	Glyma04g00750.2	Glyma04g00750.2	Glyma.04G005700	Down
GLYMA11G15290.1	-2.53151	0.0001	0.000186866	Glyma11g15290	Glyma11g15290.1	Glyma11g15290.1	Glyma.11G143800	Down
GLYMA07G01090.1	-2.53151	0.0001	0.000186866	Glyma07g01090	Glyma07g01090.1	Glyma07g01090.1	Glyma.07G008800	Down
GLYMA08G40280.1	-2.54912	0.0001	0.000186866	Glyma08g40280	Glyma08g40280.1	Glyma08g40280.1	Glyma.08G292100	Down
GLYMA02G36570.1	-2.56685	0.0001	0.000186866	Glyma02g36570	Glyma02g36570.1	Glyma02g36570.1	Glyma.02G204400	Down
GLYMA13G35180.1	-2.56685	0.008	0.00900719	Glyma13g35180	Glyma13g35180.1	Glyma13g35180.1	Glyma.13G276600	Down
GLYMA03G00510.1	-2.58471	0.028	0.0285008	Glyma03g00510	Glyma03g00510.1	Glyma03g00510.1	Glyma.03G002800	Down
GLYMA13G37395.1	-2.60268	0.001	0.00131789	Glyma13g37395	Glyma13g37395.1	Glyma13g37395.1	Glyma.13G298100	Down
GLYMA17G14380.1	-2.62079	0.0001	0.000186866	Glyma17g14380	Glyma17g14380.1	Glyma17g14380.1	Glyma.17G134900	Down
GLYMA07G39990.2	-2.62079	0.0001	0.000186866	Glyma07g39990	Glyma07g39990.2	Glyma07g39990.2	Glyma.07G269700	Down
GLYMA03G28320.1	-2.62079	0.001	0.00131789	Glyma03g28320	Glyma03g28320.1	Glyma03g28320.1	Glyma.03G127600	Down
GLYMA09G41730.2	-2.63902	0.0001	0.000186866	Glyma09g41730	Glyma09g41730.2	Glyma09g41730.2	Glyma.09G280800	Down
GLYMA05G32670.3	-2.67586	0.0001	0.000186866	Glyma05g32670	Glyma05g32670.3	Glyma05g32670.3	Glyma.05G193200	Down
GLYMA11G07100.1	-2.69447	0.0001	0.000186866	Glyma11g07100	Glyma11g07100.1	Glyma11g07100.1	Glyma.11G066600	Down
GLYMA19G22780.1	-2.69447	0.001	0.00131789	Glyma19g22780	Glyma19g22780.1	Glyma19g22780.1	Glyma.19G078300	Down
GLYMA13G40360.1	-2.71321	0.0001	0.000186866	Glyma13g40360	Glyma13g40360.1	Glyma13g40360.1	Glyma.13G328400	Down
GLYMA14G17880.1	-2.73208	0.0001	0.000186866	Glyma14g17880	Glyma14g17880.1	Glyma14g17880.1	Glyma.14G136400	Down
GLYMA08G03640.1	-2.73208	0.0001	0.000186866	Glyma08g03640	Glyma08g03640.1	Glyma08g03640.1	Glyma.08G032400	Down
GLYMA07G17931.1	-2.73208	0.0001	0.000186866	Glyma07g17931	Glyma07g17931.1	Glyma07g17931.1	Glyma.07G148000	Down
GLYMA10G02170.1	-2.73208	0.0001	0.000186866	Glyma10g02170	Glyma10g02170.1	Glyma10g02170.1	Glyma.10G017300	Down
GLYMA14G17080.1	-2.73208	0.001	0.00131789	Glyma14g17080	Glyma14g17080.1	Glyma14g17080.1	Glyma.14G132600	Down
GLYMA01G29190.1	-2.75108	0.0001	0.000186866	Glyma01g29190	Glyma01g29190.1	Glyma01g29190.1	Glyma.01G118000	Down
GLYMA19G31710.2	-2.77022	0.0001	0.000186866	Glyma19g31710	Glyma19g31710.2	Glyma19g31710.2	Glyma.19G135900	Down
GLYMA11G36620.1	-2.77022	0.0001	0.000186866	Glyma11g36620	Glyma11g36620.1	Glyma11g36620.1	Glyma.11G254700	Down
GLYMA10G07870.1	-2.77022	0.0001	0.000186866	Glyma10g07870	Glyma10g07870.1	Glyma10g07870.1	Glyma.10G068000	Down
GLYMA09G04730.1	-2.77022	0.0001	0.000186866	Glyma09g04730	Glyma09g04730.1	Glyma09g04730.1	Glyma.09G042200	Down
GLYMA05G23280.1	-2.77022	0.0001	0.000186866	Glyma05g23280	Glyma05g23280.1	Glyma05g23280.1	Glyma.05G110500	Down
GLYMA10G40950.1	-2.77022	0.028	0.0285008	Glyma10g40950	Glyma10g40950.1	Glyma10g40950.1	Glyma.10G263200	Down
GLYMA12G11681.1	-2.78949	0.0001	0.000186866	Glyma12g11681	Glyma12g11681.1	Glyma12g11681.1	Glyma.12G106900	Down
GLYMA03G35110.1	-2.80889	0.0001	0.000186866	Glyma03g35110	Glyma03g35110.1	Glyma03g35110.1	Glyma.03G193400	Down
GLYMA07G09030.1	-2.80889	0.0001	0.000186866	Glyma07g09030	Glyma07g09030.1	Glyma07g09030.1	Glyma.07G082400	Down
GLYMA10G06170.1	-2.80889	0.0001	0.000186866	Glyma10g06170	Glyma10g06170.1	Glyma10g06170.1	Glyma.10G054500	Down
GLYMA12G03650.1	-2.80889	0.0001	0.000186866	Glyma12g03650	Glyma12g03650.1	Glyma12g03650.1	Glyma.12G032600	Down
GLYMA18G07080.1	-2.80889	0.0001	0.000186866	Glyma18g07080	Glyma18g07080.1	Glyma18g07080.1	Glyma.18G063400	Down
GLYMA06G28090.1	-2.80889	0.001	0.00131789	Glyma06g28090	Glyma06g28090.1	Glyma06g28090.1	Glyma.06G218900	Down
GLYMA11G07700.1	-2.82843	0.0001	0.000186866	Glyma11g07700	Glyma11g07700.1	Glyma11g07700.1	Glyma.11G072300	Down
GLYMA08G19840.2	-2.82843	0.0001	0.000186866	Glyma08g19840	Glyma08g19840.2	Glyma08g19840.2	Glyma.08G186000	Down
GLYMA11G11500.1	-2.8481	0.0001	0.000186866	Glyma11g11500	Glyma11g11500.1	Glyma11g11500.1	Glyma.11G107600	Down
GLYMA05G36050.2	-2.86791	0.0001	0.000186866	Glyma05g36050	Glyma05g36050.2	Glyma05g36050.2	Glyma.05G224900	Down
GLYMA16G21960.1	-2.86791	0.008	0.00900719	Glyma16g21960	Glyma16g21960.1	Glyma16g21960.1	Glyma.16G115700	Down
GLYMA07G00510.2	-2.88786	0.0001	0.000186866	Glyma07g00510	Glyma07g00510.2	Glyma07g00510.2	Glyma.07G003000	Down
GLYMA13G07080.1	-2.92817	0.008	0.00900719	Glyma13g07080	Glyma13g07080.1	Glyma13g07080.1	Glyma.13G050000	Down
GLYMA09G03130.1	-2.94854	0.0001	0.000186866	Glyma09g03130	Glyma09g03130.1	Glyma09g03130.1	Glyma.09G027300	Down
GLYMA02G17340.1	-2.96905	0.001	0.00131789	Glyma02g17340	Glyma02g17340.1	Glyma02g17340.1	Glyma.02G154400	Down
GLYMA03G28950.2	-2.9897	0.0001	0.000186866	Glyma03g28950	Glyma03g28950.2	Glyma03g28950.2	Glyma.03G133600	Down
GLYMA10G34190.1	-2.9897	0.0001	0.000186866	Glyma10g34190	Glyma10g34190.1	Glyma10g34190.1	Glyma.10G198100	Down
GLYMA13G27340.2	-2.9897	0.0001	0.000186866	Glyma13g27340	Glyma13g27340.2	Glyma13g27340.2	Glyma.13G203400	Down
GLYMA02G05840.1	-3.03143	0.0001	0.000186866	Glyma02g05840	Glyma02g05840.1	Glyma02g05840.1	Glyma.02G052000	Down
GLYMA18G51431.1	-3.05252	0.0001	0.000186866	Glyma18g51431	Glyma18g51431.1	Glyma18g51431.1	Glyma.18G279300	Down
GLYMA07G32100.2	-3.05252	0.001	0.00131789	Glyma07g32100	Glyma07g32100.2	Glyma07g32100.2	Glyma.07G200600	Down
GLYMA05G36910.1	-3.11666	0.0001	0.000186866	Glyma05g36910	Glyma05g36910.1	Glyma05g36910.1	Glyma.05G216600	Down
GLYMA08G07250.1	-3.11666	0.0001	0.000186866	Glyma08g07250	Glyma08g07250.1	Glyma08g07250.1	Glyma.08G068100	Down
GLYMA04G02480.1	-3.11666	0.0001	0.000186866	Glyma04g02480	Glyma04g02480.1	Glyma04g02480.1	Glyma.04G022800	Down
GLYMA06G02100.1	-3.13834	0.028	0.0285008	Glyma06g02100	Glyma06g02100.1	Glyma06g02100.1	Glyma.06G018500	Down
GLYMA14G00930.1	-3.16017	0.0001	0.000186866	Glyma14g00930	Glyma14g00930.1	Glyma14g00930.1	Glyma.14G006100	Down
GLYMA20G20880.1	-3.16017	0.0001	0.000186866	Glyma20g20880	Glyma20g20880.1	Glyma20g20880.1	Glyma.20G081400	Down
GLYMA04G01990.1	-3.16017	0.028	0.0285008	Glyma04g01990	Glyma04g01990.1	Glyma04g01990.1	Glyma.04G018100	Down
GLYMA17G19750.2	-3.20428	0.001	0.00131789	Glyma17g19750	Glyma17g19750.2	Glyma17g19750.2	Glyma.17G172700	Down
GLYMA19G38160.1	-3.22657	0.008	0.00900719	Glyma19g38160	Glyma19g38160.1	Glyma19g38160.1	Glyma.19G195400	Down
GLYMA05G06420.1	-3.24901	0.0001	0.000186866	Glyma05g06420	Glyma05g06420.1	Glyma05g06420.1	Glyma.05G073100	Down
GLYMA13G38510.2	-3.24901	0.0001	0.000186866	Glyma13g38510	Glyma13g38510.2	Glyma13g38510.2	Glyma.13G309100	Down
GLYMA19G04240.1	-3.27161	0.0001	0.000186866	Glyma19g04240	Glyma19g04240.1	Glyma19g04240.1	Glyma.19G033800	Down
GLYMA10G37400.1	-3.34035	0.008	0.00900719	Glyma10g37400	Glyma10g37400.1	Glyma10g37400.1	Glyma.10G229600	Down
GLYMA09G03960.1	-3.36359	0.0001	0.000186866	Glyma09g03960	Glyma09g03960.1	Glyma09g03960.1	Glyma.09G035100	Down
GLYMA13G30340.2	-3.36359	0.0001	0.000186866	Glyma13g30340	Glyma13g30340.2	Glyma13g30340.2	Glyma.13G230300	Down
GLYMA10G26440.1	-3.36359	0.0001	0.000186866	Glyma10g26440	Glyma10g26440.1	Glyma10g26440.1	Glyma.10G130600	Down
GLYMA01G34760.1	-3.38698	0.0001	0.000186866	Glyma01g34760	Glyma01g34760.1	Glyma01g34760.1	Glyma.01G145900	Down
GLYMA18G00940.2	-3.38698	0.001	0.00131789	Glyma18g00940	Glyma18g00940.2	Glyma18g00940.2	Glyma.18G006000	Down
GLYMA06G22890.1	-3.41054	0.0001	0.000186866	Glyma06g22890	Glyma06g22890.1	Glyma06g22890.1	Glyma.06G207300	Down
GLYMA04G34120.1	-3.41054	0.0001	0.000186866	Glyma04g34120	Glyma04g34120.1	Glyma04g34120.1	Glyma.04G172800	Down
GLYMA09G39740.1	-3.43426	0.0001	0.000186866	Glyma09g39740	Glyma09g39740.1	Glyma09g39740.1	Glyma.09G261800	Down
GLYMA08G00970.1	-3.4822	0.0001	0.000186866	Glyma08g00970	Glyma08g00970.1	Glyma08g00970.1	Glyma.08G007000	Down
GLYMA07G35240.1	-3.4822	0.001	0.00131789	Glyma07g35240	Glyma07g35240.1	Glyma07g35240.1	Glyma.07G226000	Down
GLYMA06G11560.1	-3.53081	0.016	0.0176961	Glyma06g11560	Glyma06g11560.1	Glyma06g11560.1	Glyma.06G110400	Down
GLYMA11G07370.2	-3.5801	0.0001	0.000186866	Glyma11g07370	Glyma11g07370.2	Glyma11g07370.2	Glyma.11G068900	Down
GLYMA03G01451.1	-3.605	0.0001	0.000186866	Glyma03g01451	Glyma03g01451.1	Glyma03g01451.1	Glyma.03G012200	Down
GLYMA13G44650.1	-3.63008	0.0001	0.000186866	Glyma13g44650	Glyma13g44650.1	Glyma13g44650.1	Glyma.13G369300	Down
GLYMA10G34275.1	-3.65533	0.0001	0.000186866	Glyma10g34275	Glyma10g34275.1	Glyma10g34275.1	Glyma.10G198900	Down
GLYMA02G06255.1	-3.70635	0.002	0.00257613	Glyma02g06255	Glyma02g06255.1	Glyma02g06255.1	Glyma.02G056000	Down
GLYMA08G01190.1	-3.73213	0.0001	0.000186866	Glyma08g01190	Glyma08g01190.1	Glyma08g01190.1	Glyma.08G008900	Down
GLYMA16G25270.1	-3.73213	0.0001	0.000186866	Glyma16g25270	Glyma16g25270.1	Glyma16g25270.1	Glyma.16G138600	Down
GLYMA09G04720.1	-3.78423	0.0001	0.000186866	Glyma09g04720	Glyma09g04720.1	Glyma09g04720.1	Glyma.09G042100	Down
GLYMA20G37670.1	-3.83706	0.0001	0.000186866	Glyma20g37670	Glyma20g37670.1	Glyma20g37670.1	Glyma.20G233000	Down
GLYMA10G32050.1	-3.83706	0.001	0.00131789	Glyma10g32050	Glyma10g32050.1	Glyma10g32050.1	Glyma.10G176900	Down
GLYMA05G10840.2	-3.86375	0.0001	0.000186866	Glyma05g10840	Glyma05g10840.2	Glyma05g10840.2	Glyma.05G090100	Down
GLYMA01G08730.1	-3.89062	0.0001	0.000186866	Glyma01g08730	Glyma01g08730.1	Glyma01g08730.1	Glyma.01G066100	Down
GLYMA07G30050.1	-3.89062	0.0001	0.000186866	Glyma07g30050	Glyma07g30050.1	Glyma07g30050.1	Glyma.07G181700	Down
GLYMA20G35070.2	-3.97237	0.00011	0.000204332	Glyma20g35070	Glyma20g35070.2	Glyma20g35070.2	Glyma.20G208300	Down
GLYMA01G30670.1	-4	0.0001	0.000186866	Glyma01g30670	Glyma01g30670.1	Glyma01g30670.1	Glyma.01G123100	Down
GLYMA20G35590.1	-4.05584	0.0001	0.000186866	Glyma20g35590	Glyma20g35590.1	Glyma20g35590.1	Glyma.20G213300	Down
GLYMA09G42110.1	-4.05584	0.0001	0.000186866	Glyma09g42110	Glyma09g42110.1	Glyma09g42110.1	Glyma.09G284200	Down
GLYMA07G35180.1	-4.05584	0.0001	0.000186866	Glyma07g35180	Glyma07g35180.1	Glyma07g35180.1	Glyma.07G225400	Down
GLYMA16G09490.1	-4.08405	0.0001	0.000186866	Glyma16g09490	Glyma16g09490.1	Glyma16g09490.1	Glyma.16G083700	Down
GLYMA06G20260.1	-4.19887	0.0001	0.000186866	Glyma06g20260	Glyma06g20260.1	Glyma06g20260.1	Glyma.06G190500	Down
GLYMA09G38810.1	-4.22807	0.0001	0.000186866	Glyma09g38810	Glyma09g38810.1	Glyma09g38810.1	Glyma.09G252700	Down
GLYMA15G15090.2	-4.22807	0.0001	0.000186866	Glyma15g15090	Glyma15g15090.2	Glyma15g15090.2	Glyma.15G141100	Down
GLYMA01G02580.1	-4.25748	0.028	0.0285008	Glyma01g02580	Glyma01g02580.1	Glyma01g02580.1	Glyma.01G021000	Down
GLYMA18G47510.2	-4.43828	0.0001	0.000186866	Glyma18g47510	Glyma18g47510.2	Glyma18g47510.2	Glyma.18G240000	Down
GLYMA18G51370.1	-4.46915	0.0001	0.000186866	Glyma18g51370	Glyma18g51370.1	Glyma18g51370.1	Glyma.18G278600	Down
GLYMA18G22430.1	-4.53154	0.028	0.0285008	Glyma18g22430	Glyma18g22430.1	Glyma18g22430.1	Glyma.04G143200	Down
GLYMA10G27700.1	-5.02805	0.0001	0.000186866	Glyma10g27700	Glyma10g27700.1	Glyma10g27700.1	Glyma.10G136900	Down
GLYMA20G33340.1	-5.20537	0.0001	0.000186866	Glyma20g33340	Glyma20g33340.1	Glyma20g33340.1	Glyma.20G191800	Down
GLYMA10G39500.1	-5.54044	0.0001	0.000186866	Glyma10g39500	Glyma10g39500.1	Glyma10g39500.1	Glyma.10G249400	Down
GLYMA06G03930.2	-5.81589	0.0001	0.000186866	Glyma06g03930	Glyma06g03930.2	Glyma06g03930.2	Glyma.06G036000	Down
GLYMA16G04200.1	-6.49802	0.0001	0.000186866	Glyma16g04200	Glyma16g04200.1	Glyma16g04200.1	Glyma.16G038000	Down
GLYMA07G03633.1	-7.06162	0.0001	0.000186866	Glyma07g03633	Glyma07g03633.1	Glyma07g03633.1	Glyma.07G032400	Down
GLYMA17G17860.1	-7.06162	0.001	0.00131789	Glyma17g17860	Glyma17g17860.1	Glyma17g17860.1	Glyma.17G164200	Down
GLYMA04G34306.1	-7.88986	0.0001	0.000186866	Glyma04g34306	Glyma04g34306.1	Glyma04g34306.1	Glyma.04G174200	Down
