# Supplementary material for: Integrated transcriptomic and proteomic analysis of a cytoplasmic male sterility line and associated maintainer line in soybean
Source: Front Plant Sci. 2023 Feb 2;14:1098125. doi: 10.3389/fpls.2023.1098125 (PMC9933710; doi:10.3389/fpls.2023.1098125)
Supplement: Supplementary file 1 [file DataSheet_1.zip › Supplementary materials/Table S14 GO enrichment of DEPs at the UM stage.xlsx]

## Sheet: 630 DEPs
ID	Category	Term	Count	P-value	Input	FDR
GO:0006607	Biological_process	NLS-bearing protein import into nucleus	6	6.08451e-06	100780020, 100786446, 100797267, 100797030, 100808498, 100792804	0.001347
GO:0009768	Biological_process	photosynthesis, light harvesting in photosystem I	7	8.98002e-06	100785180, 100802922, 100305992, 100815789, 547862, 100808379, 100805310	0.001347
GO:0006096	Biological_process	glycolytic process	11	1.59111e-05	100809646, 100818193, 100784422, 100795446, 100810217, 100780404, 100807342, 100815070, 100794095, 547752, 100796939	0.00159111
GO:0006538	Biological_process	glutamate catabolic process	5	4.72957e-05	100793231, 100791696, 547724, 547688, 100787167	0.00354718
GO:0009416	Biological_process	response to light stimulus	9	8.61941e-05	100785180, 100775798, 100818382, 100802922, 100305992, 100815789, 547862, 100808379, 100805310	0.00517164
GO:0006730	Biological_process	one-carbon metabolic process	7	0.000191778	100306209, 100499634, 100499635, 100816602, 100781864, 100805448, 100787210	0.00958891
GO:0032259	Biological_process	methylation	13	0.000835848	100807833, 100499634, 100499635, 100797433, 100790783, 100811317, 100789654, 100807260, 100801548, 100800414, 100775179, 100815117, 100780516	0.0358221
GO:0000398	Biological_process	mRNA splicing, via spliceosome	12	0.00257574	100778928, 100783566, 100820038, 100804778, 100782106, 100794975, 100781026, 100789337, 100819928, 100814888, 100786491, 100783847	0.0965902
GO:0018298	Biological_process	protein-chromophore linkage	7	0.00304691	100785180, 100802922, 100305992, 100815789, 547862, 100808379, 100805310	0.101564
GO:0042989	Biological_process	sequestering of actin monomers	3	0.0040273	100778045, 100789770, 100799819	0.109836
GO:2001295	Biological_process	malonyl-CoA biosynthetic process	3	0.0040273	100037462, 547859, 100037449	0.109836
GO:0006749	Biological_process	glutathione metabolic process	7	0.00575215	100499911, 547581, 100799868, 100527381, 100819805, 547579, 547589	0.143804
GO:0005975	Biological_process	carbohydrate metabolic process	21	0.00677121	100500085, 732602, 100806403, 102663614, 100792499, 100795578, 100805195, 100780092, 100788863, 100777415, 100787970, 100777418, 100798509, 100807267, 100784457, 547681, 100816950, 100819348, 100789900, 100795460, 100781418	0.156259
GO:0009636	Biological_process	response to toxic substance	3	0.00918918	100499911, 100799868, 547589	0.179537
GO:0042545	Biological_process	cell wall modification	7	0.00989363	100816036, 100813174, 100792852, 100785214, 100792967, 100820142, 100784682	0.179537
GO:0006515	Biological_process	misfolded or incompletely synthesized protein catabolic process	4	0.0105409	100820008, 100802878, 100810927, 100795295	0.179537
GO:0051131	Biological_process	chaperone-mediated protein complex assembly	3	0.0107722	100802878, 100306488, 100810927	0.179537
GO:0009052	Biological_process	pentose-phosphate shunt, non-oxidative branch	3	0.0107722	100500085, 100789900, 100783936	0.179537
GO:0006457	Biological_process	protein folding	10	0.0163473	100819568, 100817744, 100788702, 100789569, 100799962, 100811995, 100194422, 100306488, 100787030, 100194423	0.258116
GO:0006559	Biological_process	L-phenylalanine catabolic process	3	0.0181844	100787902, 100817986, 100302735	0.259777
GO:0019464	Biological_process	glycine decarboxylation via glycine cleavage system	3	0.0181844	100305815, 100796561, 100814366	0.259777
GO:0070407	Biological_process	oxidation-dependent protein catabolic process	2	0.0244652	100802878, 100810927	0.298218
GO:0008202	Biological_process	steroid metabolic process	2	0.0244652	100791799, 100814521	0.298218
GO:0009765	Biological_process	photosynthesis, light harvesting	3	0.0247979	100305992, 547862, 100808379	0.298218
GO:0050821	Biological_process	protein stabilization	4	0.0249192	100819568, 100804846, 100194422, 100194423	0.298218
GO:0045490	Biological_process	pectin catabolic process	7	0.0258455	100816036, 100813174, 100792852, 100785214, 100792967, 100820142, 100784682	0.298218
GO:0034605	Biological_process	cellular response to heat	4	0.027536	100819568, 100782242, 100194422, 100194423	0.305956
GO:0006006	Biological_process	glucose metabolic process	4	0.0346917	100810217, 102659620, 100807342, 100794095	0.371697
GO:0006888	Biological_process	ER to Golgi vesicle-mediated transport	6	0.0441876	100816145, 100795213, 100814149, 100807684, 100807443, 100820199	0.457113
ID	Category	Term	Count	P-value	Input	FDR
GO:0005829	Cellular_component	cytosol	65	5.37305e-18	100499911, 100499878, 100795213, 100804455, 100527272, 100791696, 100775369, 100810217, 100815070, 100777507, 100803287, 548074, 100787315, 100777147, 100784203, 547589, 100791294, 100801791, 100799868, 100811238, 547724, 100811317, 100805195, 100800863, 100793008, 100787167, 100306258, 100820574, 100785020, 100784139, 100818866, 100816602, 100800668, 100804429, 100794095, 100811995, 547837, 1008…	6.3402e-16
GO:0005737	Cellular_component	cytoplasm	81	1.93408e-08	100499911, 100499799, 100499634, 100796147, 100499635, 100804778, 100797433, 100500672, 100789654, 100788365, 100306488, 100808498, 100787030, 547581, 100819747, 100801548, 100800414, 547589, 100780404, 547621, 100816792, 100794363, 100818973, 100799868, 100795344, 100811437, 100818193, 100792036, 547888, 100800143, 100820574, 100820573, 100784457, 100783566, 102668745, 100818866, 100782110, 1008…	1.14111e-06
GO:0005802	Cellular_component	trans-Golgi network	11	0.000114106	100809504, 100790274, 100778982, 100797433, 100807260, 100790783, 100801548, 100807869, 100775179, 100789654, 100815117	0.00448818
GO:0009522	Cellular_component	photosystem I	7	0.000161672	100785180, 100802922, 100305992, 100815789, 547862, 100808379, 100805310	0.00454687
GO:0010287	Cellular_component	plastoglobule	5	0.000192664	100785180, 100815789, 547862, 100808379, 100805310	0.00454687
GO:0009523	Cellular_component	photosystem II	7	0.000482503	100785180, 100802922, 100305992, 100815789, 547862, 100808379, 100805310	0.00948922
GO:0009535	Cellular_component	chloroplast thylakoid membrane	13	0.000606864	100807732, 100785180, 100305992, 100808379, 100779639, 100305578, 100805310, 100790904, 100781154, 100802922, 100799420, 100815789, 547862	0.01023
GO:0005768	Cellular_component	endosome	10	0.00103856	100809504, 100790274, 100797433, 100807260, 100790783, 100801548, 100807869, 100775179, 100789654, 100815117	0.0153187
GO:0005618	Cellular_component	cell wall	17	0.00126219	732602, 100806403, 100792852, 102663614, 100795578, 100780092, 100792967, 100820142, 100788863, 100784682, 100816718, 100809139, 100816036, 100819348, 100813174, 100785214, 100795460	0.0165487
GO:0005789	Cellular_component	endoplasmic reticulum membrane	13	0.00611877	100805159, 100800151, 100798247, 100790115, 100795617, 100820543, 100808168, 100801782, 100820199, 100816145, 100777232, 100790190, 100817452	0.0636356
GO:0005759	Cellular_component	mitochondrial matrix	6	0.00646805	100814183, 100818815, 100802878, 100306026, 100810927, 100781418	0.0636356
GO:0009317	Cellular_component	acetyl-CoA carboxylase complex	3	0.00647142	100037462, 547859, 100037449	0.0636356
GO:0005960	Cellular_component	glycine cleavage complex	3	0.00904259	100305815, 100796561, 100814366	0.0820789
GO:0009941	Cellular_component	chloroplast envelope	6	0.00977454	100813087, 100785180, 100815789, 547862, 100814366, 100805310	0.0823854
GO:0032991	Cellular_component	macromolecular complex	3	0.0119939	100819568, 100194422, 100194423	0.0943522
GO:0005783	Cellular_component	endoplasmic reticulum	14	0.0137564	100800151, 100811306, 100795617, 100791779, 100804273, 100820543, 100807684, 100807443, 100788825, 100779895, 100788702, 100789569, 100780850, 100814149	0.100369
GO:0005739	Cellular_component	mitochondrion	18	0.01446	100793231, 100500196, 100796802, 100306272, 547924, 100796939, 102667962, 100305815, 100818815, 100781465, 100813821, 547688, 547852, 100781679, 100818231, 100811995, 100796561, 100814366	0.100369
GO:0061574	Cellular_component	ASAP complex	2	0.022336	100783566, 100804778	0.142156
GO:0048471	Cellular_component	perinuclear region of cytoplasm	3	0.0229502	100819568, 100194422, 100194423	0.142156
GO:0016020	Cellular_component	membrane	28	0.0240942	100796700, 100811306, 100807869, 100791799, 100816718, 100788365, 100791779, 100804273, 100809006, 100788825, 100780106, 100799378, 100793097, 100811682, 100804564, 100811437, 100802842, 100802701, 100788796, 100790115, 100793649, 100809139, 100808049, 100786252, 100784833, 100812303, 547970, 100814521	0.161431
GO:0009706	Cellular_component	chloroplast inner membrane	4	0.0263225	100790904, 100781154, 100499811, 100808049	0.147907
GO:0005681	Cellular_component	spliceosomal complex	5	0.0357654	100820038, 100794975, 100788964, 100814888, 100783847	0.191832
GO:0005794	Cellular_component	Golgi apparatus	15	0.0401268	100809504, 100790274, 100803368, 100802467, 100802842, 100791951, 100777622, 100795617, 100804273, 100809511, 100807684, 100807443, 100803287, 100816145, 100780365	0.205868
GO:0017119	Cellular_component	Golgi transport complex	3	0.0472343	100794254, 100807869, 100811682	0.232235
ID	Category	Term	Count	P-value	Input	FDR
GO:0051287	Molecular_function	NAD binding	12	6.20067e-06	548099, 548074, 100781928, 100781465, 100810217, 100806814, 100807342, 100794095, 100809809, 100797618, 100798509, 100785718	0.00189741
GO:0008139	Molecular_function	nuclear localization sequence binding	6	4.68616e-05	100818831, 100780020, 100786446, 100797267, 100808498, 100792804	0.00716982
GO:0061608	Molecular_function	nuclear import signal receptor activity	6	7.04432e-05	100818831, 100780020, 100786446, 100797267, 100808498, 100792804	0.00718521
GO:0030599	Molecular_function	pectinesterase activity	10	9.70351e-05	100816036, 100813174, 100792852, 100791255, 100785214, 100792967, 100820142, 100803408, 100784682, 100817067	0.00733972
GO:0016168	Molecular_function	chlorophyll binding	7	0.00011993	100785180, 100802922, 100305992, 100815789, 547862, 100808379, 100805310	0.00733972
GO:0004032	Molecular_function	alditol:NADP+ 1-oxidoreductase activity	5	0.000319937	100801791, 100784139, 100787305, 100809492, 100792657	0.0163168
GO:0008168	Molecular_function	methyltransferase activity	12	0.000412227	100499634, 100499635, 100797433, 100807260, 100790783, 100783342, 100801548, 100800414, 100775179, 100789654, 100815117, 100806584	0.0180202
GO:0047834	Molecular_function	D-threo-aldose 1-dehydrogenase activity	6	0.00142904	100801791, 100784139, 100807722, 100787305, 100809492, 100792657	0.0546608
GO:0004364	Molecular_function	glutathione transferase activity	7	0.00204524	100499911, 547581, 100799868, 100527381, 100819805, 547579, 547589	0.0695383
GO:0046910	Molecular_function	pectinesterase inhibitor activity	7	0.00287305	100792852, 100791255, 100785214, 100820142, 100803408, 100784682, 100817067	0.0879153
GO:0003785	Molecular_function	actin monomer binding	3	0.00349345	100778045, 100789770, 100799819	0.0971814
GO:0045330	Molecular_function	aspartyl esterase activity	7	0.00407888	100816036, 100813174, 100792852, 100785214, 100792967, 100820142, 100784682	0.104011
GO:0004565	Molecular_function	beta-galactosidase activity	5	0.00591516	100806403, 100777287, 102663614, 100795578, 100780092	0.139234
GO:0004351	Molecular_function	glutamate decarboxylase activity	3	0.00670803	100791696, 547724, 100787167	0.139559
GO:0015145	Molecular_function	monosaccharide transmembrane transporter activity	4	0.00684111	100802488, 100810831, 100782391, 100794726	0.139559
GO:0004089	Molecular_function	carbonate dehydratase activity	4	0.00802663	100306209, 100781864, 100782859, 100803945	0.153509
GO:0030246	Molecular_function	carbohydrate binding	9	0.00972315	100816950, 100784457, 100806403, 100777287, 102663614, 100795578, 100780092, 102659620, 100787970	0.175017
GO:0004365	Molecular_function	glyceraldehyde-3-phosphate dehydrogenase (NAD+) (phosphorylating) activity	3	0.0177018	100810217, 100807342, 100794095	0.261887
GO:0043295	Molecular_function	glutathione binding	3	0.0177018	100499911, 100799868, 547589	0.261887
GO:0005459	Molecular_function	UDP-galactose transmembrane transporter activity	3	0.0177018	100780365, 100777622, 100809511	0.261887
GO:0004252	Molecular_function	serine-type endopeptidase activity	9	0.0179726	100820008, 100783026, 100802878, 100816428, 100781053, 100810927, 100793716, 100808488, 100795295	0.261887
GO:0003989	Molecular_function	acetyl-CoA carboxylase activity	3	0.0196365	100037462, 547859, 100037449	0.271283
GO:0003755	Molecular_function	peptidyl-prolyl cis-trans isomerase activity	6	0.0203906	100819747, 100776900, 100790587, 100779438, 100500018, 100787030	0.271283
GO:0051082	Molecular_function	unfolded protein binding	9	0.0219581	100819568, 100817744, 100799962, 100194422, 100306026, 100306488, 100789485, 100527254, 100194423	0.278467
GO:0050614	Molecular_function	delta24-sterol reductase activity	2	0.0227505	100791799, 100814521	0.278467
GO:0008865	Molecular_function	fructokinase activity	3	0.0329381	100775586, 100791294, 100796939	0.382561
GO:0016616	Molecular_function	oxidoreductase activity, acting on the CH-OH group of donors, NAD or NADP as acceptor	5	0.0337554	100781928, 100816901, 100806814, 100809809, 100806165	0.382561
GO:0004190	Molecular_function	aspartic-type endopeptidase activity	7	0.0387116	100782198, 100782457, 100797018, 100814747, 547478, 100787493, 100804123	0.423063
GO:0102132	Molecular_function	3-oxo-pimeloyl-[acp] methyl ester reductase activity	2	0.0449847	100806814, 100809809	0.458844
GO:0004316	Molecular_function	3-oxoacyl-[acyl-carrier-protein] reductase (NADPH) activity	2	0.0449847	100806814, 100809809	0.458844

## Sheet: 288 DEPs
ID	Category	Term	Count	P-value	Input	FDR
GO:0009768	Biological_process	photosynthesis, light harvesting in photosystem I	6	2.37631e-06	100785180, 100802922, 100305992, 100815789, 547862, 100808379	0.000411102
GO:0006607	Biological_process	NLS-bearing protein import into nucleus	5	5.44612e-06	100780020, 100786446, 100797267, 100797030, 100792804	0.00047109
GO:0009416	Biological_process	response to light stimulus	7	3.61589e-05	100785180, 100818382, 100802922, 100305992, 100815789, 547862, 100808379	0.00208516
GO:0018298	Biological_process	protein-chromophore linkage	6	0.000401117	100785180, 100802922, 100305992, 100815789, 547862, 100808379	0.0173483
GO:2001295	Biological_process	malonyl-CoA biosynthetic process	3	0.000787038	100037462, 547859, 100037449	0.0272315
GO:0000398	Biological_process	mRNA splicing, via spliceosome	8	0.00197729	100820038, 100782106, 100794975, 100781026, 100814888, 100819928, 100786491, 100783847	0.0532368
GO:0051131	Biological_process	chaperone-mediated protein complex assembly	3	0.00215409	100802878, 100306488, 100810927	0.0532368
GO:0009765	Biological_process	photosynthesis, light harvesting	3	0.00511935	100305992, 547862, 100808379	0.106672
GO:0006749	Biological_process	glutathione metabolic process	5	0.00554942	100499911, 100527381, 100819805, 547579, 547589	0.106672
GO:0006891	Biological_process	intra-Golgi vesicle-mediated transport	4	0.00775324	100816145, 100794254, 100814149, 100811682	0.134131
GO:0006334	Biological_process	nucleosome assembly	4	0.00989552	100795994, 100775944, 100817849, 100776374	0.142701
GO:0008202	Biological_process	steroid metabolic process	2	0.0107232	100791799, 100814521	0.142701
GO:0070407	Biological_process	oxidation-dependent protein catabolic process	2	0.0107232	100802878, 100810927	0.142701
GO:0006515	Biological_process	misfolded or incompletely synthesized protein catabolic process	3	0.0169068	100820008, 100802878, 100810927	0.20892
GO:0009800	Biological_process	cinnamic acid biosynthetic process	2	0.0422123	100787902, 100302735	0.486848
GO:0042176	Biological_process	regulation of protein catabolic process	2	0.0473627	100777078, 100799779	0.51211
ID	Category	Term	Count	P-value	Input	FDR
GO:0005829	Cellular_component	cytosol	30	9.40024e-09	100499911, 100795213, 100804455, 100527272, 547837, 100775369, 100807264, 548099, 548074, 100809492, 100784203, 547589, 100801791, 100500085, 100811238, 100805195, 100807396, 100800863, 100792657, 100787167, 100306258, 100786491, 100820574, 100780391, 100816145, 100800847, 100801737, 100787305, 100804429, 100811995	7.99021e-07
GO:0009522	Cellular_component	photosystem I	6	3.64079e-05	100785180, 100802922, 100305992, 100815789, 547862, 100808379	0.00154733
GO:0009535	Cellular_component	chloroplast thylakoid membrane	10	8.40599e-05	100807732, 100785180, 100802922, 100799420, 100305992, 100815789, 547862, 100808379, 100779639, 100305578	0.00163899
GO:0009523	Cellular_component	photosystem II	6	9.53827e-05	100785180, 100802922, 100305992, 100815789, 547862, 100808379	0.00163899
GO:0005737	Cellular_component	cytoplasm	38	9.64114e-05	100499911, 100499799, 100796147, 100791799, 100788365, 100302735, 100306488, 100807267, 100792804, 100818831, 100780020, 100782242, 100786446, 100800414, 100819805, 100799311, 547589, 547621, 100500018, 100794363, 100819402, 100818973, 100527187, 100527381, 100811437, 100802347, 100804846, 100792499, 547888, 100820574, 100787902, 100782110, 100806071, 100789900, 547579, 100797267, 100799043, 1008…	0.00163899
GO:0010287	Cellular_component	plastoglobule	4	0.000320781	100785180, 100815789, 547862, 100808379	0.00454439
GO:0009317	Cellular_component	acetyl-CoA carboxylase complex	3	0.00140897	100037462, 547859, 100037449	0.0171089
GO:0005681	Cellular_component	spliceosomal complex	5	0.0025764	100820038, 100794975, 100788964, 100814888, 100783847	0.0273742
GO:0005794	Cellular_component	Golgi apparatus	10	0.0145308	100816145, 100809504, 100803368, 100802467, 100802842, 100780365, 100777622, 100795617, 100804273, 100809511	0.137235
GO:0005759	Cellular_component	mitochondrial matrix	4	0.0167656	100802878, 100306026, 100810927, 100781418	0.142507
GO:0009941	Cellular_component	chloroplast envelope	4	0.0218224	100813087, 100785180, 100815789, 547862	0.168628
GO:0000786	Cellular_component	nucleosome	4	0.0238453	100795994, 100775944, 100817849, 100776374	0.168904
GO:0034515	Cellular_component	proteasome storage granule	2	0.0305265	100777078, 100799779	0.194116
GO:0005789	Cellular_component	endoplasmic reticulum membrane	7	0.031972	100805159, 100816145, 100800151, 100790115, 100795617, 100820543, 100801782	0.194116
ID	Category	Term	Count	P-value	Input	FDR
GO:0016168	Molecular_function	chlorophyll binding	6	2.25222e-05	100785180, 100802922, 100305992, 100815789, 547862, 100808379	0.00229058
GO:0008139	Molecular_function	nuclear localization sequence binding	5	2.83449e-05	100818831, 100780020, 100786446, 100797267, 100792804	0.00229058
GO:0061608	Molecular_function	nuclear import signal receptor activity	5	3.94928e-05	100818831, 100780020, 100786446, 100797267, 100792804	0.00229058
GO:0004032	Molecular_function	alditol:NADP+ 1-oxidoreductase activity	4	0.000411336	100801791, 100787305, 100809492, 100792657	0.0167736
GO:0047834	Molecular_function	D-threo-aldose 1-dehydrogenase activity	5	0.000482	100801791, 100807722, 100787305, 100809492, 100792657	0.0167736
GO:0004364	Molecular_function	glutathione transferase activity	5	0.00265603	100499911, 100527381, 100819805, 547579, 547589	0.077025
GO:0005459	Molecular_function	UDP-galactose transmembrane transporter activity	3	0.00362633	100780365, 100777622, 100809511	0.0878622
GO:0003989	Molecular_function	acetyl-CoA carboxylase activity	3	0.00403964	100037462, 547859, 100037449	0.0878622
GO:0050614	Molecular_function	delta24-sterol reductase activity	2	0.00999863	100791799, 100814521	0.193307
GO:0051287	Molecular_function	NAD binding	5	0.0118326	548099, 548074, 100781465, 100809809, 100797618	0.205887
GO:0004831	Molecular_function	tyrosine-tRNA ligase activity	2	0.0296985	100812345, 100806939	0.451662
GO:0003755	Molecular_function	peptidyl-prolyl cis-trans isomerase activity	4	0.0311491	100776900, 100790587, 100779438, 100500018	0.451662
GO:0016841	Molecular_function	ammonia-lyase activity	2	0.0394017	100787902, 100302735	0.489707
GO:0004001	Molecular_function	adenosine kinase activity	2	0.0394017	100801737, 100780391	0.489707
GO:0046872	Molecular_function	metal ion binding	5	0.0471861	100810518, 100306661, 100305992, 100801148, 100793933, 100808610, 100808379, 100306026, 100782106, 100815789, 547862, 100500085, 732548, 100785180, 100794975, 100811238, 100807396, 100788796, 100800863, 100780373, 100779772, 100804429, 100802922, 100799420, 100783847	0.501615
GO:0005460	Molecular_function	UDP-glucose transmembrane transporter activity	2	0.0490084	100777622, 100809511	0.501615
GO:0045548	Molecular_function	phenylalanine ammonia-lyase activity	2	0.0490084	100787902, 100302735	0.501615
