# Supplementary material for: Integrated transcriptomic and proteomic analysis of a cytoplasmic male sterility line and associated maintainer line in soybean
Source: Front Plant Sci. 2023 Feb 2;14:1098125. doi: 10.3389/fpls.2023.1098125 (PMC9933710; doi:10.3389/fpls.2023.1098125)
Supplement: Supplementary file 1 [file DataSheet_1.zip › Supplementary materials/Table S15 GO enrichment of DEPs at the BP stage.xlsx]

## Sheet: 626 DEPs
ID	Category	Term	Count	P-value	Input	FDR
GO:0006096	Biological_process	glycolytic process	12	1.56204e-06	100809646, 100809327, 100818193, 547514, 100795446, 100810217, 100780404, 100807342, 100815070, 100794095, 100037457, 100796939	0.000487357
GO:0006006	Biological_process	glucose metabolic process	7	6.16765e-05	100798975, 547514, 100810217, 102659620, 100807342, 100794095, 100037457	0.00962154
GO:0006730	Biological_process	one-carbon metabolic process	7	0.000151129	100306209, 100499634, 100499635, 100816602, 100781864, 100805448, 100787210	0.0157174
GO:0045490	Biological_process	pectin catabolic process	10	0.000325384	100816036, 100813174, 100792852, 100777940, 100785214, 100775246, 100792967, 100820142, 100784682, 100789650	0.0229431
GO:0042545	Biological_process	cell wall modification	9	0.000367678	100816036, 100813174, 100792852, 100785214, 100775246, 100792967, 100820142, 100784682, 100789650	0.0229431
GO:0032259	Biological_process	methylation	13	0.000563541	100807833, 100499634, 100499635, 100797433, 100790783, 100811317, 100789654, 100807260, 100801548, 100775179, 100798553, 100815117, 100811384	0.0293041
GO:0006538	Biological_process	glutamate catabolic process	4	0.000973953	100793231, 100791696, 547724, 547688	0.0434105
GO:0042989	Biological_process	sequestering of actin monomers	3	0.00369498	100778045, 100789770, 100799819	0.144104
GO:0006457	Biological_process	protein folding	11	0.0042205	100819568, 100817744, 100788702, 100789569, 100818805, 100818130, 100786683, 100799962, 100194422, 100787030, 100194423	0.146311
GO:0005975	Biological_process	carbohydrate metabolic process	20	0.00888045	100802287, 100806403, 547969, 100790364, 102663614, 547449, 100795578, 100780092, 100788863, 100777415, 100787970, 100777339, 100777418, 100798509, 100784457, 547681, 100816950, 100819348, 100777940, 100795460	0.27707
GO:1902600	Biological_process	hydrogen ion transmembrane transport	4	0.0124019	100814929, 100796240, 100782329, 100499803	0.339408
GO:0006869	Biological_process	lipid transport	6	0.0130541	100815286, 100784108, 100306062, 100780850, 100306032, 100306479	0.339408
GO:0019464	Biological_process	glycine decarboxylation via glycine cleavage system	3	0.0167364	100305815, 100796561, 100814366	0.401674
GO:0007030	Biological_process	Golgi organization	4	0.0296858	100806361, 100807684, 100807443, 100795053	0.661568
GO:0051085	Biological_process	chaperone mediated protein folding requiring cofactor	5	0.0347301	100818358, 100787543, 100799962, 100789474, 100789485	0.692832
GO:0042744	Biological_process	hydrogen peroxide catabolic process	7	0.0364876	100813384, 100795676, 100802856, 100783807, 100776496, 100806595, 100781063	0.692832
GO:0006888	Biological_process	ER to Golgi vesicle-mediated transport	6	0.0377505	100780011, 100815780, 100797885, 100807684, 100807443, 100820199	0.692832
ID	Category	Term	Count	P-value	Input	FDR
GO:0005829	Cellular_component	cytosol	49	4.7966e-09	100499878, 100791696, 100810217, 100815070, 100777507, 100803287, 100782540, 100787315, 100777147, 100778357, 100810498, 100791294, 100778196, 100799868, 547724, 100813658, 100811317, 100806361, 100793008, 100785020, 100784139, 100818866, 100816602, 100800668, 100794095, 547850, 100037457, 100805448, 100796722, 547514, 100807342, 100787210, 100194422, 100804671, 100798509, 100801562, 100194423, 1…	5.99575e-07
GO:0005802	Cellular_component	trans-Golgi network	15	1.14266e-07	100790274, 100797433, 100790783, 100794995, 100807869, 100789654, 100782540, 100778982, 100807260, 100801548, 100775179, 100803958, 100798553, 100815117, 100811384	7.14163e-06
GO:0005768	Cellular_component	endosome	12	6.02167e-05	100790274, 100797433, 100807260, 100790783, 100801548, 100807869, 100775179, 100789654, 100803958, 100798553, 100815117, 100811384	0.00250903
GO:0005737	Cellular_component	cytoplasm	68	0.00019227	100499634, 100499635, 100804778, 100797433, 100500672, 100789654, 100808498, 100787030, 547581, 100819747, 100811185, 100778595, 100801548, 100780404, 100814655, 100816792, 100817441, 100811384, 100799868, 100804861, 100795344, 100818193, 100792036, 100809639, 100808507, 100800143, 100820573, 100784457, 100783566, 100817732, 102668745, 100818866, 100807260, 100786598, 100813092, 100780531, 100817…	0.00493678
GO:0005618	Cellular_component	cell wall	19	0.000197471	100806403, 100792852, 102663614, 100804119, 100775246, 100795578, 100780092, 100792967, 100820142, 100788863, 100784682, 100789650, 100816036, 100819348, 100813174, 100780642, 100777940, 100785214, 100795460	0.00493678
GO:0016020	Cellular_component	membrane	32	0.00315188	100795338, 100306062, 100799559, 100796700, 100811306, 100807869, 100791779, 100788960, 100782540, 100788825, 100818010, 100780106, 100799378, 100793097, 100804564, 100804861, 100808700, 100306032, 100802701, 100809639, 100794995, 100793649, 100802084, 100789487, 100816984, 100305546, 100784833, 100812303, 100803958, 547970, 100806908, 100783627	0.0656641
GO:0022625	Cellular_component	cytosolic large ribosomal subunit	10	0.00465665	100527275, 100499720, 100499963, 100499875, 100787764, 100810108, 100500446, 100811720, 100791968, 100305798	0.0831544
GO:0005783	Cellular_component	endoplasmic reticulum	15	0.00681294	100811306, 100037470, 100791779, 100807684, 100807443, 100780011, 100305546, 100788825, 100779895, 100785146, 100788702, 100789569, 100780850, 100780963, 100810133	0.106452
GO:0005960	Cellular_component	glycine cleavage complex	3	0.00934803	100305815, 100796561, 100814366	0.129834
GO:0005615	Cellular_component	extracellular space	8	0.0122246	100804930, 100792709, 100813291, 100806581, 100820074, 100787165, 100812198, 100170694	0.140862
GO:0032991	Cellular_component	macromolecular complex	3	0.0123959	100819568, 100194422, 100194423	0.140862
GO:0005739	Cellular_component	mitochondrion	18	0.0168783	100794661, 100793231, 100814905, 547924, 100810996, 100809454, 100796939, 102667962, 100778131, 100815484, 100305815, 100818815, 100789205, 100813821, 547688, 547852, 100796561, 100814366	0.175815
GO:0061574	Cellular_component	ASAP complex	2	0.0227237	100783566, 100804778	0.211617
GO:0048471	Cellular_component	perinuclear region of cytoplasm	3	0.0237011	100819568, 100194422, 100194423	0.211617
GO:0005773	Cellular_component	vacuole	7	0.0268239	100806445, 100789150, 100806403, 102663614, 100795578, 100780092, 100306103	0.214957
GO:0009706	Cellular_component	chloroplast inner membrane	4	0.0275145	100790904, 100781154, 100499811, 100786309	0.214957
GO:0005576	Cellular_component	extracellular region	17	0.0434913	100795676, 547449, 113001473, 100814747, 100777415, 100784682, 100794318, 100808830, 100806595, 100781063, 100787493, 100808279, 100813384, 100782457, 100802856, 100783807, 100776496	0.319789
ID	Category	Term	Count	P-value	Input	FDR
GO:0030599	Molecular_function	pectinesterase activity	11	1.46889e-05	100816036, 100813174, 100792852, 100791255, 100785214, 100775246, 100792967, 100820142, 100784682, 100817067, 100789650	0.00438272
GO:0051287	Molecular_function	NAD binding	11	3.35368e-05	100781928, 100801527, 547514, 100810217, 100806814, 100807342, 100794095, 100817949, 100798509, 100785718, 100037457	0.00438272
GO:0004365	Molecular_function	glyceraldehyde-3-phosphate dehydrogenase (NAD+) (phosphorylating) activity	5	4.35369e-05	547514, 100810217, 100807342, 100794095, 100037457	0.00438272
GO:0045330	Molecular_function	aspartyl esterase activity	9	0.000129199	100816036, 100813174, 100792852, 100785214, 100775246, 100792967, 100820142, 100784682, 100789650	0.00975449
GO:0008168	Molecular_function	methyltransferase activity	12	0.000373123	100499634, 100499635, 100797433, 100807260, 100790783, 100801548, 100775179, 100789654, 100798553, 100815117, 100811384, 100806584	0.0225366
GO:0046910	Molecular_function	pectinesterase inhibitor activity	8	0.000494724	100792852, 100791255, 100785214, 100775246, 100820142, 100784682, 100817067, 100789650	0.0236911
GO:0015145	Molecular_function	monosaccharide transmembrane transporter activity	5	0.000571938	100802488, 100817648, 100810831, 100782391, 100794726	0.0236911
GO:0051082	Molecular_function	unfolded protein binding	12	0.000627578	100818358, 100819568, 100817744, 100818805, 100818130, 100787543, 100799962, 100194422, 100789474, 100789485, 100527254, 100194423	0.0236911
GO:0030246	Molecular_function	carbohydrate binding	10	0.00271353	100816950, 100784457, 100806403, 100777287, 102663614, 100798975, 100795578, 100780092, 102659620, 100787970	0.0910541
GO:0003785	Molecular_function	actin monomer binding	3	0.00341549	100778045, 100789770, 100799819	0.103148
GO:0004565	Molecular_function	beta-galactosidase activity	5	0.00568214	100806403, 100777287, 102663614, 100795578, 100780092	0.156001
GO:0004190	Molecular_function	aspartic-type endopeptidase activity	8	0.0118448	100782198, 100779464, 100782457, 100814747, 100807221, 547478, 100787493, 100804123	0.286684
GO:0050661	Molecular_function	NADP binding	6	0.0123407	100781928, 547514, 100810217, 100807342, 100794095, 100037457	0.286684
GO:0051787	Molecular_function	misfolded protein binding	4	0.0152225	100787543, 100789474, 100789485, 100811870	0.32837
GO:0009055	Molecular_function	electron carrier activity	7	0.0181675	100305546, 100305865, 100789844, 100785611, 100305564, 100306337, 100781182	0.365773
GO:0004866	Molecular_function	endopeptidase inhibitor activity	4	0.0210929	548021, 100170690, 100789630, 100527288	0.383769
GO:0030941	Molecular_function	chloroplast targeting sequence binding	2	0.0224911	100797622, 100784610	0.383769
GO:0015297	Molecular_function	antiporter activity	8	0.0228736	100790274, 100809877, 100795338, 100799559, 100794336, 100788960, 100789487, 100783627	0.383769
GO:0008865	Molecular_function	fructokinase activity	3	0.03225	100775586, 100791294, 100796939	0.512605
GO:0004252	Molecular_function	serine-type endopeptidase activity	8	0.0448565	100811937, 100792709, 100816428, 100781053, 100813564, 100793716, 100808488, 100795295	0.677333

## Sheet: 284 DEPs
ID	Category	Term	Count	P-value	Input	FDR
GO:0006412	Biological_process	translation	10	0.00925471	100814905, 100499720, 100499963, 100797105, 100787764, 100809096, 100789205, 100500446, 100811336, 100305798	1
GO:0010162	Biological_process	seed dormancy process	2	0.0287252	100812152, 100784374	1
GO:0006006	Biological_process	glucose metabolic process	3	0.0322876	100798975, 547514, 100037457	1
ID	Category	Term	Count	P-value	Input	FDR
GO:0046658	Cellular_component	anchored component of plasma membrane	7	0.00363273	100802287, 100305865, 100786734, 100789844, 100305564, 100306337, 100781182	0.184385
GO:0022625	Cellular_component	cytosolic large ribosomal subunit	7	0.00376296	100499720, 100499963, 100787764, 100810108, 100500446, 100811720, 100305798	0.184385
GO:0016020	Cellular_component	membrane	18	0.00566247	100804861, 100808700, 100795338, 100306062, 100799559, 100306032, 100809639, 100794995, 100788960, 100802084, 100789487, 100305546, 100816984, 100782540, 100818010, 100803958, 100806908, 100783627	0.184974
GO:0005802	Cellular_component	trans-Golgi network	5	0.0243369	100782540, 100794995, 100803958, 100798553, 100811384	0.596254
ID	Category	Term	Count	P-value	Input	FDR
GO:0009055	Molecular_function	electron carrier activity	7	0.000293507	100305546, 100305865, 100789844, 100785611, 100305564, 100306337, 100781182	0.0516572
GO:0015297	Molecular_function	antiporter activity	7	0.00140416	100809877, 100795338, 100799559, 100794336, 100788960, 100789487, 100783627	0.123566
GO:0042910	Molecular_function	xenobiotic transporter activity	5	0.0050366	100795338, 100799559, 100788960, 100789487, 100783627	0.295481
GO:0003735	Molecular_function	structural constituent of ribosome	11	0.0073061	100499720, 100499963, 100797105, 100787764, 100809096, 100810108, 100789205, 100500446, 100811336, 100811720, 100305798	0.321468
GO:0030941	Molecular_function	chloroplast targeting sequence binding	2	0.00973752	100797622, 100784610	0.342761
GO:0051787	Molecular_function	misfolded protein binding	3	0.0213041	100787543, 100789474, 100811870	0.576091
GO:0004866	Molecular_function	endopeptidase inhibitor activity	3	0.0267805	100170690, 100789630, 100527288	0.576091
GO:0010242	Molecular_function	oxygen evolving activity	2	0.0289305	100792252, 100811386	0.576091
GO:0003729	Molecular_function	mRNA binding	7	0.0294592	100778595, 100796636, 100806669, 102669253, 100809454, 100819200, 100801562	0.576091
GO:0070300	Molecular_function	phosphatidic acid binding	2	0.0430821	100785134, 100802570	0.758245
