# Supplementary material for: Integrated transcriptomic and proteomic analysis of a cytoplasmic male sterility line and associated maintainer line in soybean
Source: Front Plant Sci. 2023 Feb 2;14:1098125. doi: 10.3389/fpls.2023.1098125 (PMC9933710; doi:10.3389/fpls.2023.1098125)
Supplement: Supplementary file 1 [file DataSheet_1.zip › Supplementary materials/Table S16 GO enrichment of DEPs at both the UM and BP stages.xlsx]

## Sheet: Sheet1
ID	Category	Term	Count	P-value	Input	FDR
GO:0006730	Biological_process	one-carbon metabolic process	7	7.64362e-06	100306209, 100499634, 100499635, 100816602, 100781864, 100805448, 100787210	0.000841241
GO:0006096	Biological_process	glycolytic process	9	9.14392e-06	100809646, 100818193, 100795446, 100810217, 100780404, 100807342, 100815070, 100794095, 100796939	0.000841241
GO:0032259	Biological_process	methylation	11	0.000100701	100807833, 100499634, 100499635, 100797433, 100807260, 100790783, 100801548, 100811317, 100775179, 100789654, 100815117	0.00617635
GO:0006538	Biological_process	glutamate catabolic process	4	0.000204551	100793231, 100791696, 547724, 547688	0.00940935
GO:0042545	Biological_process	cell wall modification	7	0.000561686	100816036, 100813174, 100792852, 100785214, 100792967, 100820142, 100784682	0.0206701
GO:0042989	Biological_process	sequestering of actin monomers	3	0.00128933	100778045, 100789770, 100799819	0.0395396
GO:0045490	Biological_process	pectin catabolic process	7	0.00169194	100816036, 100813174, 100792852, 100785214, 100792967, 100820142, 100784682	0.0444737
GO:0019464	Biological_process	glycine decarboxylation via glycine cleavage system	3	0.00601195	100305815, 100796561, 100814366	0.127089
GO:0006457	Biological_process	protein folding	8	0.0062163	100819568, 100817744, 100788702, 100789569, 100799962, 100194422, 100787030, 100194423	0.127089
GO:0006006	Biological_process	glucose metabolic process	4	0.00754571	100810217, 102659620, 100807342, 100794095	0.138841
GO:0005975	Biological_process	carbohydrate metabolic process	14	0.0084663	100806403, 102663614, 100795578, 100780092, 100788863, 100777415, 100787970, 100777418, 100798509, 100784457, 547681, 100816950, 100819348, 100795460	0.141618
GO:1902600	Biological_process	hydrogen ion transmembrane transport	3	0.032542	100796240, 100782329, 100499803	0.498978
GO:0050821	Biological_process	protein stabilization	3	0.0483963	100819568, 100194422, 100194423	0.681081
ID	Category	Term	Count	P-value	Input	FDR
GO:0005829	Cellular_component	cytosol	35	5.32417e-10	100499878, 100791696, 100805448, 100810217, 100796722, 100815070, 100807342, 100787210, 100194422, 100804671, 100798509, 100777507, 100194423, 100803287, 100819568, 100778177, 100787315, 100777147, 100775586, 100791294, 100807833, 100799868, 547724, 100802701, 100795446, 100811317, 100793008, 100785020, 100796939, 100784139, 100818866, 100816602, 100800668, 100812303, 100794095	3.78016e-08
GO:0005802	Cellular_component	trans-Golgi network	10	4.67723e-06	100790274, 100778982, 100797433, 100807260, 100790783, 100801548, 100807869, 100775179, 100789654, 100815117	0.000166042
GO:0005768	Cellular_component	endosome	9	7.14799e-05	100790274, 100797433, 100807260, 100790783, 100801548, 100807869, 100775179, 100789654, 100815117	0.00108309
GO:0005618	Cellular_component	cell wall	14	7.54615e-05	100806403, 100792852, 102663614, 100795578, 100780092, 100792967, 100820142, 100788863, 100784682, 100816036, 100819348, 100813174, 100785214, 100795460	0.00108309
GO:0005737	Cellular_component	cytoplasm	43	7.62739e-05	100806217, 100499634, 100499635, 100804778, 100797433, 100790783, 100500672, 100789654, 100787970, 100787030, 100808498, 100527254, 547581, 100819747, 100305815, 100815284, 100801548, 100780404, 100793097, 100816792, 100796561, 100778928, 100804048, 100799868, 100795344, 100818193, 100792036, 100789485, 100800143, 100820573, 100784457, 100783566, 102668745, 100815330, 100818866, 100779214, 100807…	0.00108309
GO:0005960	Cellular_component	glycine cleavage complex	3	0.00271931	100305815, 100796561, 100814366	0.0321785
GO:0032991	Cellular_component	macromolecular complex	3	0.00363158	100819568, 100194422, 100194423	0.0368346
GO:0005576	Cellular_component	extracellular region	13	0.00687014	100795676, 113001473, 100814747, 100777415, 100784682, 100808830, 100781063, 100787493, 100808279, 100782457, 100802856, 100783807, 100776496	0.0516461
GO:0048471	Cellular_component	perinuclear region of cytoplasm	3	0.00709203	100819568, 100194422, 100194423	0.0516461
GO:0005773	Cellular_component	vacuole	6	0.00727409	100806445, 100789150, 100806403, 102663614, 100795578, 100780092	0.0516461
GO:0061574	Cellular_component	ASAP complex	2	0.0120627	100783566, 100804778	0.0778594
GO:0005938	Cellular_component	cell cortex	3	0.0170046	100778045, 100789770, 100799819	0.100611
GO:0005783	Cellular_component	endoplasmic reticulum	9	0.0242259	100788825, 100779895, 100788702, 100789569, 100780850, 100811306, 100791779, 100807684, 100807443	0.13231
GO:0005739	Cellular_component	mitochondrion	11	0.0321314	102667962, 100793231, 547924, 100305815, 100818815, 100813821, 547688, 547852, 100796561, 100814366, 100796939	0.162952
GO:0009706	Cellular_component	chloroplast inner membrane	3	0.0467847	100790904, 100781154, 100499811	0.221448
ID	Category	Term	Count	P-value	Input	FDR
GO:0030599	Molecular_function	pectinesterase activity	9	9.2887e-06	100816036, 100813174, 100792852, 100791255, 100785214, 100792967, 100820142, 100784682, 100817067	0.00184845
GO:0008168		methyltransferase activity	10	8.65719e-05	100499634, 100499635, 100797433, 100807260, 100790783, 100801548, 100775179, 100789654, 100815117, 100806584	0.00861391
GO:0045330		aspartyl esterase activity	7	0.000207741	100816036, 100813174, 100792852, 100785214, 100792967, 100820142, 100784682	0.013156
GO:0030246		carbohydrate binding	9	0.000264442	100816950, 100784457, 100806403, 100777287, 102663614, 100795578, 100780092, 102659620, 100787970	0.013156
GO:0004565		beta-galactosidase activity	5	0.000726175	100806403, 100777287, 102663614, 100795578, 100780092	0.0289018
GO:0051287		NAD binding	7	0.000963012	100781928, 100810217, 100806814, 100807342, 100794095, 100798509, 100785718	0.0289799
GO:0003785		actin monomer binding	3	0.00111441	100778045, 100789770, 100799819	0.0289799
GO:0046910		pectinesterase inhibitor activity	6	0.00116502	100792852, 100791255, 100785214, 100820142, 100784682, 100817067	0.0289799
GO:0015145		monosaccharide transmembrane transporter activity	4	0.00133967	100802488, 100810831, 100782391, 100794726	0.0296217
GO:0004365		glyceraldehyde-3-phosphate dehydrogenase (NAD+) (phosphorylating) activity	3	0.00583787	100810217, 100807342, 100794095	0.116174
GO:0008865		fructokinase activity	3	0.0111151	100775586, 100791294, 100796939	0.198834
GO:0051082		unfolded protein binding	7	0.0125649	100819568, 100817744, 100799962, 100194422, 100789485, 100527254, 100194423	0.198834
GO:0004190		aspartic-type endopeptidase activity	6	0.0129892	100782198, 100782457, 100814747, 547478, 100787493, 100804123	0.198834
GO:0051015		actin filament binding	5	0.0178898	100788569, 100779214, 100816792, 100807762, 100798693	0.25429
GO:0030170		pyridoxal phosphate binding	6	0.0214299	100815330, 100499634, 100499635, 100791696, 547724, 100814366	0.277264
GO:0004089		carbonate dehydratase activity	3	0.0222926	100306209, 100781864, 100782859	0.277264
GO:0008270		zinc ion binding	17	0.0242744	100807833, 100499634, 100499635, 100795875, 100811317, 100793008, 106796585, 100806783, 100795949, 100306209, 100781864, 100816901, 100800668, 100789337, 100782859, 100527737, 100815773	0.284153
GO:0050661		NADP binding	4	0.043041	100781928, 100810217, 100807342, 100794095	0.437495
GO:0004612		phosphoenolpyruvate carboxykinase (ATP) activity	2	0.0439693	100777147, 100777507	0.437495
GO:0004352		glutamate dehydrogenase (NAD+) activity	2	0.0439693	100793231, 547688	0.437495
GO:0052689		carboxylic ester hydrolase activity	3	0.0485653	100816036, 100813174, 100792967	0.460214
