# Supplementary material for: Integrated transcriptomic and proteomic analysis of a cytoplasmic male sterility line and associated maintainer line in soybean
Source: Front Plant Sci. 2023 Feb 2;14:1098125. doi: 10.3389/fpls.2023.1098125 (PMC9933710; doi:10.3389/fpls.2023.1098125)
Supplement: Supplementary file 1 [file DataSheet_1.zip › Supplementary materials/Table S17 KEGG analysis of DEPs at the UM stage.xlsx]

## Sheet: 630 DEPs
ID	Input number	Background number	P-Value	Corrected P-Value	Input	Term
gmx01100	156	4144	3.49347e-42	3.07426e-40	100780391|100780404|548099|100807342|100785539|100812156|100499662|100784682|100784139|100795460|100787902|100820574|100809809|547688|100817986|100793356|100792657|100784833|100820573|100781418|100791799|100796802|100809646|100781864|100804048|100795676|100792852|100777287|100816901|547752|100781063|100811186|100792055|100781465|100814521|547724|100305992|100785180|100802922|100785020|100805310|1…	Metabolic pathways
gmx01110	84	2121	1.63274e-23	7.18406e-22	100777147|100787902|100780404|100809492|100780516|100816602|100795344|100800863|547859|100815070|100302735|100785539|100796561|547724|102659620|100775369|100797618|547970|100802347|100804429|100499662|100801148|100813087|100806165|100816901|100811317|100814366|100800668|100795446|100783936|548099|100777415|100787590|732548|100794095|100305815|100037462|100037449|100787167|100820573|100796939|1007…	Biosynthesis of secondary metabolites
gmx01200	39	492	1.04413e-20	3.06279e-19	100777147|100780404|100781418|100785020|100795344|100793008|547859|547688|100796561|100813087|100814366|100795446|100783936|548099|100820574|100815070|100037449|100037462|100793231|100820573|100796939|100500085|100784422|100818193|100785718|100781928|100809646|100815330|100789900|100794095|100807267|100499635|100499634|100807342|100777507|547752|100305815|100810217|100781465	Carbon metabolism
gmx00010	28	260	2.21264e-18	4.8678e-17	100777147|100780404|100795344|100800863|100784457|102659620|100804429|100813087|100784139|100800668|100795446|100815070|100792657|100796939|100801791|100784422|100818193|100793008|100809646|100794095|100787970|100807342|100777507|547752|100811186|100787315|100810217|100809492	Glycolysis / Gluconeogenesis
gmx01230	29	426	3.85837e-14	6.79073e-13	100780404|100781418|100789900|100795344|547621|100811317|100795446|100783936|100815070|100500085|100784422|100818193|100778177|100807833|100809646|100815330|100816602|100775369|100794095|100807267|100499635|100499634|100807342|547752|100814183|100810217|100800143|100781465|100805448	Biosynthesis of amino acids
gmx00040	15	207	2.61135e-08	3.82998e-07	548074|100784139|100784682|100813174|100795460|100785214|100788863|100820142|100816036|100792657|100801791|100809492|100792852|100819348|100500085	Pentose and glucuronate interconversions
gmx00710	12	127	4.44043e-08	5.58225e-07	100777147|100785718|100785020|100777507|100783936|100815070|100807342|100820574|100810217|100795446|100794095|100500085	Carbon fixation in photosynthetic organisms
gmx00196	7	34	2.74715e-07	3.02186e-06	100305992|100785180|100802922|100815789|100805310|100808379|547862	Photosynthesis - antenna proteins
gmx03040	16	315	8.73259e-07	8.53853e-06	100814888|100781026|100789337|100799124|100786491|100782808|100785358|100789485|100796900|100788964|100783847|100794975|100527187|100820038|100819928|100778928	Spliceosome
gmx00620	12	181	1.54687e-06	1.35724e-05	100777147|100818193|100780404|100785718|100785020|100777507|100811186|547859|100037462|100037449|100820574|100813087	Pyruvate metabolism
gmx00520	14	254	1.69655e-06	1.35724e-05	548074|100805195|100791294|100812156|100803287|100775586|100796939|100797618|100776241|100792055|100793356|100804048|100816876|100803187	Amino sugar and nucleotide sugar metabolism
gmx00630	10	128	2.93296e-06	1.98539e-05	100781418|100499635|100499634|100814366|548099|100305815|100781928|100796561|100820573|547621	Glyoxylate and dicarboxylate metabolism
gmx00051	10	128	2.93296e-06	1.98539e-05	100805195|100791294|100795446|100793356|100795344|100800863|100775586|100815070|100796939|100804429	Fructose and mannose metabolism
gmx00260	9	112	7.40873e-06	4.34645e-05	100784422|100499635|100499634|100814366|548099|100305815|100811186|100796561|100820573	Glycine, serine and threonine metabolism
gmx00030	9	112	7.40873e-06	4.34645e-05	100807267|100795446|100783936|100795344|100800863|100815070|100789900|100804429|100500085	Pentose phosphate pathway
gmx00910	7	65	1.34751e-05	7.4113e-05	100782859|100306209|547688|100793231|100781864|100803945|547621	Nitrogen metabolism
gmx00250	8	98	2.14052e-05	0.000110803	100793231|100791696|547688|100813821|100787167|547724|547621|100801575	Alanine, aspartate and glutamate metabolism
gmx00270	10	211	0.000166605	0.000814516	100811317|100799311|100796802|100787210|100778177|100807833|100815330|100816602|100775369|100805448	Cysteine and methionine metabolism
gmx00061	6	82	0.000401205	0.0018108	100811306|547859|100037462|100037449|100809809|100806814	Fatty acid biosynthesis
gmx03013	11	283	0.000411547	0.0018108	100797030|100818831|100804671|100804778|100783566|100785358|100499799|100783192|100803385|100527187|100775181	RNA transport
gmx00230	8	182	0.00117096	0.00454433	100818193|100780404|100801737|100793200|100780391|100784833|100779772|100801575	Purine metabolism
gmx04141	12	375	0.00119015	0.00454433	100789569|100780916|100820543|100820199|100194422|100789485|100788702|100817744|100819568|100777232|100194423|547852	Protein processing in endoplasmic reticulum
gmx00650	4	39	0.00120027	0.00454433	100791696|100781928|100787167|547724	Butanoate metabolism
gmx00052	6	103	0.00123936	0.00454433	100777418|100795344|102659620|100796939|547681|100777287	Galactose metabolism
gmx00500	10	299	0.00218447	0.0073707	100777418|100813168|100791294|100777415|100787590|100800847|100775586|100796939|100792499|547681	Starch and sucrose metabolism
gmx00561	7	158	0.00224755	0.0073707	100784139|100808168|100811186|100792657|100820573|100809492|100801791	Glycerolipid metabolism
gmx03018	8	203	0.00226146	0.0073707	100811995|100819402|547752|100795344|100809646|100805313|100804671|100785694	RNA degradation
gmx00480	7	170	0.00332066	0.0102558	547581|100799868|547589|547579|100499911|100527381|100819805	Glutathione metabolism
gmx01212	6	127	0.00337976	0.0102558	100811306|547859|100037462|100037449|100809809|100806814	Fatty acid metabolism
gmx00053	5	90	0.00380689	0.0111669	100797618|548074|100782413|100810636|100811186	Ascorbate and aldarate metabolism
gmx00220	4	58	0.00461746	0.01302	547688|100793231|547621|100814183	Arginine biosynthesis
gmx01210	5	95	0.00473454	0.01302	100781465|100814183|100778177|100781418|100775369	2-Oxocarboxylic acid metabolism
gmx00450	3	31	0.00588454	0.0156921	100794363|100811317|100807833	Selenocompound metabolism
gmx00020	5	102	0.00628817	0.0162753	100777147|100781465|100813087|100781418|100777507	Citrate cycle (TCA cycle)
gmx00430	3	33	0.00691028	0.0173744	100791696|100787167|547724	Taurine and hypotaurine metabolism
gmx00940	9	349	0.0169465	0.0414247	100806165|100780516|100781063|100811418|100787902|100777415|100302735|100776496|100795676	Phenylpropanoid biosynthesis
gmx00190	7	239	0.0183786	0.0437114	100306272|100782329|100499803|100306258|100784203|100500486|100796240	Oxidative phosphorylation
gmx00941	4	94	0.0221018	0.0511831	100780516|100801148|100037455|732548	Flavonoid biosynthesis
gmx00071	4	100	0.0267637	0.0603899	100793008|100800668|100811186|100811306	Fatty acid degradation
gmx00410	4	107	0.0328926	0.0723636	100791696|100787167|547724|100811186	beta-Alanine metabolism
gmx00920	3	63	0.034946	0.0750061	100796802|100815330|100793200	Sulfur metabolism
gmx03050	4	112	0.0377314	0.0790562	100799779|100796147|100777078|100804455	Proteasome
gmx00640	3	68	0.0419758	0.0859039	100037462|100037449|547859	Propanoate metabolism
gmx00999	2	29	0.0442356	0.0865051	100780516|100811418	Biosynthesis of secondary metabolites - unclassified
gmx00780	2	29	0.0442356	0.0865051	100806814|100809809	Biotin metabolism

## Sheet: 288 DEPs
ID	Input number	Background number	P-Value	Corrected P-Value	Input	Term
gmx01100	65	4144	8.2871e-17	6.04958e-15	548074|100781465|100305992|100800847|100780391|100784422|100802922|100800863|547859|100785539|100302735|100797618|100802347|100804429|547621|100813087|100806165|100811418|100527381|100801737|100815789|547579|548099|100037462|100809809|732548|100796802|100820574|100037449|100792657|100780516|100793356|100787167|100816876|100779772|100500085|100819805|100781418|100791799|100805195|100306272|547589|…	Metabolic pathways
gmx01110	39	2121	3.05149e-12	1.11379e-10	100787902|100784422|100800863|547859|100785539|100302735|100797618|100802347|100804429|100801148|100813087|100806165|548099|732548|100037462|100037449|100792657|100780516|100787167|100779772|100801791|100781418|100791799|100805195|100811418|100782247|100789900|100775369|100801575|100807267|100790115|547752|100811186|100500085|100809492|100792499|100781465|100814521|100037455	Biosynthesis of secondary metabolites
gmx00196	6	34	4.49972e-08	1.09493e-06	100305992|100785180|100802922|100815789|100808379|547862	Photosynthesis - antenna proteins
gmx01200	13	492	1.67616e-06	3.05899e-05	100781418|100807267|100784422|547752|548099|100037462|547859|100820574|100037449|100789900|100781465|100500085|100813087	Carbon metabolism
gmx03040	10	315	5.75505e-06	8.40238e-05	100781026|100819928|100786491|100788964|100796900|100814888|100783847|100794975|100527187|100820038	Spliceosome
gmx00010	9	260	8.69606e-06	0.000105802	100784422|547752|100811186|100800863|100792657|100809492|100804429|100801791|100813087	Glycolysis / Gluconeogenesis
gmx00030	5	112	0.00029833	0.00284913	100807267|100804429|100800863|100500085|100789900	Pentose phosphate pathway
gmx01230	9	426	0.000342315	0.00284913	100781465|100781418|100807267|100784422|547752|100789900|100775369|547621|100500085	Biosynthesis of amino acids
gmx00620	6	181	0.000351263	0.00284913	100820574|547859|100811186|100037462|100037449|100813087	Pyruvate metabolism
gmx00061	4	82	0.000889701	0.00649482	100037462|100037449|547859|100809809	Fatty acid biosynthesis
gmx00941	4	94	0.00144533	0.00959173	100780516|100801148|100037455|732548	Flavonoid biosynthesis
gmx00480	5	170	0.00182556	0.0111055	547589|100499911|100819805|100527381|547579	Glutathione metabolism
gmx03050	4	112	0.0026742	0.0150167	100799779|100796147|100777078|100804455	Proteasome
gmx03013	6	283	0.00325551	0.0169752	100797030|100818831|100499799|100803385|100527187|100775181	RNA transport
gmx03018	5	203	0.00383584	0.0172173	100805313|547752|100811995|100819402|100785694	RNA degradation
gmx01212	4	127	0.00413243	0.0172173	100037462|100037449|547859|100809809	Fatty acid metabolism
gmx00040	5	207	0.0041569	0.0172173	548074|100809492|100792657|100801791|100500085	Pentose and glucuronate interconversions
gmx00051	4	128	0.00424536	0.0172173	100804429|100805195|100800863|100793356	Fructose and mannose metabolism
gmx00640	3	68	0.00527388	0.0202628	100037462|100037449|547859	Propanoate metabolism
gmx00561	4	158	0.00866693	0.0316343	100809492|100792657|100811186|100801791	Glycerolipid metabolism
gmx00520	5	254	0.00948637	0.0329764	548074|100797618|100805195|100816876|100793356	Amino sugar and nucleotide sugar metabolism
gmx00999	2	29	0.010226	0.0339318	100780516|100811418	Biosynthesis of secondary metabolites - unclassified
gmx00053	3	90	0.0110644	0.0351176	548074|100797618|100811186	Ascorbate and aldarate metabolism
gmx01210	3	95	0.0127384	0.038746	100781465|100781418|100775369	2-Oxocarboxylic acid metabolism
gmx00250	3	98	0.0138085	0.0388039	100787167|547621|100801575	Alanine, aspartate and glutamate metabolism
gmx00230	4	182	0.0138206	0.0388039	100780391|100801575|100801737|100779772	Purine metabolism
gmx00020	3	102	0.0153124	0.0414003	100781465|100781418|100813087	Citrate cycle (TCA cycle)
gmx00260	3	112	0.0194618	0.0507397	100784422|100811186|548099	Glycine, serine and threonine metabolism
gmx00630	3	128	0.0272658	0.0686345	100781418|547621|548099	Glyoxylate and dicarboxylate metabolism
gmx00360	2	51	0.0282364	0.0687086	100787902|100302735	Phenylalanine metabolism
gmx00940	5	349	0.0315855	0.0743788	100806165|100780516|100787902|100302735|100811418	Phenylpropanoid biosynthesis
gmx00190	4	239	0.0327533	0.0747185	100784203|100500486|100306272|100306258	Oxidative phosphorylation
gmx00100	2	58	0.0354672	0.0784577	100791799|100814521	Steroid biosynthesis
gmx00910	2	65	0.0433275	0.0930266	100803945|547621	Nitrogen metabolism
