# Supplementary material for: Integrated transcriptomic and proteomic analysis of a cytoplasmic male sterility line and associated maintainer line in soybean
Source: Front Plant Sci. 2023 Feb 2;14:1098125. doi: 10.3389/fpls.2023.1098125 (PMC9933710; doi:10.3389/fpls.2023.1098125)
Supplement: Supplementary file 1 [file DataSheet_1.zip › Supplementary materials/Table S18 KEGG analysis of DEPs at both the UM and BP stages.xlsx]

## Sheet: Sheet1
ID	Input number	Background number	P-Value	Corrected P-Value	Input	Term
gmx01100	91	4144	1.13866e-27	7.62899e-26	100784682|100812156|100499662|100780404|100784139|100795460|100787590|547688|100817986|100784833|100499803|100809646|100815330|100804048|100795676|100792852|100777287|100816901|100781063|100792055|100785020|100793008|100784457|102659620|100782859|100813168|100814366|100787315|100795446|100815070|100816036|100820573|547970|100820142|100781928|100816602|100796240|100499635|100499634|100813174|10077…	Metabolic pathways
gmx01200	26	492	1.84967e-16	6.19638e-15	100777147|100780404|100785020|100795344|100793008|100796561|100814366|100795446|100783936|100815070|547688|100793231|100820573|100796939|100818193|100785718|100781928|100810217|100815330|100794095|100499635|100499634|100807342|100777507|100305815|100809646	Carbon metabolism
gmx00010	19	260	1.00422e-14	2.24276e-13	100784139|100777147|100810217|100818193|100780404|100787315|100807342|100795446|100795344|100793008|100815070|100800668|100809646|100784457|102659620|100796939|100794095|100777507|100787970	Glycolysis / Gluconeogenesis
gmx01110	45	2121	4.11703e-13	6.89602e-12	100777147|100780404|100795344|100793008|100796561|547724|102659620|100818193|100499662|100795676|100784139|100811317|100814366|100800668|100795446|100783936|100777415|100787590|100815070|100305815|100820573|100796939|100798509|547970|100778177|100807833|100791696|100810217|100815330|100816602|100776496|100794095|100787970|100816901|100499635|100499634|100807342|100777507|100781063|100814183|10078…	Biosynthesis of secondary metabolites
gmx01230	20	426	4.67024e-12	6.25812e-11	100809646|100805448|100499635|100499634|100807342|100795446|100783936|100795344|100778177|100815070|100810217|100815330|100800143|100816602|100811317|100818193|100794095|100814183|100807833|100780404	Biosynthesis of amino acids
gmx00710	10	127	1.15479e-08	1.28952e-07	100777147|100785718|100785020|100795446|100783936|100815070|100807342|100810217|100777507|100794095	Carbon fixation in photosynthetic organisms
gmx00040	10	207	8.56143e-07	8.19451e-06	100784139|100784682|100813174|100795460|100785214|100788863|100820142|100816036|100792852|100819348	Pentose and glucuronate interconversions
gmx00630	7	128	1.80269e-05	0.000150975	100499635|100499634|100814366|100305815|100781928|100796561|100820573	Glyoxylate and dicarboxylate metabolism
gmx04141	11	375	2.41815e-05	0.000180017	100789569|100780916|100819568|100194422|100194423|100788702|100817744|100820199|100777232|100789485|547852	Protein processing in endoplasmic reticulum
gmx00520	9	254	3.26468e-05	0.000218734	100791294|100812156|100803287|100775586|100776241|100792055|100796939|100804048|100803187	Amino sugar and nucleotide sugar metabolism
gmx00052	6	103	5.16836e-05	0.0003148	100777418|100795344|102659620|100796939|547681|100777287	Galactose metabolism
gmx00910	5	65	6.41715e-05	0.000358291	100306209|100782859|547688|100793231|100781864	Nitrogen metabolism
gmx00260	6	112	8.04176e-05	0.00041446	100499635|100499634|100814366|100305815|100796561|100820573	Glycine, serine and threonine metabolism
gmx00051	6	128	0.00016179	0.000774282	100791294|100795446|100795344|100775586|100815070|100796939	Fructose and mannose metabolism
gmx00270	7	211	0.000360626	0.0016108	100811317|100787210|100778177|100807833|100815330|100816602|100805448	Cysteine and methionine metabolism
gmx00250	5	98	0.000395513	0.00165621	100791696|100813821|547688|100793231|547724	Alanine, aspartate and glutamate metabolism
gmx00500	8	299	0.000559757	0.0022061	100777418|100813168|100791294|100777415|100775586|100787590|100796939|547681	Starch and sucrose metabolism
gmx00620	6	181	0.000949587	0.00353457	100777147|100818193|100780404|100785718|100785020|100777507	Pyruvate metabolism
gmx00650	3	39	0.00202546	0.00714242	100791696|100781928|547724	Butanoate metabolism
gmx00030	4	112	0.00525106	0.0175911	100795446|100783936|100795344|100815070	Pentose phosphate pathway
gmx00220	3	58	0.00584328	0.0186429	547688|100793231|100814183	Arginine biosynthesis
gmx03040	6	315	0.0130406	0.0397146	100789337|100799124|100782808|100785358|100789485|100778928	Spliceosome
gmx00350	3	86	0.0163263	0.0450679	100800668|100817986|100793008	Tyrosine metabolism
gmx00450	2	31	0.0165443	0.0450679	100811317|100807833	Selenocompound metabolism
gmx00460	3	87	0.0168164	0.0450679	100499635|100777415|100499634	Cyanoamino acid metabolism
gmx00430	2	33	0.018499	0.0476706	100791696|547724	Taurine and hypotaurine metabolism
gmx00670	2	36	0.0216033	0.0536081	100499635|100499634	One carbon pool by folate
gmx00071	3	100	0.0239339	0.0572705	100800668|100793008|100811306	Fatty acid degradation
gmx00230	4	182	0.0256899	0.0593526	100784833|100818193|100780404|100793200	Purine metabolism
gmx03013	5	283	0.0298077	0.0665706	100804778|100804671|100783192|100783566|100785358	RNA transport
gmx03015	4	224	0.0482556	0.104294	100804778|100804671|100783566|100785358	mRNA surveillance pathway
