# Supplementary material for: Integrated transcriptomic and proteomic analysis of a cytoplasmic male sterility line and associated maintainer line in soybean
Source: Front Plant Sci. 2023 Feb 2;14:1098125. doi: 10.3389/fpls.2023.1098125 (PMC9933710; doi:10.3389/fpls.2023.1098125)
Supplement: Supplementary file 1 [file DataSheet_1.zip › Supplementary materials/Table S19 GO enrichment of 53 common-DEGs and DEPs at both the UM and BP stages.xlsx]

## Sheet: Sheet1
ID	Category	Term	Count	P-value	Genes	FDR
GO:0042545	Biological_process	cell wall modification	5	2.2519e-05	100816036, 100813174, 100785214, 100792967, 100784682	0.000698089
GO:0045490	Biological_process	pectin catabolic process	5	5.1878e-05	100816036, 100813174, 100785214, 100792967, 100784682	0.000804109
GO:0006730	Biological_process	one-carbon metabolic process	3	0.00269813	100306209, 100816602, 100805448	0.0226406
GO:0005975	Biological_process	carbohydrate metabolic process	6	0.00292137	100784457, 100819348, 100795578, 100788863, 100798509, 100795460	0.0226406
GO:0006556	Biological_process	S-adenosylmethionine biosynthetic process	2	0.0134998	100816602, 100805448	0.0836986
GO:0042744	Biological_process	hydrogen peroxide catabolic process	3	0.0229068	100802856, 100783807, 100776496	0.118352
GO:0006979	Biological_process	response to oxidative stress	3	0.0365897	100802856, 100783807, 100776496	0.16204
GO:0007264	Biological_process	small GTPase mediated signal transduction	2	0.0497201	100815284, 100792036	0.192666
ID	Category	Term	Count	P-value	Genes	FDR
GO:0005618	Cellular_component	cell wall	9	1.41324e-07	100816036, 100819348, 100813174, 100795578, 100785214, 100792967, 100788863, 100784682, 100795460	3.39176e-06
GO:0005576	Cellular_component	extracellular region	7	0.000246254	113001473, 100814747, 100802856, 100784682, 100783807, 100776496, 100787493	0.00295504
ID	Category	Term	Count	P-value	Genes	FDR
GO:0045330	Molecular_function	aspartyl esterase activity	5	1.10701e-05	100816036, 100813174, 100785214, 100792967, 100784682	0.000409593
GO:0030599	Molecular_function	pectinesterase activity	5	2.37156e-05	100816036, 100813174, 100785214, 100792967, 100784682	0.000438738
GO:0052689	Molecular_function	carboxylic ester hydrolase activity	3	0.00153994	100816036, 100813174, 100792967	0.0189926
GO:0005093	Molecular_function	Rab GDP-dissociation inhibitor activity	2	0.00940776	100815284, 100792036	0.0696242
GO:0004650	Molecular_function	polygalacturonase activity	3	0.00940868	100819348, 100788863, 100795460	0.0696242
GO:0004478	Molecular_function	methionine adenosyltransferase activity	2	0.0125245	100816602, 100805448	0.0772342
GO:0030246	Molecular_function	carbohydrate binding	3	0.0296521	100784457, 100795578, 102659620	0.144259
GO:0004601	Molecular_function	peroxidase activity	3	0.0335799	100802856, 100783807, 100776496	0.144259
GO:0015145	Molecular_function	monosaccharide transmembrane transporter activity	2	0.0350899	100782391, 100794726	0.144259
