# Supplementary material for: Integrated transcriptomic and proteomic analysis of a cytoplasmic male sterility line and associated maintainer line in soybean
Source: Front Plant Sci. 2023 Feb 2;14:1098125. doi: 10.3389/fpls.2023.1098125 (PMC9933710; doi:10.3389/fpls.2023.1098125)
Supplement: Supplementary file 1 [file DataSheet_1.zip › Supplementary materials/Table S20 KEGG analysis of 53 common-DEGs and DEPs at both the UM and BP stages.xlsx]

## Sheet: Sheet1
ID	Input number	Background number	P-Value	Corrected P-Value	Input	Term
gmx00040	7	207	1.28643e-09	2.22308e-08	100784682|100816036|100795460|100785214|100788863|100813174|100819348	Pentose and glucuronate interconversions
gmx01100	19	4144	2.47009e-09	2.22308e-08	547581|100805310|100785214|100784682|100816036|100795460|100812156|100788863|100807342|100813174|100782329|100306209|100784457|102659620|100816602|100776496|100805448|100819348|100811317	Metabolic pathways
gmx01230	4	426	0.000707186	0.00338363	100807342|100805448|100811317|100816602	Biosynthesis of amino acids
gmx01110	8	2121	0.000751918	0.00338363	100811317|100798509|100807342|100784457|102659620|100816602|100776496|100805448	Biosynthesis of secondary metabolites
gmx00270	3	211	0.00107579	0.00387283	100805448|100811317|100816602	Cysteine and methionine metabolism
gmx00010	3	260	0.00193892	0.00581676	100807342|100784457|102659620	Glycolysis / Gluconeogenesis
gmx00450	1	31	0.0294654	0.0724133	100811317	Selenocompound metabolism
gmx00196	1	34	0.0321837	0.0724133	100805310	Photosynthesis - antenna proteins
