# Supplementary material for: Integrated transcriptomic and proteomic analysis of a cytoplasmic male sterility line and associated maintainer line in soybean
Source: Front Plant Sci. 2023 Feb 2;14:1098125. doi: 10.3389/fpls.2023.1098125 (PMC9933710; doi:10.3389/fpls.2023.1098125)
Supplement: Supplementary file 1 [file DataSheet_1.zip › Supplementary materials/Table S3 DEGs at the UM stage.xlsx]

## Sheet: 2259 DEGs
Genes	baseMean_W931B_UM	baseMean_W931A_UM	baseMean	log2FoldChange(W931A_UM/W931B_UM)	lfcSE(standard_error)	stat(Wald_statistic)	pvalue(Wald_test_p-value)	padj(BH_adjusted_p-values)	FDR(fdr)	up_and_down
Glyma.08G129300	0	85.9982	42.9991	8.74514	1.22011	7.16747	7.63956e-13	2.75122e-11	2.98259e-11	Up
Glyma.09G254400	0	82.8619	41.431	8.68884	1.22304	7.10432	1.20915e-12	4.30006e-11	4.66169e-11	Up
Glyma.15G057500	0	69.7347	34.8674	8.44533	1.22432	6.89797	5.27502e-12	1.78524e-10	1.93538e-10	Up
Glyma.16G144900	0	66.3158	33.1579	8.37276	1.23653	6.77118	1.2774e-11	4.21379e-10	4.56817e-10	Up
Glyma.15G191800	0	64.296	32.148	8.32407	1.22413	6.79997	1.04644e-11	3.4739e-10	3.76605e-10	Up
Glyma.13G257500	0.308757	121.208	60.7581	8.27935	1.2051	6.87024	6.40937e-12	2.14923e-10	2.32997e-10	Up
Glyma.02G062600	0	55.3108	27.6554	8.10625	1.23237	6.57775	4.77607e-11	1.50741e-09	1.63418e-09	Up
Glyma.01G200400	0	47.6246	23.8123	7.89213	1.23432	6.39391	1.61695e-10	4.93285e-09	5.34769e-09	Up
Glyma.06G194500	0	46.8563	23.4282	7.86809	1.24774	6.30587	2.86572e-10	8.52872e-09	9.24596e-09	Up
Glyma.04G101900	0	44.2556	22.1278	7.78487	1.2454	6.25092	4.08054e-10	1.19975e-08	1.30065e-08	Up
Glyma.04G168500	0.364543	83.8746	42.1196	7.74565	1.21668	6.36622	1.93747e-10	5.88608e-09	6.38109e-09	Up
Glyma.18G238600	0	39.8969	19.9484	7.63383	1.25009	6.10661	1.01767e-09	2.88528e-08	3.12792e-08	Up
Glyma.17G253800	0	38.1502	19.0751	7.5655	1.26612	5.97532	2.29641e-09	6.3289e-08	6.86115e-08	Up
Glyma.14G167800	0	35.8421	17.9211	7.47585	1.26584	5.90585	3.50839e-09	9.48303e-08	1.02805e-07	Up
Glyma.02G124300	0	35.0243	17.5122	7.44592	1.26632	5.87996	4.10378e-09	1.10433e-07	1.1972e-07	Up
Glyma.11G100100	0.734942	112.535	56.635	7.28582	1.05581	6.9007	5.17473e-12	1.75293e-10	1.90034e-10	Up
Glyma.12G204200	0.426186	55.279	27.8526	7.14507	1.22904	5.81352	6.11711e-09	1.61751e-07	1.75354e-07	Up
Glyma.04G138700	1.58731	188.657	95.122	6.96153	1.25563	5.54424	2.95238e-08	7.31921e-07	7.93473e-07	Up
Glyma.01G233400	0	21.9937	10.9969	6.7756	1.29215	5.24366	1.57419e-07	3.59055e-06	3.8925e-06	Up
Glyma.13G271300	0	21.8101	10.9051	6.76197	1.29471	5.22276	1.76277e-07	3.99573e-06	4.33176e-06	Up
Glyma.05G170900	0	21.0386	10.5193	6.71604	1.30105	5.16203	2.44285e-07	5.47946e-06	5.94027e-06	Up
Glyma.19G122500	0	20.2434	10.1217	6.65174	1.33228	4.99275	5.95256e-07	1.26525e-05	1.37165e-05	Up
Glyma.17G061000	2.43969	201.376	101.908	6.52511	0.640363	10.1897	2.20423e-24	1.45819e-22	1.58082e-22	Up
Glyma.10G028200	0	18.3755	9.18775	6.5201	1.31176	4.97051	6.67763e-07	1.40952e-05	1.52806e-05	Up
Glyma.15G046300	1.27856	98.0179	49.6482	6.48846	0.876562	7.40217	1.33974e-13	5.06978e-12	5.49614e-12	Up
Glyma.03G257200	9.6232	820.291	414.957	6.43174	1.33204	4.8285	1.37562e-06	2.77841e-05	3.01206e-05	Up
Glyma.14G192500	1.65536	153.953	77.8043	6.42637	0.69157	9.29243	1.50809e-20	8.55136e-19	9.27051e-19	Up
Glyma.15G057300	0	16.8555	8.42774	6.39565	1.32605	4.82308	1.41358e-06	2.85349e-05	3.09346e-05	Up
Glyma.20G196800	0	15.5504	7.77521	6.27225	1.38633	4.52436	6.05771e-06	0.000110439	0.000119727	Up
Glyma.20G175800	7.0103	520.77	263.89	6.23621	1.38269	4.51019	6.47693e-06	0.000117671	0.000127566	Up
Glyma.13G342700	0	15.0951	7.54753	6.23023	1.34168	4.64361	3.42377e-06	6.49485e-05	7.04105e-05	Up
Glyma.10G006900	0.426186	28.5437	14.4849	6.19163	1.27028	4.87423	1.09235e-06	2.24603e-05	2.43492e-05	Up
Glyma.19G096100	0.6733	51.7313	26.2023	6.17165	1.08419	5.69243	1.25244e-08	3.20052e-07	3.46968e-07	Up
Glyma.09G049500	0.426186	28.1825	14.3043	6.17069	1.26729	4.86919	1.12059e-06	2.29633e-05	2.48945e-05	Up
Glyma.02G143300	0.6733	51.7462	26.2097	6.16752	1.08579	5.6802	1.34538e-08	3.42365e-07	3.71157e-07	Up
Glyma.03G135800	0.308757	27.1175	13.7131	6.11153	1.29419	4.72227	2.33232e-06	4.54965e-05	4.93226e-05	Up
Glyma.14G056100	0.364543	26.373	13.3688	6.08073	1.2793	4.75315	2.00272e-06	3.95315e-05	4.2856e-05	Up
Glyma.08G341400	1.03784	72.6402	36.839	6.07366	0.897771	6.76526	1.33068e-11	4.38561e-10	4.75444e-10	Up
Glyma.10G281800	0.426186	25.4026	12.9144	6.02104	1.27455	4.72404	2.31206e-06	4.51736e-05	4.89726e-05	Up
Glyma.16G031400	0	12.8555	6.42775	6.00026	1.36331	4.40123	1.07637e-05	0.000188065	0.000203881	Up
Glyma.10G193600	0.426186	24.9548	12.6905	5.99426	1.29306	4.63571	3.55713e-06	6.70949e-05	7.27374e-05	Up
Glyma.02G010000	0	12.5128	6.25642	5.96211	1.36715	4.36097	1.29485e-05	0.000223882	0.00024271	Up
Glyma.13G329900	1.0437	65.5096	33.2767	5.92165	0.915599	6.46752	9.96256e-11	3.07007e-09	3.32825e-09	Up
Glyma.02G111100	0.426186	22.6649	11.5456	5.85633	1.28524	4.5566	5.19889e-06	9.58828e-05	0.000103946	Up
Glyma.15G270100	1.09949	59.8399	30.4697	5.78543	0.902622	6.40958	1.4592e-10	4.45904e-09	4.83404e-09	Up
Glyma.02G056400	0.734942	39.7177	20.2263	5.78204	1.10226	5.24562	1.5576e-07	3.55493e-06	3.85389e-06	Up
Glyma.05G039200	0	11.019	5.50951	5.77798	1.4428	4.00472	6.20922e-05	0.000940448	0.00101954	Up
Glyma.20G040400	0.729086	37.9601	19.3446	5.71668	1.09691	5.21161	1.87204e-07	4.23027e-06	4.58603e-06	Up
Glyma.05G181200	1.70474	73.9891	37.8469	5.66281	0.781999	7.24145	4.43929e-13	1.62597e-11	1.76271e-11	Up
Glyma.07G231400	0.790729	36.6475	18.7191	5.65713	1.09673	5.15819	2.49353e-07	5.58627e-06	6.05606e-06	Up
Glyma.09G055600	0.364543	19.7296	10.0471	5.65441	1.30238	4.34159	1.41454e-05	0.000242966	0.000263399	Up
Glyma.13G257800	0.426186	19.5174	9.97182	5.65184	1.35077	4.18416	2.86221e-05	0.000462066	0.000500924	Up
Glyma.19G014600	0	9.83761	4.91881	5.61319	1.42134	3.94921	7.84088e-05	0.00116867	0.00126696	Up
Glyma.11G175900	1.09949	52.1903	26.6449	5.59034	0.907461	6.16041	7.2555e-10	2.08457e-08	2.25988e-08	Up
Glyma.07G092000	0	9.48087	4.74043	5.56125	1.42362	3.9064	9.36803e-05	0.00136564	0.00148049	Up
Glyma.11G031900	1.0437	50.8938	25.9687	5.55958	0.91016	6.10835	1.00664e-09	2.85843e-08	3.09882e-08	Up
Glyma.13G257600	0.308757	17.9889	9.14885	5.5327	1.33748	4.13666	3.52393e-05	0.000560223	0.000607337	Up
Glyma.05G026100	1.0437	48.3386	24.6911	5.48916	0.911314	6.02335	1.70847e-09	4.75882e-08	5.15902e-08	Up
Glyma.04G220600	3.05774	138.517	70.7876	5.42358	0.545456	9.9432	2.70021e-23	1.68842e-21	1.83041e-21	Up
Glyma.02G222000	1.27856	47.0625	24.1705	5.41165	0.930469	5.81604	6.02583e-09	1.59684e-07	1.73114e-07	Up
Glyma.03G175300	0.308757	16.328	8.3184	5.39458	1.36976	3.93835	8.20442e-05	0.00121296	0.00131497	Up
Glyma.15G079200	0	8.38001	4.19001	5.37912	1.46	3.68433	0.000229306	0.00305382	0.00331064	Up
Glyma.02G127300	1.51982	59.0491	30.2844	5.34868	0.799804	6.68749	2.27031e-11	7.35625e-10	7.9749e-10	Up
Glyma.18G231500	1.58146	57.4003	29.4909	5.30399	0.794838	6.67305	2.50538e-11	8.08207e-10	8.76175e-10	Up
Glyma.14G067200	2.19897	81.2937	41.7463	5.23261	0.659582	7.93323	2.13526e-15	9.10902e-14	9.87507e-14	Up
Glyma.09G069900	0	7.43098	3.71549	5.2176	1.49174	3.49766	0.000469352	0.00574182	0.0062247	Up
Glyma.10G043800	0	7.37218	3.68609	5.1969	1.48983	3.48824	0.000486206	0.00592078	0.00641871	Up
Glyma.11G119900	0	7.17891	3.58945	5.16627	1.49689	3.45135	0.000557795	0.00667398	0.00723525	Up
Glyma.19G158500	0.308757	13.9423	7.12551	5.15836	1.34048	3.84813	0.000119022	0.0017031	0.00184633	Up
Glyma.03G156200	0	7.16843	3.58421	5.15268	1.50417	3.42561	0.000613425	0.00724464	0.0078539	Up
Glyma.16G080500	0.308757	13.8396	7.07417	5.14989	1.35718	3.79455	0.000147909	0.00206467	0.00223831	Up
Glyma.08G069100	0.790729	24.7246	12.7577	5.09027	1.1586	4.39347	1.11555e-05	0.000194261	0.000210598	Up
Glyma.13G112300	0	6.63855	3.31927	5.05079	1.51318	3.33786	0.000844276	0.0095185	0.010319	Up
Glyma.07G234400	0.308757	12.8237	6.56624	5.04234	1.36009	3.70735	0.000209438	0.00281592	0.00305273	Up
Glyma.13G344800	0.6733	22.6722	11.6727	4.97811	1.17271	4.24495	2.18645e-05	0.000360464	0.000390778	Up
Glyma.09G122900	1.77864	56.191	28.9848	4.96962	0.748269	6.64149	3.1052e-11	9.89464e-10	1.07268e-09	Up
Glyma.18G257900	0.308757	12.0111	6.15995	4.94608	1.3687	3.61371	0.000301849	0.00389217	0.0042195	Up
Glyma.17G005900	0.6733	21.9228	11.2981	4.93426	1.17255	4.20814	2.57479e-05	0.000418813	0.000454034	Up
Glyma.15G031600	1.21691	33.1158	17.1664	4.91752	0.936116	5.25311	1.49549e-07	3.42603e-06	3.71416e-06	Up
Glyma.01G235000	0.852372	21.3769	11.1146	4.86221	1.14185	4.25819	2.0609e-05	0.000342081	0.00037085	Up
Glyma.08G123000	0.617513	20.6328	10.6251	4.85988	1.16456	4.17315	3.00421e-05	0.000483069	0.000523694	Up
Glyma.08G235300	0.308757	11.1519	5.73032	4.82976	1.38673	3.48285	0.000496115	0.00602082	0.00652716	Up
Glyma.14G089800	9.9453	273.624	141.785	4.80864	0.338628	14.2003	9.11757e-46	1.16009e-43	1.25765e-43	Up
Glyma.14G028300	0.734942	20.2216	10.4783	4.80625	1.15301	4.16846	3.06668e-05	0.000492463	0.000533878	Up
Glyma.09G184100	0.729086	20.038	10.3836	4.78884	1.16179	4.12193	3.75704e-05	0.000593152	0.000643034	Up
Glyma.17G100800	3.60136	98.6049	51.1031	4.77268	0.532457	8.96352	3.14475e-19	1.6571e-17	1.79646e-17	Up
Glyma.04G056900	0.729086	19.5186	10.1239	4.75831	1.16246	4.0933	4.2527e-05	0.000664794	0.000720702	Up
Glyma.12G030300	2.87227	72.9075	37.8899	4.65978	0.612392	7.60915	2.75906e-14	1.0904e-12	1.1821e-12	Up
Glyma.14G214100	1.95186	45.5928	23.7723	4.64523	0.761513	6.1	1.06068e-09	3.00255e-08	3.25506e-08	Up
Glyma.18G235900	0.852372	18.0268	9.43958	4.61615	1.16504	3.96224	7.42493e-05	0.00111121	0.00120466	Up
Glyma.12G228500	0.6733	17.0789	8.87611	4.57681	1.17705	3.88836	0.000100925	0.00146365	0.00158674	Up
Glyma.19G176000	1.66121	37.812	19.7366	4.41767	0.787031	5.61308	1.98761e-08	4.98842e-07	5.40794e-07	Up
Glyma.02G073200	0.729086	15.4176	8.07333	4.40961	1.2016	3.66977	0.000242772	0.00321323	0.00348345	Up
Glyma.09G038800	1.03784	21.6056	11.3217	4.33572	1.02305	4.23802	2.25498e-05	0.000370923	0.000402117	Up
Glyma.09G050900	14.3193	278.02	146.17	4.31766	0.341068	12.6592	9.94712e-37	9.68637e-35	1.0501e-34	Up
Glyma.18G206600	1.3466	27.7147	14.5306	4.28073	0.909767	4.7053	2.53498e-06	4.90047e-05	5.31259e-05	Up
Glyma.10G236600	0.729086	13.8034	7.26623	4.25747	1.20935	3.52046	0.000430792	0.00531761	0.00576481	Up
Glyma.03G003900	0.6733	13.4265	7.04989	4.23866	1.21446	3.49018	0.000482701	0.00588344	0.00637823	Up
Glyma.09G073200	1.16113	20.1194	10.6403	4.20636	0.991031	4.24443	2.1915e-05	0.000361133	0.000391504	Up
Glyma.10G246800	3.60081	60.9348	32.2678	4.20323	0.601273	6.99055	2.73815e-12	9.53184e-11	1.03334e-10	Up
Glyma.09G224500	1.09949	19.5186	10.3091	4.17438	0.989756	4.21759	2.46929e-05	0.000402729	0.000436598	Up
Glyma.10G165400	2.86002	44.6264	23.7432	4.10252	0.685002	5.98906	2.11052e-09	5.82538e-08	6.31528e-08	Up
Glyma.02G261600	2.6868	42.8995	22.7931	4.0744	0.661423	6.16005	7.27205e-10	2.08768e-08	2.26325e-08	Up
Glyma.05G122200	1.09949	18.1657	9.63259	4.06811	0.997895	4.07669	4.56804e-05	0.000709835	0.000769531	Up
Glyma.12G017000	2.63101	40.8729	21.752	4.00724	0.677606	5.91382	3.34256e-09	9.05491e-08	9.8164e-08	Up
Glyma.20G135300	12.5322	196.761	104.646	3.99907	0.323934	12.3453	5.16341e-35	4.66714e-33	5.05963e-33	Up
Glyma.02G244900	3.53971	56.9734	30.2566	3.98997	0.576677	6.9189	4.55154e-12	1.54901e-10	1.67928e-10	Up
Glyma.14G070800	4.27411	63.0692	33.6717	3.96145	0.572575	6.91866	4.5594e-12	1.55024e-10	1.68061e-10	Up
Glyma.12G059100	1.95186	26.4007	14.1763	3.85115	0.79863	4.8222	1.41985e-06	2.86457e-05	3.10548e-05	Up
Glyma.08G151100	8.69657	123.829	66.2626	3.79486	0.424607	8.93735	3.98619e-19	2.08544e-17	2.26082e-17	Up
Glyma.10G236500	12.841	168.498	90.6693	3.73224	0.34462	10.83	2.48155e-27	1.81238e-25	1.96479e-25	Up
Glyma.01G151100	1.15527	14.4959	7.82559	3.71112	1.06561	3.48264	0.000496502	0.00602351	0.00653007	Up
Glyma.13G319900	4.20662	52.5913	28.399	3.70878	0.553192	6.70432	2.02346e-11	6.59151e-10	7.14584e-10	Up
Glyma.10G192900	19.8828	258.196	139.039	3.68356	0.268646	13.7116	8.65819e-43	1.02653e-40	1.11286e-40	Up
Glyma.15G155600	1.6431	18.5583	10.1007	3.63473	0.928995	3.91254	9.13315e-05	0.0013362	0.00144857	Up
Glyma.02G042400	5.3736	63.4743	34.4239	3.62285	0.534266	6.78098	1.19367e-11	3.94472e-10	4.27647e-10	Up
Glyma.20G146800	1.15527	13.4381	7.2967	3.61062	1.0627	3.39761	0.000679779	0.00790557	0.00857041	Up
Glyma.02G249300	2.02576	25.8322	13.929	3.59932	0.755834	4.76205	1.91638e-06	3.79709e-05	4.11642e-05	Up
Glyma.16G132500	3.53971	43.0332	23.2864	3.57825	0.613703	5.83059	5.52305e-09	1.46894e-07	1.59247e-07	Up
Glyma.02G052700	7.51733	88.2736	47.8955	3.54597	0.420804	8.42666	3.55678e-17	1.65667e-15	1.79599e-15	Up
Glyma.17G023000	6.73831	79.2345	42.9864	3.54016	0.44223	8.00525	1.19224e-15	5.15233e-14	5.58563e-14	Up
Glyma.10G045400	1.89021	20.8788	11.3845	3.51575	0.820859	4.28302	1.84377e-05	0.0003097	0.000335745	Up
Glyma.05G220500	7.96162	92.3417	50.1517	3.49249	0.407013	8.58077	9.42383e-18	4.5762e-16	4.96104e-16	Up
Glyma.06G193500	26.1969	293.157	159.677	3.49148	0.254985	13.6929	1.11987e-42	1.32343e-40	1.43473e-40	Up
Glyma.06G173300	1.58146	16.6675	9.12445	3.48732	0.975295	3.57565	0.000349355	0.00442351	0.00479551	Up
Glyma.15G154600	2.81648	31.9666	17.3916	3.47882	0.6642	5.23762	1.62663e-07	3.70784e-06	4.01967e-06	Up
Glyma.06G114300	4.27466	47.9769	26.1258	3.47304	0.545911	6.36192	1.99243e-10	6.04801e-09	6.55663e-09	Up
Glyma.15G270000	5.61486	59.5999	32.6074	3.44368	0.503206	6.84348	7.72939e-12	2.58474e-10	2.80212e-10	Up
Glyma.09G173600	1.40239	15.5251	8.46376	3.44087	0.977446	3.52027	0.000431107	0.00531848	0.00576575	Up
Glyma.11G143100	7.75219	77.5538	42.653	3.34373	0.433129	7.71994	1.16383e-14	4.72741e-13	5.12498e-13	Up
Glyma.17G188800	1.46988	14.7621	8.11598	3.34216	0.974063	3.43115	0.000601025	0.00712328	0.00772233	Up
Glyma.U038200	24.9344	235.323	130.129	3.20484	0.273381	11.723	9.71722e-32	8.01001e-30	8.68364e-30	Up
Glyma.13G119000	5.99166	55.4788	30.7352	3.18777	0.481132	6.62556	3.45946e-11	1.09851e-09	1.1909e-09	Up
Glyma.15G169100	3.41003	29.951	16.6805	3.18692	0.649504	4.90669	9.26241e-07	1.92179e-05	2.08341e-05	Up
Glyma.11G198500	6.23237	55.9329	31.0826	3.17913	0.49263	6.45339	1.09374e-10	3.36197e-09	3.6447e-09	Up
Glyma.11G050400	11.7421	107.399	59.5706	3.17806	0.402566	7.8945	2.91477e-15	1.23336e-13	1.33708e-13	Up
Glyma.13G085900	7.64061	67.7894	37.715	3.15282	0.474021	6.65122	2.90672e-11	9.30279e-10	1.00851e-09	Up
Glyma.01G040900	6.69677	58.4963	32.5965	3.14435	0.563155	5.58345	2.35795e-08	5.8815e-07	6.37613e-07	Up
Glyma.16G196000	3.16877	24.4974	13.8331	3.04149	0.7162	4.24671	2.16932e-05	0.000358286	0.000388417	Up
Glyma.20G116800	12.6932	100.185	56.439	3.03357	0.400865	7.56756	3.80312e-14	1.48374e-12	1.60852e-12	Up
Glyma.06G096800	1.717	14.053	7.885	2.98089	0.884484	3.3702	0.000751126	0.00862543	0.00935081	Up
Glyma.02G100000	2.6932	22.2071	12.4502	2.96931	0.731863	4.05719	4.9666e-05	0.000766224	0.000830662	Up
Glyma.09G216100	3.17463	23.1848	13.1797	2.94921	0.78953	3.7354	0.000187421	0.00255948	0.00277472	Up
Glyma.05G211600	2.56351	19.6507	11.1071	2.94619	0.770868	3.82192	0.000132418	0.00186843	0.00202556	Up
Glyma.13G103100	13.053	98.2209	55.6369	2.91553	0.375539	7.76358	8.25653e-15	3.39914e-13	3.685e-13	Up
Glyma.10G179000	3.18103	24.3323	13.7567	2.91472	0.664557	4.38595	1.15478e-05	0.000200615	0.000217486	Up
Glyma.13G320600	5.50328	40.8528	23.178	2.90992	0.535859	5.43039	5.62321e-08	1.3545e-06	1.46841e-06	Up
Glyma.13G238600	6.29401	45.6979	25.996	2.87994	0.527572	5.45886	4.79188e-08	1.16424e-06	1.26215e-06	Up
Glyma.06G265700	19.4139	139.797	79.6054	2.87369	0.332982	8.63017	6.12602e-18	3.01488e-16	3.26842e-16	Up
Glyma.17G139700	5.72643	40.3148	23.0206	2.87056	0.537182	5.34373	9.10507e-08	2.14787e-06	2.3285e-06	Up
Glyma.05G237700	2.13733	15.6097	8.8735	2.85934	0.82252	3.47632	0.000508351	0.00614265	0.00665923	Up
Glyma.05G134400	2.68094	18.6545	10.6677	2.84258	0.82929	3.42773	0.000608649	0.00719988	0.00780537	Up
Glyma.17G078300	17.0099	121.228	69.119	2.83786	0.323104	8.7831	1.59028e-18	8.00998e-17	8.6836e-17	Up
Glyma.12G020900	3.3665	23.8906	13.6286	2.75767	0.678823	4.06243	4.85655e-05	0.000750832	0.000813976	Up
Glyma.03G131600	13.4708	91.7212	52.596	2.75366	0.358447	7.68222	1.56359e-14	6.28827e-13	6.8171e-13	Up
Glyma.08G161700	11.3398	78.0897	44.7148	2.74338	0.395167	6.94234	3.85653e-12	1.31862e-10	1.42951e-10	Up
Glyma.02G042500	13.2432	85.2163	49.2297	2.72415	0.389227	6.99889	2.57994e-12	8.99826e-11	9.75499e-11	Up
Glyma.06G240700	25.1066	164.232	94.6692	2.70758	0.308911	8.76494	1.86881e-18	9.3484e-17	1.01346e-16	Up
Glyma.15G143900	6.10854	38.3283	22.2184	2.70008	0.603566	4.47354	7.69348e-06	0.000138396	0.000150034	Up
Glyma.15G026900	3.23681	21.0342	12.1355	2.69609	0.683261	3.94591	7.94969e-05	0.00118248	0.00128192	Up
Glyma.18G265800	28.8572	185.932	107.395	2.69572	0.295094	9.13513	6.53288e-20	3.57663e-18	3.87742e-18	Up
Glyma.12G234800	9.44376	62.2288	35.8363	2.66155	0.447903	5.94224	2.81149e-09	7.67318e-08	8.31847e-08	Up
Glyma.15G211500	2.93391	18.1858	10.5599	2.65103	0.725095	3.65611	0.000256072	0.00337215	0.00365574	Up
Glyma.07G237400	8.36916	50.3111	29.3401	2.63202	0.492062	5.34895	8.84664e-08	2.09096e-06	2.2668e-06	Up
Glyma.16G053300	21.0327	131.473	76.2527	2.61993	0.310674	8.43306	3.36737e-17	1.57246e-15	1.7047e-15	Up
Glyma.13G234700	7.57311	45.216	26.3946	2.58006	0.473476	5.4492	5.05975e-08	1.22443e-06	1.3274e-06	Up
Glyma.04G206700	10.1977	58.8627	34.5302	2.5685	0.431971	5.946	2.74775e-09	7.51606e-08	8.14815e-08	Up
Glyma.09G166400	12.1183	71.9369	42.0276	2.56154	0.407223	6.29027	3.16923e-10	9.38611e-09	1.01755e-08	Up
Glyma.05G082400	6.34394	36.4023	21.3731	2.55571	0.52	4.91482	8.88661e-07	1.84592e-05	2.00116e-05	Up
Glyma.06G168100	8.84582	50.2209	29.5334	2.52429	0.446131	5.65817	1.52994e-08	3.87439e-07	4.20022e-07	Up
Glyma.08G235400	5.57133	32.8504	19.2109	2.52273	0.578945	4.35746	1.31581e-05	0.000227292	0.000246407	Up
Glyma.04G123800	124.309	715.211	419.76	2.51763	0.200358	12.5657	3.26141e-36	3.13413e-34	3.3977e-34	Up
Glyma.18G231400	10.5614	61.9808	36.2711	2.49263	0.473897	5.25986	1.44162e-07	3.31093e-06	3.58937e-06	Up
Glyma.14G206200	8.37556	46.7996	27.5876	2.49044	0.453024	5.49737	3.85502e-08	9.45424e-07	1.02493e-06	Up
Glyma.13G048800	4.39154	23.1026	13.7471	2.47929	0.701496	3.53429	0.000408865	0.00506634	0.00549241	Up
Glyma.06G260800	22.6312	125.917	74.2742	2.47867	0.402554	6.15737	7.39624e-10	2.12167e-08	2.3001e-08	Up
Glyma.05G018700	3.97176	21.7864	12.8791	2.45873	0.644404	3.81551	0.000135904	0.00191244	0.00207328	Up
Glyma.04G227000	8.61041	46.2532	27.4318	2.45775	0.460553	5.33653	9.47416e-08	2.22631e-06	2.41353e-06	Up
Glyma.11G082300	10.507	57.335	33.921	2.4515	0.411788	5.95329	2.628e-09	7.20347e-08	7.80927e-08	Up
Glyma.06G285900	5.02131	27.5532	16.2872	2.44883	0.625683	3.91384	9.08385e-05	0.00133059	0.00144249	Up
Glyma.13G246600	21.7289	118.955	70.3417	2.44202	0.314983	7.75288	8.983e-15	3.68162e-13	3.99123e-13	Up
Glyma.13G293600	9.66637	52.7943	31.2303	2.43977	0.43969	5.54883	2.87587e-08	7.13438e-07	7.73437e-07	Up
Glyma.02G190900	15.2254	81.7603	48.4929	2.42582	0.380105	6.38197	1.74824e-10	5.32449e-09	5.77226e-09	Up
Glyma.02G157900	20.8595	113.353	67.1064	2.41244	0.324275	7.43948	1.01082e-13	3.8611e-12	4.18581e-12	Up
Glyma.06G317500	37.4745	195.65	116.562	2.38711	0.279022	8.55527	1.17594e-17	5.63542e-16	6.10935e-16	Up
Glyma.20G161400	7.57897	39.0944	23.3367	2.36406	0.487672	4.84765	1.24934e-06	2.54305e-05	2.75691e-05	Up
Glyma.14G139200	4.29277	22.6207	13.4567	2.3258	0.694305	3.34982	0.000808639	0.00920483	0.00997893	Up
Glyma.15G129400	5.08935	25.9997	15.5446	2.30144	0.594233	3.87297	0.000107518	0.00155248	0.00168304	Up
Glyma.12G099300	19.024	93.5439	56.2839	2.29074	0.382094	5.99522	2.03204e-09	5.62152e-08	6.09428e-08	Up
Glyma.20G097700	73.2518	360.344	216.798	2.28729	0.210015	10.8911	1.27105e-27	9.33903e-26	1.01244e-25	Up
Glyma.06G158800	11.8707	56.8313	34.351	2.28216	0.459905	4.96224	6.96858e-07	1.46585e-05	1.58912e-05	Up
Glyma.13G199300	34.498	162.649	98.5737	2.25279	0.294899	7.63918	2.18604e-14	8.71481e-13	9.4477e-13	Up
Glyma.13G068800	15.3116	73.6445	44.478	2.23806	0.359733	6.22144	4.92625e-10	1.43226e-08	1.55271e-08	Up
Glyma.07G186000	10.9625	50.721	30.8417	2.22202	0.502716	4.42002	9.86896e-06	0.000173596	0.000188195	Up
Glyma.13G095200	4.71895	22.9653	13.8421	2.22153	0.622774	3.56715	0.000360883	0.00455526	0.00493835	Up
Glyma.18G217000	12.9966	58.5305	35.7636	2.19462	0.392851	5.58638	2.31846e-08	5.78697e-07	6.27364e-07	Up
Glyma.06G125800	15.6873	71.7758	43.7315	2.18956	0.406179	5.39064	7.0209e-08	1.67351e-06	1.81425e-06	Up
Glyma.04G103400	4.39794	19.7356	12.0668	2.17571	0.649292	3.3509	0.000805492	0.00917759	0.0099494	Up
Glyma.10G028100	11.5385	49.8098	30.6741	2.13722	0.420047	5.08804	3.61775e-07	7.95361e-06	8.62249e-06	Up
Glyma.15G263600	29.396	128.644	79.0202	2.12435	0.27376	7.75989	8.50007e-15	3.49546e-13	3.78942e-13	Up
Glyma.14G222600	13.4903	57.5045	35.4974	2.12299	0.398956	5.32135	1.03001e-07	2.40954e-06	2.61217e-06	Up
Glyma.02G305400	10.4836	45.5788	28.0312	2.12071	0.499439	4.24619	2.1744e-05	0.000358801	0.000388976	Up
Glyma.16G162400	22.2848	97.2838	59.7843	2.11602	0.346896	6.09987	1.06155e-09	3.00267e-08	3.25519e-08	Up
Glyma.09G048300	8.80814	37.8132	23.3107	2.08361	0.465997	4.4713	7.77465e-06	0.000139718	0.000151468	Up
Glyma.07G032500	35.6789	150.998	93.3383	2.07197	0.280516	7.38628	1.5099e-13	5.69598e-12	6.175e-12	Up
Glyma.11G154700	17.9622	74.7075	46.3348	2.06569	0.372266	5.54897	2.87362e-08	7.13364e-07	7.73356e-07	Up
Glyma.06G121100	8.20234	34.4011	21.3017	2.05502	0.507749	4.04732	5.18068e-05	0.000796895	0.000863912	Up
Glyma.08G303000	46.3586	187.87	117.114	2.02026	0.245998	8.2125	2.16634e-16	9.68234e-15	1.04966e-14	Up
Glyma.02G126300	8.29049	33.6614	20.9759	2.01471	0.547378	3.68066	0.000232629	0.00309468	0.00335494	Up
Glyma.08G240400	15.8073	62.8638	39.3355	2.00836	0.388482	5.16975	2.3441e-07	5.27741e-06	5.72123e-06	Up
Glyma.10G011800	20.1793	80.4256	50.3024	1.99428	0.323221	6.17003	6.82781e-10	1.96324e-08	2.12834e-08	Up
Glyma.11G237200	22.1693	87.7538	54.9615	1.99142	0.463933	4.29247	1.76696e-05	0.00029817	0.000323245	Up
Glyma.18G258100	10.4331	40.6917	25.5624	1.99068	0.447391	4.44953	8.60566e-06	0.000153219	0.000166105	Up
Glyma.19G038600	22.2868	87.8034	55.0451	1.9861	0.318542	6.23497	4.51875e-10	1.32009e-08	1.4311e-08	Up
Glyma.06G166800	21.18	84.6913	52.9356	1.97251	0.375781	5.24911	1.52838e-07	3.49917e-06	3.79344e-06	Up
Glyma.10G035900	7.44929	28.6754	18.0624	1.97126	0.595733	3.30897	0.000936404	0.0104189	0.0112951	Up
Glyma.10G235300	11.9153	46.6728	29.294	1.96962	0.424009	4.64524	3.39673e-06	6.44691e-05	6.98908e-05	Up
Glyma.14G056200	5.81258	23.4775	14.645	1.96874	0.595776	3.3045	0.000951453	0.0105573	0.0114452	Up
Glyma.08G050500	5.80618	22.5945	14.2003	1.9646	0.578089	3.39843	0.000677735	0.00788934	0.00855282	Up
Glyma.08G128100	22.0025	85.2698	53.6362	1.93897	0.354397	5.47117	4.47069e-08	1.0891e-06	1.18069e-06	Up
Glyma.18G158400	10.4512	40.0125	25.2319	1.93751	0.434814	4.45595	8.35209e-06	0.000149287	0.000161842	Up
Glyma.06G086300	10.2286	40.0829	25.1558	1.92763	0.466612	4.13112	3.60993e-05	0.0005724	0.000620538	Up
Glyma.04G123700	38.4688	146.801	92.6351	1.9229	0.266638	7.21166	5.52732e-13	2.00837e-11	2.17727e-11	Up
Glyma.14G121400	9.09293	34.0818	21.5874	1.91455	0.484976	3.94773	7.88965e-05	0.00117546	0.00127432	Up
Glyma.08G209400	44.2265	165.798	105.012	1.91204	0.262196	7.29242	3.04442e-13	1.1241e-11	1.21863e-11	Up
Glyma.19G186600	20.8855	79.1105	49.998	1.90631	0.371945	5.12525	2.97147e-07	6.5923e-06	7.1467e-06	Up
Glyma.20G062700	12.0093	44.7288	28.3691	1.90421	0.504995	3.77076	0.00016275	0.0022529	0.00244236	Up
Glyma.11G069000	34.3934	127.179	80.7863	1.88916	0.264681	7.13752	9.5032e-13	3.40224e-11	3.68836e-11	Up
Glyma.08G153400	39.4231	145.339	92.3809	1.88853	0.285018	6.62599	3.44924e-11	1.09622e-09	1.18841e-09	Up
Glyma.06G247100	80.4362	296.017	188.226	1.88488	0.225909	8.34356	7.20875e-17	3.31539e-15	3.59421e-15	Up
Glyma.03G092800	49.2171	182.658	115.938	1.88479	0.227422	8.28762	1.15542e-16	5.25434e-15	5.69622e-15	Up
Glyma.02G062400	9.53137	35.4287	22.48	1.88031	0.48108	3.90851	9.28687e-05	0.00135597	0.00147001	Up
Glyma.02G072000	59.7124	218.044	138.878	1.86281	0.240138	7.75726	8.67839e-15	3.56077e-13	3.86023e-13	Up
Glyma.09G070200	14.7865	52.6267	33.7066	1.85896	0.466996	3.98066	6.87229e-05	0.00103274	0.00111959	Up
Glyma.04G229700	7.27021	26.3436	16.8069	1.85746	0.542736	3.4224	0.000620708	0.0073141	0.0079292	Up
Glyma.03G021300	14.1461	50.425	32.2855	1.85536	0.443869	4.17998	2.91536e-05	0.000470231	0.000509776	Up
Glyma.13G372000	64.3685	229.571	146.97	1.85106	0.260189	7.11429	1.12494e-12	4.02345e-11	4.36181e-11	Up
Glyma.10G046200	7.54715	27.8443	17.6957	1.84972	0.555748	3.32834	0.000873641	0.00980417	0.0106287	Up
Glyma.06G027100	21.385	77.3066	49.3458	1.84325	0.335094	5.50071	3.78271e-08	9.2894e-07	1.00706e-06	Up
Glyma.12G120500	25.4424	92.0627	58.7525	1.84275	0.311299	5.91957	3.2279e-09	8.76382e-08	9.50084e-08	Up
Glyma.10G147200	85.1808	302.915	194.048	1.82677	0.2259	8.08665	6.13266e-16	2.7014e-14	2.92859e-14	Up
Glyma.02G117000	12.8351	45.1241	28.9796	1.82468	0.418834	4.35656	1.32121e-05	0.000228117	0.000247301	Up
Glyma.13G194000	19.4825	69.1597	44.3211	1.82431	0.352405	5.17675	2.25788e-07	5.08642e-06	5.51418e-06	Up
Glyma.12G091400	49.5699	175.911	112.741	1.82266	0.245019	7.43883	1.01582e-13	3.87616e-12	4.20213e-12	Up
Glyma.07G048000	135.827	481.314	308.57	1.82124	0.206256	8.83	1.04678e-18	5.3462e-17	5.79581e-17	Up
Glyma.07G048100	63.183	222.956	143.07	1.82048	0.240121	7.58149	3.41619e-14	1.33995e-12	1.45263e-12	Up
Glyma.19G102400	460.977	1618.48	1039.73	1.81379	0.189907	9.55092	1.28546e-21	7.59563e-20	8.23441e-20	Up
Glyma.06G158000	31.2862	110.064	70.6754	1.81332	0.274705	6.60098	4.08439e-11	1.29246e-09	1.40115e-09	Up
Glyma.20G032800	19.4884	68.2792	43.8838	1.81307	0.364891	4.9688	6.73671e-07	1.42117e-05	1.54069e-05	Up
Glyma.19G081900	8.19648	28.913	18.5547	1.8128	0.519992	3.48621	0.000489924	0.00595161	0.00645213	Up
Glyma.11G247600	633.44	2227.38	1430.41	1.8123	0.145746	12.4347	1.69469e-35	1.57123e-33	1.70337e-33	Up
Glyma.06G235100	44.6783	157.144	100.911	1.80697	0.289873	6.23366	4.55667e-10	1.3301e-08	1.44196e-08	Up
Glyma.05G176700	7.57897	26.3106	16.9448	1.80198	0.537969	3.34959	0.000809305	0.00920953	0.00998404	Up
Glyma.17G029700	9.67277	34.2956	21.9842	1.79643	0.481914	3.7277	0.000193232	0.00262509	0.00284586	Up
Glyma.04G200700	18.5186	63.8654	41.192	1.78404	0.437754	4.07543	4.59286e-05	0.000713388	0.000773382	Up
Glyma.06G164800	22.9483	78.3908	50.6696	1.78061	0.418438	4.25536	2.08711e-05	0.000345959	0.000375054	Up
Glyma.19G106000	10.8216	37.0465	23.9341	1.77374	0.442905	4.00479	6.20734e-05	0.000940448	0.00101954	Up
Glyma.18G081000	11.5806	39.9114	25.746	1.76538	0.445617	3.96165	7.44332e-05	0.00111351	0.00120715	Up
Glyma.14G110600	9.25244	32.3029	20.7777	1.76278	0.504531	3.4939	0.000476015	0.00581359	0.0063025	Up
Glyma.09G022000	125.747	418.525	272.136	1.73996	0.190974	9.11099	8.16349e-20	4.44935e-18	4.82353e-18	Up
Glyma.19G005800	38.0388	126.554	82.2966	1.73905	0.279945	6.2121	5.22823e-10	1.51644e-08	1.64397e-08	Up
Glyma.12G049700	22.62	75.9465	49.2832	1.73246	0.327295	5.29328	1.20141e-07	2.78907e-06	3.02362e-06	Up
Glyma.06G248900	9.36401	31.7548	20.5594	1.72978	0.486141	3.55818	0.000373433	0.00468614	0.00508023	Up
Glyma.10G157900	15.3019	50.6876	32.9947	1.7282	0.452651	3.81796	0.000134558	0.00189571	0.00205513	Up
Glyma.01G122800	74.1726	245.753	159.963	1.72705	0.250581	6.89221	5.49337e-12	1.8557e-10	2.01176e-10	Up
Glyma.10G081100	10.0686	32.9253	21.497	1.72683	0.501862	3.44084	0.000579911	0.00690692	0.00748778	Up
Glyma.13G213300	59.5727	196.042	127.807	1.72063	0.275257	6.25099	4.07858e-10	1.19975e-08	1.30065e-08	Up
Glyma.09G173200	13.7614	44.5366	29.149	1.70157	0.436838	3.89519	9.81231e-05	0.00142755	0.00154761	Up
Glyma.16G144700	8.86393	29.0977	18.9808	1.69859	0.502058	3.38327	0.000716291	0.008267	0.00896224	Up
Glyma.15G050800	20.4015	67.8692	44.1353	1.69758	0.401218	4.23107	2.32586e-05	0.000381895	0.000414011	Up
Glyma.15G011500	23.0574	74.6551	48.8563	1.6921	0.333185	5.07858	3.80275e-07	8.34526e-06	9.04708e-06	Up
Glyma.04G200000	11.7239	37.4399	24.5819	1.68701	0.435212	3.8763	0.000106055	0.00153257	0.00166146	Up
Glyma.09G261600	11.2542	36.6636	23.9589	1.68289	0.449509	3.74383	0.000181236	0.00248244	0.00269121	Up
Glyma.08G089800	9.77209	31.1355	20.4538	1.66953	0.486702	3.4303	0.000602915	0.0071413	0.00774187	Up
Glyma.15G131500	23.3187	73.7371	48.5279	1.66813	0.329582	5.06134	4.16311e-07	9.08693e-06	9.85112e-06	Up
Glyma.05G016600	29.3025	94.0992	61.7009	1.66703	0.338572	4.9237	8.49246e-07	1.77009e-05	1.91895e-05	Up
Glyma.17G230000	9.30237	29.9772	19.6398	1.65476	0.502066	3.29591	0.000981023	0.0108525	0.0117651	Up
Glyma.04G141400	169.072	531.045	350.059	1.65455	0.192894	8.57752	9.69444e-18	4.69512e-16	5.08997e-16	Up
Glyma.05G203300	120.472	376.653	248.562	1.65336	0.212785	7.77006	7.84464e-15	3.24788e-13	3.52101e-13	Up
Glyma.13G263800	12.682	38.5251	25.6035	1.62867	0.453563	3.59083	0.000329621	0.00419546	0.00454829	Up
Glyma.02G298000	15.8248	48.2536	32.0392	1.62526	0.384659	4.22519	2.38735e-05	0.000390761	0.000423623	Up
Glyma.07G117700	9.53083	29.082	19.3064	1.62436	0.481132	3.37613	0.00073513	0.00847371	0.00918633	Up
Glyma.15G110200	71.2248	217.114	144.169	1.61854	0.234933	6.88937	5.6039e-12	1.89129e-10	2.05034e-10	Up
Glyma.09G104000	106.895	325.452	216.173	1.60364	0.232619	6.89386	5.42988e-12	1.83595e-10	1.99035e-10	Up
Glyma.18G232800	72.751	217.559	145.155	1.59048	0.217871	7.30011	2.87528e-13	1.0638e-11	1.15326e-11	Up
Glyma.01G154400	15.0469	45.8969	30.4719	1.58798	0.4207	3.77462	0.000160252	0.00222085	0.00240762	Up
Glyma.07G193500	100.591	303.145	201.868	1.58674	0.291002	5.45268	4.96166e-08	1.20229e-06	1.3034e-06	Up
Glyma.13G065400	29.3104	87.8549	58.5827	1.58645	0.301324	5.26492	1.40251e-07	3.22515e-06	3.49638e-06	Up
Glyma.03G231500	17.7772	53.2843	35.5308	1.5837	0.38557	4.10743	4.00082e-05	0.000628379	0.000681224	Up
Glyma.06G165400	31.7051	96.1142	63.9096	1.57881	0.300926	5.24649	1.55023e-07	3.54032e-06	3.83805e-06	Up
Glyma.20G223200	84.5926	250.623	167.608	1.57135	0.287667	5.46241	4.69726e-08	1.14224e-06	1.2383e-06	Up
Glyma.02G254200	31.8655	94.9207	63.3931	1.56714	0.303715	5.1599	2.47083e-07	5.53881e-06	6.00462e-06	Up
Glyma.04G133900	30.5332	90.1087	60.3209	1.56612	0.315372	4.96596	6.83614e-07	1.43965e-05	1.56072e-05	Up
Glyma.16G103800	13.0148	38.3249	25.6698	1.55994	0.422714	3.6903	0.000223988	0.00298735	0.00323858	Up
Glyma.10G276700	12.8597	38.5786	25.7191	1.55604	0.434768	3.579	0.000344905	0.00437019	0.00473772	Up
Glyma.08G031400	65.6632	191.78	128.722	1.555	0.260775	5.963	2.47642e-09	6.80447e-08	7.37671e-08	Up
Glyma.07G137100	29.5937	87.6033	58.5985	1.5518	0.308329	5.03292	4.83068e-07	1.0469e-05	1.13494e-05	Up
Glyma.15G237600	63.431	184.163	123.797	1.55147	0.245428	6.32147	2.59089e-10	7.74235e-09	8.39346e-09	Up
Glyma.09G098300	34.014	99.2628	66.6384	1.55136	0.392648	3.95102	7.78174e-05	0.00116033	0.00125792	Up
Glyma.10G185600	17.8707	51.3089	34.5898	1.53844	0.402409	3.82309	0.00013179	0.00186101	0.00201752	Up
Glyma.07G049900	33.541	97.5061	65.5236	1.5377	0.285361	5.38861	7.10031e-08	1.69134e-06	1.83358e-06	Up
Glyma.20G158000	22.1693	64.0472	43.1083	1.53159	0.348288	4.39747	1.09518e-05	0.000190988	0.000207049	Up
Glyma.16G016600	45.1391	130.741	87.9399	1.52977	0.266627	5.73749	9.60922e-09	2.50285e-07	2.71334e-07	Up
Glyma.08G082900	304.879	879.825	592.352	1.5283	0.269538	5.67009	1.42723e-08	3.62434e-07	3.92914e-07	Up
Glyma.20G177300	78.2257	226.482	152.354	1.52578	0.240809	6.33605	2.35727e-10	7.10233e-09	7.69962e-09	Up
Glyma.05G034500	149.025	430.569	289.797	1.52406	0.200951	7.58423	3.34478e-14	1.31476e-12	1.42533e-12	Up
Glyma.11G203300	11.6246	33.6908	22.6577	1.52143	0.45071	3.37564	0.00073645	0.00848358	0.00919703	Up
Glyma.13G282000	100.654	286.267	193.46	1.51939	0.235181	6.46051	1.04353e-10	3.21305e-09	3.48326e-09	Up
Glyma.05G145000	129.626	371.133	250.379	1.51431	0.206247	7.34221	2.10088e-13	7.82038e-12	8.47806e-12	Up
Glyma.14G118100	28.5696	81.848	55.2088	1.51377	0.375362	4.03282	5.51122e-05	0.000845957	0.000917101	Up
Glyma.02G111600	45.5115	128.539	87.0251	1.5052	0.246364	6.10965	9.98497e-10	2.83907e-08	3.07783e-08	Up
Glyma.09G084600	28.3646	80.7675	54.566	1.50104	0.326045	4.60378	4.14897e-06	7.73789e-05	8.38863e-05	Up
Glyma.18G265900	37.0291	103.661	70.3449	1.49986	0.299116	5.01432	5.32225e-07	1.14258e-05	1.23867e-05	Up
Glyma.20G055800	31.6742	89.478	60.5761	1.49418	0.297726	5.01865	5.20359e-07	1.12039e-05	1.21461e-05	Up
Glyma.14G197900	19.321	54.8075	37.0643	1.49294	0.391965	3.80885	0.000139616	0.00196015	0.002125	Up
Glyma.16G001000	33.7181	94.6129	64.1655	1.48825	0.417795	3.56214	0.000367841	0.00463029	0.00501968	Up
Glyma.10G177200	139.358	388.737	264.047	1.48581	0.19301	7.69808	1.38122e-14	5.57325e-13	6.04195e-13	Up
Glyma.04G087000	22.2926	62.1584	42.2255	1.48463	0.346646	4.28283	1.84534e-05	0.000309822	0.000335877	Up
Glyma.15G106700	32.5887	91.4973	62.043	1.48096	0.307239	4.82023	1.43393e-06	2.88892e-05	3.13187e-05	Up
Glyma.19G207100	122.946	344.973	233.959	1.48057	0.190605	7.76774	7.98988e-15	3.30052e-13	3.57809e-13	Up
Glyma.15G029500	28.6547	79.9967	54.3257	1.48051	0.324953	4.55607	5.21189e-06	9.6074e-05	0.000104154	Up
Glyma.02G197300	12.0386	33.454	22.7463	1.48023	0.446425	3.31575	0.000913973	0.0101879	0.0110447	Up
Glyma.18G246800	18.7774	52.4707	35.624	1.47857	0.420165	3.51902	0.000433148	0.00533953	0.00578858	Up
Glyma.11G123300	42.7987	119.35	81.0744	1.4757	0.261933	5.63386	1.76216e-08	4.44704e-07	4.82102e-07	Up
Glyma.19G019200	21.6257	59.966	40.7958	1.47012	0.340747	4.31442	1.60025e-05	0.00027243	0.000295341	Up
Glyma.04G074200	77.9276	216.207	147.067	1.46942	0.210326	6.98639	2.82055e-12	9.80933e-11	1.06343e-10	Up
Glyma.15G078300	30.9716	85.8199	58.3958	1.46759	0.303411	4.83695	1.31846e-06	2.67478e-05	2.89972e-05	Up
Glyma.10G098700	64.9911	180.787	122.889	1.46734	0.261487	5.61153	2.00543e-08	5.02969e-07	5.45268e-07	Up
Glyma.09G099000	14.6701	39.874	27.2721	1.44144	0.429741	3.3542	0.000795955	0.00907742	0.00984081	Up
Glyma.10G098800	38.6362	104.855	71.7456	1.43937	0.299876	4.7999	1.58745e-06	3.17638e-05	3.4435e-05	Up
Glyma.07G184300	391.408	1062.11	726.759	1.43848	0.144491	9.95548	2.38671e-23	1.50268e-21	1.62905e-21	Up
Glyma.10G172600	35.3118	96.3163	65.814	1.43652	0.282321	5.08825	3.61378e-07	7.94966e-06	8.61821e-06	Up
Glyma.10G000600	45.5047	124.326	84.9154	1.43538	0.261755	5.48366	4.1661e-08	1.01693e-06	1.10246e-06	Up
Glyma.13G192600	68.4902	184.896	126.693	1.43294	0.221915	6.45718	1.06673e-10	3.28171e-09	3.55769e-09	Up
Glyma.09G173500	161.674	436.885	299.279	1.43035	0.173731	8.23316	1.82342e-16	8.20021e-15	8.88983e-15	Up
Glyma.06G136600	155.095	417.225	286.16	1.42814	0.19182	7.44521	9.67905e-14	3.70493e-12	4.0165e-12	Up
Glyma.08G070100	15.0826	41.2522	28.1674	1.41983	0.428127	3.31637	0.000911959	0.0101717	0.0110271	Up
Glyma.07G102200	37.9678	103.104	70.5359	1.41978	0.312076	4.54948	5.3779e-06	9.87852e-05	0.000107093	Up
Glyma.20G023100	26.5355	71.0865	48.811	1.41964	0.32944	4.30926	1.63802e-05	0.000278079	0.000301465	Up
Glyma.13G256000	513.039	1373.82	943.428	1.41758	0.171271	8.27683	1.265e-16	5.71707e-15	6.19786e-15	Up
Glyma.16G133700	92.8086	246.27	169.539	1.41001	0.212472	6.63623	3.21802e-11	1.02452e-09	1.11068e-09	Up
Glyma.17G211700	25.0416	66.2997	45.6706	1.40699	0.327084	4.30162	1.69555e-05	0.000287182	0.000311333	Up
Glyma.08G216500	21.2553	56.2668	38.7611	1.40288	0.365855	3.83453	0.000125802	0.00178682	0.00193709	Up
Glyma.18G063500	33.83	88.1339	60.982	1.40234	0.332101	4.22263	2.41472e-05	0.000394888	0.000428097	Up
Glyma.17G127700	36.9872	98.0132	67.5002	1.39831	0.303607	4.60567	4.11142e-06	7.6757e-05	8.32121e-05	Up
Glyma.12G017700	32.7684	86.8443	59.8063	1.3971	0.294503	4.74392	2.09621e-06	4.12209e-05	4.46875e-05	Up
Glyma.08G285900	486.661	1279.33	882.997	1.392	0.200571	6.94018	3.91604e-12	1.33772e-10	1.45022e-10	Up
Glyma.11G210400	254.477	670.098	462.288	1.3908	0.246574	5.64048	1.69581e-08	4.28554e-07	4.64594e-07	Up
Glyma.14G024600	151.962	399.087	275.525	1.38921	0.220611	6.29711	3.03237e-10	9.0027e-09	9.7598e-09	Up
Glyma.U020000	49.0311	127.806	88.4185	1.38471	0.253776	5.45644	4.85789e-08	1.17871e-06	1.27783e-06	Up
Glyma.12G018300	43.0952	111.905	77.5	1.38225	0.29282	4.72049	2.3528e-06	4.57981e-05	4.96496e-05	Up
Glyma.05G221500	83.5137	218.032	150.773	1.38137	0.243441	5.67434	1.39228e-08	3.53805e-07	3.8356e-07	Up
Glyma.08G281700	14.5404	37.7202	26.1303	1.38092	0.410213	3.36634	0.000761718	0.00872785	0.00946185	Up
Glyma.13G064300	19.6856	51.5006	35.5931	1.37999	0.383464	3.59874	0.000319767	0.00409286	0.00443706	Up
Glyma.05G045500	44.8256	117.694	81.2598	1.3793	0.272082	5.06942	3.9902e-07	8.73561e-06	9.47026e-06	Up
Glyma.08G137200	109.113	283.979	196.546	1.37829	0.188815	7.29965	2.88526e-13	1.06641e-11	1.15609e-11	Up
Glyma.06G224900	172.281	445.948	309.114	1.37636	0.275867	4.98921	6.06252e-07	1.28637e-05	1.39455e-05	Up
Glyma.15G193000	47.989	125.164	86.5764	1.37467	0.292904	4.69325	2.68902e-06	5.17633e-05	5.61165e-05	Up
Glyma.13G120500	64.5951	167.743	116.169	1.37403	0.23355	5.88324	4.02316e-09	1.08343e-07	1.17455e-07	Up
Glyma.03G263200	74.3728	192.309	133.341	1.37037	0.25829	5.30554	1.12341e-07	2.6163e-06	2.83632e-06	Up
Glyma.10G168500	22.6694	58.4991	40.5842	1.36059	0.360994	3.76902	0.000163887	0.00226778	0.0024585	Up
Glyma.13G350000	46.9852	120.4	83.6925	1.35863	0.268249	5.0648	4.08827e-07	8.93425e-06	9.6856e-06	Up
Glyma.07G150400	56.6749	144.297	100.486	1.3581	0.352444	3.85338	0.0001165	0.00167029	0.00181076	Up
Glyma.17G233100	22.4271	56.6452	39.5362	1.35657	0.389417	3.48359	0.000494736	0.00600608	0.00651117	Up
Glyma.13G043800	75.5978	193.085	134.341	1.35629	0.212767	6.37456	1.83484e-10	5.58358e-09	6.05314e-09	Up
Glyma.17G251800	209.291	535.455	372.373	1.35538	0.20286	6.68136	2.3674e-11	7.65048e-10	8.29386e-10	Up
Glyma.10G245700	67.1681	172.531	119.85	1.35465	0.232551	5.82519	5.70489e-09	1.51399e-07	1.64132e-07	Up
Glyma.14G065700	31.4541	80.734	56.0941	1.35297	0.316793	4.27084	1.94741e-05	0.000325016	0.00035235	Up
Glyma.05G129100	61.2136	156.262	108.738	1.3523	0.23666	5.71408	1.10298e-08	2.84445e-07	3.08366e-07	Up
Glyma.01G174000	38.8892	99.5911	69.2401	1.34902	0.267121	5.05022	4.41307e-07	9.59239e-06	1.03991e-05	Up
Glyma.08G028000	73.7469	188.352	131.049	1.34896	0.243646	5.53658	3.08443e-08	7.63621e-07	8.2784e-07	Up
Glyma.11G189500	89.2226	227.672	158.447	1.34873	0.236332	5.70691	1.15044e-08	2.95433e-07	3.20278e-07	Up
Glyma.06G037700	40.0938	102.058	71.0761	1.34857	0.265671	5.0761	3.85264e-07	8.44965e-06	9.16025e-06	Up
Glyma.11G000500	51.7584	131.168	91.4631	1.34641	0.304724	4.41844	9.94151e-06	0.000174749	0.000189445	Up
Glyma.06G244900	23.078	58.828	40.953	1.34555	0.379135	3.549	0.000386692	0.00482764	0.00523363	Up
Glyma.03G199800	201.382	511.213	356.298	1.3434	0.228745	5.87291	4.28217e-09	1.15149e-07	1.24833e-07	Up
Glyma.05G128000	320.8	812.16	566.48	1.34011	0.271566	4.93475	8.02523e-07	1.67461e-05	1.81544e-05	Up
Glyma.13G208000	55.738	139.657	97.6976	1.33907	0.288741	4.63762	3.5244e-06	6.66497e-05	7.22548e-05	Up
Glyma.15G140800	42.423	107.574	74.9984	1.3379	0.282952	4.72836	2.26336e-06	4.42933e-05	4.80183e-05	Up
Glyma.03G235200	60.6881	153.411	107.05	1.336	0.224936	5.93947	2.85945e-09	7.79826e-08	8.45407e-08	Up
Glyma.06G150300	30.8615	76.9668	53.9141	1.33571	0.332256	4.02013	5.81656e-05	0.000889834	0.000964667	Up
Glyma.07G093200	42.034	105.771	73.9023	1.33525	0.262655	5.08368	3.70199e-07	8.13391e-06	8.81796e-06	Up
Glyma.13G029000	93.2699	234.567	163.919	1.33418	0.229956	5.80189	6.55716e-09	1.73136e-07	1.87697e-07	Up
Glyma.01G039600	16.8373	42.8552	29.8462	1.33219	0.402778	3.30751	0.000941282	0.0104667	0.011347	Up
Glyma.15G044900	73.5561	185.476	129.516	1.33021	0.241184	5.51532	3.48143e-08	8.58997e-07	9.31237e-07	Up
Glyma.18G065700	937.634	2353.11	1645.37	1.32818	0.169932	7.81597	5.45394e-15	2.27873e-13	2.47037e-13	Up
Glyma.20G031200	20.1793	50.7907	35.485	1.32815	0.39713	3.34438	0.000824669	0.00934888	0.0101351	Up
Glyma.13G362300	89.6495	225.8	157.725	1.3268	0.222098	5.97396	2.31558e-09	6.37692e-08	6.91321e-08	Up
Glyma.06G051600	45.416	114.478	79.9468	1.32609	0.264025	5.0226	5.09774e-07	1.09918e-05	1.19162e-05	Up
Glyma.15G088000	39.8829	100.516	70.1996	1.32514	0.266478	4.97279	6.59947e-07	1.39464e-05	1.51192e-05	Up
Glyma.06G165000	24.768	61.4156	43.0918	1.32213	0.388745	3.40103	0.000671321	0.00782715	0.0084854	Up
Glyma.17G185700	23.6015	58.905	41.2533	1.31947	0.349547	3.77481	0.000160132	0.00222002	0.00240672	Up
Glyma.01G019800	197.086	489.347	343.217	1.31606	0.270945	4.85731	1.18989e-06	2.4288e-05	2.63305e-05	Up
Glyma.09G208000	23.7865	59.1538	41.4702	1.31512	0.34138	3.85237	0.000116979	0.00167649	0.00181748	Up
Glyma.18G116700	47.5208	118.838	83.1793	1.31475	0.289531	4.54096	5.59978e-06	0.000102757	0.000111399	Up
Glyma.13G129500	27.4573	67.407	47.4321	1.31319	0.334723	3.9232	8.73799e-05	0.00128405	0.00139203	Up
Glyma.08G173300	18.3507	45.7869	32.0688	1.31301	0.396335	3.31287	0.000923433	0.0102839	0.0111488	Up
Glyma.10G023500	39.5789	98.0687	68.8238	1.3123	0.33062	3.96921	7.21123e-05	0.001081	0.00117191	Up
Glyma.13G122300	39.0682	97.24	68.1541	1.30992	0.272444	4.80801	1.52438e-06	3.05856e-05	3.31577e-05	Up
Glyma.20G156700	27.129	66.9923	47.0607	1.30819	0.330313	3.96047	7.48029e-05	0.00111858	0.00121265	Up
Glyma.13G271400	130.226	321.635	225.931	1.30429	0.292194	4.46377	8.0531e-06	0.000144367	0.000156508	Up
Glyma.02G298500	26.2404	64.0464	45.1434	1.3027	0.339487	3.83726	0.000124415	0.00176918	0.00191796	Up
Glyma.17G078400	77.8511	191.806	134.829	1.30196	0.308059	4.22634	2.37528e-05	0.000389135	0.00042186	Up
Glyma.15G195000	25.6459	63.7377	44.6918	1.29783	0.388328	3.3421	0.000831474	0.00941194	0.0102035	Up
Glyma.02G287400	310.019	761.671	535.845	1.29688	0.242832	5.34064	9.26193e-08	2.18064e-06	2.36403e-06	Up
Glyma.05G196200	84.0317	205.117	144.574	1.29435	0.250433	5.16846	2.36026e-07	5.30725e-06	5.75357e-06	Up
Glyma.02G102800	33.2738	81.9085	57.5911	1.29289	0.307423	4.20558	2.60411e-05	0.000423018	0.000458593	Up
Glyma.16G103700	27.6893	68.7695	48.2294	1.28801	0.335355	3.84072	0.000122672	0.00174712	0.00189405	Up
Glyma.06G110000	21.4642	52.6739	37.069	1.2872	0.350316	3.67439	0.000238417	0.00316362	0.00342967	Up
Glyma.04G248500	23.3114	57.7385	40.525	1.28664	0.367489	3.50116	0.000463238	0.00567272	0.00614979	Up
Glyma.20G129400	80.9365	198.092	139.514	1.28589	0.259825	4.94904	7.45821e-07	1.56614e-05	1.69785e-05	Up
Glyma.07G260400	64.5854	156.555	110.57	1.28225	0.285296	4.49444	6.97538e-06	0.000126286	0.000136907	Up
Glyma.11G105800	31.0605	76.1324	53.5965	1.28125	0.356307	3.59592	0.000323244	0.00412849	0.00447568	Up
Glyma.01G058200	38.6543	94.0648	66.3596	1.28036	0.339722	3.76885	0.000163998	0.00226846	0.00245923	Up
Glyma.06G075300	86.5087	210.251	148.38	1.27975	0.215224	5.94612	2.74572e-09	7.51606e-08	8.14815e-08	Up
Glyma.01G176400	71.6043	174.311	122.958	1.27902	0.241986	5.28552	1.2535e-07	2.9026e-06	3.1467e-06	Up
Glyma.03G240300	61.5499	149.603	105.577	1.27737	0.280456	4.55461	5.24833e-06	9.66968e-05	0.000104829	Up
Glyma.02G105400	30.8101	74.5695	52.6898	1.27628	0.346824	3.67992	0.000233308	0.00310146	0.00336229	Up
Glyma.13G234100	25.8314	63.5311	44.6812	1.27527	0.368526	3.46046	0.000539255	0.00647549	0.00702006	Up
Glyma.20G129900	26.0593	63.4448	44.7521	1.27526	0.335008	3.80667	0.000140851	0.0019737	0.00213968	Up
Glyma.08G021200	35.075	84.5805	59.8278	1.27506	0.328385	3.88281	0.000103254	0.00149506	0.00162079	Up
Glyma.06G194900	160.571	388.02	274.295	1.27458	0.198183	6.43132	1.26499e-10	3.88509e-09	4.21182e-09	Up
Glyma.04G167900	250.142	604.297	427.219	1.27415	0.189017	6.74095	1.57351e-11	5.14872e-10	5.58172e-10	Up
Glyma.12G169200	65.6165	158.803	112.21	1.27034	0.254411	4.99326	5.93687e-07	1.26338e-05	1.36963e-05	Up
Glyma.08G346900	21.2107	50.9256	36.0681	1.26845	0.375702	3.3762	0.000734944	0.00847371	0.00918633	Up
Glyma.10G212900	488.955	1180.4	834.677	1.26806	0.156908	8.08152	6.39649e-16	2.81084e-14	3.04723e-14	Up
Glyma.14G003400	227.369	547.44	387.405	1.26728	0.170937	7.41374	1.22786e-13	4.67059e-12	5.06338e-12	Up
Glyma.17G019000	18.9384	45.2462	32.0923	1.26646	0.371526	3.40881	0.000652462	0.00762919	0.00827079	Up
Glyma.13G218200	32.2917	77.6763	54.984	1.26411	0.294299	4.29532	1.74444e-05	0.000294642	0.000319421	Up
Glyma.09G035800	38.3662	92.6437	65.505	1.26224	0.324229	3.89306	9.89891e-05	0.00143901	0.00156002	Up
Glyma.07G035600	319.512	766.689	543.101	1.26185	0.244105	5.16932	2.34953e-07	5.28638e-06	5.73095e-06	Up
Glyma.09G002500	129.971	310.839	220.405	1.25861	0.1779	7.07481	1.49657e-12	5.29043e-11	5.73534e-11	Up
Glyma.13G361200	31.4424	75.4894	53.4659	1.25481	0.359448	3.49094	0.00048133	0.00587065	0.00636436	Up
Glyma.18G028400	24.4338	58.5293	41.4816	1.25272	0.353667	3.54208	0.000396979	0.00493414	0.00534909	Up
Glyma.14G008000	82.7043	197.037	139.871	1.25222	0.238583	5.24855	1.53298e-07	3.50751e-06	3.80249e-06	Up
Glyma.06G258900	22.2178	53.7864	38.0021	1.24933	0.376226	3.32069	0.000897945	0.010035	0.010879	Up
Glyma.06G174800	1435.12	3408.99	2422.05	1.2489	0.160173	7.79722	6.32863e-15	2.62617e-13	2.84702e-13	Up
Glyma.01G014100	21.3223	50.1368	35.7295	1.24821	0.373831	3.33895	0.000840951	0.0094898	0.0102879	Up
Glyma.11G068600	75.2541	179.918	127.586	1.24708	0.254508	4.89997	9.58523e-07	1.98314e-05	2.14992e-05	Up
Glyma.11G032400	21.1878	50.4887	35.8383	1.24687	0.378133	3.29743	0.000975741	0.0108006	0.0117089	Up
Glyma.12G116800	27.7205	66.1881	46.9543	1.24379	0.338202	3.67765	0.000235389	0.00312571	0.00338857	Up
Glyma.06G203800	32.5031	76.7503	54.6267	1.24351	0.335458	3.70691	0.000209807	0.00281984	0.00305698	Up
Glyma.20G212900	32.2061	76.1349	54.1705	1.24034	0.301299	4.11663	3.84459e-05	0.000605141	0.000656032	Up
Glyma.06G022900	78.4367	183.843	131.14	1.23609	0.246384	5.01694	5.25018e-07	1.12843e-05	1.22333e-05	Up
Glyma.03G237300	77.7774	184.762	131.269	1.23553	0.232082	5.32366	1.01703e-07	2.38221e-06	2.58255e-06	Up
Glyma.10G260700	42.4035	100.862	71.6326	1.23522	0.284716	4.33842	1.43513e-05	0.000246041	0.000266732	Up
Glyma.16G153000	46.0913	108.772	77.4318	1.23501	0.268418	4.60106	4.20356e-06	7.8277e-05	8.48599e-05	Up
Glyma.11G255000	73.6134	172.183	122.898	1.23476	0.359096	3.43853	0.000584871	0.00695918	0.00754444	Up
Glyma.11G225400	37.7289	87.6818	62.7054	1.23358	0.289489	4.26124	2.03293e-05	0.000338054	0.000366483	Up
Glyma.07G073500	244.886	576.095	410.49	1.23292	0.163844	7.52494	5.27438e-14	2.04247e-12	2.21423e-12	Up
Glyma.08G359100	63.7478	149.357	106.552	1.23234	0.253985	4.85203	1.22204e-06	2.49025e-05	2.69968e-05	Up
Glyma.13G133600	23.2928	54.8217	39.0572	1.23188	0.338921	3.63471	0.000278299	0.0036334	0.00393897	Up
Glyma.16G165500	37.8894	87.4539	62.6716	1.23169	0.329312	3.74017	0.000183893	0.00251507	0.00272658	Up
Glyma.05G031500	41.0387	97.0713	69.055	1.22974	0.27126	4.53343	5.8034e-06	0.000106406	0.000115355	Up
Glyma.08G263100	51.3416	119.881	85.6113	1.22851	0.297713	4.12649	3.68335e-05	0.000582272	0.00063124	Up
Glyma.12G228400	117.176	274.62	195.898	1.22755	0.251595	4.87908	1.06583e-06	2.19521e-05	2.37982e-05	Up
Glyma.18G276200	51.3427	120.448	85.8952	1.22233	0.25361	4.81973	1.43755e-06	2.89389e-05	3.13726e-05	Up
Glyma.09G005600	52.4055	121.797	87.1012	1.22199	0.254253	4.80619	1.53833e-06	3.08316e-05	3.34245e-05	Up
Glyma.02G291200	35.3851	83.1431	59.2641	1.2214	0.297455	4.10618	4.02257e-05	0.000631187	0.000684269	Up
Glyma.17G235300	39.285	91.261	65.273	1.22009	0.279532	4.36474	1.27274e-05	0.000220163	0.000238679	Up
Glyma.18G143600	89.7712	208.776	149.274	1.21996	0.21253	5.7402	9.45675e-09	2.46842e-07	2.67601e-07	Up
Glyma.13G104300	97.5272	227.739	162.633	1.21907	0.270713	4.5032	6.69373e-06	0.000121428	0.00013164	Up
Glyma.11G049900	66.369	154.392	110.38	1.21624	0.303267	4.01044	6.06045e-05	0.000922277	0.000999838	Up
Glyma.10G045700	34.6825	81.2598	57.9712	1.21532	0.296471	4.09928	4.14436e-05	0.000648774	0.000703334	Up
Glyma.03G181300	30.698	71.3847	51.0414	1.21446	0.331433	3.66426	0.000248054	0.00327365	0.00354895	Up
Glyma.02G251000	54.7288	126.98	90.8542	1.2123	0.261123	4.64264	3.43985e-06	6.51858e-05	7.06678e-05	Up
Glyma.08G263000	70.1461	162.589	116.368	1.2085	0.235249	5.13711	2.79003e-07	6.20484e-06	6.72665e-06	Up
Glyma.15G057200	94.9258	218.822	156.874	1.20637	0.210619	5.72772	1.01792e-08	2.64e-07	2.86202e-07	Up
Glyma.07G166400	73.7402	171.496	122.618	1.20626	0.244413	4.93533	8.00167e-07	1.67065e-05	1.81115e-05	Up
Glyma.17G012200	27.9267	64.789	46.3578	1.20433	0.35041	3.43691	0.000588393	0.00699882	0.0075874	Up
Glyma.08G009000	28.9146	67.2225	48.0686	1.20074	0.338913	3.54291	0.00039574	0.00492376	0.00533784	Up
Glyma.19G122300	103.293	236.597	169.945	1.20068	0.223126	5.38115	7.40116e-08	1.75945e-06	1.90742e-06	Up
Glyma.14G062200	56.3066	129.085	92.696	1.2	0.24806	4.83755	1.31451e-06	2.66975e-05	2.89427e-05	Up
Glyma.08G065100	228.805	526.653	377.729	1.19898	0.167356	7.16425	7.82153e-13	2.81121e-11	3.04762e-11	Up
Glyma.18G075000	99.1761	228.495	163.835	1.19509	0.21508	5.55651	2.75222e-08	6.84157e-07	7.41693e-07	Up
Glyma.20G231400	74.5744	171.785	123.18	1.19488	0.235612	5.07138	3.94938e-07	8.65663e-06	9.38464e-06	Up
Glyma.17G128400	196.153	448.682	322.417	1.1939	0.19827	6.02158	1.72718e-09	4.80727e-08	5.21155e-08	Up
Glyma.15G056100	49.5518	113.393	81.4724	1.19217	0.268885	4.43377	9.25986e-06	0.00016367	0.000177434	Up
Glyma.09G273500	134.035	305.41	219.723	1.19211	0.217371	5.48424	4.15262e-08	1.01432e-06	1.09963e-06	Up
Glyma.11G244500	189.98	433.647	311.814	1.18788	0.192042	6.1855	6.1906e-10	1.78564e-08	1.93581e-08	Up
Glyma.19G145700	25.8823	58.3465	42.1144	1.18314	0.354075	3.3415	0.000833263	0.00942927	0.0102223	Up
Glyma.20G232900	25.4173	56.9867	41.202	1.18038	0.337697	3.49537	0.000473407	0.00578562	0.00627217	Up
Glyma.04G204500	62.1053	140.767	101.436	1.17795	0.264605	4.45174	8.51785e-06	0.000151878	0.000164651	Up
Glyma.18G096800	55.4515	125.107	90.279	1.17749	0.275433	4.27504	1.91101e-05	0.000319671	0.000346555	Up
Glyma.15G255400	63.1699	142.682	102.926	1.17627	0.324959	3.61974	0.000294899	0.00381063	0.00413109	Up
Glyma.08G180000	260.472	589.012	424.742	1.17419	0.156816	7.48766	7.01112e-14	2.69784e-12	2.92472e-12	Up
Glyma.16G143200	44.4409	101.413	72.9272	1.17309	0.276095	4.24886	2.14866e-05	0.000355356	0.00038524	Up
Glyma.02G032700	375.818	847.937	611.877	1.17268	0.136203	8.60979	7.31977e-18	3.58306e-16	3.88438e-16	Up
Glyma.08G344300	54.6906	122.646	88.6684	1.16119	0.251785	4.61183	3.99137e-06	7.46303e-05	8.09066e-05	Up
Glyma.12G054200	25.3238	56.5486	40.9362	1.16034	0.346821	3.34565	0.000820907	0.00931833	0.010102	Up
Glyma.03G031000	33.1759	73.6908	53.4334	1.159	0.303744	3.81572	0.000135786	0.00191153	0.00207228	Up
Glyma.12G027400	374.306	834.916	604.611	1.15892	0.238845	4.8522	1.221e-06	2.48951e-05	2.69887e-05	Up
Glyma.12G206300	34.7325	78.0486	56.3906	1.1568	0.304168	3.80316	0.000142863	0.00199959	0.00216775	Up
Glyma.06G042700	48.1449	108.268	78.2066	1.15603	0.302149	3.82603	0.000130228	0.00184323	0.00199824	Up
Glyma.11G091700	36.3218	80.6136	58.4677	1.1544	0.301803	3.82501	0.000130769	0.00184945	0.00200498	Up
Glyma.14G014300	79.2507	176.771	128.011	1.15355	0.224837	5.13061	2.88806e-07	6.41505e-06	6.95454e-06	Up
Glyma.15G021300	45.301	99.2573	72.2791	1.15199	0.294838	3.90721	9.33699e-05	0.00136274	0.00147735	Up
Glyma.19G182300	73.6235	162.246	117.935	1.15049	0.246572	4.66596	3.07185e-06	5.87302e-05	6.36693e-05	Up
Glyma.09G230500	63.1283	140.634	101.881	1.15038	0.257026	4.47572	7.61534e-06	0.000137125	0.000148657	Up
Glyma.03G256500	131.473	290.453	210.963	1.14878	0.31974	3.59284	0.000327093	0.00416618	0.00451655	Up
Glyma.05G038000	55.6679	124.165	89.9167	1.14871	0.283013	4.05887	4.931e-05	0.000761054	0.000825057	Up
Glyma.10G242300	78.2198	174.023	126.121	1.14623	0.247296	4.63505	3.56859e-06	6.72762e-05	7.2934e-05	Up
Glyma.06G319900	32.7385	72.633	52.6858	1.14397	0.321543	3.55775	0.000374042	0.00469216	0.00508676	Up
Glyma.02G108000	97.2856	213.209	155.247	1.14377	0.223852	5.10949	3.23032e-07	7.14031e-06	7.74079e-06	Up
Glyma.13G276300	63.4875	140.879	102.183	1.14261	0.250917	4.55373	5.27026e-06	9.70031e-05	0.000105161	Up
Glyma.08G074000	69.1836	152.381	110.782	1.14109	0.238989	4.77464	1.80032e-06	3.58269e-05	3.88399e-05	Up
Glyma.04G050800	66.1693	146.522	106.346	1.14027	0.244065	4.67199	2.98291e-06	5.71495e-05	6.19557e-05	Up
Glyma.19G011600	126.865	279.08	202.973	1.13977	0.20888	5.45657	4.85428e-08	1.17861e-06	1.27773e-06	Up
Glyma.03G186500	84.44	186.465	135.452	1.13934	0.227648	5.00482	5.59149e-07	1.19476e-05	1.29524e-05	Up
Glyma.07G031200	1185.41	2612.79	1899.1	1.13926	0.148497	7.67194	1.6941e-14	6.80568e-13	7.37802e-13	Up
Glyma.15G182600	2106.56	4634.06	3370.31	1.13691	0.15463	7.35247	1.94577e-13	7.29505e-12	7.90855e-12	Up
Glyma.09G025400	346.995	763.702	555.349	1.13603	0.192311	5.90722	3.47931e-09	9.41838e-08	1.02104e-07	Up
Glyma.04G023700	41.3846	90.8789	66.1317	1.13489	0.265661	4.27193	1.93785e-05	0.000323569	0.00035078	Up
Glyma.04G062200	129.364	284.797	207.08	1.13149	0.224893	5.03124	4.87319e-07	1.05548e-05	1.14425e-05	Up
Glyma.13G145200	251.418	550.508	400.963	1.13102	0.194113	5.82658	5.65732e-09	1.50246e-07	1.62881e-07	Up
Glyma.03G030600	69.463	153.346	111.405	1.13	0.290606	3.88841	0.000100904	0.00146365	0.00158674	Up
Glyma.10G129800	70.5361	154.333	112.435	1.12972	0.236672	4.77333	1.81202e-06	3.60401e-05	3.9071e-05	Up
Glyma.10G055000	38.3715	84.103	61.2373	1.1286	0.28829	3.91479	9.04836e-05	0.00132645	0.001438	Up
Glyma.02G211300	43.6145	96.1528	69.8837	1.12769	0.278148	4.05429	5.02876e-05	0.000774832	0.000839994	Up
Glyma.10G147700	43.7303	95.215	69.4727	1.12556	0.275265	4.08899	4.33251e-05	0.000676401	0.000733285	Up
Glyma.18G187800	66.533	145.487	106.01	1.12488	0.249535	4.5079	6.54733e-06	0.000118891	0.000128889	Up
Glyma.16G049000	264.704	575.691	420.198	1.12278	0.230529	4.87048	1.11329e-06	2.28394e-05	2.47602e-05	Up
Glyma.10G156200	132.149	288.331	210.24	1.12172	0.199719	5.61651	1.94848e-08	4.90032e-07	5.31242e-07	Up
Glyma.10G200300	46.1178	100.483	73.3006	1.12031	0.276173	4.05656	4.98007e-05	0.000767979	0.000832564	Up
Glyma.05G185000	112.996	246.439	179.717	1.12018	0.212382	5.27434	1.33234e-07	3.07347e-06	3.33194e-06	Up
Glyma.17G095400	29.9572	65.1586	47.5579	1.11978	0.311002	3.60055	0.00031755	0.00407019	0.00441248	Up
Glyma.02G051300	62.5493	135.806	99.1777	1.11586	0.253297	4.40536	1.0561e-05	0.000184789	0.00020033	Up
Glyma.08G332000	102.865	223.95	163.408	1.11538	0.222535	5.01216	5.38228e-07	1.15411e-05	1.25117e-05	Up
Glyma.18G215600	60.029	129.877	94.9528	1.11404	0.260902	4.26995	1.95515e-05	0.00032601	0.000353427	Up
Glyma.08G359600	100.431	216.966	158.699	1.11266	0.205229	5.42155	5.90842e-08	1.42039e-06	1.53984e-06	Up
Glyma.03G125800	94.2722	204.788	149.53	1.1102	0.233357	4.75751	1.95997e-06	3.87926e-05	4.2055e-05	Up
Glyma.07G251800	54.5349	117.594	86.0645	1.10661	0.238663	4.63672	3.53978e-06	6.68713e-05	7.2495e-05	Up
Glyma.15G019600	92.5313	199.932	146.231	1.10614	0.226868	4.87569	1.0843e-06	2.23198e-05	2.41969e-05	Up
Glyma.04G023200	144.972	312.422	228.697	1.10415	0.195504	5.64769	1.62615e-08	4.11518e-07	4.46126e-07	Up
Glyma.04G054300	61.3683	132.58	96.9744	1.10314	0.254117	4.34106	1.41797e-05	0.000243442	0.000263915	Up
Glyma.06G082200	74.5929	160.351	117.472	1.10292	0.23819	4.63043	3.64906e-06	6.87224e-05	7.45018e-05	Up
Glyma.06G185300	2045.21	4391.25	3218.23	1.10282	0.125203	8.80831	1.27046e-18	6.43457e-17	6.97571e-17	Up
Glyma.02G064700	163.68	351.425	257.552	1.10104	0.212614	5.17858	2.23586e-07	5.03993e-06	5.46377e-06	Up
Glyma.01G083000	29.0873	62.4942	45.7907	1.10095	0.322318	3.41573	0.000636113	0.00747152	0.00809986	Up
Glyma.08G322000	99.0596	212.843	155.951	1.0998	0.205131	5.36146	8.25541e-08	1.95248e-06	2.11668e-06	Up
Glyma.12G106800	32.7243	70.6399	51.6821	1.09972	0.304564	3.61079	0.000305267	0.00393069	0.00426126	Up
Glyma.02G290200	350.822	748.464	549.643	1.09393	0.185219	5.90614	3.50219e-09	9.47331e-08	1.027e-07	Up
Glyma.13G029100	194.27	413.634	303.952	1.09177	0.221072	4.93851	7.87233e-07	1.64553e-05	1.78391e-05	Up
Glyma.01G061800	48.302	102.819	75.5606	1.09072	0.267353	4.07969	4.50958e-05	0.000701048	0.000760005	Up
Glyma.06G174700	356.694	756.636	556.665	1.08965	0.226268	4.81575	1.46648e-06	2.94725e-05	3.19511e-05	Up
Glyma.12G219300	100.09	212.799	156.444	1.08825	0.260698	4.17437	2.98806e-05	0.000481106	0.000521566	Up
Glyma.12G158900	196.753	415.753	306.253	1.08396	0.184885	5.86288	4.54896e-09	1.21964e-07	1.32221e-07	Up
Glyma.15G128300	168.284	355.016	261.65	1.07157	0.205028	5.22644	1.72804e-07	3.92186e-06	4.25168e-06	Up
Glyma.09G195100	41.4825	87.753	64.6178	1.06937	0.279032	3.83242	0.000126888	0.00180085	0.00195229	Up
Glyma.08G143000	143.5	301.145	222.323	1.0659	0.223503	4.76907	1.85079e-06	3.67911e-05	3.98852e-05	Up
Glyma.06G029200	66.4546	139.865	103.16	1.06518	0.236036	4.51279	6.39799e-06	0.000116294	0.000126074	Up
Glyma.07G103500	148.85	311.626	230.238	1.06373	0.193853	5.48731	4.08092e-08	9.98145e-07	1.08209e-06	Up
Glyma.16G145800	177.207	370.879	274.043	1.06357	0.207792	5.11845	3.08058e-07	6.82192e-06	7.39563e-06	Up
Glyma.18G132200	55.4936	116.067	85.7802	1.06273	0.249252	4.26368	2.01088e-05	0.000334538	0.000362672	Up
Glyma.12G225000	57.9466	121.833	89.8897	1.06028	0.293126	3.61717	0.000297844	0.00384596	0.00416939	Up
Glyma.19G029400	61.1745	128.566	94.8702	1.06013	0.23955	4.42552	9.6211e-06	0.000169481	0.000183734	Up
Glyma.U016100	133.284	278.573	205.928	1.06006	0.200546	5.28586	1.25116e-07	2.89903e-06	3.14284e-06	Up
Glyma.05G081300	94.2207	197.033	145.627	1.05923	0.221106	4.79059	1.66291e-06	3.32191e-05	3.60127e-05	Up
Glyma.17G108000	45.6789	94.9291	70.304	1.05919	0.284033	3.72912	0.000192147	0.00261371	0.00283352	Up
Glyma.11G157700	69.5227	145.366	107.444	1.059	0.247495	4.27889	1.8783e-05	0.000314632	0.000341092	Up
Glyma.13G275400	402.845	839.276	621.061	1.05799	0.151761	6.97144	3.13706e-12	1.08481e-10	1.17604e-10	Up
Glyma.01G173600	83.7118	173.78	128.746	1.05785	0.234391	4.51319	6.38584e-06	0.000116131	0.000125898	Up
Glyma.06G324700	57.6515	119.96	88.8057	1.05745	0.310895	3.40131	0.000670625	0.00782153	0.00847931	Up
Glyma.16G025700	47.8544	99.1034	73.4789	1.05641	0.276397	3.82207	0.000132337	0.00186801	0.0020251	Up
Glyma.10G058500	231.452	480.372	355.912	1.05404	0.154793	6.80936	9.80327e-12	3.26138e-10	3.53565e-10	Up
Glyma.16G018500	51.601	107.589	79.5952	1.05404	0.256595	4.10779	3.9946e-05	0.000627942	0.00068075	Up
Glyma.17G006100	42.1509	86.672	64.4114	1.05201	0.277762	3.78746	0.000152194	0.00211801	0.00229613	Up
Glyma.04G131800	98.1626	203.396	150.779	1.04996	0.197735	5.30995	1.09655e-07	2.557e-06	2.77204e-06	Up
Glyma.20G128600	47.3049	97.6623	72.4836	1.0498	0.30043	3.49433	0.000475248	0.00580617	0.00629445	Up
Glyma.19G153200	221.245	457.858	339.551	1.04494	0.183948	5.68061	1.34218e-08	3.41787e-07	3.7053e-07	Up
Glyma.08G220200	82.8068	169.5	126.154	1.04438	0.244686	4.26823	1.97029e-05	0.000328234	0.000355838	Up
Glyma.18G257700	192.389	397.282	294.835	1.04418	0.1936	5.39349	6.91035e-08	1.64932e-06	1.78802e-06	Up
Glyma.20G197100	256.406	528.767	392.587	1.04129	0.230056	4.52623	6.0046e-06	0.00010969	0.000118914	Up
Glyma.19G091300	77.7529	161.15	119.452	1.04004	0.231731	4.48811	7.18562e-06	0.000129707	0.000140615	Up
Glyma.09G171000	74.9013	154.796	114.848	1.03746	0.241931	4.28825	1.80083e-05	0.000303046	0.000328532	Up
Glyma.09G210100	53.479	109.22	81.3495	1.0287	0.256371	4.01254	6.00686e-05	0.000915494	0.000992485	Up
Glyma.12G177900	395.038	803.631	599.335	1.02791	0.190034	5.40905	6.33584e-08	1.51517e-06	1.64259e-06	Up
Glyma.15G068600	127.33	257.867	192.599	1.02472	0.235489	4.35144	1.35249e-05	0.000233168	0.000252777	Up
Glyma.15G239600	179.229	363.123	271.176	1.02457	0.256223	3.99873	6.36831e-05	0.000963345	0.00104436	Up
Glyma.13G097400	73.2033	148.913	111.058	1.0233	0.249607	4.09964	4.13789e-05	0.000648234	0.000702749	Up
Glyma.18G075300	68.5636	139.451	104.007	1.02276	0.235912	4.33536	1.45519e-05	0.000249128	0.000270079	Up
Glyma.10G122200	171.125	347.307	259.216	1.02264	0.179938	5.68326	1.32152e-08	3.36998e-07	3.65338e-07	Up
Glyma.03G191100	132.252	269.125	200.688	1.01849	0.288984	3.52439	0.000424456	0.00524353	0.00568449	Up
Glyma.07G083000	145.304	293.366	219.335	1.01658	0.205773	4.94033	7.79918e-07	1.63304e-05	1.77038e-05	Up
Glyma.15G102800	54.5545	109.795	82.1746	1.01563	0.245716	4.13333	3.57538e-05	0.000567908	0.000615668	Up
Glyma.17G148200	289.445	584.082	436.764	1.01089	0.175925	5.74615	9.12971e-09	2.38476e-07	2.58531e-07	Up
Glyma.16G004800	353.976	713.271	533.623	1.01068	0.229989	4.39447	1.11044e-05	0.000193463	0.000209733	Up
Glyma.08G188700	74.1854	149.262	111.724	1.00959	0.282481	3.57401	0.00035155	0.00444822	0.00482231	Up
Glyma.10G169100	74.5033	150.467	112.485	1.00928	0.242087	4.16906	3.05859e-05	0.000491379	0.000532703	Up
Glyma.13G107200	34.4795	69.9082	52.1939	1.00915	0.302333	3.33788	0.000844202	0.0095185	0.010319	Up
Glyma.06G267400	183.324	369.229	276.276	1.00737	0.213164	4.72579	2.29226e-06	4.48108e-05	4.85792e-05	Up
Glyma.01G115900	358.969	721.64	540.305	1.00672	0.177358	5.67621	1.37708e-08	3.50186e-07	3.79636e-07	Up
Glyma.13G092000	42.3374	85.3218	63.8296	1.00616	0.29903	3.36475	0.000766123	0.00877006	0.00950761	Up
Glyma.08G055900	253.512	507.715	380.614	1.00347	0.219638	4.56876	4.90626e-06	9.06232e-05	9.82444e-05	Up
Glyma.16G026200	56.3019	113.296	84.7988	1.00234	0.258646	3.87534	0.000106477	0.00153806	0.00166741	Up
Glyma.15G074000	72.183	144.704	108.444	1.00172	0.242548	4.12999	3.62773e-05	0.000574498	0.000622812	Up
Glyma.07G244300	251.272	504.451	377.862	1.00116	0.171824	5.82662	5.65597e-09	1.50246e-07	1.62881e-07	Up
Glyma.05G228100	104.968	211.217	158.092	1.00081	0.201031	4.9784	6.41122e-07	1.35933e-05	1.47365e-05	Up
Glyma.09G219900	164.84	82.7171	123.778	-1.00082	0.214	-4.67673	2.91483e-06	5.59332e-05	6.06371e-05	Down
Glyma.02G072600	188.498	94.2056	141.352	-1.00116	0.210143	-4.76421	1.89594e-06	3.75863e-05	4.07472e-05	Down
Glyma.08G306200	91.6071	45.5502	68.5786	-1.0021	0.276021	-3.63052	0.000282854	0.00368104	0.0039906	Down
Glyma.15G141500	1373.38	685.129	1029.25	-1.00238	0.20247	-4.95074	7.39301e-07	1.55334e-05	1.68397e-05	Down
Glyma.18G111900	236.533	117.722	177.128	-1.00373	0.230779	-4.34932	1.36562e-05	0.000235228	0.00025501	Down
Glyma.08G066900	563.863	280.973	422.418	-1.00452	0.169573	-5.92384	3.14513e-09	8.54544e-08	9.26409e-08	Down
Glyma.03G051300	751.164	374.579	562.871	-1.00474	0.135541	-7.41279	1.23669e-13	4.69931e-12	5.09451e-12	Down
Glyma.10G144800	332.736	165.529	249.133	-1.00531	0.18658	-5.38807	7.12172e-08	1.69533e-06	1.8379e-06	Down
Glyma.01G149800	419.979	209.322	314.65	-1.00566	0.164043	-6.13048	8.76142e-10	2.50345e-08	2.71398e-08	Down
Glyma.01G123400	242.278	120.094	181.186	-1.00915	0.223535	-4.5145	6.34674e-06	0.000115478	0.000125189	Down
Glyma.14G213600	160.66	79.7954	120.228	-1.01006	0.223501	-4.51928	6.20503e-06	0.000113012	0.000122516	Down
Glyma.08G132300	617.142	307.026	462.084	-1.01078	0.184678	-5.47323	4.41906e-08	1.07796e-06	1.16862e-06	Down
Glyma.06G157200	3503.33	1736.55	2619.94	-1.01226	0.128623	-7.86998	3.5469e-15	1.48982e-13	1.61511e-13	Down
Glyma.11G237000	202.471	100.481	151.476	-1.01236	0.223675	-4.52601	6.01075e-06	0.000109747	0.000118977	Down
Glyma.19G092100	765.87	379.417	572.644	-1.01389	0.160673	-6.31024	2.78609e-10	8.31206e-09	9.01109e-09	Down
Glyma.16G047600	66.2823	32.8054	49.5438	-1.01493	0.298936	-3.39513	0.000685948	0.00796716	0.00863718	Down
Glyma.06G254700	565.828	279.362	422.595	-1.01601	0.201077	-5.05286	4.35233e-07	9.47164e-06	1.02682e-05	Down
Glyma.15G061500	502.287	248.77	375.528	-1.01698	0.186553	-5.45144	4.99643e-08	1.20991e-06	1.31166e-06	Down
Glyma.18G057000	493.219	243.61	368.414	-1.01706	0.188811	-5.38666	7.17805e-08	1.70763e-06	1.85123e-06	Down
Glyma.09G208300	523.559	258.428	390.993	-1.01734	0.18121	-5.61415	1.97527e-08	4.96086e-07	5.37806e-07	Down
Glyma.06G123800	271.708	134.318	203.013	-1.01813	0.219753	-4.63306	3.60305e-06	6.78909e-05	7.36004e-05	Down
Glyma.20G242000	1434.42	706.734	1070.58	-1.01985	0.169149	-6.02928	1.64692e-09	4.5979e-08	4.98458e-08	Down
Glyma.09G008400	174.608	85.7136	130.161	-1.02058	0.271081	-3.76484	0.000166656	0.00229999	0.00249341	Down
Glyma.07G258100	164.715	81.4378	123.077	-1.02271	0.246527	-4.14845	3.34734e-05	0.000533776	0.000578665	Down
Glyma.15G097300	145.953	71.957	108.955	-1.02426	0.234179	-4.37386	1.22071e-05	0.000211364	0.000229139	Down
Glyma.13G004100	619.011	304.17	461.591	-1.02462	0.146713	-6.98385	2.87209e-12	9.96958e-11	1.0808e-10	Down
Glyma.09G213900	626.884	307.74	467.312	-1.02551	0.147403	-6.95722	3.47044e-12	1.19107e-10	1.29124e-10	Down
Glyma.17G101800	173.239	84.982	129.111	-1.02951	0.203863	-5.05003	4.41736e-07	9.596e-06	1.0403e-05	Down
Glyma.06G039000	306.131	150.077	228.104	-1.03087	0.176751	-5.83232	5.46613e-09	1.45592e-07	1.57836e-07	Down
Glyma.03G228000	246.602	120.761	183.682	-1.03097	0.244353	-4.21916	2.4521e-05	0.000400383	0.000434054	Down
Glyma.06G149500	96.345	46.9711	71.6581	-1.03099	0.286722	-3.59578	0.000323418	0.00412849	0.00447568	Down
Glyma.07G004000	106.655	51.8964	79.2756	-1.0316	0.270932	-3.8076	0.000140323	0.00196706	0.00213249	Down
Glyma.16G179000	100.342	48.8459	74.5938	-1.03171	0.301582	-3.421	0.000623922	0.00734486	0.00796255	Down
Glyma.15G098100	791.451	387.718	589.585	-1.03215	0.166078	-6.21487	5.13664e-10	1.49105e-08	1.61645e-08	Down
Glyma.18G103000	200.016	97.2903	148.653	-1.03536	0.213961	-4.83902	1.30478e-06	2.65293e-05	2.87604e-05	Down
Glyma.03G188000	97.2857	47.224	72.2549	-1.03652	0.265162	-3.90903	9.26681e-05	0.00135413	0.00146801	Down
Glyma.03G078200	2125.73	1033.29	1579.51	-1.04001	0.204363	-5.08902	3.59921e-07	7.92238e-06	8.58863e-06	Down
Glyma.09G190600	144.455	70.2218	107.338	-1.04038	0.300743	-3.45938	0.00054143	0.00649734	0.00704375	Down
Glyma.12G089100	120.108	58.2027	89.1554	-1.04183	0.269757	-3.8621	0.000112416	0.00161681	0.00175278	Down
Glyma.18G273700	114.783	55.7566	85.2701	-1.04189	0.240503	-4.33213	1.47671e-05	0.000252576	0.000273818	Down
Glyma.02G087400	194.699	94.0264	144.363	-1.04234	0.258932	-4.02553	5.68475e-05	0.000870764	0.000943993	Down
Glyma.02G091600	120.838	58.5595	89.6985	-1.04258	0.270651	-3.85212	0.000117101	0.00167759	0.00181867	Down
Glyma.13G087100	131.688	63.5021	97.5953	-1.04523	0.280461	-3.72681	0.000193916	0.00263341	0.00285487	Down
Glyma.05G200700	234.293	113.879	174.086	-1.04616	0.206643	-5.06264	4.13498e-07	9.03093e-06	9.79041e-06	Down
Glyma.06G204100	540.095	261.048	400.571	-1.0466	0.175804	-5.9532	2.62952e-09	7.20347e-08	7.80927e-08	Down
Glyma.13G215000	292.204	141.28	216.742	-1.04978	0.175672	-5.9758	2.28958e-09	6.31485e-08	6.84591e-08	Down
Glyma.07G024000	376.529	182.305	279.417	-1.04987	0.184093	-5.70292	1.17772e-08	3.01803e-07	3.27184e-07	Down
Glyma.10G092700	172.238	83.1406	127.69	-1.05058	0.219437	-4.7876	1.68785e-06	3.36804e-05	3.65129e-05	Down
Glyma.01G164400	125.451	60.7438	93.0975	-1.05098	0.234572	-4.4804	7.45022e-06	0.000134218	0.000145505	Down
Glyma.13G322300	85.8005	41.5038	63.6522	-1.05113	0.289988	-3.62472	0.000289272	0.00375519	0.004071	Down
Glyma.17G127600	212.645	103.013	157.829	-1.05119	0.243229	-4.32179	1.54766e-05	0.000264216	0.000286436	Down
Glyma.14G189000	162.002	78.6542	120.328	-1.05151	0.246399	-4.26752	1.97658e-05	0.000329132	0.000356811	Down
Glyma.09G087400	425.352	204.617	314.984	-1.05482	0.269509	-3.91386	9.08314e-05	0.00133059	0.00144249	Down
Glyma.17G105100	177.709	85.7724	131.741	-1.0559	0.224434	-4.70472	2.54215e-06	4.91174e-05	5.3248e-05	Down
Glyma.01G151400	493.024	237.23	365.127	-1.05737	0.248847	-4.24908	2.1465e-05	0.00035516	0.000385028	Down
Glyma.13G049100	262.135	125.936	194.035	-1.05809	0.205704	-5.14377	2.69286e-07	6.00204e-06	6.5068e-06	Down
Glyma.03G234700	352.168	169.37	260.769	-1.05869	0.166415	-6.36178	1.99428e-10	6.04861e-09	6.55729e-09	Down
Glyma.20G076600	155.831	74.4977	115.165	-1.06237	0.2216	-4.79407	1.63435e-06	3.26665e-05	3.54136e-05	Down
Glyma.12G155800	189.473	90.4576	139.965	-1.06344	0.211627	-5.02507	5.03244e-07	1.08611e-05	1.17745e-05	Down
Glyma.08G089100	63.5726	30.5775	47.075	-1.06387	0.311651	-3.41367	0.000640939	0.00751611	0.0081482	Down
Glyma.14G005200	491.5	234.96	363.23	-1.06445	0.147996	-7.19241	6.3657e-13	2.30155e-11	2.4951e-11	Down
Glyma.02G121000	178.055	85.6323	131.844	-1.06514	0.245214	-4.3437	1.40102e-05	0.000241098	0.000261374	Down
Glyma.08G178000	959.69	457.438	708.564	-1.06764	0.233206	-4.57808	4.69257e-06	8.69399e-05	9.42514e-05	Down
Glyma.15G138000	687.629	326.877	507.253	-1.07039	0.194531	-5.50242	3.74622e-08	9.21837e-07	9.99361e-07	Down
Glyma.19G041400	337.791	161.326	249.558	-1.07108	0.238431	-4.49221	7.04888e-06	0.000127365	0.000138076	Down
Glyma.08G288000	2599.26	1235.72	1917.49	-1.0725	0.143626	-7.46729	8.18619e-14	3.14338e-12	3.40773e-12	Down
Glyma.19G047400	63.3813	30.2892	46.8352	-1.07263	0.312729	-3.4299	0.000603795	0.00714709	0.00774815	Down
Glyma.10G044400	141.308	66.6569	103.983	-1.07281	0.259955	-4.12691	3.67675e-05	0.000581481	0.000630382	Down
Glyma.07G045700	205.097	97.5632	151.33	-1.07525	0.239279	-4.49372	6.9989e-06	0.000126634	0.000137284	Down
Glyma.03G089400	105.663	50.2003	77.9317	-1.07877	0.297914	-3.62109	0.000293368	0.00379845	0.00411789	Down
Glyma.20G136300	133.944	63.101	98.5225	-1.08124	0.236378	-4.57418	4.7808e-06	8.84848e-05	9.59262e-05	Down
Glyma.10G247200	1383.54	652.842	1018.19	-1.0823	0.215562	-5.02084	5.14465e-07	1.10836e-05	1.20157e-05	Down
Glyma.11G063600	174.524	82.7485	128.636	-1.08255	0.241168	-4.48877	7.1635e-06	0.000129372	0.000140252	Down
Glyma.02G192300	799.291	377.811	588.551	-1.08286	0.156055	-6.93897	3.94969e-12	1.34795e-10	1.46131e-10	Down
Glyma.18G101100	237.509	111.793	174.651	-1.08614	0.223042	-4.86969	1.11774e-06	2.29178e-05	2.48451e-05	Down
Glyma.01G112900	1439.61	677.217	1058.41	-1.08694	0.220738	-4.92412	8.47394e-07	1.76724e-05	1.91586e-05	Down
Glyma.04G238600	135.648	63.8572	99.7524	-1.08864	0.255725	-4.25707	2.07124e-05	0.000343641	0.000372541	Down
Glyma.04G238900	132.972	62.6621	97.817	-1.08879	0.251971	-4.32111	1.55245e-05	0.000264911	0.000287189	Down
Glyma.09G036600	290.819	136.435	213.627	-1.08991	0.203194	-5.36387	8.14557e-08	1.92775e-06	2.08987e-06	Down
Glyma.18G055300	62.0351	28.8324	45.4337	-1.09085	0.330241	-3.3032	0.000955885	0.0106001	0.0114915	Down
Glyma.01G200100	426.246	200.479	313.363	-1.09121	0.17135	-6.36832	1.91113e-10	5.81089e-09	6.29958e-09	Down
Glyma.10G295700	1469.62	689.498	1079.56	-1.09268	0.131848	-8.28741	1.15739e-16	5.25677e-15	5.69885e-15	Down
Glyma.09G126400	68.3232	31.9139	50.1185	-1.09552	0.320518	-3.41798	0.000630882	0.00741246	0.00803583	Down
Glyma.09G163900	2614.22	1222.74	1918.48	-1.09671	0.183102	-5.98962	2.10335e-09	5.80999e-08	6.2986e-08	Down
Glyma.04G064200	157.272	73.2023	115.237	-1.09933	0.261642	-4.20166	2.6496e-05	0.000430024	0.000466189	Down
Glyma.08G241700	187.715	87.0734	137.394	-1.10311	0.206586	-5.33974	9.30803e-08	2.18868e-06	2.37274e-06	Down
Glyma.16G164400	1359.17	631.136	995.152	-1.10556	0.149583	-7.39095	1.45788e-13	5.50541e-12	5.9684e-12	Down
Glyma.15G141600	228.26	106.302	167.281	-1.10573	0.233269	-4.74016	2.13548e-06	4.19705e-05	4.55001e-05	Down
Glyma.02G222800	213.636	99.1731	156.405	-1.10717	0.238311	-4.6459	3.38597e-06	6.43317e-05	6.97419e-05	Down
Glyma.15G218400	446.374	206.889	326.632	-1.11059	0.185148	-5.99839	1.99286e-09	5.51731e-08	5.9813e-08	Down
Glyma.05G220600	751.819	348.038	549.929	-1.11338	0.155577	-7.15648	8.27742e-13	2.96922e-11	3.21892e-11	Down
Glyma.08G003300	615.828	285.24	450.534	-1.11355	0.18191	-6.12145	9.27281e-10	2.64337e-08	2.86567e-08	Down
Glyma.10G150400	195.998	90.6267	143.312	-1.1175	0.236802	-4.71914	2.36841e-06	4.60096e-05	4.98789e-05	Down
Glyma.20G067400	107.597	49.5002	78.5485	-1.12098	0.300323	-3.73257	0.000189536	0.00258339	0.00280065	Down
Glyma.13G168300	141.833	65.3932	103.613	-1.12218	0.292629	-3.83482	0.000125658	0.00178547	0.00193562	Down
Glyma.15G177000	1139.13	523.623	831.379	-1.12226	0.148515	-7.55655	4.13896e-14	1.60961e-12	1.74498e-12	Down
Glyma.07G085800	346.574	159.419	252.996	-1.1225	0.181155	-6.19636	5.7782e-10	1.66933e-08	1.80971e-08	Down
Glyma.20G008800	184.73	84.585	134.658	-1.12424	0.225826	-4.97832	6.41381e-07	1.35933e-05	1.47365e-05	Down
Glyma.20G128100	459.054	210.652	334.853	-1.12429	0.166331	-6.75938	1.38584e-11	4.55096e-10	4.93369e-10	Down
Glyma.20G206900	121.622	55.7514	88.6867	-1.12602	0.263585	-4.27194	1.93782e-05	0.000323569	0.00035078	Down
Glyma.13G180700	237.35	108.396	172.873	-1.12628	0.213094	-5.28538	1.25446e-07	2.90299e-06	3.14712e-06	Down
Glyma.16G083800	125.93	57.1333	91.5316	-1.12715	0.302213	-3.72966	0.000191741	0.00261007	0.00282957	Down
Glyma.02G218400	93.9622	42.5532	68.2577	-1.13102	0.277647	-4.0736	4.62921e-05	0.000717813	0.000778179	Down
Glyma.02G234200	2699.79	1228.6	1964.2	-1.13553	0.255116	-4.45103	8.54577e-06	0.000152227	0.000165029	Down
Glyma.10G161000	372.389	169.851	271.12	-1.13584	0.292717	-3.88033	0.000104315	0.00150922	0.00163614	Down
Glyma.09G156700	300.954	137.121	219.038	-1.13642	0.187682	-6.05501	1.40405e-09	3.93491e-08	4.26582e-08	Down
Glyma.06G071000	173.617	78.9953	126.306	-1.13881	0.240746	-4.73033	2.24157e-06	4.39373e-05	4.76324e-05	Down
Glyma.08G008800	113.908	51.6773	82.7925	-1.13932	0.272886	-4.17507	2.97894e-05	0.000480062	0.000520434	Down
Glyma.19G231700	3937.89	1784.06	2860.98	-1.14181	0.162599	-7.02221	2.18391e-12	7.6462e-11	8.28923e-11	Down
Glyma.01G191900	128.496	58.342	93.4189	-1.14194	0.265002	-4.30916	1.63876e-05	0.000278079	0.000301465	Down
Glyma.01G068200	70.0764	31.6018	50.8391	-1.14441	0.298662	-3.83177	0.000127224	0.00180491	0.0019567	Down
Glyma.06G142900	188.526	84.9455	136.736	-1.14643	0.254698	-4.50113	6.75946e-06	0.00012256	0.000132867	Down
Glyma.20G111600	961.875	434.078	697.976	-1.14865	0.166863	-6.8838	5.82771e-12	1.95958e-10	2.12438e-10	Down
Glyma.07G006100	162.268	73.1645	117.716	-1.1515	0.235679	-4.88588	1.02969e-06	2.12197e-05	2.30043e-05	Down
Glyma.20G125200	85.9346	38.7103	62.3224	-1.15446	0.28906	-3.99383	6.50151e-05	0.000981461	0.001064	Down
Glyma.12G178200	111.168	50.0784	80.623	-1.1564	0.287704	-4.01941	5.83441e-05	0.00089219	0.000967221	Down
Glyma.15G234700	1530.83	686.458	1108.64	-1.15672	0.173072	-6.68346	2.33363e-11	7.5547e-10	8.19004e-10	Down
Glyma.17G226000	427.172	191.487	309.33	-1.15748	0.18348	-6.30847	2.8181e-10	8.39384e-09	9.09974e-09	Down
Glyma.18G026500	1004.11	449.522	726.817	-1.15811	0.216786	-5.3422	9.18251e-08	2.16334e-06	2.34527e-06	Down
Glyma.08G017000	104.245	46.6107	75.428	-1.16019	0.25235	-4.59755	4.27483e-06	7.95231e-05	8.62108e-05	Down
Glyma.03G005400	2064.57	923.286	1493.93	-1.16156	0.120886	-9.60875	7.34362e-22	4.41064e-20	4.78157e-20	Down
Glyma.03G212500	85.2809	38.1236	61.7022	-1.16272	0.282146	-4.12098	3.7726e-05	0.00059535	0.000645418	Down
Glyma.19G236700	57.6914	25.645	41.6682	-1.16281	0.323869	-3.59038	0.000330199	0.00420135	0.00455467	Down
Glyma.03G189100	531.538	237.131	384.334	-1.16492	0.203648	-5.72026	1.06362e-08	2.75266e-07	2.98415e-07	Down
Glyma.06G153900	89.7905	40.2364	65.0135	-1.16567	0.300042	-3.88504	0.000102313	0.00148261	0.00160729	Down
Glyma.01G044300	74.4656	33.1787	53.8221	-1.16828	0.301252	-3.87807	0.000105288	0.00152209	0.00165009	Down
Glyma.04G080300	312.456	138.689	225.573	-1.17001	0.204648	-5.7172	1.08297e-08	2.79679e-07	3.032e-07	Down
Glyma.13G160500	520.646	231.497	376.072	-1.1728	0.165005	-7.10767	1.18015e-12	4.20853e-11	4.56246e-11	Down
Glyma.05G138400	70.3921	31.1283	50.7602	-1.1739	0.300989	-3.90014	9.61385e-05	0.00140036	0.00151812	Down
Glyma.09G069000	1654.95	733.766	1194.36	-1.17409	0.13992	-8.3911	4.81611e-17	2.23469e-15	2.42262e-15	Down
Glyma.15G272600	1014.46	450.322	732.392	-1.17437	0.187181	-6.27396	3.51981e-10	1.03907e-08	1.12645e-08	Down
Glyma.06G028000	103.882	45.6633	74.7729	-1.17631	0.27861	-4.22207	2.42066e-05	0.000395681	0.000428957	Down
Glyma.10G016700	433.317	190.52	311.918	-1.18322	0.231798	-5.10451	3.31646e-07	7.31323e-06	7.92826e-06	Down
Glyma.13G176300	187.408	82.8036	135.106	-1.18386	0.349318	-3.38905	0.000701356	0.00811772	0.00880041	Down
Glyma.01G007900	764.323	336.508	550.415	-1.18563	0.149014	-7.95651	1.76954e-15	7.60216e-14	8.24149e-14	Down
Glyma.11G096700	204.108	90.1919	147.15	-1.1871	0.24351	-4.87494	1.0884e-06	2.23917e-05	2.42748e-05	Down
Glyma.18G247800	334.268	146.887	240.577	-1.19076	0.198163	-6.00901	1.86664e-09	5.18358e-08	5.61951e-08	Down
Glyma.02G072300	254.895	111.295	183.095	-1.19309	0.188547	-6.32783	2.48634e-10	7.45431e-09	8.0812e-09	Down
Glyma.15G191100	55.0398	24.046	39.5429	-1.19375	0.344673	-3.46344	0.00053332	0.00641266	0.00695195	Down
Glyma.17G008500	627.537	274.593	451.065	-1.19404	0.269621	-4.42858	9.48558e-06	0.000167336	0.000181408	Down
Glyma.13G087200	69.5573	30.2256	49.8915	-1.19427	0.312075	-3.82687	0.000129785	0.00183839	0.00199299	Down
Glyma.06G302800	204.833	89.3914	147.112	-1.19675	0.237016	-5.04925	4.43548e-07	9.62964e-06	1.04395e-05	Down
Glyma.13G259400	90.7382	39.5305	65.1343	-1.19705	0.2819	-4.24636	2.1727e-05	0.000358683	0.000388847	Down
Glyma.08G148100	351.828	153.745	252.787	-1.19769	0.179257	-6.68143	2.3662e-11	7.65048e-10	8.29386e-10	Down
Glyma.11G123900	102.368	44.7577	73.5629	-1.19775	0.299671	-3.99686	6.41878e-05	0.000969373	0.0010509	Down
Glyma.15G134400	223.732	97.6829	160.707	-1.19783	0.206628	-5.79702	6.75025e-09	1.779e-07	1.92861e-07	Down
Glyma.04G018900	616.75	268.574	442.662	-1.19848	0.213353	-5.61733	1.93934e-08	4.88069e-07	5.29114e-07	Down
Glyma.20G090500	829.325	361.67	595.498	-1.19958	0.169544	-7.07531	1.4912e-12	5.27656e-11	5.72031e-11	Down
Glyma.13G255600	101.217	44.0824	72.6499	-1.20066	0.275786	-4.3536	1.33918e-05	0.000231001	0.000250428	Down
Glyma.20G162600	128.742	56.0622	92.4019	-1.20383	0.26462	-4.54928	5.383e-06	9.8829e-05	0.00010714	Down
Glyma.09G186500	380.103	164.54	272.321	-1.2047	0.287065	-4.19662	2.70932e-05	0.000438937	0.000475851	Down
Glyma.12G181200	62.9359	27.376	45.1559	-1.2052	0.321001	-3.75451	0.000173684	0.00239066	0.00259171	Down
Glyma.02G121600	77.6064	33.4444	55.5254	-1.20574	0.31799	-3.79174	0.000149596	0.00208504	0.00226039	Down
Glyma.08G010000	282.13	122.151	202.141	-1.21354	0.2179	-5.56923	2.55872e-08	6.37358e-07	6.90959e-07	Down
Glyma.U019400	612.273	263.193	437.733	-1.21469	0.2053	-5.91666	3.28553e-09	8.90702e-08	9.65608e-08	Down
Glyma.16G013600	126.25	54.5184	90.3844	-1.21642	0.261623	-4.64953	3.32695e-06	6.32762e-05	6.85976e-05	Down
Glyma.10G084500	854.787	367.664	611.226	-1.21669	0.137467	-8.85077	8.69144e-19	4.47022e-17	4.84615e-17	Down
Glyma.18G020600	427.949	184.404	306.176	-1.21778	0.191647	-6.35428	2.09401e-10	6.33528e-09	6.86806e-09	Down
Glyma.02G005400	483.774	208.05	345.912	-1.2192	0.232972	-5.23324	1.66564e-07	3.78731e-06	4.10581e-06	Down
Glyma.05G199000	48.1787	20.7399	34.4593	-1.21989	0.350629	-3.47915	0.000502999	0.00609221	0.00660455	Down
Glyma.14G218700	302.221	129.279	215.75	-1.22009	0.236856	-5.15119	2.58843e-07	5.78469e-06	6.27117e-06	Down
Glyma.13G206400	246.751	105.598	176.174	-1.2238	0.250312	-4.8891	1.01296e-06	2.0922e-05	2.26815e-05	Down
Glyma.04G153700	444.01	189.375	316.692	-1.2239	0.198331	-6.171	6.78583e-10	1.9527e-08	2.11692e-08	Down
Glyma.06G126700	440.046	187.938	313.992	-1.22656	0.174343	-7.03536	1.98748e-12	6.98524e-11	7.57269e-11	Down
Glyma.12G043600	126.242	53.7659	90.0039	-1.22728	0.248278	-4.94317	7.68614e-07	1.61122e-05	1.74672e-05	Down
Glyma.03G044500	69.694	29.9203	49.8071	-1.2282	0.313832	-3.91357	9.09407e-05	0.00133155	0.00144353	Down
Glyma.03G089300	535.329	227.69	381.509	-1.23094	0.158518	-7.76532	8.14425e-15	3.3567e-13	3.63899e-13	Down
Glyma.02G010700	85.6348	36.6857	61.1602	-1.23167	0.308519	-3.99221	6.54594e-05	0.000987353	0.00107039	Down
Glyma.02G142200	235.39	99.9675	167.679	-1.23239	0.21632	-5.69706	1.2189e-08	3.11918e-07	3.38149e-07	Down
Glyma.14G200900	151.568	64.3407	107.954	-1.23248	0.264195	-4.66503	3.08569e-06	5.89331e-05	6.38892e-05	Down
Glyma.07G003400	2293.89	976.772	1635.33	-1.23281	0.158414	-7.78221	7.12711e-15	2.95415e-13	3.20259e-13	Down
Glyma.20G248900	489.042	208.508	348.775	-1.23319	0.185059	-6.66377	2.66893e-11	8.55674e-10	9.27634e-10	Down
Glyma.14G022300	770.278	327.229	548.754	-1.23481	0.144027	-8.57344	1.00435e-17	4.83853e-16	5.24543e-16	Down
Glyma.19G123900	533.048	226.854	379.951	-1.23561	0.159964	-7.72431	1.1246e-14	4.57317e-13	4.95776e-13	Down
Glyma.17G000600	134.392	57.0677	95.73	-1.23613	0.272672	-4.53339	5.80447e-06	0.000106406	0.000115355	Down
Glyma.10G151300	116.785	49.6657	83.2252	-1.2387	0.262239	-4.72354	2.31773e-06	4.52359e-05	4.90402e-05	Down
Glyma.20G231000	129.734	54.9223	92.328	-1.2399	0.240563	-5.15415	2.54787e-07	5.69752e-06	6.17667e-06	Down
Glyma.05G216100	223.888	94.9979	159.443	-1.24153	0.233897	-5.30802	1.10824e-07	2.58261e-06	2.7998e-06	Down
Glyma.13G331600	6481.26	2739.89	4610.58	-1.24186	0.165041	-7.52457	5.28955e-14	2.04617e-12	2.21825e-12	Down
Glyma.14G090400	261.762	110.736	186.249	-1.24293	0.203512	-6.10738	1.01277e-09	2.87361e-08	3.11527e-08	Down
Glyma.03G007500	70.4772	29.6304	50.0538	-1.24625	0.31009	-4.019	5.84445e-05	0.000893352	0.000968481	Down
Glyma.01G171400	58.4836	24.4274	41.4555	-1.24666	0.351347	-3.54823	0.000387836	0.00484026	0.00524732	Down
Glyma.12G148500	184.693	77.5518	131.122	-1.24672	0.212461	-5.86802	4.41017e-09	1.18329e-07	1.28281e-07	Down
Glyma.04G196300	70.0187	29.4891	49.7539	-1.24715	0.325281	-3.83407	0.000126039	0.00178948	0.00193997	Down
Glyma.04G102100	208.363	87.5871	147.975	-1.24766	0.203388	-6.13436	8.55019e-10	2.44501e-08	2.65063e-08	Down
Glyma.19G153800	42.305	17.7385	30.0218	-1.24981	0.377123	-3.31407	0.000919489	0.0102431	0.0111046	Down
Glyma.17G236700	331.917	139.078	235.498	-1.25022	0.201657	-6.19974	5.65573e-10	1.63524e-08	1.77276e-08	Down
Glyma.10G237400	64.6833	27.006	45.8446	-1.25382	0.320113	-3.91681	8.97299e-05	0.00131646	0.00142717	Down
Glyma.17G129600	233.294	97.3181	165.306	-1.25689	0.193226	-6.5048	7.77986e-11	2.4076e-09	2.61008e-09	Down
Glyma.10G139000	337.666	141.306	239.486	-1.25767	0.173178	-7.26228	3.80606e-13	1.39684e-11	1.51432e-11	Down
Glyma.15G026000	209.738	87.4208	148.579	-1.25993	0.289771	-4.34803	1.37369e-05	0.000236506	0.000256396	Down
Glyma.13G040500	556.232	232.408	394.32	-1.26117	0.151852	-8.30525	9.96076e-17	4.54104e-15	4.92293e-15	Down
Glyma.04G251400	56.2413	23.494	39.8677	-1.26186	0.361505	-3.49058	0.000481966	0.00587644	0.00637063	Down
Glyma.05G068400	381.502	158.892	270.197	-1.26253	0.179785	-7.02243	2.18039e-12	7.6412e-11	8.2838e-11	Down
Glyma.18G005200	162.264	67.2962	114.78	-1.26358	0.242436	-5.21204	1.8678e-07	4.2233e-06	4.57847e-06	Down
Glyma.06G158200	67.0359	27.8024	47.4192	-1.26463	0.327925	-3.85648	0.000115033	0.0016512	0.00179006	Down
Glyma.07G052700	67.5491	27.9695	47.7593	-1.26526	0.310567	-4.07405	4.62028e-05	0.000717037	0.000777338	Down
Glyma.05G130400	53.8488	22.28	38.0644	-1.27251	0.342912	-3.71089	0.000206529	0.00278318	0.00301724	Down
Glyma.19G098500	494.36	204.701	349.53	-1.27439	0.208234	-6.11998	9.35842e-10	2.66569e-08	2.88987e-08	Down
Glyma.01G218400	99.3468	41.3303	70.3386	-1.27606	0.277127	-4.60462	4.13217e-06	7.71049e-05	8.35893e-05	Down
Glyma.09G132200	46.5772	19.3588	32.968	-1.27835	0.380393	-3.36062	0.00077768	0.00888287	0.0096299	Down
Glyma.17G242900	79.0435	32.3963	55.7199	-1.28269	0.303732	-4.2231	2.40969e-05	0.000394242	0.000427396	Down
Glyma.19G006900	111.463	45.7434	78.6031	-1.2829	0.289788	-4.42701	9.55487e-06	0.000168395	0.000182557	Down
Glyma.01G240500	52.2855	21.3873	36.8364	-1.28394	0.3486	-3.68314	0.00023038	0.00306588	0.00332371	Down
Glyma.06G293200	240.4	99.2451	169.823	-1.2841	0.20732	-6.19382	5.87238e-10	1.69519e-08	1.83775e-08	Down
Glyma.01G237000	58.8412	23.742	41.2916	-1.29252	0.376419	-3.43373	0.000595327	0.00706748	0.00766183	Down
Glyma.11G119500	187.386	76.2775	131.832	-1.29346	0.209165	-6.18392	6.25281e-10	1.80216e-08	1.95372e-08	Down
Glyma.13G238400	1078.91	438.315	758.611	-1.30039	0.135471	-9.59903	8.07041e-22	4.83127e-20	5.23756e-20	Down
Glyma.05G175000	507.754	206.685	357.219	-1.30044	0.172809	-7.52529	5.26023e-14	2.03915e-12	2.21064e-12	Down
Glyma.18G260900	1636.03	663.564	1149.8	-1.30076	0.195594	-6.65028	2.9254e-11	9.34618e-10	1.01322e-09	Down
Glyma.03G177200	57.7062	23.3809	40.5436	-1.3015	0.341732	-3.80854	0.00013979	0.00196112	0.00212604	Down
Glyma.11G034000	446.371	180.954	313.663	-1.30172	0.205657	-6.32957	2.45843e-10	7.38886e-09	8.01024e-09	Down
Glyma.08G062200	224.991	91.1244	158.058	-1.30178	0.199407	-6.52827	6.6534e-11	2.06776e-09	2.24166e-09	Down
Glyma.18G268200	105.663	42.6309	74.1468	-1.30374	0.337813	-3.85934	0.000113693	0.00163262	0.00176991	Down
Glyma.05G148000	1265.06	512.955	889.01	-1.30416	0.159357	-8.18387	2.74875e-16	1.2241e-14	1.32704e-14	Down
Glyma.14G055100	258.515	104.607	181.561	-1.30497	0.244193	-5.34402	9.09076e-08	2.14588e-06	2.32634e-06	Down
Glyma.13G158900	150.192	60.63	105.411	-1.30525	0.232488	-5.61424	1.97431e-08	4.96086e-07	5.37806e-07	Down
Glyma.19G209600	101.327	41.2313	71.2791	-1.30681	0.282551	-4.62504	3.74528e-06	7.03893e-05	7.63089e-05	Down
Glyma.09G197700	328.489	132.647	230.568	-1.30783	0.179544	-7.28415	3.23703e-13	1.1928e-11	1.29311e-11	Down
Glyma.03G185100	111.381	44.7799	78.0805	-1.30806	0.285021	-4.58936	4.44613e-06	8.24996e-05	8.94377e-05	Down
Glyma.18G225100	149.59	60.0932	104.842	-1.30824	0.282545	-4.63021	3.65295e-06	6.87602e-05	7.45428e-05	Down
Glyma.16G220100	839.624	339.038	589.331	-1.30871	0.169173	-7.73592	1.02655e-14	4.18845e-13	4.54069e-13	Down
Glyma.10G139400	507.652	204.662	356.157	-1.30948	0.228202	-5.73825	9.56594e-09	2.49514e-07	2.70497e-07	Down
Glyma.15G034100	60.2285	24.1371	42.1828	-1.31315	0.350523	-3.74627	0.000179482	0.00246212	0.00266918	Down
Glyma.06G286700	68.9215	27.4573	48.1894	-1.31357	0.351627	-3.7357	0.000187191	0.0025573	0.00277236	Down
Glyma.18G289600	161.718	65.0853	113.402	-1.31454	0.262318	-5.01124	5.40818e-07	1.1583e-05	1.25571e-05	Down
Glyma.07G145900	69.6987	28.1181	48.9084	-1.31499	0.311676	-4.21911	2.45271e-05	0.000400383	0.000434054	Down
Glyma.04G051800	74.0601	29.7557	51.9079	-1.31575	0.310519	-4.23728	2.26247e-05	0.00037182	0.000403089	Down
Glyma.19G133800	892.242	356.96	624.601	-1.3222	0.143557	-9.21031	3.2519e-20	1.80471e-18	1.95648e-18	Down
Glyma.04G172800	128.294	50.8728	89.5836	-1.32418	0.275551	-4.80558	1.54307e-06	3.09097e-05	3.35091e-05	Down
Glyma.05G158500	91.1992	36.5528	63.876	-1.32469	0.280656	-4.71998	2.35865e-06	4.5863e-05	4.97199e-05	Down
Glyma.12G074000	294.065	117.748	205.906	-1.32482	0.18495	-7.16309	7.88763e-13	2.83218e-11	3.07036e-11	Down
Glyma.13G085000	65.9437	26.4044	46.174	-1.32506	0.325406	-4.07201	4.66084e-05	0.000722411	0.000783164	Down
Glyma.16G095700	707.866	282.3	495.083	-1.32737	0.156293	-8.49287	2.01596e-17	9.56063e-16	1.03647e-15	Down
Glyma.03G179900	52.3486	20.7902	36.5694	-1.32822	0.374944	-3.54246	0.000396412	0.00492876	0.00534326	Down
Glyma.17G071800	48.4376	19.4151	33.9263	-1.32974	0.368066	-3.61279	0.000302923	0.00390464	0.00423301	Down
Glyma.11G225900	348.044	138.238	243.141	-1.33158	0.187432	-7.1043	1.20934e-12	4.30006e-11	4.66169e-11	Down
Glyma.15G242800	54.7985	21.7819	38.2902	-1.33409	0.363342	-3.67171	0.000240932	0.00319438	0.00346302	Down
Glyma.08G029700	74.3193	29.2581	51.7887	-1.33517	0.343647	-3.8853	0.000102203	0.0014816	0.0016062	Down
Glyma.10G000300	49.9574	19.8588	34.9081	-1.3355	0.364242	-3.66651	0.000245885	0.00325089	0.00352429	Down
Glyma.12G100700	470.323	186.461	328.392	-1.336	0.155553	-8.58875	8.79229e-18	4.29236e-16	4.65333e-16	Down
Glyma.14G080500	93.8986	37.1194	65.509	-1.33778	0.273339	-4.89421	9.87019e-07	2.03978e-05	2.21132e-05	Down
Glyma.04G005600	218.325	86.4306	152.378	-1.33795	0.241357	-5.54344	2.9658e-08	7.34749e-07	7.96539e-07	Down
Glyma.10G142700	177.598	69.9477	123.773	-1.34453	0.227752	-5.90348	3.55913e-09	9.61307e-08	1.04215e-07	Down
Glyma.15G017500	72.8311	28.3666	50.5988	-1.34741	0.364172	-3.69992	0.000215669	0.00288483	0.00312744	Down
Glyma.08G126000	190.653	75.1722	132.913	-1.34843	0.24001	-5.61823	1.9292e-08	4.86187e-07	5.27074e-07	Down
Glyma.01G037500	79.6731	31.0897	55.3814	-1.35129	0.329189	-4.10489	4.04514e-05	0.000634089	0.000687414	Down
Glyma.13G306900	50.4999	19.507	35.0034	-1.35301	0.406058	-3.33206	0.000862053	0.009692	0.0105071	Down
Glyma.10G006400	48.3653	19.0664	33.7158	-1.35683	0.400577	-3.3872	0.000706107	0.00816753	0.0088544	Down
Glyma.10G280400	42.0468	16.5245	29.2856	-1.35732	0.396439	-3.42376	0.000617602	0.0072822	0.00789461	Down
Glyma.09G095800	49.5791	19.6084	34.5938	-1.35784	0.388776	-3.49261	0.000478316	0.00583779	0.00632874	Down
Glyma.06G151500	84.5568	32.8924	58.7246	-1.35954	0.291606	-4.66225	3.12776e-06	5.9643e-05	6.46588e-05	Down
Glyma.08G153600	2966.89	1152.63	2059.76	-1.36495	0.236525	-5.77085	7.88715e-09	2.06924e-07	2.24326e-07	Down
Glyma.07G216800	125.826	48.56	87.1932	-1.36914	0.366026	-3.74056	0.000183611	0.00251215	0.00272342	Down
Glyma.10G273000	47.3841	18.3449	32.8645	-1.36976	0.373465	-3.6677	0.000244737	0.0032369	0.00350912	Down
Glyma.17G163400	54.8521	21.2037	38.0279	-1.36983	0.349148	-3.92335	8.73248e-05	0.00128375	0.00139171	Down
Glyma.17G153300	831.077	321.154	576.115	-1.37092	0.180963	-7.57569	3.57231e-14	1.39818e-12	1.51576e-12	Down
Glyma.07G273800	207.786	80.205	143.996	-1.37572	0.266761	-5.15711	2.5079e-07	5.61503e-06	6.08724e-06	Down
Glyma.07G059000	1416.15	544.972	980.56	-1.37634	0.160276	-8.58736	8.89937e-18	4.33883e-16	4.70371e-16	Down
Glyma.11G223800	237.155	90.9231	164.039	-1.37774	0.217666	-6.32963	2.45757e-10	7.38886e-09	8.01024e-09	Down
Glyma.17G076200	117.468	45.218	81.3432	-1.37904	0.25939	-5.31649	1.05787e-07	2.47156e-06	2.67941e-06	Down
Glyma.16G045100	5102.26	1956.38	3529.32	-1.38292	0.16542	-8.36007	6.26796e-17	2.88635e-15	3.12908e-15	Down
Glyma.10G272500	85.911	32.9503	59.4307	-1.38316	0.297995	-4.64155	3.45809e-06	6.54975e-05	7.10057e-05	Down
Glyma.02G066800	39.0379	14.9421	26.99	-1.38358	0.399316	-3.46488	0.000530466	0.00638465	0.00692159	Down
Glyma.19G037500	618.902	236.908	427.905	-1.38414	0.148895	-9.29608	1.45722e-20	8.27578e-19	8.97175e-19	Down
Glyma.07G005100	674.308	257.696	466.002	-1.38452	0.21891	-6.3246	2.53887e-10	7.59933e-09	8.23841e-09	Down
Glyma.16G153500	116.083	44.5057	80.2945	-1.38459	0.251995	-5.49449	3.91851e-08	9.60351e-07	1.04111e-06	Down
Glyma.19G136300	374.487	143.588	259.038	-1.38668	0.174904	-7.92822	2.22309e-15	9.47265e-14	1.02693e-13	Down
Glyma.05G148400	81.0654	30.8702	55.9678	-1.3867	0.311142	-4.45681	8.31865e-06	0.000148762	0.000161273	Down
Glyma.11G187300	48.3466	18.4943	33.4204	-1.3881	0.36453	-3.80793	0.000140134	0.00196516	0.00213042	Down
Glyma.03G033900	94.6042	36.0769	65.3406	-1.39253	0.299718	-4.64614	3.38205e-06	6.42907e-05	6.96974e-05	Down
Glyma.13G068400	454.382	173.256	313.819	-1.39527	0.18686	-7.46692	8.20939e-14	3.14897e-12	3.4138e-12	Down
Glyma.11G025200	53.8934	20.5563	37.2249	-1.39636	0.347589	-4.01729	5.88722e-05	0.000898346	0.000973895	Down
Glyma.06G067500	61.6568	23.2077	42.4323	-1.40005	0.32937	-4.25069	2.13114e-05	0.000352779	0.000382447	Down
Glyma.20G204500	2068.96	783.44	1426.2	-1.40155	0.151674	-9.24055	2.45241e-20	1.37144e-18	1.48677e-18	Down
Glyma.04G089200	87.7573	33.1806	60.469	-1.40502	0.294656	-4.76834	1.85752e-06	3.69048e-05	4.00084e-05	Down
Glyma.20G101500	123.123	46.5463	84.8346	-1.40729	0.273595	-5.14369	2.69391e-07	6.00204e-06	6.5068e-06	Down
Glyma.04G149300	297.426	112.473	204.95	-1.40879	0.219719	-6.41178	1.43826e-10	4.40243e-09	4.77266e-09	Down
Glyma.06G152300	38.9322	14.6336	26.7829	-1.41061	0.405513	-3.47857	0.000504089	0.00610205	0.00661522	Down
Glyma.13G091100	2108.76	793.076	1450.92	-1.41108	0.161881	-8.7168	2.86168e-18	1.42565e-16	1.54554e-16	Down
Glyma.10G016600	1019.09	382.226	700.656	-1.41423	0.185175	-7.6373	2.21824e-14	8.83353e-13	9.57641e-13	Down
Glyma.04G104400	1014.08	379.956	697.017	-1.41478	0.201798	-7.0109	2.36796e-12	8.28264e-11	8.97919e-11	Down
Glyma.03G107600	131.424	49.0516	90.2378	-1.4189	0.253118	-5.60566	2.07457e-08	5.19953e-07	5.6368e-07	Down
Glyma.04G088500	1064.66	397.5	731.079	-1.42118	0.142729	-9.95717	2.34635e-23	1.47982e-21	1.60427e-21	Down
Glyma.01G210100	144.786	54.4049	99.5954	-1.42158	0.248847	-5.71266	1.11224e-08	2.86632e-07	3.10738e-07	Down
Glyma.18G014000	54.7824	20.5115	37.647	-1.42207	0.380302	-3.73932	0.000184516	0.00252265	0.00273479	Down
Glyma.13G362200	46.335	17.3193	31.8272	-1.42249	0.428389	-3.32056	0.000898366	0.0100354	0.0108793	Down
Glyma.09G095700	120.942	44.9292	82.9356	-1.4258	0.25189	-5.66039	1.51028e-08	3.82993e-07	4.15202e-07	Down
Glyma.13G172800	136.498	50.8116	93.6547	-1.42625	0.25485	-5.59642	2.18825e-08	5.47316e-07	5.93344e-07	Down
Glyma.06G285300	190.69	70.693	130.692	-1.42729	0.229366	-6.22279	4.88397e-10	1.42223e-08	1.54184e-08	Down
Glyma.12G050300	62.6087	23.3204	42.9646	-1.4277	0.343916	-4.15129	3.30601e-05	0.000527877	0.00057227	Down
Glyma.13G230800	55.7758	20.8647	38.3202	-1.42862	0.3433	-4.16145	3.16239e-05	0.000506273	0.00054885	Down
Glyma.19G015200	1651.49	611.427	1131.46	-1.43259	0.167253	-8.56546	1.07645e-17	5.17904e-16	5.61458e-16	Down
Glyma.09G157900	40.0635	14.6582	27.3608	-1.43325	0.408696	-3.50688	0.000453393	0.00556149	0.0060292	Down
Glyma.15G074900	1240.57	459.548	850.06	-1.43404	0.149075	-9.61961	6.6081e-22	3.98198e-20	4.31685e-20	Down
Glyma.16G208200	82.0641	30.4527	56.2584	-1.43415	0.287284	-4.99209	5.97304e-07	1.26886e-05	1.37557e-05	Down
Glyma.16G018600	49.52	18.4617	33.9908	-1.43668	0.375687	-3.82413	0.000131233	0.0018553	0.00201133	Down
Glyma.13G338000	80.3847	29.4186	54.9016	-1.44109	0.323505	-4.45461	8.40457e-06	0.000150078	0.000162699	Down
Glyma.04G075400	324.326	119.097	221.711	-1.44221	0.184538	-7.81524	5.48601e-15	2.28952e-13	2.48206e-13	Down
Glyma.14G124400	93.4358	34.6551	64.0455	-1.44388	0.290177	-4.97587	6.49551e-07	1.37585e-05	1.49156e-05	Down
Glyma.18G027500	467.062	170.216	318.639	-1.45151	0.222209	-6.5322	6.48109e-11	2.01765e-09	2.18733e-09	Down
Glyma.19G177900	65.4486	23.8809	44.6648	-1.45607	0.332162	-4.38363	1.1672e-05	0.000202676	0.00021972	Down
Glyma.05G216000	216.383	78.8958	147.639	-1.45675	0.267971	-5.43623	5.44185e-08	1.31429e-06	1.42481e-06	Down
Glyma.06G031900	383.079	139.249	261.164	-1.45877	0.210011	-6.94614	3.75409e-12	1.28601e-10	1.39416e-10	Down
Glyma.18G277500	147.824	54.0071	100.916	-1.45963	0.328842	-4.43871	9.05001e-06	0.000160116	0.000173581	Down
Glyma.03G205400	74.9602	27.1187	51.0394	-1.4608	0.343829	-4.24864	2.15075e-05	0.00035554	0.00038544	Down
Glyma.05G222800	279.718	101.436	190.577	-1.46269	0.189479	-7.71954	1.16754e-14	4.73721e-13	5.1356e-13	Down
Glyma.04G087100	148.176	53.8581	101.017	-1.46359	0.250372	-5.84567	5.04531e-09	1.34875e-07	1.46218e-07	Down
Glyma.20G091300	217.44	78.8576	148.149	-1.46582	0.224698	-6.52352	6.86764e-11	2.13253e-09	2.31187e-09	Down
Glyma.15G233700	153.364	55.6877	104.526	-1.46604	0.234768	-6.24463	4.24812e-10	1.24302e-08	1.34755e-08	Down
Glyma.16G209800	825.697	298.749	562.223	-1.46651	0.1782	-8.22955	1.87918e-16	8.43021e-15	9.13917e-15	Down
Glyma.10G164200	115.381	41.5788	78.4801	-1.47314	0.25582	-5.7585	8.48645e-09	2.2215e-07	2.40833e-07	Down
Glyma.08G241000	130.205	46.8531	88.5293	-1.47527	0.271528	-5.43321	5.53502e-08	1.33591e-06	1.44825e-06	Down
Glyma.16G021400	122.376	43.772	83.074	-1.47626	0.277408	-5.32163	1.02843e-07	2.40737e-06	2.60983e-06	Down
Glyma.07G000800	55.7817	20.0626	37.9221	-1.47868	0.348656	-4.24108	2.22448e-05	0.000366071	0.000396857	Down
Glyma.18G259100	240.716	85.9037	163.31	-1.48409	0.193086	-7.68618	1.51594e-14	6.10339e-13	6.61667e-13	Down
Glyma.02G046000	229.264	82.4601	155.862	-1.48478	0.227043	-6.53965	6.16614e-11	1.92452e-09	2.08637e-09	Down
Glyma.10G099400	80.223	28.6649	54.4439	-1.48815	0.324042	-4.59247	4.38037e-06	8.14036e-05	8.82494e-05	Down
Glyma.19G244100	82.3568	29.3598	55.8583	-1.49041	0.297193	-5.01495	5.30459e-07	1.13946e-05	1.23528e-05	Down
Glyma.20G145300	38.7472	13.7849	26.266	-1.49543	0.431752	-3.46363	0.000532941	0.00641021	0.00694929	Down
Glyma.08G240500	362.373	128.411	245.392	-1.49846	0.175116	-8.55695	1.15893e-17	5.56119e-16	6.02887e-16	Down
Glyma.09G187700	218.825	77.2112	148.018	-1.4994	0.306799	-4.88724	1.0226e-06	2.10854e-05	2.28587e-05	Down
Glyma.06G019200	422.367	149.616	285.992	-1.50022	0.21525	-6.96967	3.17678e-12	1.09751e-10	1.1898e-10	Down
Glyma.06G304900	305.27	108.395	206.833	-1.50109	0.215126	-6.97773	2.99984e-12	1.03834e-10	1.12566e-10	Down
Glyma.04G201000	42.3603	14.9702	28.6653	-1.50301	0.389268	-3.86111	0.000112872	0.00162146	0.00175782	Down
Glyma.09G150000	105.498	37.4331	71.4654	-1.50634	0.2857	-5.27243	1.34626e-07	3.10362e-06	3.36463e-06	Down
Glyma.05G088100	1798.85	631.028	1214.94	-1.50986	0.151696	-9.95319	2.44225e-23	1.53237e-21	1.66124e-21	Down
Glyma.20G201400	513.654	179.532	346.593	-1.5115	0.199854	-7.56299	3.93898e-14	1.53347e-12	1.66243e-12	Down
Glyma.01G069600	100.979	35.5409	68.2601	-1.51188	0.3338	-4.52929	5.91834e-06	0.000108331	0.000117441	Down
Glyma.05G126100	1282.97	450.469	866.719	-1.51203	0.177607	-8.51336	1.6896e-17	8.03373e-16	8.70934e-16	Down
Glyma.13G331500	220.653	77.6275	149.14	-1.51215	0.209355	-7.2229	5.08913e-13	1.85284e-11	2.00866e-11	Down
Glyma.11G028400	497.343	174.217	335.78	-1.51272	0.176426	-8.57425	9.97318e-18	4.81097e-16	5.21557e-16	Down
Glyma.01G223100	261.421	91.4595	176.44	-1.51297	0.187472	-8.07041	7.0061e-16	3.06765e-14	3.32563e-14	Down
Glyma.03G119700	330.105	115.266	222.685	-1.51476	0.210149	-7.20804	5.6762e-13	2.05633e-11	2.22926e-11	Down
Glyma.15G115000	421.47	147.784	284.627	-1.51649	0.201404	-7.52963	5.08859e-14	1.97471e-12	2.14078e-12	Down
Glyma.11G149200	294.029	103.112	198.57	-1.51747	0.229304	-6.61774	3.64726e-11	1.15614e-09	1.25337e-09	Down
Glyma.19G153300	73.5273	25.9007	49.714	-1.51801	0.350202	-4.33467	1.45978e-05	0.000249798	0.000270805	Down
Glyma.18G291600	852.622	297.763	575.192	-1.5204	0.158657	-9.58296	9.43027e-22	5.6177e-20	6.09014e-20	Down
Glyma.18G027600	33.6442	11.6262	22.6352	-1.52252	0.444927	-3.42196	0.000621722	0.00732369	0.00793959	Down
Glyma.16G037900	835.649	290.738	563.194	-1.52658	0.223864	-6.81923	9.15312e-12	3.05246e-10	3.30917e-10	Down
Glyma.13G091500	67.1052	23.1429	45.1241	-1.52715	0.353956	-4.31452	1.59949e-05	0.000272428	0.000295338	Down
Glyma.10G236000	42.8668	14.8615	28.8641	-1.52996	0.430853	-3.551	0.000383775	0.0047945	0.00519771	Down
Glyma.09G282500	99.7965	34.5529	67.1747	-1.53392	0.291606	-5.26026	1.43851e-07	3.30586e-06	3.58388e-06	Down
Glyma.18G263300	141.734	48.7247	95.2296	-1.5345	0.285551	-5.37384	7.70756e-08	1.83002e-06	1.98392e-06	Down
Glyma.07G038500	64.7775	22.3308	43.5541	-1.53455	0.392803	-3.90666	9.35823e-05	0.0013653	0.00148012	Down
Glyma.17G212400	210.563	72.4385	141.501	-1.54181	0.203529	-7.57536	3.58128e-14	1.40019e-12	1.51794e-12	Down
Glyma.07G046900	209.27	72.0033	140.637	-1.54484	0.276775	-5.58156	2.38366e-08	5.94158e-07	6.44125e-07	Down
Glyma.05G190100	54.922	19.0302	36.9761	-1.54563	0.373239	-4.14113	3.45606e-05	0.000549913	0.000596159	Down
Glyma.20G154700	63.8256	21.9716	42.8986	-1.54621	0.333031	-4.64285	3.43629e-06	6.51522e-05	7.06313e-05	Down
Glyma.06G309300	133.886	45.4504	89.6683	-1.5493	0.273644	-5.66173	1.49858e-08	3.8029e-07	4.12272e-07	Down
Glyma.07G142000	1452.13	496.467	974.297	-1.54936	0.150459	-10.2975	7.23219e-25	4.9272e-23	5.34157e-23	Down
Glyma.09G010300	33.9853	11.7003	22.8428	-1.55054	0.454847	-3.40893	0.000652185	0.00762839	0.00826992	Down
Glyma.14G093100	358.907	122.818	240.863	-1.55159	0.310593	-4.99556	5.86659e-07	1.24916e-05	1.35421e-05	Down
Glyma.10G170600	157.766	54.0686	105.917	-1.55194	0.248775	-6.23833	4.42259e-10	1.29303e-08	1.40177e-08	Down
Glyma.11G173800	114.353	39.2635	76.8085	-1.5567	0.305305	-5.09885	3.41731e-07	7.53108e-06	8.16443e-06	Down
Glyma.14G092800	512.624	173.907	343.265	-1.5593	0.232705	-6.70073	2.07388e-11	6.74371e-10	7.31084e-10	Down
Glyma.20G036400	349.912	118.728	234.32	-1.56037	0.20578	-7.58269	3.38458e-14	1.32898e-12	1.44074e-12	Down
Glyma.15G202600	3695.52	1252.42	2473.97	-1.5619	0.152153	-10.2653	1.00998e-24	6.79218e-23	7.36338e-23	Down
Glyma.07G038300	75.4169	25.8057	50.6113	-1.56213	0.352397	-4.43287	9.29881e-06	0.000164199	0.000178008	Down
Glyma.02G006800	454.019	153.169	303.594	-1.56278	0.189171	-8.2612	1.44213e-16	6.50954e-15	7.05698e-15	Down
Glyma.20G184800	345.21	116.531	230.87	-1.56335	0.202678	-7.71347	1.22442e-14	4.95698e-13	5.37385e-13	Down
Glyma.20G002900	142.39	48.1453	95.2676	-1.56396	0.25777	-6.06727	1.30106e-09	3.65186e-08	3.95898e-08	Down
Glyma.09G236200	1711.4	575.974	1143.69	-1.56986	0.177983	-8.82024	1.14219e-18	5.80103e-17	6.28888e-17	Down
Glyma.14G049600	198.843	66.5514	132.697	-1.57	0.229436	-6.84286	7.76249e-12	2.59344e-10	2.81154e-10	Down
Glyma.02G052000	120.446	40.6917	80.5691	-1.57102	0.260606	-6.02832	1.65676e-09	4.62183e-08	5.01052e-08	Down
Glyma.11G139800	232.913	78.3156	155.614	-1.57367	0.221582	-7.10197	1.2299e-12	4.36891e-11	4.73633e-11	Down
Glyma.19G114700	3218.49	1078.75	2148.62	-1.57716	0.474658	-3.32273	0.000891413	0.00997066	0.0108092	Down
Glyma.18G113300	69.5197	23.2218	46.3707	-1.57939	0.315286	-5.0094	5.45997e-07	1.16871e-05	1.267e-05	Down
Glyma.08G279300	386.353	129.402	257.877	-1.58286	0.196316	-8.06281	7.45574e-16	3.25282e-14	3.52638e-14	Down
Glyma.07G267600	33.3104	11.0552	22.1828	-1.58891	0.480582	-3.30622	0.00094564	0.0105095	0.0113933	Down
Glyma.20G110100	261.271	87.0484	174.16	-1.58973	0.242511	-6.55527	5.55429e-11	1.74549e-09	1.89228e-09	Down
Glyma.17G111000	216.018	72.1373	144.078	-1.58977	0.214059	-7.4268	1.11253e-13	4.23632e-12	4.59258e-12	Down
Glyma.01G153100	75.7207	24.8917	50.3062	-1.59516	0.339398	-4.69995	2.60219e-06	5.01977e-05	5.44193e-05	Down
Glyma.14G018600	28.8396	9.54328	19.1914	-1.60017	0.4806	-3.32953	0.000869935	0.00976858	0.0105901	Down
Glyma.12G044400	140.937	46.6204	93.7785	-1.60096	0.257293	-6.22231	4.89884e-10	1.42543e-08	1.5453e-08	Down
Glyma.15G138500	121.833	40.1067	80.9699	-1.60637	0.255431	-6.28889	3.19749e-10	9.46214e-09	1.02579e-08	Down
Glyma.10G092600	158.116	51.6366	104.876	-1.60764	0.330553	-4.86348	1.1534e-06	2.3596e-05	2.55804e-05	Down
Glyma.20G244300	139.688	45.6194	92.6538	-1.60772	0.242576	-6.6277	3.40962e-11	1.08457e-09	1.17578e-09	Down
Glyma.06G088800	36.6779	11.9004	24.2892	-1.61029	0.436712	-3.68731	0.00022664	0.00302162	0.00327573	Down
Glyma.04G006900	61.6559	20.1617	40.9088	-1.6105	0.337874	-4.76659	1.87374e-06	3.72068e-05	4.03358e-05	Down
Glyma.12G134300	345.74	113.096	229.418	-1.61269	0.172416	-9.35353	8.47725e-21	4.88271e-19	5.29333e-19	Down
Glyma.02G293900	51.6943	16.7766	34.2354	-1.61305	0.414026	-3.89602	9.77867e-05	0.00142323	0.00154292	Down
Glyma.13G085700	135.361	43.946	89.6535	-1.61345	0.345801	-4.66584	3.07354e-06	5.87318e-05	6.36711e-05	Down
Glyma.05G000900	757.024	246.77	501.897	-1.6169	0.183266	-8.8227	1.11735e-18	5.68277e-17	6.16067e-17	Down
Glyma.20G240800	68.204	22.3907	45.2974	-1.62053	0.334239	-4.84842	1.2445e-06	2.53461e-05	2.74777e-05	Down
Glyma.08G153700	3769.14	1224.91	2497.03	-1.62234	0.242262	-6.69664	2.13262e-11	6.92854e-10	7.51122e-10	Down
Glyma.20G213100	293.435	95.0242	194.229	-1.62267	0.207795	-7.80899	5.76468e-15	2.40033e-13	2.60219e-13	Down
Glyma.12G224400	168.977	54.9385	111.958	-1.62613	0.248497	-6.54386	5.99522e-11	1.87438e-09	2.03201e-09	Down
Glyma.U041200	57.9135	18.9408	38.4271	-1.62665	0.412827	-3.94028	8.1388e-05	0.00120619	0.00130762	Down
Glyma.08G295600	213.847	69.2189	141.533	-1.62982	0.324501	-5.02255	5.09902e-07	1.09918e-05	1.19162e-05	Down
Glyma.12G083000	58.6227	19.012	38.8174	-1.63495	0.399607	-4.0914	4.28768e-05	0.000669689	0.000726008	Down
Glyma.01G226200	1677.71	539.46	1108.59	-1.6362	0.143047	-11.4382	2.6944e-30	2.14828e-28	2.32895e-28	Down
Glyma.15G155800	125.709	40.3245	83.0166	-1.6389	0.271036	-6.04681	1.47745e-09	4.13741e-08	4.48536e-08	Down
Glyma.06G235900	3834.59	1228.36	2531.48	-1.64175	0.131029	-12.5297	5.13579e-36	4.88395e-34	5.29468e-34	Down
Glyma.08G231000	189.759	61.008	125.384	-1.64431	0.231428	-7.10505	1.20283e-12	4.28525e-11	4.64563e-11	Down
Glyma.18G192800	711.339	227.68	469.509	-1.64458	0.156196	-10.5289	6.35571e-26	4.45473e-24	4.82936e-24	Down
Glyma.13G067900	48.3399	15.5106	31.9252	-1.65211	0.419225	-3.94086	8.11897e-05	0.00120423	0.0013055	Down
Glyma.08G027000	4162.91	1323.78	2743.34	-1.65223	0.177862	-9.28936	1.55212e-20	8.7874e-19	9.52641e-19	Down
Glyma.16G020200	192.789	61.1848	126.987	-1.66127	0.231575	-7.17378	7.29527e-13	2.62983e-11	2.85099e-11	Down
Glyma.02G172800	733.677	232.105	482.891	-1.66368	0.18016	-9.23447	2.59576e-20	1.44938e-18	1.57127e-18	Down
Glyma.08G008900	43.1197	13.6338	28.3768	-1.66406	0.395554	-4.2069	2.589e-05	0.000420921	0.00045632	Down
Glyma.13G196700	100.2	31.6079	65.904	-1.66658	0.272063	-6.12571	9.02807e-10	2.57561e-08	2.79221e-08	Down
Glyma.01G109800	135.975	42.3504	89.1626	-1.67574	0.317142	-5.2839	1.26461e-07	2.92462e-06	3.17057e-06	Down
Glyma.14G186000	48.3481	14.9727	31.6604	-1.6771	0.400076	-4.19195	2.76568e-05	0.000447471	0.000485103	Down
Glyma.18G288800	133.381	41.3533	87.3674	-1.67958	0.298176	-5.63284	1.77262e-08	4.47035e-07	4.8463e-07	Down
Glyma.09G045100	117.361	36.4904	76.9256	-1.68276	0.265881	-6.329	2.46761e-10	7.41034e-09	8.03353e-09	Down
Glyma.15G067800	298.721	92.5998	195.66	-1.6944	0.205622	-8.24039	1.71651e-16	7.72894e-15	8.37893e-15	Down
Glyma.18G230500	2051.94	630.509	1341.23	-1.70403	0.158907	-10.7234	7.90016e-27	5.67894e-25	6.15653e-25	Down
Glyma.04G104100	5696.39	1745.86	3721.12	-1.70569	0.232804	-7.32672	2.35845e-13	8.7524e-12	9.48846e-12	Down
Glyma.03G205300	368.986	113.185	241.086	-1.70614	0.182985	-9.32391	1.12127e-20	6.44812e-19	6.99039e-19	Down
Glyma.08G081100	832.474	254.825	543.649	-1.70994	0.178242	-9.59337	8.52557e-22	5.08706e-20	5.51487e-20	Down
Glyma.02G292300	795.153	243.236	519.195	-1.71093	0.16246	-10.5314	6.18979e-26	4.34678e-24	4.71233e-24	Down
Glyma.20G217100	523.798	160.001	341.899	-1.71251	0.171678	-9.97508	1.95948e-23	1.24442e-21	1.34908e-21	Down
Glyma.04G199400	87.3585	26.8392	57.0989	-1.71984	0.320118	-5.37252	7.76451e-08	1.83995e-06	1.99469e-06	Down
Glyma.05G042400	212.265	64.4177	138.341	-1.72312	0.227111	-7.58715	3.27009e-14	1.28957e-12	1.39802e-12	Down
Glyma.06G218900	212.072	64.2035	138.138	-1.72625	0.207443	-8.32157	8.68029e-17	3.97216e-15	4.30621e-15	Down
Glyma.13G292800	551.658	166.512	359.085	-1.73294	0.202884	-8.54151	1.32484e-17	6.32406e-16	6.8559e-16	Down
Glyma.06G019100	92.1684	27.8459	60.0072	-1.7336	0.291096	-5.95542	2.59404e-09	7.11695e-08	7.71547e-08	Down
Glyma.08G106700	26.9362	8.1022	17.5192	-1.73591	0.519174	-3.3436	0.000826989	0.00936989	0.0101579	Down
Glyma.02G219800	73.9556	21.7852	47.8704	-1.74024	0.375072	-4.63974	3.4884e-06	6.60373e-05	7.15909e-05	Down
Glyma.08G235700	39.4381	11.6483	25.5432	-1.74611	0.445527	-3.91921	8.88383e-05	0.00130495	0.00141469	Down
Glyma.05G011000	31.1922	9.47644	20.3343	-1.74654	0.510445	-3.42161	0.000622513	0.00733063	0.00794712	Down
Glyma.08G200600	26.1587	7.64882	16.9037	-1.74801	0.529228	-3.30294	0.000956774	0.0106035	0.0114952	Down
Glyma.09G199400	600.334	178.087	389.211	-1.74935	0.184089	-9.50274	2.04445e-21	1.20027e-19	1.30121e-19	Down
Glyma.01G076200	101.901	30.3298	66.1152	-1.7511	0.299259	-5.85146	4.87272e-09	1.30452e-07	1.41423e-07	Down
Glyma.02G110300	133.977	39.9588	86.9678	-1.75327	0.341933	-5.12752	2.93578e-07	6.51706e-06	7.06514e-06	Down
Glyma.03G119300	200.223	59.7114	129.967	-1.75499	0.257263	-6.82179	8.99132e-12	3.00124e-10	3.25364e-10	Down
Glyma.08G255800	1203.76	356.444	780.102	-1.75603	0.130568	-13.4492	3.11362e-41	3.55313e-39	3.85194e-39	Down
Glyma.02G035000	605.327	178.626	391.976	-1.76083	0.162782	-10.8171	2.85616e-27	2.07766e-25	2.25238e-25	Down
Glyma.19G234100	99.2462	29.2999	64.273	-1.76123	0.307551	-5.72664	1.02438e-08	2.65489e-07	2.87816e-07	Down
Glyma.20G085100	26.2384	7.85374	17.0461	-1.76556	0.529166	-3.3365	0.000848398	0.00955908	0.010363	Down
Glyma.13G228400	122.954	36.1055	79.5296	-1.77165	0.261986	-6.76239	1.35732e-11	4.46534e-10	4.84087e-10	Down
Glyma.03G013500	25.7188	7.55579	16.6373	-1.77185	0.528334	-3.35366	0.000797491	0.00909209	0.00985672	Down
Glyma.10G157500	89.0527	25.8291	57.4409	-1.77539	0.333287	-5.32691	9.98979e-08	2.34295e-06	2.53998e-06	Down
Glyma.18G199300	57.6803	16.7141	37.1972	-1.78148	0.511304	-3.4842	0.000493617	0.00599448	0.0064986	Down
Glyma.10G217100	65.9785	19.1816	42.58	-1.78887	0.384668	-4.65044	3.31228e-06	6.30299e-05	6.83306e-05	Down
Glyma.16G007500	131.427	38.1961	84.8114	-1.78889	0.296307	-6.03729	1.56725e-09	4.38553e-08	4.75434e-08	Down
Glyma.08G255700	127.748	36.8649	82.3064	-1.79085	0.329621	-5.43304	5.54008e-08	1.33624e-06	1.44862e-06	Down
Glyma.08G308600	54.305	15.7566	35.0308	-1.79441	0.396528	-4.52531	6.03071e-06	0.000110002	0.000119253	Down
Glyma.18G045100	976.159	281.063	628.611	-1.79598	0.141417	-12.6999	5.92038e-37	5.8278e-35	6.31791e-35	Down
Glyma.05G085200	51.481	14.9618	33.2214	-1.79964	0.454811	-3.9569	7.593e-05	0.00113404	0.00122941	Down
Glyma.13G179200	62.171	18.0199	40.0955	-1.80354	0.408914	-4.41057	1.03099e-05	0.000180743	0.000195943	Down
Glyma.17G123100	40.6623	11.5473	26.1048	-1.80486	0.443058	-4.07364	4.62834e-05	0.000717813	0.000778179	Down
Glyma.20G123500	30.8643	8.71906	19.7917	-1.80635	0.522069	-3.45999	0.000540199	0.0064847	0.00703005	Down
Glyma.11G044400	33.8977	9.76112	21.8294	-1.8074	0.458182	-3.94473	7.98889e-05	0.00118701	0.00128684	Down
Glyma.03G248100	197.606	56.1339	126.87	-1.81267	0.230098	-7.87784	3.33086e-15	1.40292e-13	1.5209e-13	Down
Glyma.08G128500	738.869	210.483	474.676	-1.81345	0.164169	-11.0463	2.28526e-28	1.72776e-26	1.87306e-26	Down
Glyma.10G103200	278.893	78.9144	178.904	-1.81889	0.21436	-8.4852	2.1535e-17	1.01733e-15	1.10288e-15	Down
Glyma.20G017900	81.8418	23.1227	52.4823	-1.81976	0.479701	-3.79354	0.000148516	0.00207177	0.00224601	Down
Glyma.05G103900	118.672	33.6155	76.1437	-1.82599	0.273726	-6.67086	2.54317e-11	8.19673e-10	8.88606e-10	Down
Glyma.11G088900	165.155	46.3112	105.733	-1.8264	0.292041	-6.25393	4.00245e-10	1.17869e-08	1.27781e-08	Down
Glyma.10G193400	199.053	56.0594	127.556	-1.82712	0.232222	-7.86797	3.60431e-15	1.50939e-13	1.63632e-13	Down
Glyma.05G245400	23.8863	6.74928	15.3178	-1.83043	0.538707	-3.39783	0.00067922	0.0079041	0.00856882	Down
Glyma.16G075600	38.7277	10.9103	24.819	-1.83148	0.430311	-4.25618	2.07946e-05	0.000344848	0.000373849	Down
Glyma.02G085700	24.954	7.09193	16.023	-1.83158	0.52866	-3.46457	0.000531077	0.0063899	0.00692727	Down
Glyma.15G172300	72.4419	20.1959	46.3189	-1.83947	0.323623	-5.68398	1.31594e-08	3.35808e-07	3.64049e-07	Down
Glyma.02G020500	119.9	33.5072	76.7034	-1.84059	0.282363	-6.51851	7.10101e-11	2.20312e-09	2.3884e-09	Down
Glyma.04G121300	443.659	123.928	283.793	-1.84119	0.164172	-11.215	3.44012e-29	2.6615e-27	2.88533e-27	Down
Glyma.13G362400	428.648	119.683	274.165	-1.84227	0.180923	-10.1826	2.37059e-24	1.56541e-22	1.69705e-22	Down
Glyma.15G020800	42.3672	11.8477	27.1075	-1.84386	0.414931	-4.44378	8.83912e-06	0.000156993	0.000170196	Down
Glyma.17G068400	298.265	82.9567	190.611	-1.84592	0.202882	-9.09845	9.1629e-20	4.98661e-18	5.40598e-18	Down
Glyma.04G104300	231.12	63.852	147.486	-1.84715	0.259684	-7.11306	1.13501e-12	4.05152e-11	4.39224e-11	Down
Glyma.18G208100	52.6654	14.7101	33.6877	-1.84947	0.388125	-4.76513	1.88735e-06	3.74567e-05	4.06067e-05	Down
Glyma.06G303300	851.545	235.875	543.71	-1.84985	0.274915	-6.72881	1.71056e-11	5.58717e-10	6.05704e-10	Down
Glyma.18G137500	1095.55	303.301	699.423	-1.85475	0.249196	-7.44296	9.84524e-14	3.76459e-12	4.08119e-12	Down
Glyma.08G207100	258.209	70.7611	164.485	-1.85928	0.34038	-5.46237	4.69822e-08	1.14224e-06	1.2383e-06	Down
Glyma.04G003600	54.8259	15.0669	34.9464	-1.86142	0.399241	-4.66241	3.12526e-06	5.96265e-05	6.46409e-05	Down
Glyma.09G059400	214.438	58.678	136.558	-1.86205	0.267252	-6.96741	3.22838e-12	1.11113e-10	1.20457e-10	Down
Glyma.09G066300	58.446	15.9242	37.1851	-1.86243	0.375518	-4.95963	7.06269e-07	1.48479e-05	1.60966e-05	Down
Glyma.04G037900	52.94	14.3175	33.6287	-1.86732	0.50431	-3.70272	0.000213298	0.00285626	0.00309646	Down
Glyma.02G274700	73.8755	20.0932	46.9844	-1.86781	0.326559	-5.71967	1.06731e-08	2.75831e-07	2.99028e-07	Down
Glyma.14G220800	2497.58	681.782	1589.68	-1.87211	0.253298	-7.39095	1.4578e-13	5.50541e-12	5.9684e-12	Down
Glyma.09G032100	61.7728	16.7407	39.2567	-1.87401	0.387407	-4.8373	1.31615e-06	2.67158e-05	2.89625e-05	Down
Glyma.03G159600	185.022	50.6441	117.833	-1.87721	0.28643	-6.55382	5.60822e-11	1.76092e-09	1.90901e-09	Down
Glyma.13G069500	111.569	30.1894	70.8793	-1.87909	0.311396	-6.03441	1.5954e-09	4.46089e-08	4.83604e-08	Down
Glyma.14G220600	47.069	12.6904	29.8797	-1.8813	0.424717	-4.42955	9.44306e-06	0.000166666	0.000180682	Down
Glyma.15G070300	43.3583	11.7063	27.5323	-1.88965	0.50505	-3.7415	0.000182923	0.00250461	0.00271524	Down
Glyma.07G265500	146.811	39.9182	93.3647	-1.8905	0.311145	-6.07596	1.2325e-09	3.47277e-08	3.76482e-08	Down
Glyma.01G123100	77.5506	21.0958	49.3232	-1.89093	0.39099	-4.83627	1.32301e-06	2.68253e-05	2.90813e-05	Down
Glyma.16G078400	385.968	103.663	244.815	-1.89135	0.184406	-10.2565	1.10677e-24	7.41575e-23	8.0394e-23	Down
Glyma.12G151200	108.824	29.0362	68.9302	-1.89446	0.281057	-6.74048	1.57867e-11	5.16098e-10	5.59501e-10	Down
Glyma.17G196300	414.985	111.816	263.401	-1.89549	0.203814	-9.3001	1.40318e-20	7.99375e-19	8.66601e-19	Down
Glyma.02G241800	38.6064	10.4243	24.5153	-1.89642	0.459901	-4.12355	3.73079e-05	0.000589262	0.000638817	Down
Glyma.03G088800	374.795	100.473	237.634	-1.90545	0.215514	-8.8414	9.4525e-19	4.84799e-17	5.2557e-17	Down
Glyma.11G180600	41.2862	10.9163	26.1013	-1.91025	0.432512	-4.41664	1.00249e-05	0.000176	0.000190801	Down
Glyma.18G023600	34.7303	9.24894	21.9896	-1.91063	0.517694	-3.69066	0.000223673	0.00298425	0.00323522	Down
Glyma.14G188700	128.376	34.025	81.2007	-1.91793	0.270809	-7.08223	1.41851e-12	5.02911e-11	5.45205e-11	Down
Glyma.08G070500	70.8046	18.392	44.5983	-1.93134	0.350365	-5.51236	3.54061e-08	8.7242e-07	9.45788e-07	Down
Glyma.08G194900	491.295	127.988	309.641	-1.93605	0.244711	-7.91156	2.54184e-15	1.07931e-13	1.17007e-13	Down
Glyma.16G049500	904.279	235.616	569.947	-1.93825	0.181067	-10.7046	9.68336e-27	6.9471e-25	7.53134e-25	Down
Glyma.20G081400	85.7142	22.3823	54.0482	-1.94299	0.373692	-5.19943	1.999e-07	4.51158e-06	4.89099e-06	Down
Glyma.16G099600	140.347	36.7119	88.5296	-1.94435	0.267321	-7.27348	3.50337e-13	1.28705e-11	1.39529e-11	Down
Glyma.05G050100	220.541	56.909	138.725	-1.94493	0.312446	-6.22485	4.82024e-10	1.4048e-08	1.52294e-08	Down
Glyma.06G099700	22.3963	5.90853	14.1524	-1.94623	0.573413	-3.39412	0.000688506	0.00799179	0.00866388	Down
Glyma.19G018300	166.059	42.451	104.255	-1.95488	0.314839	-6.20914	5.3274e-10	1.54275e-08	1.67249e-08	Down
Glyma.18G165000	152.095	39.4415	95.7681	-1.95614	0.252136	-7.75825	8.61064e-15	3.53695e-13	3.8344e-13	Down
Glyma.12G207600	420.286	107.833	264.06	-1.95889	0.275942	-7.0989	1.25749e-12	4.46258e-11	4.83787e-11	Down
Glyma.20G226600	94.5779	24.5256	59.5518	-1.95919	0.308531	-6.35006	2.15236e-10	6.50645e-09	7.05362e-09	Down
Glyma.06G169500	95.6671	24.6927	60.1799	-1.9676	0.301345	-6.52941	6.6029e-11	2.05382e-09	2.22654e-09	Down
Glyma.05G178300	163.779	42.1425	102.961	-1.9687	0.248005	-7.93812	2.05272e-15	8.76715e-14	9.50445e-14	Down
Glyma.12G017300	192.28	49.3274	120.803	-1.96898	0.224428	-8.77333	1.73454e-18	8.72455e-17	9.45827e-17	Down
Glyma.03G151300	187.721	48.1465	117.934	-1.9693	0.239247	-8.23124	1.85282e-16	8.3222e-15	9.02208e-15	Down
Glyma.17G061200	266.267	68.2413	167.254	-1.96948	0.209071	-9.42015	4.50441e-21	2.61091e-19	2.83048e-19	Down
Glyma.07G128400	1136.75	290.155	713.452	-1.97181	0.150512	-13.1007	3.26292e-39	3.50447e-37	3.79919e-37	Down
Glyma.18G279300	316.539	80.1637	198.351	-1.97996	0.534489	-3.7044	0.000211892	0.00283951	0.0030783	Down
Glyma.05G201400	44.4965	11.1563	27.8264	-1.98361	0.439067	-4.51779	6.24893e-06	0.000113755	0.000123321	Down
Glyma.14G063600	68.7295	17.4478	43.0886	-1.98845	0.343952	-5.78119	7.41726e-09	1.9486e-07	2.11248e-07	Down
Glyma.08G126700	38.5559	9.62826	24.0921	-1.99175	0.453024	-4.39657	1.09976e-05	0.000191693	0.000207814	Down
Glyma.13G293500	319.034	80.0793	199.557	-1.9944	0.275532	-7.23836	4.54157e-13	1.66177e-11	1.80152e-11	Down
Glyma.06G038900	35.48	8.85796	22.169	-1.99742	0.472338	-4.22878	2.34957e-05	0.000385615	0.000418045	Down
Glyma.12G005200	228.258	56.9843	142.621	-2.00249	0.211232	-9.48005	2.54163e-21	1.48977e-19	1.61505e-19	Down
Glyma.16G021700	21.4823	5.2961	13.3892	-2.00361	0.607654	-3.29729	0.000976228	0.0108027	0.0117112	Down
Glyma.19G070700	251.572	62.6201	157.096	-2.01178	0.246345	-8.16652	3.17404e-16	1.40834e-14	1.52678e-14	Down
Glyma.03G218400	50.0053	12.2491	31.1272	-2.02239	0.409339	-4.94062	7.78734e-07	1.6315e-05	1.7687e-05	Down
Glyma.05G003200	1727.72	424.71	1076.22	-2.02283	0.162443	-12.4525	1.35467e-35	1.26195e-33	1.36808e-33	Down
Glyma.20G126400	162.266	40.0165	101.141	-2.02558	0.308736	-6.56088	5.34914e-11	1.68247e-09	1.82396e-09	Down
Glyma.04G207600	93.218	22.6658	57.9419	-2.02923	0.324708	-6.24939	4.1207e-10	1.21058e-08	1.31239e-08	Down
Glyma.10G058800	352.847	85.8634	219.355	-2.03498	0.200773	-10.1357	3.83518e-24	2.49642e-22	2.70636e-22	Down
Glyma.08G135400	135.896	33.301	84.5988	-2.03512	0.255141	-7.97644	1.50618e-15	6.49366e-14	7.03977e-14	Down
Glyma.06G285700	135.203	32.4385	83.8206	-2.05596	0.290412	-7.07948	1.44691e-12	5.12483e-11	5.55581e-11	Down
Glyma.18G018600	701.334	168.488	434.911	-2.05639	0.183855	-11.1848	4.83809e-29	3.71161e-27	4.02375e-27	Down
Glyma.19G102700	27.2708	6.55961	16.9152	-2.05688	0.611232	-3.36513	0.000765076	0.00876357	0.00950057	Down
Glyma.14G038800	23.7131	5.61058	14.6618	-2.05816	0.567793	-3.62485	0.000289131	0.0037547	0.00407046	Down
Glyma.01G169200	404.842	96.6964	250.769	-2.06022	0.305101	-6.75259	1.45229e-11	4.7606e-10	5.16096e-10	Down
Glyma.18G097900	38.7282	9.15474	23.9415	-2.06782	0.468546	-4.41326	1.01824e-05	0.000178678	0.000193705	Down
Glyma.04G092200	140.738	33.5293	87.1339	-2.07147	0.268148	-7.72508	1.11782e-14	4.55068e-13	4.93338e-13	Down
Glyma.03G186300	89.7146	21.2923	55.5035	-2.07344	0.323308	-6.41319	1.42505e-10	4.36564e-09	4.73278e-09	Down
Glyma.07G048300	491.061	116.636	303.848	-2.07384	0.172354	-12.0324	2.4002e-33	2.07206e-31	2.24631e-31	Down
Glyma.03G192200	102.674	24.1954	63.4345	-2.07954	0.298393	-6.96915	3.18866e-12	1.10057e-10	1.19313e-10	Down
Glyma.09G237600	879.264	207.379	543.321	-2.08409	0.235117	-8.86403	7.71708e-19	3.99157e-17	4.32725e-17	Down
Glyma.04G241000	55.3189	13.1639	34.2414	-2.08627	0.402625	-5.18166	2.1992e-07	4.96036e-06	5.37752e-06	Down
Glyma.20G226100	67.8961	15.7848	41.8405	-2.10382	0.355558	-5.91694	3.27995e-09	8.8985e-08	9.64684e-08	Down
Glyma.07G101800	263.435	61.2927	162.364	-2.10599	0.228745	-9.20673	3.36214e-20	1.86305e-18	2.01973e-18	Down
Glyma.06G082000	195.271	45.1354	120.203	-2.10626	0.231985	-9.07931	1.09269e-19	5.91087e-18	6.40796e-18	Down
Glyma.12G044700	55.8424	13.0593	34.4508	-2.10657	0.399657	-5.27094	1.35727e-07	3.12702e-06	3.39e-06	Down
Glyma.01G043400	28.6047	6.56205	17.5834	-2.10776	0.521332	-4.04302	5.27671e-05	0.000810983	0.000879185	Down
Glyma.08G178600	107.238	25.0458	66.1421	-2.10902	0.303728	-6.94378	3.81749e-12	1.3065e-10	1.41637e-10	Down
Glyma.12G199900	95.8812	22.1314	59.0063	-2.11586	0.374997	-5.64236	1.67739e-08	4.2419e-07	4.59864e-07	Down
Glyma.10G212300	81.6034	18.7419	50.1727	-2.12651	0.386479	-5.50227	3.74936e-08	9.2199e-07	9.99527e-07	Down
Glyma.02G190000	602.852	137.655	370.254	-2.13231	0.205111	-10.3959	2.58843e-25	1.79018e-23	1.94073e-23	Down
Glyma.01G119000	34.5783	7.8159	21.1971	-2.13336	0.476046	-4.48142	7.41464e-06	0.000133643	0.000144882	Down
Glyma.07G053500	457.541	104.544	281.043	-2.13497	0.180246	-11.8448	2.29079e-32	1.89259e-30	2.05176e-30	Down
Glyma.14G212500	250.41	56.9489	153.68	-2.13498	0.245328	-8.70258	3.24436e-18	1.61384e-16	1.74956e-16	Down
Glyma.09G280700	141.681	32.4885	87.0848	-2.13511	0.265316	-8.04743	8.45523e-16	3.67571e-14	3.98483e-14	Down
Glyma.07G181700	177.295	40.314	108.804	-2.13745	0.290502	-7.35778	1.86996e-13	7.01801e-12	7.60821e-12	Down
Glyma.03G033600	88.5319	20.1935	54.3627	-2.14025	0.309073	-6.92473	4.36794e-12	1.48791e-10	1.61304e-10	Down
Glyma.10G087100	35.0583	8.03736	21.5478	-2.1416	0.482279	-4.44059	8.97111e-06	0.000159105	0.000172486	Down
Glyma.05G090100	214.823	48.4114	131.617	-2.14461	0.238515	-8.99152	2.43842e-19	1.29236e-17	1.40105e-17	Down
Glyma.06G105100	80.5712	18.0751	49.3232	-2.14505	0.330589	-6.48859	8.66461e-11	2.67913e-09	2.90444e-09	Down
Glyma.15G206300	91.8549	20.6114	56.2332	-2.14776	0.315087	-6.8164	9.33523e-12	3.11035e-10	3.37193e-10	Down
Glyma.15G265500	483.976	108.778	296.377	-2.15042	0.254814	-8.4392	3.19514e-17	1.49586e-15	1.62166e-15	Down
Glyma.13G046000	186.097	41.913	114.005	-2.15306	0.235099	-9.15811	5.28157e-20	2.90026e-18	3.14416e-18	Down
Glyma.05G167600	341.814	76.8971	209.356	-2.15794	0.196922	-10.9584	6.05927e-28	4.50645e-26	4.88543e-26	Down
Glyma.13G191400	32.7938	7.35204	20.0729	-2.16091	0.493101	-4.38229	1.1744e-05	0.000203732	0.000220865	Down
Glyma.04G184400	273.908	61.2178	167.563	-2.16423	0.20686	-10.4623	1.28715e-25	8.95289e-24	9.70581e-24	Down
Glyma.04G018800	26.9293	5.90492	16.4171	-2.1678	0.570639	-3.79889	0.000145343	0.00203041	0.00220117	Down
Glyma.15G272700	1189.75	265.255	727.501	-2.16842	0.216415	-10.0197	1.24829e-23	7.96921e-22	8.63941e-22	Down
Glyma.09G228300	1506.46	334.681	920.572	-2.17179	0.182925	-11.8726	1.64325e-32	1.36378e-30	1.47847e-30	Down
Glyma.06G078000	106.612	23.5001	65.0558	-2.17658	0.300949	-7.23239	4.74579e-13	1.73129e-11	1.87689e-11	Down
Glyma.10G277100	114.543	25.2742	69.9086	-2.17858	0.291114	-7.4836	7.23149e-14	2.77971e-12	3.01348e-12	Down
Glyma.U038100	47.6717	10.2979	28.9848	-2.18294	0.457173	-4.77486	1.7983e-06	3.58063e-05	3.88175e-05	Down
Glyma.06G059700	108.205	23.7658	65.9852	-2.18918	0.285682	-7.66299	1.81648e-14	7.28929e-13	7.9023e-13	Down
Glyma.16G130500	423.522	92.2773	257.9	-2.19464	0.214168	-10.2473	1.21751e-24	8.12796e-23	8.81151e-23	Down
Glyma.17G047700	208.779	45.1721	126.976	-2.1979	0.233856	-9.39853	5.53303e-21	3.19699e-19	3.46585e-19	Down
Glyma.01G142400	1135.85	247.276	691.565	-2.20046	0.489683	-4.49364	7.00151e-06	0.000126634	0.000137284	Down
Glyma.03G229800	909.484	197.363	553.423	-2.20151	0.248775	-8.84939	8.79995e-19	4.51966e-17	4.89975e-17	Down
Glyma.20G177900	572.547	124.569	348.558	-2.20276	0.17578	-12.5313	5.03123e-36	4.79701e-34	5.20043e-34	Down
Glyma.06G039100	25.7124	5.6766	15.6945	-2.21042	0.594866	-3.71582	0.000202543	0.0027353	0.00296534	Down
Glyma.06G177600	371.903	79.7479	225.825	-2.21836	0.246324	-9.00585	2.14003e-19	1.13752e-17	1.23318e-17	Down
Glyma.11G187400	76.7968	16.3336	46.5652	-2.22105	0.352987	-6.29216	3.13085e-10	9.27998e-09	1.00604e-08	Down
Glyma.14G021000	92.8526	20.0159	56.4343	-2.22403	0.324007	-6.86415	6.68898e-12	2.24093e-10	2.42939e-10	Down
Glyma.09G113000	24.1309	5.16081	14.6459	-2.22937	0.601478	-3.70649	0.000210152	0.00282324	0.00306066	Down
Glyma.19G022200	413.238	87.7691	250.504	-2.23015	0.303931	-7.3377	2.17298e-13	8.08052e-12	8.76008e-12	Down
Glyma.08G199600	268.421	57.085	162.753	-2.23938	0.224801	-9.96163	2.24356e-23	1.4199e-21	1.53931e-21	Down
Glyma.13G243800	40.3733	8.61194	24.4926	-2.24008	0.460534	-4.8641	1.1498e-06	2.35354e-05	2.55147e-05	Down
Glyma.08G026900	26.3695	5.45515	15.9123	-2.26092	0.563531	-4.01205	6.01927e-05	0.000917003	0.000994121	Down
Glyma.10G018800	56.3211	11.8654	34.0932	-2.27402	0.426636	-5.33011	9.81529e-08	2.30498e-06	2.49883e-06	Down
Glyma.15G084100	86.4612	17.9619	52.2116	-2.27489	0.339342	-6.70383	2.03029e-11	6.60785e-10	7.16356e-10	Down
Glyma.19G246100	379.4	78.2041	228.802	-2.27896	0.189127	-12.0499	1.94141e-33	1.67996e-31	1.82124e-31	Down
Glyma.12G051400	25.0411	5.08431	15.0627	-2.27941	0.574265	-3.96926	7.20948e-05	0.001081	0.00117191	Down
Glyma.20G087200	23.1739	4.76378	13.9688	-2.28233	0.683203	-3.34063	0.000835898	0.00945031	0.0102451	Down
Glyma.04G094400	123.826	25.4815	74.6538	-2.28339	0.275579	-8.28579	1.17328e-16	5.32017e-15	5.76759e-15	Down
Glyma.20G011100	110.798	22.6045	66.7013	-2.29756	0.311662	-7.37194	1.68158e-13	6.32404e-12	6.85588e-12	Down
Glyma.07G235500	181.092	36.674	108.883	-2.30701	0.26172	-8.81481	1.19893e-18	6.08075e-17	6.59213e-17	Down
Glyma.20G175000	220.409	44.4215	132.415	-2.30844	0.239236	-9.64921	4.95377e-22	2.99498e-20	3.24685e-20	Down
Glyma.11G114400	41.9087	8.41867	25.1637	-2.31202	0.460004	-5.02609	5.00585e-07	1.08182e-05	1.1728e-05	Down
Glyma.06G151000	109.905	22.0586	65.9816	-2.31434	0.288551	-8.02056	1.05263e-15	4.55978e-14	4.94325e-14	Down
Glyma.16G061400	134.162	26.8139	80.4881	-2.324	0.347127	-6.69495	2.1574e-11	7.00283e-10	7.59175e-10	Down
Glyma.16G150300	283.963	56.4528	170.208	-2.32434	0.25754	-9.02515	1.79452e-19	9.56647e-18	1.0371e-17	Down
Glyma.09G043500	183.182	36.7638	109.973	-2.32726	0.290019	-8.02451	1.01931e-15	4.4207e-14	4.79247e-14	Down
Glyma.03G233100	370.071	73.7926	221.932	-2.33312	0.196659	-11.8638	1.82489e-32	1.5111e-30	1.63818e-30	Down
Glyma.01G166900	24.541	4.78997	14.6655	-2.33463	0.596571	-3.91342	9.09991e-05	0.00133187	0.00144388	Down
Glyma.01G141900	83.0972	16.6131	49.8552	-2.33707	0.35047	-6.66839	2.58621e-11	8.31344e-10	9.01259e-10	Down
Glyma.19G033800	261.794	51.5779	156.686	-2.33929	0.254604	-9.18798	4.003e-20	2.21146e-18	2.39744e-18	Down
Glyma.20G219300	57.229	11.1624	34.1957	-2.34695	0.394921	-5.94282	2.80154e-09	7.65175e-08	8.29525e-08	Down
Glyma.U035800	34.9022	6.88457	20.8934	-2.34749	0.56005	-4.19157	2.77032e-05	0.000448024	0.000485702	Down
Glyma.06G094000	197.827	38.6217	118.225	-2.353	0.234489	-10.0346	1.07409e-23	6.88116e-22	7.45985e-22	Down
Glyma.01G208200	204.628	39.7894	122.209	-2.35437	0.291218	-8.08455	6.23938e-16	2.7451e-14	2.97596e-14	Down
Glyma.03G238800	418.914	81.0239	249.969	-2.36518	0.19833	-11.9255	8.71987e-33	7.32008e-31	7.93569e-31	Down
Glyma.18G024000	20.3647	3.9774	12.1711	-2.36603	0.635588	-3.72259	0.000197187	0.00267087	0.00289548	Down
Glyma.14G082600	577.55	111.439	344.494	-2.37717	0.181839	-13.0729	4.70228e-39	5.02085e-37	5.4431e-37	Down
Glyma.16G077900	160.529	30.7635	95.6462	-2.37885	0.249114	-9.54926	1.3062e-21	7.70574e-20	8.35378e-20	Down
Glyma.01G053600	90.6096	17.2006	53.9051	-2.38066	0.351375	-6.77526	1.24186e-11	4.10026e-10	4.44508e-10	Down
Glyma.15G114800	41.162	7.92663	24.5443	-2.38579	0.457372	-5.21631	1.82525e-07	4.13221e-06	4.47972e-06	Down
Glyma.07G001400	171.204	33.0103	102.107	-2.38914	0.266301	-8.97161	2.92214e-19	1.54425e-17	1.67412e-17	Down
Glyma.16G148800	127.42	24.5135	75.9666	-2.38918	0.284955	-8.38439	5.09885e-17	2.36288e-15	2.56159e-15	Down
Glyma.05G044400	165.973	31.57	98.7717	-2.39077	0.263516	-9.07257	1.16239e-19	6.25138e-18	6.77711e-18	Down
Glyma.20G089900	19.1654	3.68307	11.4242	-2.39334	0.675093	-3.5452	0.000392312	0.00488277	0.0052934	Down
Glyma.07G187000	825.202	157.142	491.172	-2.39459	0.163374	-14.6571	1.21351e-48	1.67221e-46	1.81284e-46	Down
Glyma.06G072000	301.118	57.0914	179.105	-2.39866	0.198352	-12.093	1.15033e-33	1.00254e-31	1.08685e-31	Down
Glyma.13G033500	39.1723	7.27554	23.2239	-2.41899	0.493709	-4.89964	9.60147e-07	1.98537e-05	2.15234e-05	Down
Glyma.04G069500	645.974	120.876	383.425	-2.41992	0.289334	-8.36376	6.0752e-17	2.80466e-15	3.04052e-15	Down
Glyma.04G218900	35.0599	6.51978	20.7898	-2.42023	0.576324	-4.19943	2.67588e-05	0.000434096	0.000470602	Down
Glyma.06G303800	252.178	47.2775	149.728	-2.42236	0.235509	-10.2857	8.17721e-25	5.51954e-23	5.98372e-23	Down
Glyma.20G175100	97.9194	18.2579	58.0886	-2.44063	0.321928	-7.58128	3.42162e-14	1.34064e-12	1.45338e-12	Down
Glyma.03G159900	60.077	11.1519	35.6144	-2.44905	0.401777	-6.09555	1.0906e-09	3.08008e-08	3.33911e-08	Down
Glyma.07G255800	50.3601	9.36572	29.8629	-2.45098	0.436274	-5.61798	1.93202e-08	4.86562e-07	5.27481e-07	Down
Glyma.15G257200	24.6202	4.35068	14.4854	-2.45348	0.646841	-3.79302	0.000148824	0.00207507	0.00224958	Down
Glyma.05G064600	20.4077	3.7797	12.0937	-2.45382	0.675532	-3.63243	0.000280767	0.00365909	0.00396681	Down
Glyma.08G068100	138.033	24.9174	81.4753	-2.4576	0.279686	-8.78698	1.53635e-18	7.75975e-17	8.41233e-17	Down
Glyma.13G329200	68.3245	12.4786	40.4015	-2.45992	0.405289	-6.06954	1.28276e-09	3.60328e-08	3.90631e-08	Down
Glyma.10G297400	507.402	91.4333	299.418	-2.47349	0.198111	-12.4854	8.96996e-36	8.42047e-34	9.12861e-34	Down
Glyma.07G269000	651.502	117.402	384.452	-2.47456	0.195682	-12.6459	1.17929e-36	1.14532e-34	1.24164e-34	Down
Glyma.19G140400	53.8181	9.59602	31.7071	-2.48045	0.434489	-5.70888	1.1372e-08	2.92445e-07	3.17039e-07	Down
Glyma.13G369300	406.779	72.3487	239.564	-2.48567	0.241789	-10.2803	8.64553e-25	5.82488e-23	6.31474e-23	Down
Glyma.07G022500	113.376	20.065	66.7205	-2.49276	0.31177	-7.99551	1.29042e-15	5.57e-14	6.03842e-14	Down
Glyma.19G230100	831.064	147.351	489.207	-2.49477	0.184547	-13.5183	1.21955e-41	1.40931e-39	1.52783e-39	Down
Glyma.01G195500	25.4036	4.42717	14.9154	-2.49792	0.617177	-4.04734	5.18036e-05	0.000796895	0.000863912	Down
Glyma.17G164200	60.614	10.5898	35.6019	-2.50556	0.45495	-5.50733	3.64324e-08	8.97102e-07	9.72547e-07	Down
Glyma.19G087200	22.6864	4.00558	13.346	-2.50777	0.676919	-3.70469	0.000211653	0.00283838	0.00307709	Down
Glyma.09G111900	141.946	24.9915	83.4686	-2.51264	0.280142	-8.96916	2.98792e-19	1.57673e-17	1.70933e-17	Down
Glyma.08G257000	98.1489	17.3688	57.7589	-2.51862	0.324878	-7.75251	9.00927e-15	3.68825e-13	3.99842e-13	Down
Glyma.11G007100	369.837	64.4918	217.165	-2.52351	0.204549	-12.337	5.7276e-35	5.16431e-33	5.59862e-33	Down
Glyma.13G231900	38.9453	6.74322	22.8443	-2.52605	0.515064	-4.90433	9.37463e-07	1.94287e-05	2.10626e-05	Down
Glyma.06G076600	381.932	66.1092	224.021	-2.52853	0.199099	-12.6999	5.92085e-37	5.8278e-35	6.31791e-35	Down
Glyma.11G234900	46.9039	7.97133	27.4376	-2.53116	0.523744	-4.83282	1.34613e-06	2.72337e-05	2.95239e-05	Down
Glyma.20G138100	33.5761	5.84612	19.7111	-2.53286	0.519859	-4.87221	1.10359e-06	2.26658e-05	2.45719e-05	Down
Glyma.09G224700	22.7874	3.92908	13.3582	-2.5365	0.647835	-3.91535	9.02737e-05	0.00132391	0.00143524	Down
Glyma.18G054600	105.955	17.9165	61.9356	-2.54198	0.369736	-6.87512	6.19356e-12	2.07877e-10	2.25359e-10	Down
Glyma.13G372400	131.352	22.6911	77.0218	-2.54366	0.298069	-8.53378	1.41641e-17	6.75233e-16	7.32019e-16	Down
Glyma.13G181000	199.029	33.8253	116.427	-2.55746	0.24841	-10.2953	7.39576e-25	5.01991e-23	5.44207e-23	Down
Glyma.18G009800	1237.67	210.393	724.031	-2.55842	0.164182	-15.5829	9.5168e-55	1.44802e-52	1.5698e-52	Down
Glyma.05G126000	858.416	145.065	501.741	-2.56676	0.201911	-12.7123	5.05261e-37	5.00016e-35	5.42067e-35	Down
Glyma.06G167000	244.955	41.1717	143.064	-2.57213	0.24158	-10.6471	1.7986e-26	1.28531e-24	1.3934e-24	Down
Glyma.01G197300	16.2951	2.68932	9.49221	-2.57484	0.742911	-3.46589	0.000528489	0.00636295	0.00689806	Down
Glyma.05G155500	70.1319	11.8452	40.9885	-2.59102	0.38869	-6.66603	2.62808e-11	8.44061e-10	9.15044e-10	Down
Glyma.08G162100	757.179	124.031	440.605	-2.61067	0.165683	-15.757	6.14525e-56	9.88573e-54	1.07171e-53	Down
Glyma.19G012100	31.9654	5.27957	18.6225	-2.6173	0.577812	-4.52967	5.90772e-06	0.000108191	0.000117289	Down
Glyma.U014000	67.4973	10.9244	39.2109	-2.62078	0.40394	-6.48805	8.69561e-11	2.68644e-09	2.91237e-09	Down
Glyma.03G004100	379.631	61.7034	220.667	-2.62508	0.198295	-13.2383	5.27534e-40	5.78497e-38	6.27147e-38	Down
Glyma.08G081000	1069.43	173.558	621.494	-2.62572	0.202552	-12.9632	1.9786e-38	2.05263e-36	2.22525e-36	Down
Glyma.06G214800	71.4785	11.65	41.5642	-2.63015	0.379656	-6.92771	4.27719e-12	1.45836e-10	1.581e-10	Down
Glyma.13G045700	31.9213	5.14067	18.531	-2.63197	0.544307	-4.83546	1.32838e-06	2.69193e-05	2.91831e-05	Down
Glyma.10G286500	635.255	102.288	368.772	-2.63772	0.202656	-13.0158	9.95086e-39	1.05326e-36	1.14184e-36	Down
Glyma.01G212700	306.685	49.3661	178.025	-2.64044	0.217322	-12.1499	5.74288e-34	5.04117e-32	5.46512e-32	Down
Glyma.14G025200	64.9472	10.5149	37.731	-2.64051	0.425127	-6.21112	5.26082e-10	1.52468e-08	1.6529e-08	Down
Glyma.02G151900	26.6044	4.16101	15.3827	-2.64626	0.627628	-4.21629	2.48354e-05	0.000404873	0.000438921	Down
Glyma.18G262600	45.9876	7.37218	26.6799	-2.64793	0.459663	-5.76059	8.38217e-09	2.19578e-07	2.38044e-07	Down
Glyma.13G299100	209.849	33.6376	121.743	-2.64799	0.236476	-11.1977	4.18414e-29	3.22346e-27	3.49455e-27	Down
Glyma.04G132000	118.866	19.1812	69.0236	-2.65024	0.339575	-7.80458	5.96979e-15	2.48008e-13	2.68864e-13	Down
Glyma.17G068800	117.42	18.4142	67.9171	-2.65269	0.381112	-6.96041	3.39293e-12	1.16666e-10	1.26478e-10	Down
Glyma.14G077100	55.4813	8.8016	32.1415	-2.65656	0.417959	-6.35603	2.07036e-10	6.27413e-09	6.80177e-09	Down
Glyma.11G233400	52.9965	8.53102	30.7637	-2.66367	0.485564	-5.48574	4.11753e-08	1.00642e-06	1.09106e-06	Down
Glyma.10G134400	76.926	12.4637	44.6948	-2.66435	0.420361	-6.33824	2.324e-10	7.01369e-09	7.60353e-09	Down
Glyma.07G050000	25.6904	4.01163	14.851	-2.68327	0.618762	-4.33651	1.44765e-05	0.000248071	0.000268933	Down
Glyma.06G317600	560.023	86.9945	323.509	-2.68455	0.180054	-14.9097	2.84857e-50	4.14428e-48	4.4928e-48	Down
Glyma.20G158500	524.449	81.565	303.007	-2.68597	0.244272	-10.9958	4.00185e-28	2.98846e-26	3.23978e-26	Down
Glyma.10G124500	240.319	37.7274	139.023	-2.68643	0.252444	-10.6417	1.9071e-26	1.36019e-24	1.47457e-24	Down
Glyma.05G213400	17.9259	2.77991	10.3529	-2.68684	0.77881	-3.44992	0.000560743	0.00669516	0.00725821	Down
Glyma.08G278700	235.673	36.5895	136.131	-2.68752	0.232879	-11.5404	8.25392e-31	6.69797e-29	7.26125e-29	Down
Glyma.11G060400	32.8397	5.06417	18.9519	-2.68919	0.5693	-4.72369	2.31608e-06	4.5228e-05	4.90316e-05	Down
Glyma.06G189400	103.303	16.0808	59.6918	-2.70432	0.356161	-7.59298	3.12628e-14	1.23419e-12	1.33798e-12	Down
Glyma.20G232600	26.2203	4.03981	15.1301	-2.71574	0.610458	-4.44869	8.63942e-06	0.000153745	0.000166675	Down
Glyma.15G024100	114.504	17.4357	65.9698	-2.71964	0.31545	-8.62146	6.6106e-18	3.24461e-16	3.51748e-16	Down
Glyma.17G008800	134.4	20.3771	77.3883	-2.72374	0.283919	-9.59339	8.52399e-22	5.08706e-20	5.51487e-20	Down
Glyma.02G046100	46.4564	7.15434	26.8054	-2.72432	0.464828	-5.86092	4.60303e-09	1.23323e-07	1.33694e-07	Down
Glyma.12G196200	85.1292	12.7589	48.944	-2.73697	0.346912	-7.88951	3.03368e-15	1.28071e-13	1.38841e-13	Down
Glyma.18G183700	35.2503	5.27758	20.264	-2.73928	0.7322	-3.74116	0.000183173	0.00250709	0.00271793	Down
Glyma.06G218600	117.625	17.7018	67.6632	-2.74176	0.318689	-8.60325	7.74932e-18	3.78824e-16	4.10683e-16	Down
Glyma.02G042800	1117.48	166.808	642.142	-2.74213	0.156127	-17.5634	4.69576e-69	1.00278e-66	1.08711e-66	Down
Glyma.03G074900	104.138	15.4768	59.8072	-2.74302	0.373838	-7.33744	2.17713e-13	8.08773e-12	8.76789e-12	Down
Glyma.13G120800	77.3243	11.4366	44.3804	-2.74936	0.377241	-7.28807	3.14428e-13	1.1598e-11	1.25733e-11	Down
Glyma.19G186200	57.1679	8.43881	32.8034	-2.7502	0.420618	-6.53848	6.21482e-11	1.93806e-09	2.10105e-09	Down
Glyma.01G004000	88.0256	13.1498	50.5877	-2.7555	0.361838	-7.6153	2.6307e-14	1.04192e-12	1.12954e-12	Down
Glyma.16G040900	252.949	37.1806	145.065	-2.75661	0.227264	-12.1296	7.36358e-34	6.43292e-32	6.97391e-32	Down
Glyma.10G237800	101.319	15.2199	58.2694	-2.75677	0.389795	-7.07236	1.52321e-12	5.37939e-11	5.83179e-11	Down
Glyma.07G002900	86.1495	12.6462	49.3978	-2.76042	0.360636	-7.65431	1.94359e-14	7.77373e-13	8.42749e-13	Down
Glyma.05G158800	750.447	110.294	430.37	-2.76879	0.196256	-14.1081	3.38746e-45	4.22184e-43	4.57689e-43	Down
Glyma.17G126900	114.636	16.9155	65.7757	-2.77473	0.311151	-8.91764	4.76342e-19	2.48494e-17	2.69392e-17	Down
Glyma.15G019400	74.6017	10.868	42.7349	-2.78136	0.383899	-7.24503	4.32357e-13	1.58518e-11	1.71849e-11	Down
Glyma.15G256000	29.4015	4.35429	16.8779	-2.78692	0.693663	-4.01768	5.87732e-05	0.000897297	0.000972757	Down
Glyma.19G079400	347.32	50.0607	198.69	-2.78982	0.227504	-12.2627	1.4361e-34	1.27907e-32	1.38664e-32	Down
Glyma.07G106400	42.0554	5.98746	24.0214	-2.80286	0.513698	-5.45624	4.86331e-08	1.17924e-06	1.27841e-06	Down
Glyma.05G168300	106.316	15.1257	60.7211	-2.80813	0.317801	-8.83611	9.91101e-19	5.06891e-17	5.4952e-17	Down
Glyma.14G012400	336.33	47.793	192.062	-2.80962	0.250028	-11.2372	2.67788e-29	2.08503e-27	2.26038e-27	Down
Glyma.01G236100	339.411	48.2773	193.844	-2.81985	0.206815	-13.6347	2.49135e-42	2.9066e-40	3.15104e-40	Down
Glyma.12G048800	55.1148	7.677	31.3959	-2.8225	0.439824	-6.41733	1.38687e-10	4.25224e-09	4.60985e-09	Down
Glyma.02G050400	294.669	41.218	167.944	-2.83921	0.236317	-12.0144	2.98516e-33	2.5589e-31	2.77409e-31	Down
Glyma.15G004300	275.213	37.8232	156.518	-2.85775	0.263116	-10.8612	1.76474e-27	1.29144e-25	1.40005e-25	Down
Glyma.12G202600	262.601	36.2541	149.428	-2.86776	0.230946	-12.4174	2.10247e-35	1.92905e-33	2.09128e-33	Down
Glyma.11G025900	33.7563	4.58622	19.1712	-2.89196	0.546692	-5.28994	1.22359e-07	2.83695e-06	3.07553e-06	Down
Glyma.06G081100	20.5145	2.81414	11.6643	-2.89526	0.717146	-4.0372	5.40924e-05	0.000831002	0.000900888	Down
Glyma.19G263200	20.2585	2.68932	11.4739	-2.89627	0.735005	-3.94048	8.13187e-05	0.00120565	0.00130704	Down
Glyma.11G018800	368.685	49.4129	209.049	-2.90219	0.263431	-11.0169	3.16821e-28	2.37077e-26	2.57014e-26	Down
Glyma.14G078900	103.944	13.8859	58.9151	-2.90759	0.36846	-7.89119	2.9932e-15	1.26508e-13	1.37147e-13	Down
Glyma.08G280300	34.3679	4.63454	19.5012	-2.91377	0.550461	-5.29333	1.20108e-07	2.78907e-06	3.02362e-06	Down
Glyma.15G038700	370.977	49.1664	210.072	-2.92243	0.220411	-13.259	4.00181e-40	4.44176e-38	4.8153e-38	Down
Glyma.08G251300	477.592	62.8933	270.243	-2.92661	0.186377	-15.7027	1.45046e-55	2.25389e-53	2.44343e-53	Down
Glyma.02G063500	33.1636	4.27174	18.7177	-2.95388	0.571813	-5.16582	2.3939e-07	5.37295e-06	5.82481e-06	Down
Glyma.07G060600	80.2191	10.4807	45.3499	-2.95484	0.382406	-7.72696	1.10147e-14	4.48909e-13	4.86662e-13	Down
Glyma.07G154300	23.8735	3.01184	13.4427	-2.96762	0.68585	-4.32693	1.51203e-05	0.000258255	0.000279974	Down
Glyma.19G252900	50.4937	6.54552	28.5196	-2.97808	0.474551	-6.27558	3.48324e-10	1.02911e-08	1.11565e-08	Down
Glyma.09G265500	1398.16	175.991	787.074	-2.99181	0.158495	-18.8764	1.78407e-79	4.6535e-77	5.04484e-77	Down
Glyma.17G113000	23.8545	2.93534	13.3949	-2.99301	0.666111	-4.49326	7.01418e-06	0.0001268	0.000137464	Down
Glyma.08G146200	313.956	39.452	176.704	-2.99526	0.232933	-12.8589	7.66876e-38	7.88846e-36	8.55186e-36	Down
Glyma.19G218800	14.6138	1.83449	8.22413	-2.99543	0.843887	-3.54956	0.000385879	0.00481913	0.00522441	Down
Glyma.04G066100	26.7268	3.38873	15.0578	-2.99822	0.62221	-4.81866	1.44524e-06	2.90616e-05	3.15056e-05	Down
Glyma.13G350400	258.944	32.4542	145.699	-3.00325	0.231053	-12.9981	1.25457e-38	1.32027e-36	1.4313e-36	Down
Glyma.16G143700	14.6275	1.75799	8.19274	-3.00613	0.909566	-3.30502	0.000949701	0.0105443	0.0114311	Down
Glyma.10G059200	52.1642	6.64216	29.4032	-3.00802	0.474671	-6.33706	2.34188e-10	7.06181e-09	7.65569e-09	Down
Glyma.10G084000	95.4113	11.9866	53.6989	-3.01052	0.366581	-8.21241	2.16785e-16	9.68234e-15	1.04966e-14	Down
Glyma.12G063400	104.251	12.7674	58.5092	-3.01067	0.347645	-8.66018	4.71016e-18	2.32434e-16	2.51981e-16	Down
Glyma.11G155500	41.9899	5.22927	23.6096	-3.01705	0.518968	-5.81356	6.11575e-09	1.61751e-07	1.75354e-07	Down
Glyma.12G196100	39.6172	4.81815	22.2177	-3.02826	0.52541	-5.76363	8.23258e-09	2.15814e-07	2.33964e-07	Down
Glyma.13G240700	1354.21	165.388	759.799	-3.03662	0.201707	-15.0547	3.21729e-51	4.7183e-49	5.1151e-49	Down
Glyma.08G240700	134.287	16.4399	75.3636	-3.03879	0.336176	-9.03928	1.57705e-19	8.43181e-18	9.1409e-18	Down
Glyma.09G070900	132.016	15.9382	73.9772	-3.04376	0.305858	-9.95154	2.48318e-23	1.55537e-21	1.68617e-21	Down
Glyma.15G106400	98.4708	11.9584	55.2146	-3.05112	0.342953	-8.8966	5.75833e-19	2.9954e-17	3.2473e-17	Down
Glyma.09G235700	58.5854	6.96107	32.7732	-3.06854	0.446088	-6.87877	6.037e-12	2.02809e-10	2.19865e-10	Down
Glyma.14G093300	37.5958	4.36477	20.9803	-3.07138	0.580175	-5.29389	1.1974e-07	2.78329e-06	3.01736e-06	Down
Glyma.01G205300	101.393	11.9669	56.68	-3.07646	0.403593	-7.62267	2.48484e-14	9.87364e-13	1.0704e-12	Down
Glyma.07G066300	20.83	2.4433	11.6367	-3.08224	0.818647	-3.76504	0.00016652	0.00229898	0.00249232	Down
Glyma.04G058400	23.5759	2.70341	13.1397	-3.10003	0.748163	-4.14353	3.42008e-05	0.000544662	0.000590466	Down
Glyma.07G230100	234.441	27.1715	130.806	-3.10171	0.293313	-10.5747	3.90242e-26	2.75638e-24	2.98818e-24	Down
Glyma.16G124400	49.31	5.59649	27.4533	-3.10772	0.483726	-6.42454	1.32268e-10	4.05884e-09	4.40018e-09	Down
Glyma.12G040300	124.135	14.2728	69.204	-3.11937	0.335861	-9.2877	1.57654e-20	8.91185e-19	9.66132e-19	Down
Glyma.08G186000	15.9545	1.84858	8.90155	-3.12196	0.822972	-3.79351	0.000148531	0.00207177	0.00224601	Down
Glyma.02G140600	47.2594	5.35047	26.3049	-3.12744	0.503716	-6.20875	5.34093e-10	1.54544e-08	1.67541e-08	Down
Glyma.13G298100	133.216	15.0295	74.1228	-3.1288	0.369494	-8.46781	2.50054e-17	1.17822e-15	1.27731e-15	Down
Glyma.08G066500	42.5873	4.88056	23.7339	-3.13171	0.521666	-6.00329	1.93361e-09	5.36141e-08	5.81229e-08	Down
Glyma.16G022600	762.34	87.1608	424.751	-3.13228	0.199252	-15.7202	1.09939e-55	1.73044e-53	1.87597e-53	Down
Glyma.13G195300	84.1863	9.38423	46.7853	-3.15629	0.396992	-7.95052	1.85736e-15	7.97004e-14	8.6403e-14	Down
Glyma.11G247500	3060.64	342.917	1701.78	-3.15968	0.146058	-21.6331	8.7693e-104	3.26764e-101	3.54244e-101	Down
Glyma.18G225700	984.67	110.428	547.549	-3.16017	0.158667	-19.917	2.8993e-88	8.67819e-86	9.408e-86	Down
Glyma.13G033000	14.0281	1.60256	7.81532	-3.1679	0.922345	-3.43461	0.000593406	0.00704696	0.00763959	Down
Glyma.16G028400	106.676	11.7369	59.2063	-3.17504	0.341493	-9.29753	1.43748e-20	8.17637e-19	8.86399e-19	Down
Glyma.09G284200	25.3635	2.81414	14.0888	-3.18668	0.712605	-4.47187	7.75379e-06	0.000139412	0.000151136	Down
Glyma.07G244400	42.237	4.58017	23.4086	-3.20965	0.538824	-5.95677	2.57273e-09	7.06378e-08	7.65783e-08	Down
Glyma.14G112500	87.156	9.45269	48.3044	-3.21099	0.374462	-8.57495	9.91332e-18	4.78842e-16	5.19112e-16	Down
Glyma.07G127900	230.101	25.0796	127.59	-3.21263	0.33274	-9.65507	4.67825e-22	2.83309e-20	3.07135e-20	Down
Glyma.13G357400	221.142	24.098	122.62	-3.21544	0.269544	-11.9292	8.33879e-33	7.03251e-31	7.62392e-31	Down
Glyma.07G183700	132.906	14.2708	73.5885	-3.22048	0.307904	-10.4594	1.32727e-25	9.21443e-24	9.98935e-24	Down
Glyma.11G226000	251.885	26.9472	139.416	-3.22552	0.256722	-12.5642	3.3207e-36	3.18273e-34	3.45039e-34	Down
Glyma.13G050000	61.5524	6.64216	34.0973	-3.23172	0.548781	-5.8889	3.88783e-09	1.04776e-07	1.13588e-07	Down
Glyma.18G150600	125.181	13.3194	69.2502	-3.23552	0.339086	-9.54188	1.40266e-21	8.26146e-20	8.95623e-20	Down
Glyma.16G160000	51.4841	5.50346	28.4938	-3.23804	0.482852	-6.70608	1.99917e-11	6.51817e-10	7.06634e-10	Down
Glyma.05G165400	151.963	16.1657	84.0646	-3.23842	0.32619	-9.92802	3.14448e-23	1.95951e-21	2.1243e-21	Down
Glyma.10G130600	376.749	39.851	208.3	-3.24017	0.220048	-14.7248	4.46673e-49	6.24948e-47	6.77505e-47	Down
Glyma.18G046000	31.2901	3.22968	17.2599	-3.24971	0.632314	-5.13939	2.75638e-07	6.13749e-06	6.65364e-06	Down
Glyma.10G197200	147.366	15.1221	81.2439	-3.26945	0.328454	-9.95404	2.42142e-23	1.52191e-21	1.6499e-21	Down
Glyma.01G231800	1493.31	153.312	823.31	-3.28875	0.164828	-19.9526	1.4228e-88	4.29393e-86	4.65504e-86	Down
Glyma.13G138300	251.493	25.5061	138.5	-3.29107	0.295881	-11.123	9.69905e-29	7.39416e-27	8.01599e-27	Down
Glyma.06G071100	178.495	18.2623	98.3785	-3.29453	0.283814	-11.6081	3.74986e-31	3.05656e-29	3.31361e-29	Down
Glyma.05G202200	104.481	10.5676	57.5243	-3.29617	0.355474	-9.27261	1.8165e-20	1.02208e-18	1.10803e-18	Down
Glyma.16G002600	148.206	15.0693	81.6378	-3.29665	0.324805	-10.1497	3.32545e-24	2.17237e-22	2.35506e-22	Down
Glyma.04G141600	14.973	1.54015	8.25658	-3.30143	0.880415	-3.74986	0.000176936	0.00243084	0.00263527	Down
Glyma.10G043700	147.355	14.6002	80.9777	-3.30335	0.341679	-9.66798	4.12447e-22	2.50188e-20	2.71229e-20	Down
Glyma.08G045200	241.83	24.5417	133.186	-3.30927	0.250715	-13.1993	8.85113e-40	9.61955e-38	1.04285e-37	Down
Glyma.09G059500	53.8515	5.435	29.6433	-3.30946	0.527339	-6.27576	3.47922e-10	1.02875e-08	1.11527e-08	Down
Glyma.11G109600	225.747	22.8425	124.295	-3.30983	0.262524	-12.6078	1.91371e-36	1.84388e-34	1.99895e-34	Down
Glyma.20G116600	15.361	1.61665	8.48881	-3.31467	0.89475	-3.70457	0.000211746	0.0028386	0.00307732	Down
Glyma.04G015500	115.805	11.7889	63.7971	-3.32129	0.359341	-9.24271	2.4034e-20	1.34609e-18	1.45929e-18	Down
Glyma.04G020000	12.1942	1.21158	6.70289	-3.32159	1.0034	-3.31034	0.00093184	0.0103744	0.0112468	Down
Glyma.06G138200	109.959	11.1942	60.5764	-3.32328	0.378871	-8.77152	1.76268e-18	8.85388e-17	9.59847e-17	Down
Glyma.01G091000	403.989	40.3209	222.155	-3.3269	0.230923	-14.407	4.67749e-47	6.16635e-45	6.68492e-45	Down
Glyma.12G008200	608.023	60.5345	334.279	-3.33159	0.212065	-15.7102	1.28686e-55	2.01683e-53	2.18644e-53	Down
Glyma.18G015000	12.4647	1.19749	6.83112	-3.35835	0.972237	-3.45425	0.000551824	0.00660904	0.00716484	Down
Glyma.06G057100	185.693	18.3143	102.004	-3.36402	0.288667	-11.6537	2.198e-31	1.79965e-29	1.951e-29	Down
Glyma.13G206300	232.346	22.2079	127.277	-3.38006	0.264368	-12.7854	1.97744e-37	2.00029e-35	2.16851e-35	Down
Glyma.10G149500	660.594	63.5946	362.095	-3.38037	0.213596	-15.826	2.0594e-56	3.34236e-54	3.62345e-54	Down
Glyma.20G102600	502.609	48.6695	275.639	-3.38258	0.235585	-14.3582	9.46665e-47	1.2435e-44	1.34808e-44	Down
Glyma.10G216900	25.1506	2.34667	13.7486	-3.38634	0.712532	-4.75255	2.00867e-06	3.96276e-05	4.29602e-05	Down
Glyma.08G187200	153.135	14.5169	83.8257	-3.3985	0.304702	-11.1535	6.88226e-29	5.26875e-27	5.71184e-27	Down
Glyma.08G230600	382.815	35.915	209.365	-3.40108	0.282081	-12.0571	1.77965e-33	1.54364e-31	1.67346e-31	Down
Glyma.20G114100	35.5545	3.24982	19.4022	-3.42091	0.59649	-5.73507	9.74724e-09	2.53519e-07	2.74839e-07	Down
Glyma.17G066300	19.7222	1.8204	10.7713	-3.4221	0.834811	-4.09925	4.14489e-05	0.000648774	0.000703334	Down
Glyma.09G016900	108.399	10.1521	59.2757	-3.43357	0.383816	-8.94589	3.6896e-19	1.93861e-17	2.10164e-17	Down
Glyma.20G076200	158.393	14.7464	86.5697	-3.43483	0.308215	-11.1443	7.63785e-29	5.83497e-27	6.32568e-27	Down
Glyma.13G134400	16.3132	1.46365	8.88843	-3.43881	0.888122	-3.872	0.000107946	0.00155805	0.00168908	Down
Glyma.09G153500	474.866	43.8908	259.378	-3.44012	0.219847	-15.6478	3.43939e-55	5.29941e-53	5.74508e-53	Down
Glyma.17G238200	645.232	59.219	352.225	-3.44304	0.231879	-14.8484	7.12219e-50	1.02799e-47	1.11444e-47	Down
Glyma.01G142600	139.468	12.8535	76.161	-3.44538	0.342892	-10.048	9.37669e-24	6.01772e-22	6.5238e-22	Down
Glyma.13G060300	29.919	2.73764	16.3283	-3.45166	0.663045	-5.20577	1.93198e-07	4.36302e-06	4.72994e-06	Down
Glyma.06G174500	29.8462	2.73764	16.2919	-3.4539	0.648445	-5.32644	1.00157e-07	2.34752e-06	2.54495e-06	Down
Glyma.12G181500	486.259	44.2983	265.279	-3.45704	0.196905	-17.5569	5.27071e-69	1.11902e-66	1.21312e-66	Down
Glyma.04G197400	148.991	13.569	81.2802	-3.47061	0.314398	-11.0389	2.47991e-28	1.86719e-26	2.02422e-26	Down
Glyma.17G029500	37.0425	3.34646	20.1945	-3.47204	0.595351	-5.83192	5.47931e-09	1.45837e-07	1.58101e-07	Down
Glyma.20G243600	67.4529	6.02973	36.7413	-3.47831	0.451108	-7.71061	1.25222e-14	5.06394e-13	5.48981e-13	Down
Glyma.01G158000	108.139	9.6484	58.8938	-3.47922	0.382846	-9.08777	1.01088e-19	5.47687e-18	5.93747e-18	Down
Glyma.03G025600	151.474	13.9213	82.6976	-3.48198	0.342441	-10.1681	2.75122e-24	1.80695e-22	1.95891e-22	Down
Glyma.09G011700	17.283	1.55424	9.41863	-3.49386	0.855365	-4.08464	4.41457e-05	0.00068833	0.000746217	Down
Glyma.02G270100	61.907	5.50346	33.7052	-3.49662	0.475854	-7.34808	2.0107e-13	7.52301e-12	8.15568e-12	Down
Glyma.06G077300	112.784	9.90246	61.3431	-3.50515	0.377452	-9.28636	1.59659e-20	9.01121e-19	9.76903e-19	Down
Glyma.08G219300	73.0091	6.48312	39.7461	-3.51779	0.455716	-7.71926	1.17008e-14	4.74226e-13	5.14107e-13	Down
Glyma.11G015200	69.4136	6.11228	37.7629	-3.52075	0.465266	-7.56717	3.81436e-14	1.48654e-12	1.61156e-12	Down
Glyma.06G209900	20.6182	1.72376	11.171	-3.53143	0.813676	-4.3401	1.42418e-05	0.000244393	0.000264946	Down
Glyma.05G163300	541.574	46.1336	293.854	-3.54372	0.210626	-16.8247	1.6075e-63	3.05735e-61	3.31447e-61	Down
Glyma.19G016600	14.1089	1.16326	7.6361	-3.5624	1.01199	-3.52018	0.000431252	0.00531848	0.00576575	Down
Glyma.05G023500	35.6088	3.0038	19.3063	-3.56347	0.625678	-5.69538	1.23099e-08	3.14791e-07	3.41264e-07	Down
Glyma.04G206000	81.7556	6.85639	44.306	-3.56596	0.442157	-8.06491	7.32918e-16	3.20527e-14	3.47482e-14	Down
Glyma.13G151800	210.117	17.8468	113.982	-3.57321	0.287491	-12.4289	1.82021e-35	1.68275e-33	1.82427e-33	Down
Glyma.15G266800	128.406	10.9481	69.6769	-3.58272	0.350929	-10.2092	1.80261e-24	1.19683e-22	1.29748e-22	Down
Glyma.19G188500	250.168	20.8808	135.524	-3.59336	0.280286	-12.8203	1.2619e-37	1.29078e-35	1.39933e-35	Down
Glyma.15G056900	795.73	65.4702	430.6	-3.6022	0.219326	-16.424	1.2887e-60	2.3182e-58	2.51316e-58	Down
Glyma.13G141600	479.964	38.8114	259.388	-3.62337	0.217272	-16.6766	1.93854e-62	3.61171e-60	3.91545e-60	Down
Glyma.13G163900	75.1292	6.14651	40.6379	-3.62707	0.443402	-8.18009	2.83634e-16	1.26003e-14	1.366e-14	Down
Glyma.13G155100	325.549	26.2176	175.883	-3.63296	0.279728	-12.9874	1.44179e-38	1.50859e-36	1.63546e-36	Down
Glyma.07G209600	123.968	9.86019	66.914	-3.63543	0.353032	-10.2977	7.21413e-25	4.92408e-23	5.33819e-23	Down
Glyma.10G210400	880.472	69.8733	475.173	-3.65258	0.205674	-17.759	1.46775e-70	3.26816e-68	3.543e-68	Down
Glyma.08G205800	150.629	12.0429	81.3361	-3.66341	0.335496	-10.9194	9.31306e-28	6.87041e-26	7.44819e-26	Down
Glyma.05G165900	87.7792	6.78351	47.2814	-3.70522	0.425768	-8.70244	3.24827e-18	1.61384e-16	1.74956e-16	Down
Glyma.15G173000	95.6858	7.44868	51.5672	-3.71015	0.404264	-9.17754	4.41046e-20	2.42921e-18	2.63351e-18	Down
Glyma.19G040000	15.8865	1.1834	8.53494	-3.71076	0.955856	-3.88214	0.000103542	0.00149863	0.00162466	Down
Glyma.14G200100	210.852	16.065	113.459	-3.71578	0.296949	-12.5132	6.32327e-36	5.99758e-34	6.50196e-34	Down
Glyma.05G171200	28.0792	2.17714	15.1282	-3.72085	0.706321	-5.26793	1.37973e-07	3.17677e-06	3.44393e-06	Down
Glyma.12G032600	807.52	60.8965	434.208	-3.72181	0.192428	-19.3413	2.41179e-83	6.72301e-81	7.2884e-81	Down
Glyma.06G310900	16.2452	1.2599	8.75254	-3.72191	0.928778	-4.00732	6.1412e-05	0.000932466	0.00101088	Down
Glyma.19G238900	155.187	11.5131	83.35	-3.74729	0.329418	-11.3755	5.5403e-30	4.39815e-28	4.76803e-28	Down
Glyma.12G203500	52.1937	3.77609	27.9849	-3.75038	0.554685	-6.76128	1.36781e-11	4.49581e-10	4.8739e-10	Down
Glyma.14G126500	40.9286	3.04607	21.9873	-3.75051	0.593857	-6.3155	2.69287e-10	8.04051e-09	8.7167e-09	Down
Glyma.13G120400	330.756	24.3972	177.576	-3.7574	0.258026	-14.5621	4.89284e-48	6.64207e-46	7.20066e-46	Down
Glyma.15G016200	301.314	22.3002	161.807	-3.76509	0.285236	-13.1999	8.78191e-40	9.5728e-38	1.03779e-37	Down
Glyma.15G072800	1839.53	135.363	987.446	-3.76698	0.230811	-16.3206	7.04662e-60	1.2312e-57	1.33474e-57	Down
Glyma.18G278600	1069.41	78.4251	573.916	-3.7723	0.220047	-17.1431	7.07637e-66	1.44362e-63	1.56502e-63	Down
Glyma.13G081200	45.2192	3.18136	24.2003	-3.77274	0.620829	-6.07694	1.22495e-09	3.45418e-08	3.74467e-08	Down
Glyma.08G201200	301.125	22.2836	161.704	-3.77416	0.256573	-14.7099	5.5709e-49	7.7646e-47	8.41759e-47	Down
Glyma.09G112100	49.7549	3.60052	26.6777	-3.77753	0.559573	-6.75074	1.47092e-11	4.81736e-10	5.22249e-10	Down
Glyma.10G050800	153.317	10.9973	82.157	-3.77985	0.344121	-10.9841	4.55891e-28	3.3975e-26	3.68323e-26	Down
Glyma.13G373000	151.933	10.8761	81.4045	-3.80286	0.344722	-11.0317	2.68768e-28	2.01532e-26	2.1848e-26	Down
Glyma.13G098600	183.079	13.178	98.1286	-3.80922	0.316851	-12.0221	2.71958e-33	2.33673e-31	2.53324e-31	Down
Glyma.03G040800	17.0838	1.21158	9.14771	-3.81801	0.937114	-4.07422	4.61682e-05	0.000716804	0.000777086	Down
Glyma.12G166300	193.026	13.7103	103.368	-3.82203	0.303132	-12.6085	1.89648e-36	1.83211e-34	1.98619e-34	Down
Glyma.20G228300	38.6484	2.66918	20.6588	-3.83472	0.636245	-6.02712	1.66904e-09	4.65255e-08	5.04382e-08	Down
Glyma.09G103600	47.3885	3.29209	25.3403	-3.83491	0.56785	-6.75339	1.44428e-11	4.73861e-10	5.13712e-10	Down
Glyma.18G253300	113.023	7.8159	60.4194	-3.84264	0.375964	-10.2208	1.60056e-24	1.06657e-22	1.15626e-22	Down
Glyma.17G161300	396.619	27.4875	212.053	-3.84975	0.254354	-15.1354	9.46159e-52	1.40451e-49	1.52262e-49	Down
Glyma.12G003400	48.6373	3.38873	26.013	-3.86022	0.560418	-6.88812	5.65355e-12	1.90453e-10	2.06469e-10	Down
Glyma.05G083700	18.0791	1.2599	9.66948	-3.87011	0.941509	-4.11054	3.94741e-05	0.00062079	0.000672997	Down
Glyma.04G200800	62.6204	4.29188	33.4561	-3.88214	0.49977	-7.76786	7.9822e-15	3.30052e-13	3.57809e-13	Down
Glyma.08G286600	49.2778	3.42296	26.3504	-3.88371	0.591293	-6.56816	5.09393e-11	1.60635e-09	1.74144e-09	Down
Glyma.02G046700	40.3576	2.81414	21.5859	-3.88414	0.634842	-6.11827	9.45947e-10	2.69237e-08	2.9188e-08	Down
Glyma.01G226400	80.5538	5.34442	42.9491	-3.89322	0.45877	-8.48622	2.13475e-17	1.00977e-15	1.09469e-15	Down
Glyma.09G152500	313.591	20.9174	167.254	-3.90533	0.257877	-15.1442	8.2795e-52	1.23405e-49	1.33783e-49	Down
Glyma.19G001200	114.177	7.70879	60.9428	-3.90728	0.382587	-10.2128	1.73769e-24	1.15584e-22	1.25304e-22	Down
Glyma.12G202000	41.0387	2.68932	21.864	-3.91986	0.619046	-6.33209	2.41866e-10	7.28131e-09	7.89366e-09	Down
Glyma.02G111900	812.753	53.6137	433.184	-3.9259	0.185817	-21.1278	4.41777e-99	1.56625e-96	1.69797e-96	Down
Glyma.01G094000	22.8289	1.44351	12.1362	-3.93356	0.831766	-4.72917	2.2544e-06	4.41414e-05	4.78536e-05	Down
Glyma.14G073200	130.642	8.5918	69.6168	-3.93761	0.366735	-10.7369	6.82837e-27	4.9279e-25	5.34232e-25	Down
Glyma.18G240000	586.803	38.2883	312.546	-3.94056	0.2695	-14.6217	2.04151e-48	2.80262e-46	3.03832e-46	Down
Glyma.20G201500	600.471	38.9301	319.701	-3.9458	0.247917	-15.9158	4.92067e-57	8.16765e-55	8.85453e-55	Down
Glyma.18G058400	56.6796	3.70321	30.1914	-3.95057	0.537957	-7.34366	2.07826e-13	7.74405e-12	8.39531e-12	Down
Glyma.10G190300	136.091	8.79555	72.4431	-3.95601	0.42766	-9.25035	2.23757e-20	1.25707e-18	1.36278e-18	Down
Glyma.10G189200	126.893	8.15052	67.5218	-3.95815	0.376707	-10.5072	7.99961e-26	5.5962e-24	6.06683e-24	Down
Glyma.04G069400	105.367	7.013	56.19	-3.9602	0.435428	-9.09495	9.46286e-20	5.13455e-18	5.56636e-18	Down
Glyma.08G206700	46.8482	2.96957	24.9089	-3.96135	0.60346	-6.56439	5.22479e-11	1.64619e-09	1.78463e-09	Down
Glyma.19G202800	128.162	8.38001	68.2712	-3.96141	0.368765	-10.7424	6.43751e-27	4.66426e-25	5.05651e-25	Down
Glyma.02G257100	14.4406	0.979652	7.71011	-3.96305	1.05462	-3.7578	0.000171412	0.00236206	0.00256071	Down
Glyma.09G249300	456.148	29.1187	242.634	-3.96312	0.243359	-16.2851	1.25964e-59	2.18002e-57	2.36335e-57	Down
Glyma.10G229600	161.212	10.4122	85.8122	-3.96322	0.34112	-11.6183	3.32881e-31	2.71943e-29	2.94812e-29	Down
Glyma.16G005300	51.7684	3.16727	27.4678	-3.97192	0.568566	-6.98586	2.83113e-12	9.83677e-11	1.0664e-10	Down
Glyma.10G163500	149.688	9.56342	79.6256	-3.98012	0.364238	-10.9272	8.54008e-28	6.32572e-26	6.8577e-26	Down
Glyma.08G122800	76.7497	4.89465	40.8222	-3.98245	0.477568	-8.33904	7.48985e-17	3.44034e-15	3.72966e-15	Down
Glyma.02G137900	139.312	8.68483	73.9983	-3.98896	0.354153	-11.2634	1.98953e-29	1.55905e-27	1.69016e-27	Down
Glyma.18G138700	19.2833	1.1834	10.2334	-4.0059	0.920612	-4.35135	1.35302e-05	0.000233168	0.000252777	Down
Glyma.16G011400	308.7	19.4232	164.062	-4.00591	0.296079	-13.5298	1.04259e-41	1.20864e-39	1.31028e-39	Down
Glyma.19G121900	335.673	20.5973	178.135	-4.01003	0.25489	-15.7324	9.07563e-56	1.44723e-53	1.56894e-53	Down
Glyma.07G218800	112.96	7.07784	60.0191	-4.01462	0.394883	-10.1666	2.7945e-24	1.83208e-22	1.98615e-22	Down
Glyma.07G072600	24.2929	1.47774	12.8853	-4.01588	0.81573	-4.92305	8.52064e-07	1.77495e-05	1.92422e-05	Down
Glyma.13G298200	34.344	2.08051	18.2122	-4.02309	0.693316	-5.80267	6.52659e-09	1.72454e-07	1.86957e-07	Down
Glyma.16G181600	103.128	6.23348	54.6808	-4.02399	0.408543	-9.84961	6.88112e-23	4.26618e-21	4.62495e-21	Down
Glyma.06G181500	109.468	6.71505	58.0914	-4.03071	0.400049	-10.0755	7.08747e-24	4.58844e-22	4.97432e-22	Down
Glyma.06G010500	732.98	44.4924	388.736	-4.03612	0.210326	-19.1898	4.50644e-82	1.23731e-79	1.34136e-79	Down
Glyma.18G229100	70.5209	4.43079	37.4758	-4.043	0.510519	-7.91939	2.38671e-15	1.01462e-13	1.09994e-13	Down
Glyma.08G299900	2774.03	168.414	1471.22	-4.04474	0.174598	-23.1661	1.00146e-118	4.6885e-116	5.08279e-116	Down
Glyma.20G101400	827.081	49.9829	438.532	-4.05222	0.218599	-18.5373	1.03355e-76	2.55014e-74	2.7646e-74	Down
Glyma.16G155200	51.1318	3.01184	27.0718	-4.08253	0.590811	-6.91004	4.84531e-12	1.64592e-10	1.78434e-10	Down
Glyma.10G066700	494.522	28.8606	261.691	-4.09126	0.22154	-18.4674	3.77911e-76	9.26187e-74	1.00408e-73	Down
Glyma.15G165800	57.2438	3.31223	30.278	-4.0982	0.566609	-7.23285	4.72951e-13	1.72708e-11	1.87232e-11	Down
Glyma.05G233900	31.5774	1.88281	16.7301	-4.10827	0.743368	-5.52657	3.2656e-08	8.0738e-07	8.75279e-07	Down
Glyma.06G027600	322.877	19.0459	170.961	-4.10886	0.296149	-13.8743	9.06572e-44	1.11092e-41	1.20434e-41	Down
Glyma.01G154000	99.7439	5.63876	52.6913	-4.11452	0.437745	-9.39936	5.48976e-21	3.17701e-19	3.44419e-19	Down
Glyma.11G067200	251.253	14.3981	132.826	-4.11946	0.326257	-12.6264	1.50982e-36	1.46244e-34	1.58543e-34	Down
Glyma.03G128100	52.9975	3.06016	28.0289	-4.12551	0.572243	-7.20937	5.62094e-13	2.04036e-11	2.21195e-11	Down
Glyma.07G059200	180.921	10.3357	95.6284	-4.12976	0.325307	-12.695	6.30541e-37	6.17305e-35	6.69219e-35	Down
Glyma.20G175200	27.2885	1.71328	14.5009	-4.13136	0.826226	-5.00028	5.72464e-07	1.2225e-05	1.32531e-05	Down
Glyma.05G215000	42.008	2.25608	22.132	-4.13681	0.663689	-6.23305	4.57451e-10	1.33424e-08	1.44645e-08	Down
Glyma.16G090500	53.0078	2.98366	27.9957	-4.13869	0.581797	-7.11364	1.1302e-12	4.0383e-11	4.37791e-11	Down
Glyma.10G217000	86.6422	5.07383	45.858	-4.14537	0.467917	-8.8592	8.05923e-19	4.15677e-17	4.50634e-17	Down
Glyma.17G146300	26.9357	1.47774	14.2067	-4.16164	0.808133	-5.1497	2.60905e-07	5.82719e-06	6.31725e-06	Down
Glyma.08G011700	206.695	11.3681	109.031	-4.17219	0.329367	-12.6673	8.97641e-37	8.76448e-35	9.50155e-35	Down
Glyma.02G135300	131.683	7.37218	69.5276	-4.17282	0.376787	-11.0747	1.6635e-28	1.26291e-26	1.36912e-26	Down
Glyma.12G093900	158.462	8.75329	83.6078	-4.17562	0.361754	-11.5427	8.03435e-31	6.53431e-29	7.08383e-29	Down
Glyma.17G075700	474.258	26.0605	250.159	-4.17735	0.255017	-16.3807	2.62773e-60	4.65809e-58	5.04983e-58	Down
Glyma.03G194200	71.547	3.90091	37.724	-4.19014	0.520022	-8.05763	7.77855e-16	3.38961e-14	3.67467e-14	Down
Glyma.09G205400	16.7654	0.917244	8.8413	-4.19145	1.04164	-4.0239	5.72433e-05	0.000876458	0.000950166	Down
Glyma.14G129900	101.3	5.53769	53.4189	-4.21077	0.430388	-9.78368	1.32315e-22	8.16171e-21	8.8481e-21	Down
Glyma.20G010900	39.544	2.20532	20.8747	-4.2129	0.737689	-5.71095	1.1235e-08	2.8933e-07	3.13662e-07	Down
Glyma.09G257400	164.07	9.00292	86.5366	-4.21438	0.35233	-11.9615	5.65544e-33	4.80279e-31	5.20669e-31	Down
Glyma.17G191300	11.192	0.574587	5.88331	-4.21576	1.24489	-3.38645	0.000708022	0.0081845	0.0088728	Down
Glyma.10G054500	636.22	34.0391	335.129	-4.22433	0.206472	-20.4596	4.9373e-93	1.58154e-90	1.71454e-90	Down
Glyma.01G208000	11.4949	0.622906	6.05892	-4.23838	1.23193	-3.44045	0.000580753	0.0069147	0.00749621	Down
Glyma.07G225400	3024.77	159.384	1592.08	-4.24182	0.207626	-20.4301	9.03095e-93	2.86768e-90	3.10884e-90	Down
Glyma.04G177100	379.145	19.9579	199.552	-4.24553	0.257389	-16.4946	4.01294e-61	7.29057e-59	7.90369e-59	Down
Glyma.10G192700	368.478	19.2162	193.847	-4.25403	0.281413	-15.1166	1.25798e-51	1.85232e-49	2.0081e-49	Down
Glyma.06G071200	120.969	6.26771	63.6183	-4.25484	0.411549	-10.3386	4.71293e-25	3.24109e-23	3.51366e-23	Down
Glyma.08G120800	11.6246	0.636995	6.13081	-4.25511	1.23311	-3.45072	0.000559097	0.0066816	0.0072435	Down
Glyma.17G004600	34.5093	1.78617	18.1477	-4.25597	0.728091	-5.84539	5.05382e-09	1.35004e-07	1.46357e-07	Down
Glyma.09G030900	134.428	6.94698	70.6873	-4.26714	0.381463	-11.1863	4.76053e-29	3.6598e-27	3.96758e-27	Down
Glyma.11G241600	118.41	6.04382	62.2268	-4.2832	0.412035	-10.3952	2.6068e-25	1.79948e-23	1.95081e-23	Down
Glyma.10G294400	106.785	5.39879	56.092	-4.29319	0.431042	-9.96001	2.28029e-23	1.44065e-21	1.5618e-21	Down
Glyma.06G011800	18.1897	1.02797	9.60884	-4.29334	1.02839	-4.1748	2.98249e-05	0.000480422	0.000520825	Down
Glyma.05G199500	89.2409	4.50972	46.8753	-4.29808	0.465732	-9.22864	2.74083e-20	1.52804e-18	1.65655e-18	Down
Glyma.08G116600	499.57	25.1952	262.382	-4.31188	0.265831	-16.2204	3.61892e-59	6.17532e-57	6.69466e-57	Down
Glyma.03G041200	47.5045	2.31849	24.9115	-4.31238	0.654256	-6.59127	4.3608e-11	1.37873e-09	1.49468e-09	Down
Glyma.14G029200	289.517	14.6135	152.065	-4.31424	0.291727	-14.7886	1.7343e-49	2.46426e-47	2.6715e-47	Down
Glyma.11G234000	97.1087	4.87252	50.9906	-4.31912	0.467135	-9.24597	2.33109e-20	1.3076e-18	1.41756e-18	Down
Glyma.19G116500	127.204	6.40057	66.8022	-4.31938	0.398987	-10.8259	2.59589e-27	1.8921e-25	2.05122e-25	Down
Glyma.18G220800	195.248	9.87184	102.56	-4.32329	0.337399	-12.8136	1.37616e-37	1.39981e-35	1.51754e-35	Down
Glyma.19G030300	24.2929	1.24581	12.7694	-4.32389	0.879753	-4.91489	8.88341e-07	1.84592e-05	2.00116e-05	Down
Glyma.14G190600	85.7101	4.25765	44.9839	-4.33616	0.478995	-9.05263	1.39563e-19	7.48373e-18	8.11309e-18	Down
Glyma.10G089900	104.89	5.22322	55.0568	-4.34456	0.442265	-9.82344	8.9247e-23	5.51444e-21	5.97819e-21	Down
Glyma.08G138000	87.1716	4.36838	45.77	-4.35408	0.479781	-9.07515	1.13526e-19	6.11451e-18	6.62873e-18	Down
Glyma.09G167900	207.173	10.3252	108.749	-4.36013	0.363809	-11.9847	4.27611e-33	3.64838e-31	3.9552e-31	Down
Glyma.03G137400	594.947	28.8904	311.919	-4.36771	0.255438	-17.0989	1.51314e-65	3.05277e-63	3.30951e-63	Down
Glyma.02G087900	1098.9	52.6248	575.762	-4.37892	0.207816	-21.0711	1.46406e-98	5.14067e-96	5.57298e-96	Down
Glyma.13G100400	208.609	10.1239	109.367	-4.38012	0.352629	-12.4213	2.00231e-35	1.84643e-33	2.00171e-33	Down
Glyma.05G153000	609.106	29.1384	319.122	-4.38658	0.215773	-20.3296	7.04198e-92	2.21683e-89	2.40326e-89	Down
Glyma.17G027300	753.303	36.1635	394.733	-4.38991	0.225905	-19.4325	4.09517e-84	1.15925e-81	1.25674e-81	Down
Glyma.11G088500	38.8083	1.93113	20.3697	-4.39322	0.723744	-6.07012	1.27811e-09	3.59297e-08	3.89513e-08	Down
Glyma.16G169500	25.7718	1.21158	13.4917	-4.41435	0.914015	-4.82962	1.36795e-06	2.76445e-05	2.99693e-05	Down
Glyma.05G120800	580.576	27.2033	303.889	-4.4151	0.281941	-15.6597	2.85364e-55	4.41552e-53	4.78686e-53	Down
Glyma.01G131400	197.027	9.38784	103.208	-4.42665	0.346477	-12.7762	2.22702e-37	2.24033e-35	2.42874e-35	Down
Glyma.10G296100	117.191	5.31624	61.2536	-4.43342	0.42642	-10.3968	2.56277e-25	1.7758e-23	1.92514e-23	Down
Glyma.15G000700	222.601	10.3216	116.461	-4.43421	0.329242	-13.4679	2.41601e-41	2.77439e-39	3.00771e-39	Down
Glyma.07G226000	298.358	13.7244	156.041	-4.44551	0.28615	-15.5356	1.99234e-54	3.00638e-52	3.25921e-52	Down
Glyma.10G216100	13.3182	0.636995	6.9776	-4.45138	1.25017	-3.56061	0.00036999	0.00465252	0.00504378	Down
Glyma.07G082400	86.4793	3.96331	45.2213	-4.45887	0.499998	-8.91777	4.75775e-19	2.48494e-17	2.69392e-17	Down
Glyma.12G008100	60.466	2.81414	31.6401	-4.46536	0.596035	-7.49178	6.79443e-14	2.61722e-12	2.83732e-12	Down
Glyma.02G206200	47.499	2.23955	24.8693	-4.46765	0.657767	-6.79214	1.10481e-11	3.66434e-10	3.97251e-10	Down
Glyma.10G099900	73.6476	3.29209	38.4698	-4.46901	0.536389	-8.33166	7.97183e-17	3.65713e-15	3.96469e-15	Down
Glyma.06G022600	13.1567	0.560498	6.8586	-4.46962	1.25232	-3.56908	0.000358234	0.00452808	0.00490888	Down
Glyma.02G182900	375.202	16.7508	195.976	-4.47189	0.26888	-16.6316	4.11648e-62	7.63053e-60	8.27224e-60	Down
Glyma.17G184900	349.625	15.5754	182.6	-4.47698	0.275399	-16.2563	2.01462e-59	3.4539e-57	3.74436e-57	Down
Glyma.10G126600	121.34	5.45515	63.3978	-4.47784	0.427233	-10.481	1.05577e-25	7.37165e-24	7.99159e-24	Down
Glyma.20G197800	128.901	5.7978	67.3494	-4.48356	0.423789	-10.5797	3.7011e-26	2.61924e-24	2.83952e-24	Down
Glyma.02G077200	115.469	5.04204	60.2553	-4.48987	0.442154	-10.1545	3.16302e-24	2.06997e-22	2.24405e-22	Down
Glyma.02G065100	108.289	4.70742	56.4982	-4.49547	0.470045	-9.56392	1.13377e-21	6.7211e-20	7.28632e-20	Down
Glyma.10G291600	20.4512	0.840747	10.646	-4.4976	1.0414	-4.31879	1.56886e-05	0.000267461	0.000289954	Down
Glyma.08G354100	109.979	4.83224	57.4059	-4.50034	0.442292	-10.175	2.56315e-24	1.68646e-22	1.82828e-22	Down
Glyma.05G188000	426.11	18.5909	222.351	-4.52181	0.253377	-17.8462	3.09435e-71	7.01841e-69	7.60864e-69	Down
Glyma.01G001800	90.7799	3.99149	47.3857	-4.52541	0.498575	-9.07669	1.1193e-19	6.03742e-18	6.54516e-18	Down
Glyma.18G170300	171.027	7.28963	89.1583	-4.55293	0.366886	-12.4097	2.31617e-35	2.11979e-33	2.29806e-33	Down
Glyma.08G011900	87.4099	3.87029	45.6401	-4.56467	0.517335	-8.82342	1.11016e-18	5.65405e-17	6.12954e-17	Down
Glyma.17G101300	114.686	4.74165	59.7136	-4.56497	0.443152	-10.3011	6.96314e-25	4.76166e-23	5.16211e-23	Down
Glyma.01G189900	186.922	7.85013	97.3858	-4.56888	0.351877	-12.9843	1.50183e-38	1.56692e-36	1.6987e-36	Down
Glyma.03G137500	181.067	7.57593	94.3217	-4.57804	0.360565	-12.6969	6.15562e-37	6.0426e-35	6.55077e-35	Down
Glyma.11G107600	957.107	40.0387	498.573	-4.58006	0.206271	-22.2041	3.13642e-109	1.27259e-106	1.37961e-106	Down
Glyma.06G146300	35.9176	1.44351	18.6805	-4.58235	0.776979	-5.89764	3.68737e-09	9.94474e-08	1.07811e-07	Down
Glyma.14G075700	80.4113	3.38873	41.9	-4.5865	0.523274	-8.765	1.86781e-18	9.3484e-17	1.01346e-16	Down
Glyma.08G023600	724.469	29.8242	377.147	-4.59777	0.231084	-19.8965	4.3661e-88	1.29623e-85	1.40524e-85	Down
Glyma.11G072300	339.447	14.1436	176.795	-4.5979	0.281718	-16.3209	7.00722e-60	1.23021e-57	1.33366e-57	Down
Glyma.17G138700	155.869	6.33816	81.1037	-4.6105	0.394495	-11.6871	1.4837e-31	1.22028e-29	1.3229e-29	Down
Glyma.05G211400	103.88	4.32006	54.0999	-4.61123	0.471521	-9.77948	1.37911e-22	8.49259e-21	9.2068e-21	Down
Glyma.15G030100	742.938	29.9288	386.433	-4.63209	0.231987	-19.967	1.06626e-88	3.24471e-86	3.51758e-86	Down
Glyma.17G047900	179.423	7.08832	93.2558	-4.63607	0.388108	-11.9453	6.86965e-33	5.8204e-31	6.30988e-31	Down
Glyma.11G058300	22.5202	0.903155	11.7117	-4.63782	0.98467	-4.71003	2.47685e-06	4.79826e-05	5.20178e-05	Down
Glyma.11G108000	486.878	19.1538	253.016	-4.65615	0.266411	-17.4773	2.13344e-68	4.50329e-66	4.88201e-66	Down
Glyma.05G217600	273.496	10.6949	142.096	-4.65881	0.350243	-13.3017	2.26415e-40	2.53619e-38	2.74948e-38	Down
Glyma.10G183100	23.4415	0.979652	12.2106	-4.6605	0.9824	-4.744	2.09541e-06	4.12209e-05	4.46875e-05	Down
Glyma.14G179200	651.232	25.9747	338.603	-4.66547	0.230381	-20.2511	3.47163e-91	1.08353e-88	1.17466e-88	Down
Glyma.12G033400	100.326	3.95726	52.1416	-4.66668	0.494418	-9.43873	3.77322e-21	2.19406e-19	2.37857e-19	Down
Glyma.20G200400	123.792	4.88661	64.3393	-4.6739	0.458546	-10.1929	2.1339e-24	1.41422e-22	1.53316e-22	Down
Glyma.14G035800	309.458	11.989	160.723	-4.68048	0.314509	-14.8819	4.32115e-50	6.26173e-48	6.78833e-48	Down
Glyma.09G115700	31.4212	1.27399	16.3476	-4.68295	0.843788	-5.54992	2.85806e-08	7.09984e-07	7.69692e-07	Down
Glyma.10G094600	2338.16	90.6162	1214.39	-4.69052	0.223076	-21.0266	3.74611e-98	1.30282e-95	1.41239e-95	Down
Glyma.10G120700	897.782	34.4466	466.114	-4.70134	0.208909	-22.5042	3.77381e-112	1.60242e-109	1.73718e-109	Down
Glyma.18G210400	88.0642	3.37464	45.7194	-4.71979	0.51768	-9.11718	7.71032e-20	4.20864e-18	4.56257e-18	Down
Glyma.18G205100	80.2423	3.01789	41.6301	-4.72234	0.546034	-8.64844	5.2207e-18	2.5728e-16	2.78917e-16	Down
Glyma.04G238500	2337.8	88.2229	1213.01	-4.73131	0.17234	-27.4533	6.33822e-166	5.78632e-163	6.27293e-163	Down
Glyma.13G286100	243.643	9.28922	126.466	-4.73698	0.370812	-12.7746	2.27247e-37	2.27978e-35	2.4715e-35	Down
Glyma.09G278400	88.8769	3.24982	46.0634	-4.7441	0.521458	-9.09776	9.22121e-20	5.01088e-18	5.43228e-18	Down
Glyma.12G060000	349.496	13.1076	181.302	-4.74452	0.32071	-14.7938	1.60644e-49	2.29151e-47	2.48422e-47	Down
Glyma.08G027500	251.378	9.3621	130.37	-4.74507	0.344233	-13.7845	3.16094e-43	3.79697e-41	4.11629e-41	Down
Glyma.17G004700	203.89	7.57593	105.733	-4.75277	0.378419	-12.5595	3.52364e-36	3.36839e-34	3.65167e-34	Down
Glyma.04G162200	41.6186	1.60256	21.6106	-4.77375	0.764429	-6.24485	4.24194e-10	1.24302e-08	1.34755e-08	Down
Glyma.07G039000	42.0189	1.60256	21.8107	-4.77406	0.794741	-6.00706	1.88912e-09	5.24202e-08	5.68287e-08	Down
Glyma.13G212600	365.023	13.263	189.143	-4.77848	0.300631	-15.8948	6.88034e-57	1.13687e-54	1.23248e-54	Down
Glyma.10G074000	83.3198	3.04002	43.1799	-4.77959	0.556833	-8.58353	9.20068e-18	4.47379e-16	4.85002e-16	Down
Glyma.07G268600	183.472	6.45936	94.9658	-4.78966	0.385708	-12.4178	2.09121e-35	1.92354e-33	2.08531e-33	Down
Glyma.11G184400	51.4225	1.8969	26.6597	-4.81581	0.692041	-6.95884	3.43078e-12	1.17857e-10	1.27768e-10	Down
Glyma.01G175000	275.373	9.82352	142.598	-4.82482	0.341446	-14.1306	2.46209e-45	3.07904e-43	3.33798e-43	Down
Glyma.15G095200	68.7607	2.36076	35.5608	-4.82914	0.59771	-8.0794	6.50857e-16	2.85322e-14	3.09317e-14	Down
Glyma.11G092400	60.6817	2.17714	31.4294	-4.83068	0.6343	-7.61577	2.62128e-14	1.03932e-12	1.12672e-12	Down
Glyma.17G103700	1899.27	66.462	982.866	-4.83454	0.185462	-26.0676	8.49724e-150	6.33253e-147	6.86508e-147	Down
Glyma.06G015500	78.39	2.77991	40.5849	-4.84193	0.568137	-8.52247	1.56187e-17	7.43608e-16	8.06144e-16	Down
Glyma.02G088800	676.012	23.4598	349.736	-4.84279	0.254534	-19.0261	1.0373e-80	2.78522e-78	3.01945e-78	Down
Glyma.07G225300	6025.09	209.692	3117.39	-4.84288	0.220273	-21.9859	3.93306e-107	1.56112e-104	1.69241e-104	Down
Glyma.18G178000	105.231	3.70321	54.4672	-4.85482	0.512641	-9.47021	2.7929e-21	1.63443e-19	1.77188e-19	Down
Glyma.19G135900	238.36	8.13842	123.249	-4.86059	0.360937	-13.4666	2.45958e-41	2.81557e-39	3.05235e-39	Down
Glyma.10G148700	97.0009	3.32632	50.1636	-4.86107	0.50979	-9.53542	1.49276e-21	8.77797e-20	9.51618e-20	Down
Glyma.10G053000	203.43	7.10602	105.268	-4.86241	0.36715	-13.2437	4.9095e-40	5.40001e-38	5.85414e-38	Down
Glyma.02G278900	239.616	7.99147	123.804	-4.88027	0.351897	-13.8685	9.83264e-44	1.20086e-41	1.30185e-41	Down
Glyma.05G225600	180.691	6.08609	93.3885	-4.89045	0.410746	-11.9063	1.09796e-32	9.17488e-31	9.94647e-31	Down
Glyma.20G229300	9.77209	0.294338	5.03321	-4.89847	1.40913	-3.47624	0.000508506	0.00614265	0.00665923	Down
Glyma.20G027900	36.4308	1.21158	18.8212	-4.90694	0.828046	-5.92593	3.1053e-09	8.4498e-08	9.16041e-08	Down
Glyma.13G064700	16707.5	555.18	8631.32	-4.91112	0.203721	-24.1071	2.10369e-128	1.14657e-125	1.243e-125	Down
Glyma.12G218800	136.734	4.55804	70.6461	-4.91285	0.45158	-10.8792	1.44768e-27	1.06154e-25	1.15082e-25	Down
Glyma.05G238100	18.6971	0.574587	9.63585	-4.94742	1.16854	-4.23386	2.29716e-05	0.000377353	0.000409087	Down
Glyma.06G125300	3803.02	122.455	1962.74	-4.95545	0.206446	-24.0036	2.54797e-127	1.34847e-124	1.46187e-124	Down
Glyma.11G100600	151.168	4.85238	78.0104	-4.95744	0.432502	-11.4622	2.04168e-30	1.63859e-28	1.77639e-28	Down
Glyma.10G213100	207.724	6.50768	107.116	-4.96918	0.381747	-13.0169	9.80225e-39	1.04055e-36	1.12806e-36	Down
Glyma.03G133600	633.574	19.7787	326.676	-4.98761	0.238266	-20.933	2.68139e-97	9.15107e-95	9.92066e-95	Down
Glyma.16G221500	393.46	12.3599	202.91	-4.98794	0.307535	-16.2191	3.69449e-59	6.27496e-57	6.80268e-57	Down
Glyma.02G078900	47.572	1.41533	24.4937	-4.99182	0.762712	-6.54483	5.95629e-11	1.8638e-09	2.02054e-09	Down
Glyma.15G182300	87.0983	2.77991	44.9391	-4.99455	0.562226	-8.88352	6.47782e-19	3.36069e-17	3.64332e-17	Down
Glyma.08G241500	549.812	17.0049	283.408	-4.99919	0.266471	-18.7608	1.58127e-78	4.06642e-76	4.4084e-76	Down
Glyma.04G202700	10.6621	0.294338	5.47824	-5.01065	1.43265	-3.49746	0.000469704	0.0057442	0.00622728	Down
Glyma.06G255100	19.6038	0.622906	10.1134	-5.01702	1.17165	-4.28202	1.85201e-05	0.000310513	0.000336627	Down
Glyma.11G052300	109.536	3.37464	56.4552	-5.03235	0.507114	-9.9235	3.29021e-23	2.04682e-21	2.21896e-21	Down
Glyma.13G230300	804.37	24.5381	414.454	-5.03269	0.216537	-23.2417	1.72682e-119	8.18939e-117	8.87809e-117	Down
Glyma.04G048800	40.182	1.27399	20.728	-5.03878	0.830012	-6.07074	1.27326e-09	3.58209e-08	3.88334e-08	Down
Glyma.20G114600	220.176	6.70096	113.439	-5.04067	0.369673	-13.6355	2.46397e-42	2.89314e-40	3.13645e-40	Down
Glyma.18G294300	479.539	14.5732	247.056	-5.04239	0.293325	-17.1905	3.12955e-66	6.42033e-64	6.96027e-64	Down
Glyma.15G001300	219.658	6.67278	113.165	-5.04449	0.39399	-12.8036	1.56497e-37	1.58745e-35	1.72095e-35	Down
Glyma.17G159500	10.784	0.342657	5.56331	-5.05212	1.40124	-3.60546	0.0003116	0.00400376	0.00434047	Down
Glyma.05G204900	20.1494	0.574587	10.362	-5.05576	1.16018	-4.35773	1.31417e-05	0.000227115	0.000246215	Down
Glyma.07G265200	221.266	6.50768	113.887	-5.06014	0.381546	-13.2622	3.83441e-40	4.26894e-38	4.62795e-38	Down
Glyma.19G240500	184.023	5.36456	94.694	-5.0775	0.405971	-12.507	6.83171e-36	6.46304e-34	7.00657e-34	Down
Glyma.15G128200	3746.57	109.671	1928.12	-5.09613	0.196925	-25.8785	1.16166e-147	8.00381e-145	8.67691e-145	Down
Glyma.02G056000	3788.41	110.447	1949.43	-5.09981	0.152816	-33.3723	3.46292e-244	1.58069e-240	1.71363e-240	Down
Glyma.16G095000	1294.38	37.6738	666.028	-5.10405	0.20561	-24.8239	4.94751e-136	3.01114e-133	3.26437e-133	Down
Glyma.14G064800	31.3543	0.931333	16.1428	-5.10545	0.948785	-5.38104	7.40553e-08	1.75945e-06	1.90742e-06	Down
Glyma.06G159600	104.871	3.14271	54.0067	-5.1085	0.556578	-9.17841	4.37497e-20	2.4133e-18	2.61626e-18	Down
Glyma.13G203400	356.57	10.3357	183.453	-5.11091	0.302255	-16.9093	3.84352e-64	7.42613e-62	8.05065e-62	Down
Glyma.19G051200	73.8452	2.06642	37.9558	-5.11986	0.627721	-8.15627	3.45531e-16	1.53128e-14	1.66006e-14	Down
Glyma.11G087000	105.74	2.92125	54.3309	-5.1278	0.527999	-9.71175	2.68694e-22	1.64353e-20	1.78175e-20	Down
Glyma.19G149700	127	3.62066	65.3103	-5.12935	0.489538	-10.478	1.09079e-25	7.60157e-24	8.24085e-24	Down
Glyma.12G144300	32.143	0.965563	16.5543	-5.14054	0.95029	-5.40944	6.32214e-08	1.51387e-06	1.64119e-06	Down
Glyma.16G062000	85.939	2.49162	44.2153	-5.14549	0.613787	-8.38319	5.15105e-17	2.38404e-15	2.58454e-15	Down
Glyma.03G146400	96.4436	2.70341	49.5735	-5.14578	0.552637	-9.31132	1.26251e-20	7.21486e-19	7.82162e-19	Down
Glyma.06G162800	150.469	4.1751	77.3221	-5.14697	0.45699	-11.2628	2.00369e-29	1.56679e-27	1.69855e-27	Down
Glyma.14G005400	208.231	6.0394	107.135	-5.16061	0.402701	-12.815	1.35109e-37	1.37815e-35	1.49405e-35	Down
Glyma.19G191500	11.7856	0.294338	6.03996	-5.16265	1.37553	-3.75321	0.000174581	0.00240211	0.00260412	Down
Glyma.14G136400	206.328	5.68708	106.008	-5.16346	0.39335	-13.1269	2.30949e-39	2.49514e-37	2.70498e-37	Down
Glyma.06G013200	336.256	9.26546	172.761	-5.1635	0.362498	-14.2442	4.8693e-46	6.23902e-44	6.76371e-44	Down
Glyma.08G204900	751.024	20.8164	385.92	-5.18258	0.249487	-20.7729	7.60577e-96	2.57167e-93	2.78794e-93	Down
Glyma.17G011900	66.1116	1.78617	33.9489	-5.18426	0.670077	-7.73681	1.01946e-14	4.16415e-13	4.51435e-13	Down
Glyma.14G006200	100.002	2.70341	51.3526	-5.19398	0.551157	-9.42377	4.35157e-21	2.52633e-19	2.73879e-19	Down
Glyma.14G153500	344.959	9.46678	177.213	-5.19651	0.322558	-16.1103	2.15893e-58	3.6499e-56	3.95685e-56	Down
Glyma.06G263300	156.466	4.30597	80.3859	-5.2028	0.453491	-11.4728	1.8076e-30	1.45393e-28	1.5762e-28	Down
Glyma.20G226400	6.23823	0	3.11911	-5.20731	1.56261	-3.33244	0.000860868	0.00968266	0.010497	Down
Glyma.09G046700	12.1624	0.342657	6.25252	-5.21789	1.36805	-3.81411	0.000136676	0.00192258	0.00208426	Down
Glyma.08G225900	328.344	8.67679	168.511	-5.22831	0.342511	-15.2647	1.31467e-52	1.96753e-50	2.13299e-50	Down
Glyma.13G310800	285.68	7.77725	146.728	-5.2308	0.353775	-14.7857	1.81268e-49	2.56564e-47	2.78141e-47	Down
Glyma.04G226800	45.5516	1.16326	23.3574	-5.24115	0.828618	-6.32518	2.5294e-10	7.57721e-09	8.21444e-09	Down
Glyma.07G043000	241.781	6.26166	124.021	-5.24898	0.37129	-14.1372	2.2413e-45	2.81256e-43	3.04909e-43	Down
Glyma.07G083600	12.5205	0.294338	6.40743	-5.24986	1.36547	-3.84472	0.000120691	0.00172294	0.00186783	Down
Glyma.10G137000	1999.71	52.5696	1026.14	-5.25053	0.189353	-27.7288	3.13906e-169	3.01655e-166	3.27024e-166	Down
Glyma.02G115100	219.949	5.78371	112.866	-5.25231	0.39126	-13.4241	4.36909e-41	4.97029e-39	5.38828e-39	Down
Glyma.17G004000	186.827	5.06778	95.9475	-5.25711	0.427519	-12.2968	9.42278e-35	8.43362e-33	9.14287e-33	Down
Glyma.13G192300	6.46777	0	3.23389	-5.26803	1.56103	-3.37472	0.000738918	0.00850933	0.00922494	Down
Glyma.17G073600	58.9647	1.55424	30.2595	-5.2753	0.725189	-7.27437	3.48044e-13	1.27991e-11	1.38755e-11	Down
Glyma.13G327700	6.44181	0	3.2209	-5.27716	1.56601	-3.3698	0.000752217	0.00863253	0.0093585	Down
Glyma.02G307600	248.316	6.32407	127.32	-5.28534	0.369946	-14.2868	2.64576e-46	3.41397e-44	3.70108e-44	Down
Glyma.08G192600	70.5493	1.75799	36.1536	-5.29205	0.697631	-7.58575	3.30573e-14	1.30222e-12	1.41173e-12	Down
Glyma.14G182000	382.589	9.69067	196.14	-5.30275	0.34028	-15.5835	9.42803e-55	1.44052e-52	1.56166e-52	Down
Glyma.09G233400	47.7727	1.16326	24.468	-5.30295	0.814258	-6.51262	7.3851e-11	2.28738e-09	2.47974e-09	Down
Glyma.16G109100	107.195	2.62692	54.9111	-5.30376	0.555236	-9.55227	1.26886e-21	7.5097e-20	8.14125e-20	Down
Glyma.02G181700	13.1199	0.342657	6.73129	-5.31235	1.36744	-3.88489	0.000102376	0.00148293	0.00160764	Down
Glyma.18G063400	860.205	21.7618	440.983	-5.31571	0.239132	-22.2291	1.79569e-109	7.36779e-107	7.9874e-107	Down
Glyma.15G075300	1054.84	26.5739	540.708	-5.31762	0.223963	-23.7433	1.28803e-124	6.53263e-122	7.08201e-122	Down
Glyma.11G016300	156.531	3.80427	80.1676	-5.31767	0.470943	-11.2915	1.44486e-29	1.13957e-27	1.2354e-27	Down
Glyma.13G300100	48.5321	1.21158	24.8718	-5.32427	0.811104	-6.56423	5.23035e-11	1.64652e-09	1.78499e-09	Down
Glyma.10G275200	206.734	5.00781	105.871	-5.33018	0.410292	-12.9912	1.37285e-38	1.44058e-36	1.56173e-36	Down
Glyma.19G186700	73.9012	1.8204	37.8608	-5.3403	0.698348	-7.64704	2.05653e-14	8.20746e-13	8.89769e-13	Down
Glyma.04G095100	61.1368	1.47774	31.3073	-5.34323	0.734365	-7.27599	3.43886e-13	1.2659e-11	1.37236e-11	Down
Glyma.20G103900	8278.81	203.115	4240.96	-5.34551	0.165945	-32.2126	1.17603e-227	3.30348e-224	3.5813e-224	Down
Glyma.11G067900	222.446	5.44909	113.947	-5.34788	0.399108	-13.3996	6.08085e-41	6.8961e-39	7.47604e-39	Down
Glyma.14G067300	37.5841	1.02797	19.306	-5.35128	0.937934	-5.7054	1.16073e-08	2.97866e-07	3.22916e-07	Down
Glyma.11G020300	198.691	4.88056	101.786	-5.35544	0.418931	-12.7836	2.02477e-37	2.04251e-35	2.21428e-35	Down
Glyma.12G078000	224.725	5.4612	115.093	-5.36125	0.403033	-13.3023	2.24572e-40	2.52329e-38	2.73549e-38	Down
Glyma.05G146200	253.551	6.35586	129.953	-5.37205	0.388447	-13.8296	1.69036e-43	2.04393e-41	2.21582e-41	Down
Glyma.02G061300	75.44	1.77208	38.606	-5.3765	0.667775	-8.05136	8.18795e-16	3.56376e-14	3.86346e-14	Down
Glyma.01G174600	75.9542	1.94521	38.9497	-5.37672	0.671539	-8.00656	1.17961e-15	5.10379e-14	5.533e-14	Down
Glyma.19G070800	153.015	3.73138	78.3732	-5.38584	0.478465	-11.2565	2.1515e-29	1.67877e-27	1.81995e-27	Down
Glyma.09G048200	139.038	3.29814	71.1683	-5.38607	0.501601	-10.7377	6.7674e-27	4.89356e-25	5.3051e-25	Down
Glyma.07G217700	318.822	7.59806	163.21	-5.39092	0.345492	-15.6036	6.88209e-55	1.05594e-52	1.14474e-52	Down
Glyma.08G165100	50.7417	1.13508	25.9384	-5.39247	0.810796	-6.65084	2.91435e-11	9.31901e-10	1.01027e-09	Down
Glyma.10G077900	931.638	22.129	476.883	-5.39614	0.28614	-18.8584	2.50769e-79	6.49457e-77	7.04075e-77	Down
Glyma.07G009500	76.2654	1.78617	39.0258	-5.39648	0.671169	-8.04041	8.95383e-16	3.88784e-14	4.2148e-14	Down
Glyma.10G246600	3616.03	85.8444	1850.94	-5.3984	0.170798	-31.607	2.95647e-219	6.74758e-216	7.31503e-216	Down
Glyma.07G228900	217.748	5.14871	111.448	-5.40112	1.14711	-4.70846	2.49597e-06	4.83274e-05	5.23916e-05	Down
Glyma.02G008300	19493.3	460.301	9976.79	-5.40328	0.157279	-34.3547	1.19933e-258	8.75917e-255	9.49579e-255	Down
Glyma.01G182100	25.7985	0.622906	13.2107	-5.41419	1.14796	-4.71636	2.40104e-06	4.65881e-05	5.05061e-05	Down
Glyma.U026600	38.8705	0.903155	19.8868	-5.41439	0.926321	-5.84505	5.0641e-09	1.3518e-07	1.46548e-07	Down
Glyma.04G143000	52.6835	1.37063	27.0271	-5.42201	0.816232	-6.64273	3.07918e-11	9.82028e-10	1.06461e-09	Down
Glyma.05G025700	78.5934	1.84858	40.221	-5.42622	0.660738	-8.21236	2.16889e-16	9.68234e-15	1.04966e-14	Down
Glyma.12G091200	91.2266	2.06642	46.6465	-5.42679	0.613033	-8.85236	8.569e-19	4.41346e-17	4.78462e-17	Down
Glyma.09G021900	2428.22	56.3952	1242.31	-5.43426	0.213017	-25.5109	1.49198e-143	9.72907e-141	1.05473e-140	Down
Glyma.15G042600	131.239	3.01184	67.1253	-5.43901	0.525269	-10.3547	3.98362e-25	2.74471e-23	2.97554e-23	Down
Glyma.13G031600	357.424	8.41424	182.919	-5.44204	0.342467	-15.8907	7.34738e-57	1.20858e-54	1.31022e-54	Down
Glyma.15G082300	1470.46	33.8756	752.167	-5.44576	0.192282	-28.3217	1.86673e-176	2.06568e-173	2.2394e-173	Down
Glyma.06G073300	52.8243	1.21158	27.018	-5.44633	0.802575	-6.78607	1.15231e-11	3.81494e-10	4.13576e-10	Down
Glyma.09G167200	14.1505	0.280249	7.21536	-5.4465	1.35931	-4.00683	6.15402e-05	0.000934025	0.00101257	Down
Glyma.17G059500	373.722	8.71463	191.218	-5.45342	0.342351	-15.9293	3.96593e-57	6.61296e-55	7.16909e-55	Down
Glyma.20G146700	5769.39	131.514	2950.45	-5.45443	0.172251	-31.6656	4.62186e-220	1.12518e-216	1.2198e-216	Down
Glyma.05G191600	347.047	8.02327	177.535	-5.45706	0.34752	-15.7029	1.44535e-55	2.25389e-53	2.44343e-53	Down
Glyma.13G066700	53.9384	1.27399	27.6062	-5.45764	0.818924	-6.6644	2.6575e-11	8.52759e-10	9.24474e-10	Down
Glyma.15G236900	66.9263	1.55424	34.2403	-5.45992	0.717279	-7.612	2.69893e-14	1.06779e-12	1.15759e-12	Down
Glyma.04G210600	14.4347	0.342657	7.38868	-5.46124	1.34419	-4.06284	4.84792e-05	0.000749815	0.000812873	Down
Glyma.04G020400	494.84	11.2107	253.025	-5.46469	0.308523	-17.7124	3.36241e-70	7.30864e-68	7.92328e-68	Down
Glyma.15G121100	7.55446	0	3.77723	-5.46611	1.57506	-3.47042	0.000519654	0.00626071	0.00678722	Down
Glyma.19G175300	201.093	4.47549	102.784	-5.46994	0.429152	-12.7459	3.28492e-37	3.26854e-35	3.54342e-35	Down
Glyma.16G024400	94.8305	2.16306	48.4968	-5.47566	0.620353	-8.82669	1.07821e-18	5.499e-17	5.96145e-17	Down
Glyma.07G169100	190.089	4.29188	97.1906	-5.4817	0.439955	-12.4597	1.23841e-35	1.1566e-33	1.25387e-33	Down
Glyma.09G073300	95.0374	2.08051	48.5589	-5.48624	0.611236	-8.97565	2.81695e-19	1.49082e-17	1.61619e-17	Down
Glyma.10G223100	7001.99	156.135	3579.06	-5.48654	0.204726	-26.7994	3.28113e-158	2.85279e-155	3.0927e-155	Down
Glyma.09G177300	298.822	6.52782	152.675	-5.48662	0.370466	-14.8101	1.26089e-49	1.80565e-47	1.9575e-47	Down
Glyma.08G017700	81.6928	1.78617	41.7395	-5.4959	0.665905	-8.25328	1.54104e-16	6.94741e-15	7.53167e-15	Down
Glyma.08G351500	7.70226	0	3.85113	-5.5118	1.48736	-3.70576	0.000210762	0.00282955	0.00306751	Down
Glyma.05G137200	194.233	4.35429	99.2934	-5.51352	0.456551	-12.0765	1.4066e-33	1.22297e-31	1.32582e-31	Down
Glyma.15G208700	139.035	3.03198	71.0336	-5.514	0.518366	-10.6373	1.99893e-26	1.4229e-24	1.54257e-24	Down
Glyma.19G161900	41.2917	0.854836	21.0733	-5.5171	0.928084	-5.94462	2.771e-09	7.574e-08	8.21096e-08	Down
Glyma.07G227600	404.264	8.73315	206.499	-5.52463	0.324843	-17.0071	7.27891e-65	1.43678e-62	1.55761e-62	Down
Glyma.03G262000	839.311	18.1858	428.748	-5.52557	0.244232	-22.6243	2.49948e-113	1.09968e-110	1.19216e-110	Down
Glyma.07G019800	397.172	8.58981	202.881	-5.54458	0.32685	-16.9637	1.52491e-64	2.99383e-62	3.24561e-62	Down
Glyma.15G165000	28.8714	0.636995	14.7542	-5.55765	1.12517	-4.93939	7.83661e-07	1.63994e-05	1.77785e-05	Down
Glyma.06G048200	28.5383	0.622906	14.5806	-5.55814	1.14338	-4.86116	1.16699e-06	2.38471e-05	2.58526e-05	Down
Glyma.07G125700	593.17	12.8108	302.991	-5.56635	0.278377	-19.9957	6.00259e-89	1.84199e-86	1.99689e-86	Down
Glyma.02G192700	43.7074	1.02797	22.3677	-5.57078	0.91743	-6.07215	1.26206e-09	3.55333e-08	3.85216e-08	Down
Glyma.04G053100	648.609	13.4406	331.025	-5.57919	0.311811	-17.8928	1.34133e-71	3.06133e-69	3.31878e-69	Down
Glyma.16G009900	215.994	4.41308	110.204	-5.57935	0.446205	-12.504	7.09805e-36	6.69766e-34	7.26092e-34	Down
Glyma.12G053400	260.831	5.44106	133.136	-5.58185	0.409375	-13.635	2.47855e-42	2.90094e-40	3.1449e-40	Down
Glyma.12G171500	102.941	2.16306	52.5521	-5.59904	0.608408	-9.20278	3.48812e-20	1.92993e-18	2.09224e-18	Down
Glyma.11G128900	487.972	10.1038	249.038	-5.60604	0.311015	-18.025	1.23971e-72	2.88347e-70	3.12596e-70	Down
Glyma.13G004900	59.0523	1.16326	30.1078	-5.60627	0.802863	-6.98284	2.89264e-12	1.00314e-10	1.0875e-10	Down
Glyma.13G270700	6868.92	140.842	3504.88	-5.61052	0.173631	-32.3128	4.62355e-229	1.68838e-225	1.83037e-225	Down
Glyma.07G198100	1155.43	23.3994	589.416	-5.61358	0.219356	-25.5912	1.914e-144	1.27079e-141	1.37766e-141	Down
Glyma.02G306900	74.3423	1.56833	37.9553	-5.614	0.718473	-7.81379	5.5492e-15	2.31324e-13	2.50778e-13	Down
Glyma.03G243000	254.134	5.2373	129.686	-5.61754	0.408759	-13.7429	5.61564e-43	6.70152e-41	7.2651e-41	Down
Glyma.10G249400	565.313	11.3399	288.326	-5.61911	0.285271	-19.6974	2.26857e-86	6.62731e-84	7.18466e-84	Down
Glyma.13G140000	135.473	2.87655	69.175	-5.62136	0.544752	-10.3191	5.77511e-25	3.95666e-23	4.2894e-23	Down
Glyma.08G009600	60.764	1.2599	31.0119	-5.6398	0.800554	-7.04488	1.85625e-12	6.53662e-11	7.08634e-11	Down
Glyma.20G231100	594.102	11.8336	302.968	-5.65078	0.295912	-19.0961	2.71825e-81	7.40763e-79	8.0306e-79	Down
Glyma.06G144700	473.771	9.36409	241.568	-5.65397	0.312592	-18.0874	4.00876e-73	9.38384e-71	1.0173e-70	Down
Glyma.13G335600	350.7	6.93289	178.817	-5.65496	0.359495	-15.7303	9.37966e-56	1.48921e-53	1.61444e-53	Down
Glyma.11G022300	30.5131	0.588676	15.5509	-5.65527	1.11774	-5.05957	4.20196e-07	9.16624e-06	9.9371e-06	Down
Glyma.18G184700	8.55463	0	4.27731	-5.65916	1.46948	-3.85112	0.000117579	0.00168377	0.00182537	Down
Glyma.08G181400	508.734	10.0132	259.374	-5.6691	0.319656	-17.735	2.25099e-70	4.92212e-68	5.33606e-68	Down
Glyma.02G163800	62.0528	1.27399	31.6634	-5.67245	0.794353	-7.14097	9.26766e-13	3.32117e-11	3.60047e-11	Down
Glyma.13G198600	77.3165	1.4576	39.387	-5.67766	0.717883	-7.9089	2.59676e-15	1.10135e-13	1.19397e-13	Down
Glyma.03G082500	108.151	2.00401	55.0773	-5.67994	0.60997	-9.31184	1.25636e-20	7.19099e-19	7.79574e-19	Down
Glyma.20G025200	838.847	16.144	427.495	-5.68712	0.298091	-19.0785	3.81073e-81	1.03079e-78	1.11747e-78	Down
Glyma.19G212200	4851.11	94.0151	2472.56	-5.69083	0.165556	-34.374	6.16251e-259	5.62591e-255	6.09904e-255	Down
Glyma.13G309100	79.0724	1.54015	40.3063	-5.69299	0.735124	-7.74426	9.61438e-15	3.93156e-13	4.26219e-13	Down
Glyma.20G227600	95.9773	1.94521	48.9613	-5.70988	0.651571	-8.76326	1.89689e-18	9.4759e-17	1.02728e-16	Down
Glyma.19G156100	8.85753	0	4.42876	-5.71178	1.44861	-3.94293	8.04925e-05	0.00119486	0.00129534	Down
Glyma.08G266500	1338.68	25.5838	682.134	-5.72514	0.219273	-26.1096	2.83305e-150	2.1553e-147	2.33656e-147	Down
Glyma.17G058500	225.358	4.16707	114.763	-5.72971	0.439516	-13.0364	7.59722e-39	8.08827e-37	8.76848e-37	Down
Glyma.11G068900	306.706	5.86021	156.283	-5.73051	0.378809	-15.1277	1.06366e-51	1.57253e-49	1.70478e-49	Down
Glyma.13G178300	1162.4	21.7864	592.093	-5.73566	0.246667	-23.2526	1.33891e-119	6.43329e-117	6.97432e-117	Down
Glyma.09G026600	163.629	3.25343	83.4413	-5.74067	0.511935	-11.2137	3.49399e-29	2.69747e-27	2.92432e-27	Down
Glyma.20G158900	228.472	4.25765	116.365	-5.74493	0.443424	-12.9558	2.1778e-38	2.25288e-36	2.44234e-36	Down
Glyma.15G195400	9.09293	0	4.54646	-5.75542	1.45091	-3.96677	7.28544e-05	0.00109168	0.00118349	Down
Glyma.15G155500	300.989	5.6766	153.333	-5.77512	0.428218	-13.4864	1.88053e-41	2.16629e-39	2.34847e-39	Down
Glyma.09G252700	984.644	18.0787	501.361	-5.77631	0.246434	-23.4396	1.68859e-121	8.33272e-119	9.03348e-119	Down
Glyma.02G132800	33.423	0.622906	17.023	-5.77788	1.10658	-5.22137	1.77602e-07	4.02325e-06	4.3616e-06	Down
Glyma.05G138000	1143.2	20.8244	582.012	-5.78666	0.23871	-24.2414	8.15565e-130	4.65344e-127	5.04478e-127	Down
Glyma.08G032400	543.143	9.58798	276.365	-5.80722	0.301869	-19.2376	1.79484e-82	4.96532e-80	5.38289e-80	Down
Glyma.09G010900	9.37572	0	4.68786	-5.81198	1.44657	-4.01776	5.87535e-05	0.000897297	0.000972757	Down
Glyma.06G133900	50.4948	0.840747	25.6678	-5.81231	0.930644	-6.24547	4.22519e-10	1.23929e-08	1.34351e-08	Down
Glyma.10G123500	137.297	2.42316	69.8603	-5.82456	0.566227	-10.2866	8.09796e-25	5.47617e-23	5.9367e-23	Down
Glyma.13G086400	138.048	2.42316	70.2358	-5.82678	0.566302	-10.2892	7.88518e-25	5.34217e-23	5.79144e-23	Down
Glyma.18G011300	68.477	1.14917	34.8131	-5.82832	0.795756	-7.32425	2.40234e-13	8.90623e-12	9.65523e-12	Down
Glyma.07G058500	18.6541	0.294338	9.47423	-5.83979	1.31515	-4.44041	8.97876e-06	0.000159164	0.000172549	Down
Glyma.04G221100	158.697	2.80005	80.7485	-5.85363	0.535813	-10.9248	8.77631e-28	6.48754e-26	7.03313e-26	Down
Glyma.04G181000	70.1862	1.14917	35.6677	-5.86646	0.798212	-7.3495	1.9895e-13	7.45136e-12	8.078e-12	Down
Glyma.19G124000	459.552	7.80181	233.677	-5.8669	0.330525	-17.7502	1.71694e-70	3.79984e-68	4.1194e-68	Down
Glyma.19G261100	697.353	12.2986	354.826	-5.86866	0.286445	-20.4879	2.76063e-93	9.00088e-91	9.75783e-91	Down
Glyma.09G039100	9.69673	0	4.84837	-5.86951	1.47573	-3.97735	6.96868e-05	0.00104679	0.00113483	Down
Glyma.17G028500	10.1542	0	5.0771	-5.9139	1.42295	-4.15609	3.23741e-05	0.000517377	0.000560887	Down
Glyma.20G225800	239.066	4.10827	121.587	-5.91605	0.474455	-12.4691	1.10021e-35	1.03016e-33	1.1168e-33	Down
Glyma.10G087700	10.2041	0	5.10206	-5.92	1.41172	-4.19346	2.7473e-05	0.000444695	0.000482093	Down
Glyma.06G301700	219.404	3.59248	111.498	-5.92041	0.492263	-12.0269	2.56486e-33	2.20899e-31	2.39476e-31	Down
Glyma.15G202900	10.2482	0	5.1241	-5.92631	1.42967	-4.14522	3.39489e-05	0.000540887	0.000586374	Down
Glyma.13G272700	55.3942	0.868925	28.1316	-5.93571	0.907878	-6.53801	6.23425e-11	1.94246e-09	2.10581e-09	Down
Glyma.15G009000	259.478	4.24356	131.861	-5.93659	0.457655	-12.9718	1.76937e-38	1.8408e-36	1.9956e-36	Down
Glyma.04G076800	74.9198	1.32231	38.121	-5.93828	0.782952	-7.58447	3.33842e-14	1.31368e-12	1.42415e-12	Down
Glyma.16G138600	1797.14	29.012	913.078	-5.94103	0.23956	-24.7997	9.03255e-136	5.40724e-133	5.86198e-133	Down
Glyma.11G245900	130.697	2.06642	66.3815	-5.94847	0.60128	-9.89302	4.46358e-23	2.77205e-21	3.00517e-21	Down
Glyma.02G252000	94.149	1.58847	47.8687	-5.95332	0.716065	-8.31394	9.2578e-17	4.23113e-15	4.58696e-15	Down
Glyma.17G196900	113.27	1.8969	57.5835	-5.95387	0.641318	-9.2838	1.63533e-20	9.21562e-19	9.99064e-19	Down
Glyma.10G246700	1441.96	23.1711	732.568	-5.96441	0.215291	-27.704	6.25736e-169	5.85898e-166	6.3517e-166	Down
Glyma.18G243100	549.301	8.81569	279.058	-5.96559	0.33951	-17.5712	4.09354e-69	8.79317e-67	9.53266e-67	Down
Glyma.15G094200	57.3207	0.931333	29.126	-5.9799	0.908774	-6.58019	4.69855e-11	1.48423e-09	1.60905e-09	Down
Glyma.02G180200	2302.3	36.7014	1169.5	-5.98205	0.248998	-24.0245	1.54331e-127	8.28778e-125	8.98476e-125	Down
Glyma.14G168700	192.6	3.06016	97.8301	-5.98672	0.502776	-11.9073	1.08398e-32	9.07882e-31	9.84233e-31	Down
Glyma.05G220100	768.619	11.991	390.305	-5.98937	0.291588	-20.5405	9.36064e-94	3.07948e-91	3.33846e-91	Down
Glyma.18G051200	312.26	5.08792	158.674	-5.99968	0.409331	-14.6573	1.21001e-48	1.67221e-46	1.81284e-46	Down
Glyma.11G024500	413.014	6.47508	209.745	-6.01646	0.368624	-16.3214	6.95301e-60	1.22659e-57	1.32974e-57	Down
Glyma.11G143300	21.2118	0.342657	10.7772	-6.02384	1.3035	-4.62127	3.81394e-06	7.14956e-05	7.75083e-05	Down
Glyma.06G026700	178.477	2.83428	90.6555	-6.02834	0.543099	-11.0999	1.25589e-28	9.55445e-27	1.0358e-26	Down
Glyma.17G005200	454.822	6.80807	230.815	-6.03311	0.357885	-16.8577	9.21515e-64	1.76183e-61	1.91e-61	Down
Glyma.18G148100	910.541	13.6504	462.096	-6.03634	0.277141	-21.7808	3.53115e-105	1.35734e-102	1.47149e-102	Down
Glyma.04G031400	455.507	6.76779	231.138	-6.03673	0.368295	-16.391	2.21751e-60	3.95009e-58	4.28228e-58	Down
Glyma.07G217300	10.9519	0	5.47593	-6.03927	1.4623	-4.12998	3.62788e-05	0.000574498	0.000622812	Down
Glyma.08G031700	319.958	4.81815	162.388	-6.04551	0.410379	-14.7315	4.04541e-49	5.68178e-47	6.1596e-47	Down
Glyma.04G022800	1589.06	24.3017	806.68	-6.04556	0.213656	-28.2958	3.88882e-176	4.17671e-173	4.52796e-173	Down
Glyma.12G215400	182.27	2.72355	92.497	-6.0655	0.549588	-11.0364	2.54909e-28	1.91533e-26	2.07641e-26	Down
Glyma.01G068100	41.9967	0.685314	21.341	-6.08864	1.10672	-5.50153	3.76506e-08	9.25226e-07	1.00303e-06	Down
Glyma.02G199100	371.597	5.46923	188.533	-6.09026	0.425067	-14.3278	1.46757e-46	1.90716e-44	2.06755e-44	Down
Glyma.17G046600	11.4392	0	5.71958	-6.09068	1.38948	-4.38343	1.16828e-05	0.000202766	0.000219818	Down
Glyma.03G222600	22.3283	0.342657	11.3355	-6.09119	1.29375	-4.70815	2.49973e-06	4.83745e-05	5.24427e-05	Down
Glyma.18G015400	104.169	1.4576	52.8132	-6.10124	0.707956	-8.6181	6.80762e-18	3.33683e-16	3.61745e-16	Down
Glyma.15G083800	189.415	2.86246	96.1386	-6.11109	0.530262	-11.5247	9.91013e-31	8.00638e-29	8.6797e-29	Down
Glyma.06G204000	83.11	1.121	42.1155	-6.11228	0.79872	-7.65259	1.96965e-14	7.86933e-13	8.53112e-13	Down
Glyma.17G215400	105.303	1.60256	53.4527	-6.11453	0.7029	-8.69901	3.34797e-18	1.65886e-16	1.79836e-16	Down
Glyma.17G218100	11.7357	0	5.86783	-6.1195	1.39063	-4.40051	1.07995e-05	0.000188601	0.000204462	Down
Glyma.08G058300	42.1999	0.636995	21.4184	-6.11973	1.09287	-5.59966	2.14769e-08	5.37542e-07	5.82748e-07	Down
Glyma.01G030200	22.8289	0.280249	11.5546	-6.13134	1.29178	-4.74643	2.07043e-06	4.07578e-05	4.41855e-05	Down
Glyma.06G308300	256.047	3.65489	129.851	-6.13832	0.472205	-12.9993	1.23497e-38	1.30339e-36	1.413e-36	Down
Glyma.11G163500	11.7543	0	5.87715	-6.14002	1.40219	-4.37888	1.19292e-05	0.000206748	0.000224135	Down
Glyma.15G100100	303.795	4.22947	154.012	-6.1638	0.448289	-13.7496	5.12043e-43	6.13058e-41	6.64614e-41	Down
Glyma.18G218800	87.6302	1.14917	44.3897	-6.18147	0.778463	-7.9406	2.01198e-15	8.61329e-14	9.33765e-14	Down
Glyma.13G220300	375.02	5.20307	190.112	-6.1826	0.392363	-15.7574	6.11305e-56	9.87744e-54	1.07081e-53	Down
Glyma.10G235500	220.994	3.01789	112.006	-6.18433	0.508773	-12.1554	5.37105e-34	4.72614e-32	5.1236e-32	Down
Glyma.07G156300	133.56	1.84858	67.7044	-6.19335	0.644431	-9.61058	7.21436e-22	4.34014e-20	4.70514e-20	Down
Glyma.08G160400	132.606	1.70967	67.1576	-6.19648	0.646911	-9.57856	9.84042e-22	5.84297e-20	6.33435e-20	Down
Glyma.19G020200	8457.55	114.628	4286.09	-6.20108	0.169272	-36.6337	8.30394e-294	3.03235e-289	3.28737e-289	Down
Glyma.12G193300	133.819	1.77208	67.7954	-6.2043	0.638263	-9.72059	2.46342e-22	1.50934e-20	1.63627e-20	Down
Glyma.06G155400	44.9243	0.622906	22.7736	-6.20854	1.08725	-5.71031	1.1277e-08	2.90205e-07	3.1461e-07	Down
Glyma.01G111400	7221.51	96.5458	3659.03	-6.22373	0.181704	-34.252	4.0744e-257	2.47975e-253	2.68829e-253	Down
Glyma.19G245800	1829.99	24.3448	927.167	-6.22442	0.25704	-24.2157	1.51886e-129	8.53298e-127	9.25058e-127	Down
Glyma.01G218900	226.912	3.02593	114.969	-6.22465	0.50059	-12.4346	1.69528e-35	1.57123e-33	1.70337e-33	Down
Glyma.07G175400	113.625	1.50592	57.5652	-6.2292	0.699675	-8.90298	5.43671e-19	2.83213e-17	3.0703e-17	Down
Glyma.11G007000	12.6502	0	6.32511	-6.23277	1.36919	-4.55217	5.30967e-06	9.75808e-05	0.000105787	Down
Glyma.13G111800	227.832	2.96957	115.401	-6.23685	0.510143	-12.2257	2.2669e-34	2.01412e-32	2.1835e-32	Down
Glyma.10G047000	159.671	2.11474	80.8931	-6.23866	0.628329	-9.92897	3.11445e-23	1.94411e-21	2.10761e-21	Down
Glyma.15G183700	5742.99	75.6444	2909.32	-6.24496	0.193743	-32.2332	6.04469e-228	1.83945e-224	1.99414e-224	Down
Glyma.02G278300	1283.51	16.8047	650.156	-6.26256	0.277734	-22.5488	1.37962e-112	5.99758e-110	6.50196e-110	Down
Glyma.18G171700	649.407	8.2234	328.815	-6.26577	0.331232	-18.9166	8.33244e-80	2.18903e-77	2.37313e-77	Down
Glyma.06G223100	117.416	1.49183	59.4539	-6.27146	0.69686	-8.9996	2.26533e-19	1.20237e-17	1.30349e-17	Down
Glyma.04G012000	47.0059	0.636995	23.8214	-6.27237	1.08423	-5.78511	7.24628e-09	1.90506e-07	2.06527e-07	Down
Glyma.13G154500	70.2259	0.903155	35.5645	-6.27319	0.896566	-6.99691	2.61677e-12	9.118e-11	9.88481e-11	Down
Glyma.01G005900	422.013	5.2196	213.616	-6.27741	0.382772	-16.3999	1.91628e-60	3.43024e-58	3.71872e-58	Down
Glyma.03G020500	70.4704	0.917244	35.6938	-6.27824	0.89204	-7.03807	1.94919e-12	6.85727e-11	7.43395e-11	Down
Glyma.10G004500	309.521	4.02572	156.774	-6.29263	0.472707	-13.3119	1.97405e-40	2.22489e-38	2.412e-38	Down
Glyma.04G199600	6816	86.8108	3451.4	-6.29289	0.178772	-35.2006	1.95825e-271	3.57548e-267	3.87617e-267	Down
Glyma.05G064500	190.602	2.45739	96.5298	-6.29458	0.5528	-11.3867	4.86944e-30	3.87402e-28	4.19981e-28	Down
Glyma.08G296900	5058.29	63.9542	2561.12	-6.30234	0.21472	-29.3514	2.28995e-189	2.88353e-186	3.12602e-186	Down
Glyma.07G085000	286.931	3.55825	145.245	-6.30245	0.460473	-13.6869	1.21572e-42	1.43208e-40	1.55252e-40	Down
Glyma.03G216900	71.9513	0.917244	36.4342	-6.30545	0.903275	-6.98065	2.93813e-12	1.01795e-10	1.10356e-10	Down
Glyma.16G029200	168.202	2.0181	85.1103	-6.3124	0.591413	-10.6734	1.35549e-26	9.70556e-25	1.05218e-24	Down
Glyma.17G106500	192.708	2.37485	97.5415	-6.31458	0.555285	-11.3718	5.77956e-30	4.57814e-28	4.96315e-28	Down
Glyma.08G098900	857.658	10.6784	434.168	-6.33448	0.287935	-21.9997	2.89948e-107	1.16352e-104	1.26137e-104	Down
Glyma.04G003900	7848.96	96.9431	3972.95	-6.34351	0.205579	-30.8569	4.53122e-209	7.52121e-206	8.15373e-206	Down
Glyma.11G196100	198.175	2.61644	100.396	-6.34368	0.553797	-11.4549	2.22268e-30	1.77605e-28	1.92541e-28	Down
Glyma.18G065500	173.634	2.00401	87.8189	-6.35775	0.592399	-10.7322	7.18621e-27	5.17592e-25	5.6112e-25	Down
Glyma.17G246400	1492.13	18.0187	755.072	-6.36101	0.244268	-26.0412	1.69427e-149	1.21313e-146	1.31516e-146	Down
Glyma.08G026400	649.356	7.85013	328.603	-6.36279	0.326656	-19.4786	1.66904e-84	4.79908e-82	5.20267e-82	Down
Glyma.20G207800	225.635	2.75173	114.193	-6.36513	0.523189	-12.166	4.71505e-34	4.15892e-32	4.50868e-32	Down
Glyma.03G164600	326.344	4.08813	165.216	-6.36554	0.441804	-14.4081	4.60415e-47	6.09166e-45	6.60395e-45	Down
Glyma.18G143400	13.8119	0	6.90594	-6.36623	1.36723	-4.65629	3.21962e-06	6.13307e-05	6.64885e-05	Down
Glyma.15G120200	13.9346	0	6.96731	-6.36739	1.35928	-4.68439	2.808e-06	5.39115e-05	5.84453e-05	Down
Glyma.04G026800	352.113	4.35429	178.234	-6.37093	0.447163	-14.2474	4.64953e-46	5.97841e-44	6.48118e-44	Down
Glyma.07G271800	13.9846	0	6.99228	-6.37187	1.35643	-4.69752	2.6334e-06	5.07729e-05	5.50427e-05	Down
Glyma.08G345500	75.1528	0.917244	38.035	-6.37377	0.90633	-7.0325	2.0286e-12	7.12292e-11	7.72194e-11	Down
Glyma.02G035300	27.2029	0.280249	13.7416	-6.37874	1.27125	-5.01769	5.22958e-07	1.12467e-05	1.21925e-05	Down
Glyma.17G261800	227.951	2.66918	115.31	-6.3862	0.524258	-12.1814	3.90392e-34	3.4518e-32	3.74209e-32	Down
Glyma.02G020600	3194.36	37.9058	1616.13	-6.39648	0.209907	-30.4729	5.95405e-204	9.05933e-201	9.8212e-201	Down
Glyma.04G248600	51.4082	0.685314	26.0468	-6.40004	1.08427	-5.90264	3.57738e-09	9.65521e-08	1.04672e-07	Down
Glyma.11G071900	716.183	8.41063	362.297	-6.40149	0.341534	-18.7433	2.19378e-78	5.56321e-76	6.03106e-76	Down
Glyma.20G025900	283.784	3.40282	143.593	-6.40348	0.483398	-13.2468	4.70753e-40	5.1935e-38	5.63026e-38	Down
Glyma.02G084700	27.8639	0.280249	14.0721	-6.40988	1.26876	-5.05208	4.37024e-07	9.50494e-06	1.03043e-05	Down
Glyma.08G093000	725.555	8.56967	367.062	-6.41296	0.317158	-20.2201	6.51902e-91	2.01742e-88	2.18708e-88	Down
Glyma.11G255400	1301.45	15.4518	658.45	-6.41513	0.284838	-22.5221	2.52329e-112	1.08404e-109	1.1752e-109	Down
Glyma.12G164900	336.499	3.90696	170.203	-6.41905	0.455573	-14.0901	4.37227e-45	5.43068e-43	5.88739e-43	Down
Glyma.05G206500	468.913	5.59405	237.253	-6.41914	0.38048	-16.8712	7.33521e-64	1.40979e-61	1.52835e-61	Down
Glyma.19G142900	1463.49	17.0024	740.245	-6.42856	0.245788	-26.1549	8.66431e-151	6.87815e-148	7.45658e-148	Down
Glyma.03G223400	7246.6	84.1106	3665.35	-6.43088	0.207685	-30.9646	1.61845e-210	2.81433e-207	3.05101e-207	Down
Glyma.18G033900	14.4353	0	7.21763	-6.43144	1.35443	-4.74846	2.0497e-06	4.03934e-05	4.37904e-05	Down
Glyma.05G028300	419.534	4.67319	212.104	-6.43909	0.40554	-15.8778	9.0286e-57	1.47186e-54	1.59564e-54	Down
Glyma.03G013900	1800.66	20.7197	910.688	-6.44605	0.230297	-27.9902	2.13828e-172	2.23095e-169	2.41857e-169	Down
Glyma.20G248600	53.2946	0.636995	26.9658	-6.45475	1.08052	-5.97374	2.31875e-09	6.38084e-08	6.91745e-08	Down
Glyma.08G013400	640.202	7.32386	323.763	-6.45691	0.331706	-19.4658	2.14299e-84	6.11373e-82	6.62788e-82	Down
Glyma.06G047200	425.254	4.6591	214.957	-6.46026	0.406727	-15.8836	8.23772e-57	1.34896e-54	1.4624e-54	Down
Glyma.19G026200	562.707	6.42071	284.564	-6.46436	0.359002	-18.0065	1.73265e-72	4.00451e-70	4.34129e-70	Down
Glyma.07G212200	816.384	9.40798	412.896	-6.47563	0.346561	-18.6854	6.51094e-78	1.63973e-75	1.77762e-75	Down
Glyma.16G052600	351.667	3.9774	177.822	-6.47932	0.469299	-13.8064	2.33258e-43	2.81118e-41	3.0476e-41	Down
Glyma.14G216000	869.786	9.83761	439.812	-6.48231	0.300469	-21.5739	3.15572e-103	1.16401e-100	1.26191e-100	Down
Glyma.07G130800	81.3791	0.917244	41.1482	-6.4826	0.882433	-7.34628	2.03804e-13	7.60241e-12	8.24176e-12	Down
Glyma.05G020700	190.414	2.17714	96.2955	-6.48469	0.585917	-11.0676	1.802e-28	1.36522e-26	1.48003e-26	Down
Glyma.12G213400	325.141	3.55825	164.35	-6.48722	0.476831	-13.6049	3.74586e-42	4.35629e-40	4.72265e-40	Down
Glyma.10G105200	108.402	1.1834	54.7927	-6.48764	0.775406	-8.36676	5.92224e-17	2.7375e-15	2.96772e-15	Down
Glyma.04G054800	15.2391	0	7.61957	-6.48828	1.37489	-4.71912	2.3687e-06	4.60096e-05	4.98789e-05	Down
Glyma.11G127500	54.6661	0.560498	27.6133	-6.49523	1.08252	-6.00011	1.97181e-09	5.46316e-08	5.9226e-08	Down
Glyma.03G119800	499.632	5.38669	252.51	-6.51845	0.392268	-16.6173	5.2212e-62	9.62942e-60	1.04392e-59	Down
Glyma.17G207700	416.3	4.48958	210.395	-6.51879	0.419661	-15.5334	2.06003e-54	3.09573e-52	3.35607e-52	Down
Glyma.16G038000	112.715	1.2599	56.9872	-6.52885	0.771368	-8.46399	2.58392e-17	1.21594e-15	1.3182e-15	Down
Glyma.12G235900	1465.52	15.7969	740.657	-6.53766	0.277554	-23.5545	1.12802e-122	5.64275e-120	6.11729e-120	Down
Glyma.08G255900	1149.74	12.0619	580.9	-6.54515	0.319843	-20.4636	4.54402e-93	1.46844e-90	1.59194e-90	Down
Glyma.11G136300	198.805	2.11474	100.46	-6.55313	0.601631	-10.8923	1.25467e-27	9.23726e-26	1.00141e-25	Down
Glyma.02G225200	369.903	3.85864	186.881	-6.55489	0.44959	-14.5797	3.78069e-48	5.17077e-46	5.60562e-46	Down
Glyma.11G154100	457.475	4.83224	231.154	-6.55996	0.403439	-16.2601	1.89415e-59	3.26268e-57	3.53707e-57	Down
Glyma.09G165700	143.428	1.60256	72.5154	-6.56016	0.699188	-9.38254	6.44007e-21	3.7152e-19	4.02764e-19	Down
Glyma.09G261800	230.448	2.34667	116.398	-6.57025	0.550803	-11.9285	8.40803e-33	7.07456e-31	7.66952e-31	Down
Glyma.05G180400	115.162	1.14917	58.1555	-6.5738	0.769068	-8.54775	1.25511e-17	5.99905e-16	6.50356e-16	Down
Glyma.08G036000	637.042	6.4795	321.761	-6.58779	0.394776	-16.6874	1.61804e-62	3.03006e-60	3.28488e-60	Down
Glyma.15G092100	117.466	1.2599	59.3629	-6.58946	0.767493	-8.58569	9.02962e-18	4.39646e-16	4.7662e-16	Down
Glyma.15G000600	175.57	1.78617	88.6779	-6.59907	0.655091	-10.0735	7.23501e-24	4.66786e-22	5.06042e-22	Down
Glyma.14G036300	1266.89	13.0814	639.986	-6.60091	0.286671	-23.0261	2.55532e-117	1.15201e-114	1.24889e-114	Down
Glyma.18G236600	89.7452	0.903155	45.3242	-6.62847	0.89461	-7.40933	1.26934e-13	4.81335e-12	5.21815e-12	Down
Glyma.05G204500	1189.82	11.7088	600.765	-6.6559	0.292885	-22.7253	2.5179e-114	1.1213e-111	1.21559e-111	Down
Glyma.11G164200	153.449	1.55424	77.5016	-6.65965	0.695226	-9.57912	9.78708e-22	5.82076e-20	6.31028e-20	Down
Glyma.07G193100	16.9929	0	8.49646	-6.66524	1.33392	-4.99673	5.83113e-07	1.24306e-05	1.34759e-05	Down
Glyma.08G048700	215.554	2.16306	108.858	-6.66599	0.591348	-11.2725	1.79352e-29	1.40847e-27	1.52692e-27	Down
Glyma.10G103100	184.913	1.77208	93.3425	-6.67144	0.63168	-10.5614	4.49789e-26	3.16473e-24	3.43087e-24	Down
Glyma.07G130700	184.831	1.78617	93.3086	-6.67306	0.657792	-10.1446	3.50069e-24	2.28276e-22	2.47474e-22	Down
Glyma.12G206100	1952.01	19.0004	985.504	-6.67586	0.231966	-28.7795	3.86828e-182	4.41431e-179	4.78555e-179	Down
Glyma.05G224900	374.51	3.68307	189.096	-6.68491	0.458932	-14.5662	4.6053e-48	6.27507e-46	6.80279e-46	Down
Glyma.13G309200	155.926	1.54015	78.7331	-6.68577	0.690745	-9.67906	3.70094e-22	2.25245e-20	2.44188e-20	Down
Glyma.07G024300	1192	11.4506	601.725	-6.69358	0.280566	-23.8574	8.47773e-126	4.3603e-123	4.72699e-123	Down
Glyma.13G338800	440.838	4.29188	222.565	-6.69675	0.425353	-15.744	7.55417e-56	1.20989e-53	1.31164e-53	Down
Glyma.15G055400	986.525	9.60568	498.065	-6.70781	0.309275	-21.6888	2.61458e-104	9.84297e-102	1.06707e-101	Down
Glyma.17G237700	160.604	1.60256	81.1034	-6.72055	0.683154	-9.83753	7.75891e-23	4.80224e-21	5.2061e-21	Down
Glyma.02G168100	159.792	1.52606	80.6591	-6.72195	0.690834	-9.7302	2.24157e-22	1.37804e-20	1.49393e-20	Down
Glyma.03G012900	192.172	1.80631	96.989	-6.72324	0.633044	-10.6205	2.39278e-26	1.69665e-24	1.83933e-24	Down
Glyma.16G140500	482.897	4.60031	243.748	-6.72662	0.412936	-16.2898	1.16705e-59	2.02939e-57	2.20006e-57	Down
Glyma.15G141000	226.94	2.14292	114.542	-6.73965	0.588208	-11.4579	2.14568e-30	1.71829e-28	1.86279e-28	Down
Glyma.10G036800	2996.13	27.5628	1511.85	-6.74357	0.232375	-29.0202	3.6545e-185	4.30488e-182	4.66691e-182	Down
Glyma.19G215200	65.1208	0.622906	32.8719	-6.75069	1.07833	-6.26035	3.84123e-10	1.13213e-08	1.22733e-08	Down
Glyma.18G023000	98.4688	0.868925	49.6689	-6.761	0.87846	-7.69642	1.39929e-14	5.63992e-13	6.11423e-13	Down
Glyma.05G142900	262.888	2.38893	132.638	-6.76193	0.553781	-12.2105	2.73325e-34	2.42257e-32	2.62631e-32	Down
Glyma.15G128100	788.647	7.07423	397.861	-6.76817	0.36264	-18.6636	9.79094e-78	2.44888e-75	2.65482e-75	Down
Glyma.09G191900	299.686	2.75173	151.219	-6.77633	0.517958	-13.0828	4.13073e-39	4.42351e-37	4.79552e-37	Down
Glyma.10G169200	797.697	7.26145	402.479	-6.7774	0.357535	-18.9559	3.94865e-80	1.04488e-77	1.13275e-77	Down
Glyma.15G207900	2476.15	22.6509	1249.4	-6.78051	0.253579	-26.7392	1.64845e-157	1.39992e-154	1.51765e-154	Down
Glyma.19G097500	36.0981	0.280249	18.1892	-6.78124	1.25193	-5.41663	6.07327e-08	1.4581e-06	1.58073e-06	Down
Glyma.01G018500	133.982	1.24581	67.6142	-6.7881	0.770827	-8.80627	1.29385e-18	6.54397e-17	7.09431e-17	Down
Glyma.12G109300	67.7595	0.685314	34.2224	-6.78992	1.07013	-6.34497	2.22464e-10	6.71937e-09	7.28446e-09	Down
Glyma.01G184000	36.2444	0.280249	18.2623	-6.79959	1.26016	-5.39581	6.82163e-08	1.63027e-06	1.76737e-06	Down
Glyma.13G288300	1321.41	11.8759	666.645	-6.80253	0.276128	-24.6354	5.27214e-134	3.10521e-131	3.36635e-131	Down
Glyma.17G218900	67.6584	0.636995	34.1477	-6.80433	1.07856	-6.30869	2.81405e-10	8.38864e-09	9.0941e-09	Down
Glyma.07G024600	2732.06	24.4229	1378.24	-6.81197	0.217221	-31.3597	7.18291e-216	1.45721e-212	1.57976e-212	Down
Glyma.11G115100	963.699	8.42472	486.062	-6.82774	0.317424	-21.5098	1.25931e-102	4.55309e-100	4.936e-100	Down
Glyma.01G171200	693.522	6.29345	349.907	-6.82997	0.37118	-18.4007	1.29665e-75	3.13576e-73	3.39947e-73	Down
Glyma.16G140700	1145.43	10.138	577.782	-6.83572	0.295196	-23.1566	1.24795e-118	5.76855e-116	6.25367e-116	Down
Glyma.20G028400	936.773	8.09615	472.435	-6.84002	0.323365	-21.1526	2.61018e-99	9.34471e-97	1.01306e-96	Down
Glyma.08G332400	557.814	4.95706	281.385	-6.84122	0.400162	-17.0961	1.58551e-65	3.18122e-63	3.44876e-63	Down
Glyma.15G066300	630.438	5.39274	317.915	-6.85497	0.395697	-17.3238	3.11065e-67	6.45407e-65	6.99685e-65	Down
Glyma.07G245100	3252.95	28.3415	1640.64	-6.85621	0.228693	-29.98	1.78696e-197	2.50978e-194	2.72085e-194	Down
Glyma.09G270900	386.549	3.26391	194.906	-6.8592	0.471326	-14.553	5.58907e-48	7.55912e-46	8.19482e-46	Down
Glyma.11G066700	70.3991	0.574587	35.4868	-6.86337	1.07319	-6.39529	1.60241e-10	4.89258e-09	5.30403e-09	Down
Glyma.11G171600	38.2589	0.280249	19.2695	-6.86493	1.24855	-5.49833	3.83411e-08	9.40928e-07	1.02006e-06	Down
Glyma.03G001100	318.707	2.73764	160.722	-6.8679	0.518407	-13.2481	4.62943e-40	5.12281e-38	5.55363e-38	Down
Glyma.05G172500	426.314	3.73138	215.023	-6.86961	0.473641	-14.5038	1.14557e-47	1.53797e-45	1.66732e-45	Down
Glyma.17G249700	19.7408	0	9.87041	-6.87095	1.30921	-5.24818	1.53612e-07	3.5125e-06	3.8079e-06	Down
Glyma.06G056900	426.035	3.59248	214.814	-6.87391	0.456927	-15.0438	3.7925e-51	5.53963e-49	6.0055e-49	Down
Glyma.06G207300	3103.61	26.1004	1564.85	-6.89306	0.218818	-31.5013	8.34508e-218	1.79257e-214	1.94332e-214	Down
Glyma.11G217300	182.25	1.56833	91.9089	-6.90381	0.68206	-10.122	4.41333e-24	2.86764e-22	3.1088e-22	Down
Glyma.08G313600	145.087	1.14917	73.1182	-6.90637	0.760684	-9.07915	1.09422e-19	5.91087e-18	6.40796e-18	Down
Glyma.12G220800	20.1558	0	10.0779	-6.90664	1.30947	-5.2744	1.33194e-07	3.07347e-06	3.33194e-06	Down
Glyma.15G035500	618.465	5.12658	311.796	-6.907	0.388718	-17.7687	1.23604e-70	2.76911e-68	3.00199e-68	Down
Glyma.04G128500	328.499	2.76582	165.632	-6.90776	0.520176	-13.2796	3.03817e-40	3.3928e-38	3.67813e-38	Down
Glyma.02G135200	146.304	1.21158	73.758	-6.90862	0.765319	-9.02711	1.76263e-19	9.41021e-18	1.02016e-17	Down
Glyma.03G215700	1955	15.8883	985.443	-6.90973	0.259665	-26.6102	5.17805e-156	4.29743e-153	4.65884e-153	Down
Glyma.10G182700	586.354	5.05369	295.704	-6.91154	0.396222	-17.4436	3.84991e-68	8.03355e-66	8.70915e-66	Down
Glyma.08G355300	145.536	1.19749	73.3666	-6.9121	0.773292	-8.93855	3.94319e-19	2.0659e-17	2.23964e-17	Down
Glyma.07G026600	5927.11	49.2046	2988.16	-6.91731	0.202245	-34.2026	2.2115e-256	1.15368e-252	1.2507e-252	Down
Glyma.06G076700	183.61	1.55424	92.582	-6.91892	0.688234	-10.0531	8.89778e-24	5.72043e-22	6.2015e-22	Down
Glyma.08G335000	183.301	1.44351	92.3721	-6.91956	0.684091	-10.115	4.74191e-24	3.07567e-22	3.33433e-22	Down
Glyma.19G070900	2079.38	16.8978	1048.14	-6.93734	0.249974	-27.7523	1.63646e-169	1.6151e-166	1.75093e-166	Down
Glyma.18G113500	20.5385	0	10.2692	-6.93847	1.31021	-5.29571	1.18557e-07	2.75755e-06	2.98945e-06	Down
Glyma.10G057700	185.306	1.42942	93.3679	-6.94148	0.692285	-10.0269	1.16088e-23	7.42412e-22	8.04847e-22	Down
Glyma.19G114100	150.32	1.32231	75.8211	-6.94443	0.757782	-9.16414	4.99418e-20	2.74657e-18	2.97755e-18	Down
Glyma.07G024500	1311.23	10.7267	660.978	-6.94596	0.291013	-23.8682	6.55153e-126	3.41775e-123	3.70517e-123	Down
Glyma.04G046500	112.127	0.917244	56.5222	-6.94866	0.87946	-7.90105	2.7656e-15	1.17159e-13	1.27012e-13	Down
Glyma.14G134700	599.966	4.75574	302.361	-6.95038	0.395523	-17.5727	3.99042e-69	8.62239e-67	9.34751e-67	Down
Glyma.18G074500	801.79	6.57975	404.185	-6.97047	0.354985	-19.6359	7.62571e-86	2.21007e-83	2.39593e-83	Down
Glyma.06G178500	417.466	3.29814	210.382	-6.97059	0.480839	-14.4967	1.27085e-47	1.69991e-45	1.84287e-45	Down
Glyma.20G034000	114.008	0.854836	57.4312	-6.97074	0.874035	-7.97535	1.51953e-15	6.54348e-14	7.09378e-14	Down
Glyma.07G073600	1721.86	13.8694	867.867	-6.97463	0.258671	-26.9633	3.98339e-160	3.54784e-157	3.84621e-157	Down
Glyma.18G056800	305.37	2.39499	153.882	-6.97565	0.546362	-12.7674	2.49214e-37	2.48649e-35	2.6956e-35	Down
Glyma.16G083700	3585.64	28.3142	1806.98	-6.97756	0.215746	-32.3415	1.82683e-229	7.41226e-226	8.03561e-226	Down
Glyma.16G154000	306.871	2.36076	154.616	-6.98476	0.548703	-12.7296	4.05e-37	4.01886e-35	4.35684e-35	Down
Glyma.01G066300	21.2968	0	10.6484	-6.98934	1.30083	-5.37298	7.74474e-08	1.83765e-06	1.99219e-06	Down
Glyma.03G253800	544.33	4.25765	274.294	-7.002	0.422974	-16.5542	1.49281e-61	2.73935e-59	2.96973e-59	Down
Glyma.05G220900	586.871	4.58622	295.729	-7.01037	0.4112	-17.0486	3.58302e-65	7.11094e-63	7.70895e-63	Down
Glyma.15G045800	313.45	2.40907	157.929	-7.01646	0.567156	-12.3713	3.7368e-35	3.38602e-33	3.67078e-33	Down
Glyma.02G214500	391.942	2.96957	197.456	-7.01659	0.502019	-13.9767	2.16197e-44	2.66718e-42	2.89148e-42	Down
Glyma.09G256200	235.863	1.73785	118.8	-7.02196	0.62534	-11.229	2.93658e-29	2.2816e-27	2.47348e-27	Down
[truncated: 260 more rows]

## Sheet: 1394 DEGs
Genes	baseMean_W931B_UM	baseMean_W931A_UM	baseMean	log2FoldChange(W931A_UM/W931B_UM)	lfcSE(standard_error)	stat(Wald_statistic)	pvalue(Wald_test_p-value)	padj(BH_adjusted_p-values)	FDR(fdr)	up_and_down
Glyma.08G129300	0	85.9982	42.9991	8.74514	1.22011	7.16747	7.63956e-13	2.75122e-11	2.98259e-11	Up
Glyma.09G254400	0	82.8619	41.431	8.68884	1.22304	7.10432	1.20915e-12	4.30006e-11	4.66169e-11	Up
Glyma.15G057500	0	69.7347	34.8674	8.44533	1.22432	6.89797	5.27502e-12	1.78524e-10	1.93538e-10	Up
Glyma.16G144900	0	66.3158	33.1579	8.37276	1.23653	6.77118	1.2774e-11	4.21379e-10	4.56817e-10	Up
Glyma.15G191800	0	64.296	32.148	8.32407	1.22413	6.79997	1.04644e-11	3.4739e-10	3.76605e-10	Up
Glyma.13G257500	0.308757	121.208	60.7581	8.27935	1.2051	6.87024	6.40937e-12	2.14923e-10	2.32997e-10	Up
Glyma.02G062600	0	55.3108	27.6554	8.10625	1.23237	6.57775	4.77607e-11	1.50741e-09	1.63418e-09	Up
Glyma.01G200400	0	47.6246	23.8123	7.89213	1.23432	6.39391	1.61695e-10	4.93285e-09	5.34769e-09	Up
Glyma.06G194500	0	46.8563	23.4282	7.86809	1.24774	6.30587	2.86572e-10	8.52872e-09	9.24596e-09	Up
Glyma.04G101900	0	44.2556	22.1278	7.78487	1.2454	6.25092	4.08054e-10	1.19975e-08	1.30065e-08	Up
Glyma.18G238600	0	39.8969	19.9484	7.63383	1.25009	6.10661	1.01767e-09	2.88528e-08	3.12792e-08	Up
Glyma.17G253800	0	38.1502	19.0751	7.5655	1.26612	5.97532	2.29641e-09	6.3289e-08	6.86115e-08	Up
Glyma.02G124300	0	35.0243	17.5122	7.44592	1.26632	5.87996	4.10378e-09	1.10433e-07	1.1972e-07	Up
Glyma.11G100100	0.734942	112.535	56.635	7.28582	1.05581	6.9007	5.17473e-12	1.75293e-10	1.90034e-10	Up
Glyma.12G204200	0.426186	55.279	27.8526	7.14507	1.22904	5.81352	6.11711e-09	1.61751e-07	1.75354e-07	Up
Glyma.04G138700	1.58731	188.657	95.122	6.96153	1.25563	5.54424	2.95238e-08	7.31921e-07	7.93473e-07	Up
Glyma.01G233400	0	21.9937	10.9969	6.7756	1.29215	5.24366	1.57419e-07	3.59055e-06	3.8925e-06	Up
Glyma.13G271300	0	21.8101	10.9051	6.76197	1.29471	5.22276	1.76277e-07	3.99573e-06	4.33176e-06	Up
Glyma.05G170900	0	21.0386	10.5193	6.71604	1.30105	5.16203	2.44285e-07	5.47946e-06	5.94027e-06	Up
Glyma.19G122500	0	20.2434	10.1217	6.65174	1.33228	4.99275	5.95256e-07	1.26525e-05	1.37165e-05	Up
Glyma.17G061000	2.43969	201.376	101.908	6.52511	0.640363	10.1897	2.20423e-24	1.45819e-22	1.58082e-22	Up
Glyma.10G028200	0	18.3755	9.18775	6.5201	1.31176	4.97051	6.67763e-07	1.40952e-05	1.52806e-05	Up
Glyma.15G046300	1.27856	98.0179	49.6482	6.48846	0.876562	7.40217	1.33974e-13	5.06978e-12	5.49614e-12	Up
Glyma.03G257200	9.6232	820.291	414.957	6.43174	1.33204	4.8285	1.37562e-06	2.77841e-05	3.01206e-05	Up
Glyma.14G192500	1.65536	153.953	77.8043	6.42637	0.69157	9.29243	1.50809e-20	8.55136e-19	9.27051e-19	Up
Glyma.15G057300	0	16.8555	8.42774	6.39565	1.32605	4.82308	1.41358e-06	2.85349e-05	3.09346e-05	Up
Glyma.20G196800	0	15.5504	7.77521	6.27225	1.38633	4.52436	6.05771e-06	0.000110439	0.000119727	Up
Glyma.20G175800	7.0103	520.77	263.89	6.23621	1.38269	4.51019	6.47693e-06	0.000117671	0.000127566	Up
Glyma.13G342700	0	15.0951	7.54753	6.23023	1.34168	4.64361	3.42377e-06	6.49485e-05	7.04105e-05	Up
Glyma.10G006900	0.426186	28.5437	14.4849	6.19163	1.27028	4.87423	1.09235e-06	2.24603e-05	2.43492e-05	Up
Glyma.19G096100	0.6733	51.7313	26.2023	6.17165	1.08419	5.69243	1.25244e-08	3.20052e-07	3.46968e-07	Up
Glyma.09G049500	0.426186	28.1825	14.3043	6.17069	1.26729	4.86919	1.12059e-06	2.29633e-05	2.48945e-05	Up
Glyma.02G143300	0.6733	51.7462	26.2097	6.16752	1.08579	5.6802	1.34538e-08	3.42365e-07	3.71157e-07	Up
Glyma.03G135800	0.308757	27.1175	13.7131	6.11153	1.29419	4.72227	2.33232e-06	4.54965e-05	4.93226e-05	Up
Glyma.14G056100	0.364543	26.373	13.3688	6.08073	1.2793	4.75315	2.00272e-06	3.95315e-05	4.2856e-05	Up
Glyma.08G341400	1.03784	72.6402	36.839	6.07366	0.897771	6.76526	1.33068e-11	4.38561e-10	4.75444e-10	Up
Glyma.10G281800	0.426186	25.4026	12.9144	6.02104	1.27455	4.72404	2.31206e-06	4.51736e-05	4.89726e-05	Up
Glyma.16G031400	0	12.8555	6.42775	6.00026	1.36331	4.40123	1.07637e-05	0.000188065	0.000203881	Up
Glyma.10G193600	0.426186	24.9548	12.6905	5.99426	1.29306	4.63571	3.55713e-06	6.70949e-05	7.27374e-05	Up
Glyma.02G010000	0	12.5128	6.25642	5.96211	1.36715	4.36097	1.29485e-05	0.000223882	0.00024271	Up
Glyma.02G111100	0.426186	22.6649	11.5456	5.85633	1.28524	4.5566	5.19889e-06	9.58828e-05	0.000103946	Up
Glyma.02G056400	0.734942	39.7177	20.2263	5.78204	1.10226	5.24562	1.5576e-07	3.55493e-06	3.85389e-06	Up
Glyma.20G040400	0.729086	37.9601	19.3446	5.71668	1.09691	5.21161	1.87204e-07	4.23027e-06	4.58603e-06	Up
Glyma.05G181200	1.70474	73.9891	37.8469	5.66281	0.781999	7.24145	4.43929e-13	1.62597e-11	1.76271e-11	Up
Glyma.07G231400	0.790729	36.6475	18.7191	5.65713	1.09673	5.15819	2.49353e-07	5.58627e-06	6.05606e-06	Up
Glyma.09G055600	0.364543	19.7296	10.0471	5.65441	1.30238	4.34159	1.41454e-05	0.000242966	0.000263399	Up
Glyma.13G257800	0.426186	19.5174	9.97182	5.65184	1.35077	4.18416	2.86221e-05	0.000462066	0.000500924	Up
Glyma.19G014600	0	9.83761	4.91881	5.61319	1.42134	3.94921	7.84088e-05	0.00116867	0.00126696	Up
Glyma.07G092000	0	9.48087	4.74043	5.56125	1.42362	3.9064	9.36803e-05	0.00136564	0.00148049	Up
Glyma.13G257600	0.308757	17.9889	9.14885	5.5327	1.33748	4.13666	3.52393e-05	0.000560223	0.000607337	Up
Glyma.05G026100	1.0437	48.3386	24.6911	5.48916	0.911314	6.02335	1.70847e-09	4.75882e-08	5.15902e-08	Up
Glyma.04G220600	3.05774	138.517	70.7876	5.42358	0.545456	9.9432	2.70021e-23	1.68842e-21	1.83041e-21	Up
Glyma.02G222000	1.27856	47.0625	24.1705	5.41165	0.930469	5.81604	6.02583e-09	1.59684e-07	1.73114e-07	Up
Glyma.03G175300	0.308757	16.328	8.3184	5.39458	1.36976	3.93835	8.20442e-05	0.00121296	0.00131497	Up
Glyma.15G079200	0	8.38001	4.19001	5.37912	1.46	3.68433	0.000229306	0.00305382	0.00331064	Up
Glyma.02G127300	1.51982	59.0491	30.2844	5.34868	0.799804	6.68749	2.27031e-11	7.35625e-10	7.9749e-10	Up
Glyma.14G067200	2.19897	81.2937	41.7463	5.23261	0.659582	7.93323	2.13526e-15	9.10902e-14	9.87507e-14	Up
Glyma.09G069900	0	7.43098	3.71549	5.2176	1.49174	3.49766	0.000469352	0.00574182	0.0062247	Up
Glyma.10G043800	0	7.37218	3.68609	5.1969	1.48983	3.48824	0.000486206	0.00592078	0.00641871	Up
Glyma.11G119900	0	7.17891	3.58945	5.16627	1.49689	3.45135	0.000557795	0.00667398	0.00723525	Up
Glyma.19G158500	0.308757	13.9423	7.12551	5.15836	1.34048	3.84813	0.000119022	0.0017031	0.00184633	Up
Glyma.03G156200	0	7.16843	3.58421	5.15268	1.50417	3.42561	0.000613425	0.00724464	0.0078539	Up
Glyma.16G080500	0.308757	13.8396	7.07417	5.14989	1.35718	3.79455	0.000147909	0.00206467	0.00223831	Up
Glyma.08G069100	0.790729	24.7246	12.7577	5.09027	1.1586	4.39347	1.11555e-05	0.000194261	0.000210598	Up
Glyma.13G112300	0	6.63855	3.31927	5.05079	1.51318	3.33786	0.000844276	0.0095185	0.010319	Up
Glyma.07G234400	0.308757	12.8237	6.56624	5.04234	1.36009	3.70735	0.000209438	0.00281592	0.00305273	Up
Glyma.13G344800	0.6733	22.6722	11.6727	4.97811	1.17271	4.24495	2.18645e-05	0.000360464	0.000390778	Up
Glyma.09G122900	1.77864	56.191	28.9848	4.96962	0.748269	6.64149	3.1052e-11	9.89464e-10	1.07268e-09	Up
Glyma.18G257900	0.308757	12.0111	6.15995	4.94608	1.3687	3.61371	0.000301849	0.00389217	0.0042195	Up
Glyma.17G005900	0.6733	21.9228	11.2981	4.93426	1.17255	4.20814	2.57479e-05	0.000418813	0.000454034	Up
Glyma.15G031600	1.21691	33.1158	17.1664	4.91752	0.936116	5.25311	1.49549e-07	3.42603e-06	3.71416e-06	Up
Glyma.01G235000	0.852372	21.3769	11.1146	4.86221	1.14185	4.25819	2.0609e-05	0.000342081	0.00037085	Up
Glyma.08G235300	0.308757	11.1519	5.73032	4.82976	1.38673	3.48285	0.000496115	0.00602082	0.00652716	Up
Glyma.14G028300	0.734942	20.2216	10.4783	4.80625	1.15301	4.16846	3.06668e-05	0.000492463	0.000533878	Up
Glyma.09G184100	0.729086	20.038	10.3836	4.78884	1.16179	4.12193	3.75704e-05	0.000593152	0.000643034	Up
Glyma.17G100800	3.60136	98.6049	51.1031	4.77268	0.532457	8.96352	3.14475e-19	1.6571e-17	1.79646e-17	Up
Glyma.04G056900	0.729086	19.5186	10.1239	4.75831	1.16246	4.0933	4.2527e-05	0.000664794	0.000720702	Up
Glyma.12G030300	2.87227	72.9075	37.8899	4.65978	0.612392	7.60915	2.75906e-14	1.0904e-12	1.1821e-12	Up
Glyma.14G214100	1.95186	45.5928	23.7723	4.64523	0.761513	6.1	1.06068e-09	3.00255e-08	3.25506e-08	Up
Glyma.12G228500	0.6733	17.0789	8.87611	4.57681	1.17705	3.88836	0.000100925	0.00146365	0.00158674	Up
Glyma.19G176000	1.66121	37.812	19.7366	4.41767	0.787031	5.61308	1.98761e-08	4.98842e-07	5.40794e-07	Up
Glyma.02G073200	0.729086	15.4176	8.07333	4.40961	1.2016	3.66977	0.000242772	0.00321323	0.00348345	Up
Glyma.09G038800	1.03784	21.6056	11.3217	4.33572	1.02305	4.23802	2.25498e-05	0.000370923	0.000402117	Up
Glyma.09G050900	14.3193	278.02	146.17	4.31766	0.341068	12.6592	9.94712e-37	9.68637e-35	1.0501e-34	Up
Glyma.10G236600	0.729086	13.8034	7.26623	4.25747	1.20935	3.52046	0.000430792	0.00531761	0.00576481	Up
Glyma.09G073200	1.16113	20.1194	10.6403	4.20636	0.991031	4.24443	2.1915e-05	0.000361133	0.000391504	Up
Glyma.10G246800	3.60081	60.9348	32.2678	4.20323	0.601273	6.99055	2.73815e-12	9.53184e-11	1.03334e-10	Up
Glyma.09G224500	1.09949	19.5186	10.3091	4.17438	0.989756	4.21759	2.46929e-05	0.000402729	0.000436598	Up
Glyma.10G165400	2.86002	44.6264	23.7432	4.10252	0.685002	5.98906	2.11052e-09	5.82538e-08	6.31528e-08	Up
Glyma.02G261600	2.6868	42.8995	22.7931	4.0744	0.661423	6.16005	7.27205e-10	2.08768e-08	2.26325e-08	Up
Glyma.05G122200	1.09949	18.1657	9.63259	4.06811	0.997895	4.07669	4.56804e-05	0.000709835	0.000769531	Up
Glyma.20G135300	12.5322	196.761	104.646	3.99907	0.323934	12.3453	5.16341e-35	4.66714e-33	5.05963e-33	Up
Glyma.02G244900	3.53971	56.9734	30.2566	3.98997	0.576677	6.9189	4.55154e-12	1.54901e-10	1.67928e-10	Up
Glyma.14G070800	4.27411	63.0692	33.6717	3.96145	0.572575	6.91866	4.5594e-12	1.55024e-10	1.68061e-10	Up
Glyma.12G059100	1.95186	26.4007	14.1763	3.85115	0.79863	4.8222	1.41985e-06	2.86457e-05	3.10548e-05	Up
Glyma.01G151100	1.15527	14.4959	7.82559	3.71112	1.06561	3.48264	0.000496502	0.00602351	0.00653007	Up
Glyma.13G319900	4.20662	52.5913	28.399	3.70878	0.553192	6.70432	2.02346e-11	6.59151e-10	7.14584e-10	Up
Glyma.10G192900	19.8828	258.196	139.039	3.68356	0.268646	13.7116	8.65819e-43	1.02653e-40	1.11286e-40	Up
Glyma.15G155600	1.6431	18.5583	10.1007	3.63473	0.928995	3.91254	9.13315e-05	0.0013362	0.00144857	Up
Glyma.02G042400	5.3736	63.4743	34.4239	3.62285	0.534266	6.78098	1.19367e-11	3.94472e-10	4.27647e-10	Up
Glyma.20G146800	1.15527	13.4381	7.2967	3.61062	1.0627	3.39761	0.000679779	0.00790557	0.00857041	Up
Glyma.02G249300	2.02576	25.8322	13.929	3.59932	0.755834	4.76205	1.91638e-06	3.79709e-05	4.11642e-05	Up
Glyma.16G132500	3.53971	43.0332	23.2864	3.57825	0.613703	5.83059	5.52305e-09	1.46894e-07	1.59247e-07	Up
Glyma.02G052700	7.51733	88.2736	47.8955	3.54597	0.420804	8.42666	3.55678e-17	1.65667e-15	1.79599e-15	Up
Glyma.10G045400	1.89021	20.8788	11.3845	3.51575	0.820859	4.28302	1.84377e-05	0.0003097	0.000335745	Up
Glyma.05G220500	7.96162	92.3417	50.1517	3.49249	0.407013	8.58077	9.42383e-18	4.5762e-16	4.96104e-16	Up
Glyma.06G173300	1.58146	16.6675	9.12445	3.48732	0.975295	3.57565	0.000349355	0.00442351	0.00479551	Up
Glyma.15G154600	2.81648	31.9666	17.3916	3.47882	0.6642	5.23762	1.62663e-07	3.70784e-06	4.01967e-06	Up
Glyma.06G114300	4.27466	47.9769	26.1258	3.47304	0.545911	6.36192	1.99243e-10	6.04801e-09	6.55663e-09	Up
Glyma.09G173600	1.40239	15.5251	8.46376	3.44087	0.977446	3.52027	0.000431107	0.00531848	0.00576575	Up
Glyma.11G143100	7.75219	77.5538	42.653	3.34373	0.433129	7.71994	1.16383e-14	4.72741e-13	5.12498e-13	Up
Glyma.17G188800	1.46988	14.7621	8.11598	3.34216	0.974063	3.43115	0.000601025	0.00712328	0.00772233	Up
Glyma.15G169100	3.41003	29.951	16.6805	3.18692	0.649504	4.90669	9.26241e-07	1.92179e-05	2.08341e-05	Up
Glyma.11G198500	6.23237	55.9329	31.0826	3.17913	0.49263	6.45339	1.09374e-10	3.36197e-09	3.6447e-09	Up
Glyma.11G050400	11.7421	107.399	59.5706	3.17806	0.402566	7.8945	2.91477e-15	1.23336e-13	1.33708e-13	Up
Glyma.16G196000	3.16877	24.4974	13.8331	3.04149	0.7162	4.24671	2.16932e-05	0.000358286	0.000388417	Up
Glyma.20G116800	12.6932	100.185	56.439	3.03357	0.400865	7.56756	3.80312e-14	1.48374e-12	1.60852e-12	Up
Glyma.06G096800	1.717	14.053	7.885	2.98089	0.884484	3.3702	0.000751126	0.00862543	0.00935081	Up
Glyma.02G100000	2.6932	22.2071	12.4502	2.96931	0.731863	4.05719	4.9666e-05	0.000766224	0.000830662	Up
Glyma.09G216100	3.17463	23.1848	13.1797	2.94921	0.78953	3.7354	0.000187421	0.00255948	0.00277472	Up
Glyma.05G211600	2.56351	19.6507	11.1071	2.94619	0.770868	3.82192	0.000132418	0.00186843	0.00202556	Up
Glyma.13G103100	13.053	98.2209	55.6369	2.91553	0.375539	7.76358	8.25653e-15	3.39914e-13	3.685e-13	Up
Glyma.10G179000	3.18103	24.3323	13.7567	2.91472	0.664557	4.38595	1.15478e-05	0.000200615	0.000217486	Up
Glyma.13G320600	5.50328	40.8528	23.178	2.90992	0.535859	5.43039	5.62321e-08	1.3545e-06	1.46841e-06	Up
Glyma.13G238600	6.29401	45.6979	25.996	2.87994	0.527572	5.45886	4.79188e-08	1.16424e-06	1.26215e-06	Up
Glyma.06G265700	19.4139	139.797	79.6054	2.87369	0.332982	8.63017	6.12602e-18	3.01488e-16	3.26842e-16	Up
Glyma.17G139700	5.72643	40.3148	23.0206	2.87056	0.537182	5.34373	9.10507e-08	2.14787e-06	2.3285e-06	Up
Glyma.05G237700	2.13733	15.6097	8.8735	2.85934	0.82252	3.47632	0.000508351	0.00614265	0.00665923	Up
Glyma.05G134400	2.68094	18.6545	10.6677	2.84258	0.82929	3.42773	0.000608649	0.00719988	0.00780537	Up
Glyma.17G078300	17.0099	121.228	69.119	2.83786	0.323104	8.7831	1.59028e-18	8.00998e-17	8.6836e-17	Up
Glyma.12G020900	3.3665	23.8906	13.6286	2.75767	0.678823	4.06243	4.85655e-05	0.000750832	0.000813976	Up
Glyma.03G131600	13.4708	91.7212	52.596	2.75366	0.358447	7.68222	1.56359e-14	6.28827e-13	6.8171e-13	Up
Glyma.08G161700	11.3398	78.0897	44.7148	2.74338	0.395167	6.94234	3.85653e-12	1.31862e-10	1.42951e-10	Up
Glyma.06G240700	25.1066	164.232	94.6692	2.70758	0.308911	8.76494	1.86881e-18	9.3484e-17	1.01346e-16	Up
Glyma.15G143900	6.10854	38.3283	22.2184	2.70008	0.603566	4.47354	7.69348e-06	0.000138396	0.000150034	Up
Glyma.15G026900	3.23681	21.0342	12.1355	2.69609	0.683261	3.94591	7.94969e-05	0.00118248	0.00128192	Up
Glyma.12G234800	9.44376	62.2288	35.8363	2.66155	0.447903	5.94224	2.81149e-09	7.67318e-08	8.31847e-08	Up
Glyma.15G211500	2.93391	18.1858	10.5599	2.65103	0.725095	3.65611	0.000256072	0.00337215	0.00365574	Up
Glyma.07G237400	8.36916	50.3111	29.3401	2.63202	0.492062	5.34895	8.84664e-08	2.09096e-06	2.2668e-06	Up
Glyma.16G053300	21.0327	131.473	76.2527	2.61993	0.310674	8.43306	3.36737e-17	1.57246e-15	1.7047e-15	Up
Glyma.04G206700	10.1977	58.8627	34.5302	2.5685	0.431971	5.946	2.74775e-09	7.51606e-08	8.14815e-08	Up
Glyma.09G166400	12.1183	71.9369	42.0276	2.56154	0.407223	6.29027	3.16923e-10	9.38611e-09	1.01755e-08	Up
Glyma.05G082400	6.34394	36.4023	21.3731	2.55571	0.52	4.91482	8.88661e-07	1.84592e-05	2.00116e-05	Up
Glyma.08G235400	5.57133	32.8504	19.2109	2.52273	0.578945	4.35746	1.31581e-05	0.000227292	0.000246407	Up
Glyma.18G231400	10.5614	61.9808	36.2711	2.49263	0.473897	5.25986	1.44162e-07	3.31093e-06	3.58937e-06	Up
Glyma.14G206200	8.37556	46.7996	27.5876	2.49044	0.453024	5.49737	3.85502e-08	9.45424e-07	1.02493e-06	Up
Glyma.13G048800	4.39154	23.1026	13.7471	2.47929	0.701496	3.53429	0.000408865	0.00506634	0.00549241	Up
Glyma.06G260800	22.6312	125.917	74.2742	2.47867	0.402554	6.15737	7.39624e-10	2.12167e-08	2.3001e-08	Up
Glyma.05G018700	3.97176	21.7864	12.8791	2.45873	0.644404	3.81551	0.000135904	0.00191244	0.00207328	Up
Glyma.04G227000	8.61041	46.2532	27.4318	2.45775	0.460553	5.33653	9.47416e-08	2.22631e-06	2.41353e-06	Up
Glyma.06G285900	5.02131	27.5532	16.2872	2.44883	0.625683	3.91384	9.08385e-05	0.00133059	0.00144249	Up
Glyma.13G293600	9.66637	52.7943	31.2303	2.43977	0.43969	5.54883	2.87587e-08	7.13438e-07	7.73437e-07	Up
Glyma.06G317500	37.4745	195.65	116.562	2.38711	0.279022	8.55527	1.17594e-17	5.63542e-16	6.10935e-16	Up
Glyma.20G161400	7.57897	39.0944	23.3367	2.36406	0.487672	4.84765	1.24934e-06	2.54305e-05	2.75691e-05	Up
Glyma.14G139200	4.29277	22.6207	13.4567	2.3258	0.694305	3.34982	0.000808639	0.00920483	0.00997893	Up
Glyma.15G129400	5.08935	25.9997	15.5446	2.30144	0.594233	3.87297	0.000107518	0.00155248	0.00168304	Up
Glyma.20G097700	73.2518	360.344	216.798	2.28729	0.210015	10.8911	1.27105e-27	9.33903e-26	1.01244e-25	Up
Glyma.06G158800	11.8707	56.8313	34.351	2.28216	0.459905	4.96224	6.96858e-07	1.46585e-05	1.58912e-05	Up
Glyma.13G199300	34.498	162.649	98.5737	2.25279	0.294899	7.63918	2.18604e-14	8.71481e-13	9.4477e-13	Up
Glyma.07G186000	10.9625	50.721	30.8417	2.22202	0.502716	4.42002	9.86896e-06	0.000173596	0.000188195	Up
Glyma.13G095200	4.71895	22.9653	13.8421	2.22153	0.622774	3.56715	0.000360883	0.00455526	0.00493835	Up
Glyma.18G217000	12.9966	58.5305	35.7636	2.19462	0.392851	5.58638	2.31846e-08	5.78697e-07	6.27364e-07	Up
Glyma.06G125800	15.6873	71.7758	43.7315	2.18956	0.406179	5.39064	7.0209e-08	1.67351e-06	1.81425e-06	Up
Glyma.10G028100	11.5385	49.8098	30.6741	2.13722	0.420047	5.08804	3.61775e-07	7.95361e-06	8.62249e-06	Up
Glyma.14G222600	13.4903	57.5045	35.4974	2.12299	0.398956	5.32135	1.03001e-07	2.40954e-06	2.61217e-06	Up
Glyma.09G048300	8.80814	37.8132	23.3107	2.08361	0.465997	4.4713	7.77465e-06	0.000139718	0.000151468	Up
Glyma.07G032500	35.6789	150.998	93.3383	2.07197	0.280516	7.38628	1.5099e-13	5.69598e-12	6.175e-12	Up
Glyma.11G154700	17.9622	74.7075	46.3348	2.06569	0.372266	5.54897	2.87362e-08	7.13364e-07	7.73356e-07	Up
Glyma.06G121100	8.20234	34.4011	21.3017	2.05502	0.507749	4.04732	5.18068e-05	0.000796895	0.000863912	Up
Glyma.08G303000	46.3586	187.87	117.114	2.02026	0.245998	8.2125	2.16634e-16	9.68234e-15	1.04966e-14	Up
Glyma.02G126300	8.29049	33.6614	20.9759	2.01471	0.547378	3.68066	0.000232629	0.00309468	0.00335494	Up
Glyma.08G240400	15.8073	62.8638	39.3355	2.00836	0.388482	5.16975	2.3441e-07	5.27741e-06	5.72123e-06	Up
Glyma.10G011800	20.1793	80.4256	50.3024	1.99428	0.323221	6.17003	6.82781e-10	1.96324e-08	2.12834e-08	Up
Glyma.11G237200	22.1693	87.7538	54.9615	1.99142	0.463933	4.29247	1.76696e-05	0.00029817	0.000323245	Up
Glyma.18G258100	10.4331	40.6917	25.5624	1.99068	0.447391	4.44953	8.60566e-06	0.000153219	0.000166105	Up
Glyma.19G038600	22.2868	87.8034	55.0451	1.9861	0.318542	6.23497	4.51875e-10	1.32009e-08	1.4311e-08	Up
Glyma.10G035900	7.44929	28.6754	18.0624	1.97126	0.595733	3.30897	0.000936404	0.0104189	0.0112951	Up
Glyma.10G235300	11.9153	46.6728	29.294	1.96962	0.424009	4.64524	3.39673e-06	6.44691e-05	6.98908e-05	Up
Glyma.14G056200	5.81258	23.4775	14.645	1.96874	0.595776	3.3045	0.000951453	0.0105573	0.0114452	Up
Glyma.08G050500	5.80618	22.5945	14.2003	1.9646	0.578089	3.39843	0.000677735	0.00788934	0.00855282	Up
Glyma.08G128100	22.0025	85.2698	53.6362	1.93897	0.354397	5.47117	4.47069e-08	1.0891e-06	1.18069e-06	Up
Glyma.18G158400	10.4512	40.0125	25.2319	1.93751	0.434814	4.45595	8.35209e-06	0.000149287	0.000161842	Up
Glyma.06G086300	10.2286	40.0829	25.1558	1.92763	0.466612	4.13112	3.60993e-05	0.0005724	0.000620538	Up
Glyma.14G121400	9.09293	34.0818	21.5874	1.91455	0.484976	3.94773	7.88965e-05	0.00117546	0.00127432	Up
Glyma.08G209400	44.2265	165.798	105.012	1.91204	0.262196	7.29242	3.04442e-13	1.1241e-11	1.21863e-11	Up
Glyma.19G186600	20.8855	79.1105	49.998	1.90631	0.371945	5.12525	2.97147e-07	6.5923e-06	7.1467e-06	Up
Glyma.20G062700	12.0093	44.7288	28.3691	1.90421	0.504995	3.77076	0.00016275	0.0022529	0.00244236	Up
Glyma.11G069000	34.3934	127.179	80.7863	1.88916	0.264681	7.13752	9.5032e-13	3.40224e-11	3.68836e-11	Up
Glyma.08G153400	39.4231	145.339	92.3809	1.88853	0.285018	6.62599	3.44924e-11	1.09622e-09	1.18841e-09	Up
Glyma.06G247100	80.4362	296.017	188.226	1.88488	0.225909	8.34356	7.20875e-17	3.31539e-15	3.59421e-15	Up
Glyma.02G062400	9.53137	35.4287	22.48	1.88031	0.48108	3.90851	9.28687e-05	0.00135597	0.00147001	Up
Glyma.04G229700	7.27021	26.3436	16.8069	1.85746	0.542736	3.4224	0.000620708	0.0073141	0.0079292	Up
Glyma.03G021300	14.1461	50.425	32.2855	1.85536	0.443869	4.17998	2.91536e-05	0.000470231	0.000509776	Up
Glyma.13G372000	64.3685	229.571	146.97	1.85106	0.260189	7.11429	1.12494e-12	4.02345e-11	4.36181e-11	Up
Glyma.10G046200	7.54715	27.8443	17.6957	1.84972	0.555748	3.32834	0.000873641	0.00980417	0.0106287	Up
Glyma.06G027100	21.385	77.3066	49.3458	1.84325	0.335094	5.50071	3.78271e-08	9.2894e-07	1.00706e-06	Up
Glyma.12G120500	25.4424	92.0627	58.7525	1.84275	0.311299	5.91957	3.2279e-09	8.76382e-08	9.50084e-08	Up
Glyma.10G147200	85.1808	302.915	194.048	1.82677	0.2259	8.08665	6.13266e-16	2.7014e-14	2.92859e-14	Up
Glyma.02G117000	12.8351	45.1241	28.9796	1.82468	0.418834	4.35656	1.32121e-05	0.000228117	0.000247301	Up
Glyma.13G194000	19.4825	69.1597	44.3211	1.82431	0.352405	5.17675	2.25788e-07	5.08642e-06	5.51418e-06	Up
Glyma.12G091400	49.5699	175.911	112.741	1.82266	0.245019	7.43883	1.01582e-13	3.87616e-12	4.20213e-12	Up
Glyma.19G102400	460.977	1618.48	1039.73	1.81379	0.189907	9.55092	1.28546e-21	7.59563e-20	8.23441e-20	Up
Glyma.06G158000	31.2862	110.064	70.6754	1.81332	0.274705	6.60098	4.08439e-11	1.29246e-09	1.40115e-09	Up
Glyma.20G032800	19.4884	68.2792	43.8838	1.81307	0.364891	4.9688	6.73671e-07	1.42117e-05	1.54069e-05	Up
Glyma.19G081900	8.19648	28.913	18.5547	1.8128	0.519992	3.48621	0.000489924	0.00595161	0.00645213	Up
Glyma.06G235100	44.6783	157.144	100.911	1.80697	0.289873	6.23366	4.55667e-10	1.3301e-08	1.44196e-08	Up
Glyma.05G176700	7.57897	26.3106	16.9448	1.80198	0.537969	3.34959	0.000809305	0.00920953	0.00998404	Up
Glyma.17G029700	9.67277	34.2956	21.9842	1.79643	0.481914	3.7277	0.000193232	0.00262509	0.00284586	Up
Glyma.04G200700	18.5186	63.8654	41.192	1.78404	0.437754	4.07543	4.59286e-05	0.000713388	0.000773382	Up
Glyma.06G164800	22.9483	78.3908	50.6696	1.78061	0.418438	4.25536	2.08711e-05	0.000345959	0.000375054	Up
Glyma.19G106000	10.8216	37.0465	23.9341	1.77374	0.442905	4.00479	6.20734e-05	0.000940448	0.00101954	Up
Glyma.09G022000	125.747	418.525	272.136	1.73996	0.190974	9.11099	8.16349e-20	4.44935e-18	4.82353e-18	Up
Glyma.19G005800	38.0388	126.554	82.2966	1.73905	0.279945	6.2121	5.22823e-10	1.51644e-08	1.64397e-08	Up
Glyma.12G049700	22.62	75.9465	49.2832	1.73246	0.327295	5.29328	1.20141e-07	2.78907e-06	3.02362e-06	Up
Glyma.06G248900	9.36401	31.7548	20.5594	1.72978	0.486141	3.55818	0.000373433	0.00468614	0.00508023	Up
Glyma.10G157900	15.3019	50.6876	32.9947	1.7282	0.452651	3.81796	0.000134558	0.00189571	0.00205513	Up
Glyma.01G122800	74.1726	245.753	159.963	1.72705	0.250581	6.89221	5.49337e-12	1.8557e-10	2.01176e-10	Up
Glyma.09G173200	13.7614	44.5366	29.149	1.70157	0.436838	3.89519	9.81231e-05	0.00142755	0.00154761	Up
Glyma.16G144700	8.86393	29.0977	18.9808	1.69859	0.502058	3.38327	0.000716291	0.008267	0.00896224	Up
Glyma.15G050800	20.4015	67.8692	44.1353	1.69758	0.401218	4.23107	2.32586e-05	0.000381895	0.000414011	Up
Glyma.15G011500	23.0574	74.6551	48.8563	1.6921	0.333185	5.07858	3.80275e-07	8.34526e-06	9.04708e-06	Up
Glyma.04G200000	11.7239	37.4399	24.5819	1.68701	0.435212	3.8763	0.000106055	0.00153257	0.00166146	Up
Glyma.09G261600	11.2542	36.6636	23.9589	1.68289	0.449509	3.74383	0.000181236	0.00248244	0.00269121	Up
Glyma.08G089800	9.77209	31.1355	20.4538	1.66953	0.486702	3.4303	0.000602915	0.0071413	0.00774187	Up
Glyma.15G131500	23.3187	73.7371	48.5279	1.66813	0.329582	5.06134	4.16311e-07	9.08693e-06	9.85112e-06	Up
Glyma.05G016600	29.3025	94.0992	61.7009	1.66703	0.338572	4.9237	8.49246e-07	1.77009e-05	1.91895e-05	Up
Glyma.17G230000	9.30237	29.9772	19.6398	1.65476	0.502066	3.29591	0.000981023	0.0108525	0.0117651	Up
Glyma.04G141400	169.072	531.045	350.059	1.65455	0.192894	8.57752	9.69444e-18	4.69512e-16	5.08997e-16	Up
Glyma.05G203300	120.472	376.653	248.562	1.65336	0.212785	7.77006	7.84464e-15	3.24788e-13	3.52101e-13	Up
Glyma.13G263800	12.682	38.5251	25.6035	1.62867	0.453563	3.59083	0.000329621	0.00419546	0.00454829	Up
Glyma.02G298000	15.8248	48.2536	32.0392	1.62526	0.384659	4.22519	2.38735e-05	0.000390761	0.000423623	Up
Glyma.07G117700	9.53083	29.082	19.3064	1.62436	0.481132	3.37613	0.00073513	0.00847371	0.00918633	Up
Glyma.09G104000	106.895	325.452	216.173	1.60364	0.232619	6.89386	5.42988e-12	1.83595e-10	1.99035e-10	Up
Glyma.18G232800	72.751	217.559	145.155	1.59048	0.217871	7.30011	2.87528e-13	1.0638e-11	1.15326e-11	Up
Glyma.01G154400	15.0469	45.8969	30.4719	1.58798	0.4207	3.77462	0.000160252	0.00222085	0.00240762	Up
Glyma.07G193500	100.591	303.145	201.868	1.58674	0.291002	5.45268	4.96166e-08	1.20229e-06	1.3034e-06	Up
Glyma.13G065400	29.3104	87.8549	58.5827	1.58645	0.301324	5.26492	1.40251e-07	3.22515e-06	3.49638e-06	Up
Glyma.03G231500	17.7772	53.2843	35.5308	1.5837	0.38557	4.10743	4.00082e-05	0.000628379	0.000681224	Up
Glyma.06G165400	31.7051	96.1142	63.9096	1.57881	0.300926	5.24649	1.55023e-07	3.54032e-06	3.83805e-06	Up
Glyma.20G223200	84.5926	250.623	167.608	1.57135	0.287667	5.46241	4.69726e-08	1.14224e-06	1.2383e-06	Up
Glyma.04G133900	30.5332	90.1087	60.3209	1.56612	0.315372	4.96596	6.83614e-07	1.43965e-05	1.56072e-05	Up
Glyma.16G103800	13.0148	38.3249	25.6698	1.55994	0.422714	3.6903	0.000223988	0.00298735	0.00323858	Up
Glyma.10G276700	12.8597	38.5786	25.7191	1.55604	0.434768	3.579	0.000344905	0.00437019	0.00473772	Up
Glyma.08G031400	65.6632	191.78	128.722	1.555	0.260775	5.963	2.47642e-09	6.80447e-08	7.37671e-08	Up
Glyma.07G137100	29.5937	87.6033	58.5985	1.5518	0.308329	5.03292	4.83068e-07	1.0469e-05	1.13494e-05	Up
Glyma.15G237600	63.431	184.163	123.797	1.55147	0.245428	6.32147	2.59089e-10	7.74235e-09	8.39346e-09	Up
Glyma.09G098300	34.014	99.2628	66.6384	1.55136	0.392648	3.95102	7.78174e-05	0.00116033	0.00125792	Up
Glyma.10G185600	17.8707	51.3089	34.5898	1.53844	0.402409	3.82309	0.00013179	0.00186101	0.00201752	Up
Glyma.07G049900	33.541	97.5061	65.5236	1.5377	0.285361	5.38861	7.10031e-08	1.69134e-06	1.83358e-06	Up
Glyma.16G016600	45.1391	130.741	87.9399	1.52977	0.266627	5.73749	9.60922e-09	2.50285e-07	2.71334e-07	Up
Glyma.20G177300	78.2257	226.482	152.354	1.52578	0.240809	6.33605	2.35727e-10	7.10233e-09	7.69962e-09	Up
Glyma.05G034500	149.025	430.569	289.797	1.52406	0.200951	7.58423	3.34478e-14	1.31476e-12	1.42533e-12	Up
Glyma.11G203300	11.6246	33.6908	22.6577	1.52143	0.45071	3.37564	0.00073645	0.00848358	0.00919703	Up
Glyma.05G145000	129.626	371.133	250.379	1.51431	0.206247	7.34221	2.10088e-13	7.82038e-12	8.47806e-12	Up
Glyma.14G118100	28.5696	81.848	55.2088	1.51377	0.375362	4.03282	5.51122e-05	0.000845957	0.000917101	Up
Glyma.02G111600	45.5115	128.539	87.0251	1.5052	0.246364	6.10965	9.98497e-10	2.83907e-08	3.07783e-08	Up
Glyma.09G084600	28.3646	80.7675	54.566	1.50104	0.326045	4.60378	4.14897e-06	7.73789e-05	8.38863e-05	Up
Glyma.18G265900	37.0291	103.661	70.3449	1.49986	0.299116	5.01432	5.32225e-07	1.14258e-05	1.23867e-05	Up
Glyma.20G055800	31.6742	89.478	60.5761	1.49418	0.297726	5.01865	5.20359e-07	1.12039e-05	1.21461e-05	Up
Glyma.14G197900	19.321	54.8075	37.0643	1.49294	0.391965	3.80885	0.000139616	0.00196015	0.002125	Up
Glyma.16G001000	33.7181	94.6129	64.1655	1.48825	0.417795	3.56214	0.000367841	0.00463029	0.00501968	Up
Glyma.04G087000	22.2926	62.1584	42.2255	1.48463	0.346646	4.28283	1.84534e-05	0.000309822	0.000335877	Up
Glyma.15G106700	32.5887	91.4973	62.043	1.48096	0.307239	4.82023	1.43393e-06	2.88892e-05	3.13187e-05	Up
Glyma.19G207100	122.946	344.973	233.959	1.48057	0.190605	7.76774	7.98988e-15	3.30052e-13	3.57809e-13	Up
Glyma.15G029500	28.6547	79.9967	54.3257	1.48051	0.324953	4.55607	5.21189e-06	9.6074e-05	0.000104154	Up
Glyma.18G246800	18.7774	52.4707	35.624	1.47857	0.420165	3.51902	0.000433148	0.00533953	0.00578858	Up
Glyma.11G123300	42.7987	119.35	81.0744	1.4757	0.261933	5.63386	1.76216e-08	4.44704e-07	4.82102e-07	Up
Glyma.19G019200	21.6257	59.966	40.7958	1.47012	0.340747	4.31442	1.60025e-05	0.00027243	0.000295341	Up
Glyma.04G074200	77.9276	216.207	147.067	1.46942	0.210326	6.98639	2.82055e-12	9.80933e-11	1.06343e-10	Up
Glyma.15G078300	30.9716	85.8199	58.3958	1.46759	0.303411	4.83695	1.31846e-06	2.67478e-05	2.89972e-05	Up
Glyma.10G098700	64.9911	180.787	122.889	1.46734	0.261487	5.61153	2.00543e-08	5.02969e-07	5.45268e-07	Up
Glyma.09G099000	14.6701	39.874	27.2721	1.44144	0.429741	3.3542	0.000795955	0.00907742	0.00984081	Up
Glyma.10G098800	38.6362	104.855	71.7456	1.43937	0.299876	4.7999	1.58745e-06	3.17638e-05	3.4435e-05	Up
Glyma.07G184300	391.408	1062.11	726.759	1.43848	0.144491	9.95548	2.38671e-23	1.50268e-21	1.62905e-21	Up
Glyma.10G172600	35.3118	96.3163	65.814	1.43652	0.282321	5.08825	3.61378e-07	7.94966e-06	8.61821e-06	Up
Glyma.10G000600	45.5047	124.326	84.9154	1.43538	0.261755	5.48366	4.1661e-08	1.01693e-06	1.10246e-06	Up
Glyma.13G192600	68.4902	184.896	126.693	1.43294	0.221915	6.45718	1.06673e-10	3.28171e-09	3.55769e-09	Up
Glyma.09G173500	161.674	436.885	299.279	1.43035	0.173731	8.23316	1.82342e-16	8.20021e-15	8.88983e-15	Up
Glyma.06G136600	155.095	417.225	286.16	1.42814	0.19182	7.44521	9.67905e-14	3.70493e-12	4.0165e-12	Up
Glyma.08G070100	15.0826	41.2522	28.1674	1.41983	0.428127	3.31637	0.000911959	0.0101717	0.0110271	Up
Glyma.07G102200	37.9678	103.104	70.5359	1.41978	0.312076	4.54948	5.3779e-06	9.87852e-05	0.000107093	Up
Glyma.20G023100	26.5355	71.0865	48.811	1.41964	0.32944	4.30926	1.63802e-05	0.000278079	0.000301465	Up
Glyma.16G133700	92.8086	246.27	169.539	1.41001	0.212472	6.63623	3.21802e-11	1.02452e-09	1.11068e-09	Up
Glyma.17G211700	25.0416	66.2997	45.6706	1.40699	0.327084	4.30162	1.69555e-05	0.000287182	0.000311333	Up
Glyma.08G216500	21.2553	56.2668	38.7611	1.40288	0.365855	3.83453	0.000125802	0.00178682	0.00193709	Up
Glyma.18G063500	33.83	88.1339	60.982	1.40234	0.332101	4.22263	2.41472e-05	0.000394888	0.000428097	Up
Glyma.17G127700	36.9872	98.0132	67.5002	1.39831	0.303607	4.60567	4.11142e-06	7.6757e-05	8.32121e-05	Up
Glyma.12G017700	32.7684	86.8443	59.8063	1.3971	0.294503	4.74392	2.09621e-06	4.12209e-05	4.46875e-05	Up
Glyma.08G285900	486.661	1279.33	882.997	1.392	0.200571	6.94018	3.91604e-12	1.33772e-10	1.45022e-10	Up
Glyma.11G210400	254.477	670.098	462.288	1.3908	0.246574	5.64048	1.69581e-08	4.28554e-07	4.64594e-07	Up
Glyma.14G024600	151.962	399.087	275.525	1.38921	0.220611	6.29711	3.03237e-10	9.0027e-09	9.7598e-09	Up
Glyma.U020000	49.0311	127.806	88.4185	1.38471	0.253776	5.45644	4.85789e-08	1.17871e-06	1.27783e-06	Up
Glyma.12G018300	43.0952	111.905	77.5	1.38225	0.29282	4.72049	2.3528e-06	4.57981e-05	4.96496e-05	Up
Glyma.05G221500	83.5137	218.032	150.773	1.38137	0.243441	5.67434	1.39228e-08	3.53805e-07	3.8356e-07	Up
Glyma.08G281700	14.5404	37.7202	26.1303	1.38092	0.410213	3.36634	0.000761718	0.00872785	0.00946185	Up
Glyma.13G064300	19.6856	51.5006	35.5931	1.37999	0.383464	3.59874	0.000319767	0.00409286	0.00443706	Up
Glyma.05G045500	44.8256	117.694	81.2598	1.3793	0.272082	5.06942	3.9902e-07	8.73561e-06	9.47026e-06	Up
Glyma.08G137200	109.113	283.979	196.546	1.37829	0.188815	7.29965	2.88526e-13	1.06641e-11	1.15609e-11	Up
Glyma.06G224900	172.281	445.948	309.114	1.37636	0.275867	4.98921	6.06252e-07	1.28637e-05	1.39455e-05	Up
Glyma.15G193000	47.989	125.164	86.5764	1.37467	0.292904	4.69325	2.68902e-06	5.17633e-05	5.61165e-05	Up
Glyma.13G120500	64.5951	167.743	116.169	1.37403	0.23355	5.88324	4.02316e-09	1.08343e-07	1.17455e-07	Up
Glyma.03G263200	74.3728	192.309	133.341	1.37037	0.25829	5.30554	1.12341e-07	2.6163e-06	2.83632e-06	Up
Glyma.10G168500	22.6694	58.4991	40.5842	1.36059	0.360994	3.76902	0.000163887	0.00226778	0.0024585	Up
Glyma.13G350000	46.9852	120.4	83.6925	1.35863	0.268249	5.0648	4.08827e-07	8.93425e-06	9.6856e-06	Up
Glyma.07G150400	56.6749	144.297	100.486	1.3581	0.352444	3.85338	0.0001165	0.00167029	0.00181076	Up
Glyma.17G233100	22.4271	56.6452	39.5362	1.35657	0.389417	3.48359	0.000494736	0.00600608	0.00651117	Up
Glyma.17G251800	209.291	535.455	372.373	1.35538	0.20286	6.68136	2.3674e-11	7.65048e-10	8.29386e-10	Up
Glyma.10G245700	67.1681	172.531	119.85	1.35465	0.232551	5.82519	5.70489e-09	1.51399e-07	1.64132e-07	Up
Glyma.14G065700	31.4541	80.734	56.0941	1.35297	0.316793	4.27084	1.94741e-05	0.000325016	0.00035235	Up
Glyma.05G129100	61.2136	156.262	108.738	1.3523	0.23666	5.71408	1.10298e-08	2.84445e-07	3.08366e-07	Up
Glyma.01G174000	38.8892	99.5911	69.2401	1.34902	0.267121	5.05022	4.41307e-07	9.59239e-06	1.03991e-05	Up
Glyma.08G028000	73.7469	188.352	131.049	1.34896	0.243646	5.53658	3.08443e-08	7.63621e-07	8.2784e-07	Up
Glyma.11G189500	89.2226	227.672	158.447	1.34873	0.236332	5.70691	1.15044e-08	2.95433e-07	3.20278e-07	Up
Glyma.06G037700	40.0938	102.058	71.0761	1.34857	0.265671	5.0761	3.85264e-07	8.44965e-06	9.16025e-06	Up
Glyma.11G000500	51.7584	131.168	91.4631	1.34641	0.304724	4.41844	9.94151e-06	0.000174749	0.000189445	Up
Glyma.06G244900	23.078	58.828	40.953	1.34555	0.379135	3.549	0.000386692	0.00482764	0.00523363	Up
Glyma.03G199800	201.382	511.213	356.298	1.3434	0.228745	5.87291	4.28217e-09	1.15149e-07	1.24833e-07	Up
Glyma.15G140800	42.423	107.574	74.9984	1.3379	0.282952	4.72836	2.26336e-06	4.42933e-05	4.80183e-05	Up
Glyma.06G150300	30.8615	76.9668	53.9141	1.33571	0.332256	4.02013	5.81656e-05	0.000889834	0.000964667	Up
Glyma.07G093200	42.034	105.771	73.9023	1.33525	0.262655	5.08368	3.70199e-07	8.13391e-06	8.81796e-06	Up
Glyma.13G029000	93.2699	234.567	163.919	1.33418	0.229956	5.80189	6.55716e-09	1.73136e-07	1.87697e-07	Up
Glyma.01G039600	16.8373	42.8552	29.8462	1.33219	0.402778	3.30751	0.000941282	0.0104667	0.011347	Up
Glyma.15G044900	73.5561	185.476	129.516	1.33021	0.241184	5.51532	3.48143e-08	8.58997e-07	9.31237e-07	Up
Glyma.18G065700	937.634	2353.11	1645.37	1.32818	0.169932	7.81597	5.45394e-15	2.27873e-13	2.47037e-13	Up
Glyma.20G031200	20.1793	50.7907	35.485	1.32815	0.39713	3.34438	0.000824669	0.00934888	0.0101351	Up
Glyma.13G362300	89.6495	225.8	157.725	1.3268	0.222098	5.97396	2.31558e-09	6.37692e-08	6.91321e-08	Up
Glyma.06G051600	45.416	114.478	79.9468	1.32609	0.264025	5.0226	5.09774e-07	1.09918e-05	1.19162e-05	Up
Glyma.15G088000	39.8829	100.516	70.1996	1.32514	0.266478	4.97279	6.59947e-07	1.39464e-05	1.51192e-05	Up
Glyma.06G165000	24.768	61.4156	43.0918	1.32213	0.388745	3.40103	0.000671321	0.00782715	0.0084854	Up
Glyma.17G185700	23.6015	58.905	41.2533	1.31947	0.349547	3.77481	0.000160132	0.00222002	0.00240672	Up
Glyma.01G019800	197.086	489.347	343.217	1.31606	0.270945	4.85731	1.18989e-06	2.4288e-05	2.63305e-05	Up
Glyma.09G208000	23.7865	59.1538	41.4702	1.31512	0.34138	3.85237	0.000116979	0.00167649	0.00181748	Up
Glyma.18G116700	47.5208	118.838	83.1793	1.31475	0.289531	4.54096	5.59978e-06	0.000102757	0.000111399	Up
Glyma.13G129500	27.4573	67.407	47.4321	1.31319	0.334723	3.9232	8.73799e-05	0.00128405	0.00139203	Up
Glyma.08G173300	18.3507	45.7869	32.0688	1.31301	0.396335	3.31287	0.000923433	0.0102839	0.0111488	Up
Glyma.10G023500	39.5789	98.0687	68.8238	1.3123	0.33062	3.96921	7.21123e-05	0.001081	0.00117191	Up
Glyma.13G122300	39.0682	97.24	68.1541	1.30992	0.272444	4.80801	1.52438e-06	3.05856e-05	3.31577e-05	Up
Glyma.20G156700	27.129	66.9923	47.0607	1.30819	0.330313	3.96047	7.48029e-05	0.00111858	0.00121265	Up
Glyma.13G271400	130.226	321.635	225.931	1.30429	0.292194	4.46377	8.0531e-06	0.000144367	0.000156508	Up
Glyma.02G298500	26.2404	64.0464	45.1434	1.3027	0.339487	3.83726	0.000124415	0.00176918	0.00191796	Up
Glyma.17G078400	77.8511	191.806	134.829	1.30196	0.308059	4.22634	2.37528e-05	0.000389135	0.00042186	Up
Glyma.15G195000	25.6459	63.7377	44.6918	1.29783	0.388328	3.3421	0.000831474	0.00941194	0.0102035	Up
Glyma.02G287400	310.019	761.671	535.845	1.29688	0.242832	5.34064	9.26193e-08	2.18064e-06	2.36403e-06	Up
Glyma.05G196200	84.0317	205.117	144.574	1.29435	0.250433	5.16846	2.36026e-07	5.30725e-06	5.75357e-06	Up
Glyma.02G102800	33.2738	81.9085	57.5911	1.29289	0.307423	4.20558	2.60411e-05	0.000423018	0.000458593	Up
Glyma.16G103700	27.6893	68.7695	48.2294	1.28801	0.335355	3.84072	0.000122672	0.00174712	0.00189405	Up
Glyma.06G110000	21.4642	52.6739	37.069	1.2872	0.350316	3.67439	0.000238417	0.00316362	0.00342967	Up
Glyma.04G248500	23.3114	57.7385	40.525	1.28664	0.367489	3.50116	0.000463238	0.00567272	0.00614979	Up
Glyma.20G129400	80.9365	198.092	139.514	1.28589	0.259825	4.94904	7.45821e-07	1.56614e-05	1.69785e-05	Up
Glyma.07G260400	64.5854	156.555	110.57	1.28225	0.285296	4.49444	6.97538e-06	0.000126286	0.000136907	Up
Glyma.01G058200	38.6543	94.0648	66.3596	1.28036	0.339722	3.76885	0.000163998	0.00226846	0.00245923	Up
Glyma.06G075300	86.5087	210.251	148.38	1.27975	0.215224	5.94612	2.74572e-09	7.51606e-08	8.14815e-08	Up
Glyma.01G176400	71.6043	174.311	122.958	1.27902	0.241986	5.28552	1.2535e-07	2.9026e-06	3.1467e-06	Up
Glyma.03G240300	61.5499	149.603	105.577	1.27737	0.280456	4.55461	5.24833e-06	9.66968e-05	0.000104829	Up
Glyma.02G105400	30.8101	74.5695	52.6898	1.27628	0.346824	3.67992	0.000233308	0.00310146	0.00336229	Up
Glyma.20G129900	26.0593	63.4448	44.7521	1.27526	0.335008	3.80667	0.000140851	0.0019737	0.00213968	Up
Glyma.08G021200	35.075	84.5805	59.8278	1.27506	0.328385	3.88281	0.000103254	0.00149506	0.00162079	Up
Glyma.12G169200	65.6165	158.803	112.21	1.27034	0.254411	4.99326	5.93687e-07	1.26338e-05	1.36963e-05	Up
Glyma.08G346900	21.2107	50.9256	36.0681	1.26845	0.375702	3.3762	0.000734944	0.00847371	0.00918633	Up
Glyma.14G003400	227.369	547.44	387.405	1.26728	0.170937	7.41374	1.22786e-13	4.67059e-12	5.06338e-12	Up
Glyma.13G218200	32.2917	77.6763	54.984	1.26411	0.294299	4.29532	1.74444e-05	0.000294642	0.000319421	Up
Glyma.09G035800	38.3662	92.6437	65.505	1.26224	0.324229	3.89306	9.89891e-05	0.00143901	0.00156002	Up
Glyma.07G035600	319.512	766.689	543.101	1.26185	0.244105	5.16932	2.34953e-07	5.28638e-06	5.73095e-06	Up
Glyma.09G002500	129.971	310.839	220.405	1.25861	0.1779	7.07481	1.49657e-12	5.29043e-11	5.73534e-11	Up
Glyma.13G361200	31.4424	75.4894	53.4659	1.25481	0.359448	3.49094	0.00048133	0.00587065	0.00636436	Up
Glyma.18G028400	24.4338	58.5293	41.4816	1.25272	0.353667	3.54208	0.000396979	0.00493414	0.00534909	Up
Glyma.14G008000	82.7043	197.037	139.871	1.25222	0.238583	5.24855	1.53298e-07	3.50751e-06	3.80249e-06	Up
Glyma.06G258900	22.2178	53.7864	38.0021	1.24933	0.376226	3.32069	0.000897945	0.010035	0.010879	Up
Glyma.06G174800	1435.12	3408.99	2422.05	1.2489	0.160173	7.79722	6.32863e-15	2.62617e-13	2.84702e-13	Up
Glyma.01G014100	21.3223	50.1368	35.7295	1.24821	0.373831	3.33895	0.000840951	0.0094898	0.0102879	Up
Glyma.11G068600	75.2541	179.918	127.586	1.24708	0.254508	4.89997	9.58523e-07	1.98314e-05	2.14992e-05	Up
Glyma.11G032400	21.1878	50.4887	35.8383	1.24687	0.378133	3.29743	0.000975741	0.0108006	0.0117089	Up
Glyma.12G116800	27.7205	66.1881	46.9543	1.24379	0.338202	3.67765	0.000235389	0.00312571	0.00338857	Up
Glyma.06G203800	32.5031	76.7503	54.6267	1.24351	0.335458	3.70691	0.000209807	0.00281984	0.00305698	Up
Glyma.06G022900	78.4367	183.843	131.14	1.23609	0.246384	5.01694	5.25018e-07	1.12843e-05	1.22333e-05	Up
Glyma.03G237300	77.7774	184.762	131.269	1.23553	0.232082	5.32366	1.01703e-07	2.38221e-06	2.58255e-06	Up
Glyma.10G260700	42.4035	100.862	71.6326	1.23522	0.284716	4.33842	1.43513e-05	0.000246041	0.000266732	Up
Glyma.16G153000	46.0913	108.772	77.4318	1.23501	0.268418	4.60106	4.20356e-06	7.8277e-05	8.48599e-05	Up
Glyma.11G255000	73.6134	172.183	122.898	1.23476	0.359096	3.43853	0.000584871	0.00695918	0.00754444	Up
Glyma.11G225400	37.7289	87.6818	62.7054	1.23358	0.289489	4.26124	2.03293e-05	0.000338054	0.000366483	Up
Glyma.07G073500	244.886	576.095	410.49	1.23292	0.163844	7.52494	5.27438e-14	2.04247e-12	2.21423e-12	Up
Glyma.08G359100	63.7478	149.357	106.552	1.23234	0.253985	4.85203	1.22204e-06	2.49025e-05	2.69968e-05	Up
Glyma.13G133600	23.2928	54.8217	39.0572	1.23188	0.338921	3.63471	0.000278299	0.0036334	0.00393897	Up
Glyma.05G031500	41.0387	97.0713	69.055	1.22974	0.27126	4.53343	5.8034e-06	0.000106406	0.000115355	Up
Glyma.08G263100	51.3416	119.881	85.6113	1.22851	0.297713	4.12649	3.68335e-05	0.000582272	0.00063124	Up
Glyma.12G228400	117.176	274.62	195.898	1.22755	0.251595	4.87908	1.06583e-06	2.19521e-05	2.37982e-05	Up
Glyma.18G276200	51.3427	120.448	85.8952	1.22233	0.25361	4.81973	1.43755e-06	2.89389e-05	3.13726e-05	Up
Glyma.09G005600	52.4055	121.797	87.1012	1.22199	0.254253	4.80619	1.53833e-06	3.08316e-05	3.34245e-05	Up
Glyma.02G291200	35.3851	83.1431	59.2641	1.2214	0.297455	4.10618	4.02257e-05	0.000631187	0.000684269	Up
Glyma.17G235300	39.285	91.261	65.273	1.22009	0.279532	4.36474	1.27274e-05	0.000220163	0.000238679	Up
Glyma.18G143600	89.7712	208.776	149.274	1.21996	0.21253	5.7402	9.45675e-09	2.46842e-07	2.67601e-07	Up
Glyma.13G104300	97.5272	227.739	162.633	1.21907	0.270713	4.5032	6.69373e-06	0.000121428	0.00013164	Up
Glyma.11G049900	66.369	154.392	110.38	1.21624	0.303267	4.01044	6.06045e-05	0.000922277	0.000999838	Up
Glyma.10G045700	34.6825	81.2598	57.9712	1.21532	0.296471	4.09928	4.14436e-05	0.000648774	0.000703334	Up
Glyma.03G181300	30.698	71.3847	51.0414	1.21446	0.331433	3.66426	0.000248054	0.00327365	0.00354895	Up
Glyma.02G251000	54.7288	126.98	90.8542	1.2123	0.261123	4.64264	3.43985e-06	6.51858e-05	7.06678e-05	Up
Glyma.08G263000	70.1461	162.589	116.368	1.2085	0.235249	5.13711	2.79003e-07	6.20484e-06	6.72665e-06	Up
Glyma.15G057200	94.9258	218.822	156.874	1.20637	0.210619	5.72772	1.01792e-08	2.64e-07	2.86202e-07	Up
Glyma.07G166400	73.7402	171.496	122.618	1.20626	0.244413	4.93533	8.00167e-07	1.67065e-05	1.81115e-05	Up
Glyma.17G012200	27.9267	64.789	46.3578	1.20433	0.35041	3.43691	0.000588393	0.00699882	0.0075874	Up
Glyma.08G009000	28.9146	67.2225	48.0686	1.20074	0.338913	3.54291	0.00039574	0.00492376	0.00533784	Up
Glyma.19G122300	103.293	236.597	169.945	1.20068	0.223126	5.38115	7.40116e-08	1.75945e-06	1.90742e-06	Up
Glyma.14G062200	56.3066	129.085	92.696	1.2	0.24806	4.83755	1.31451e-06	2.66975e-05	2.89427e-05	Up
Glyma.08G065100	228.805	526.653	377.729	1.19898	0.167356	7.16425	7.82153e-13	2.81121e-11	3.04762e-11	Up
Glyma.18G075000	99.1761	228.495	163.835	1.19509	0.21508	5.55651	2.75222e-08	6.84157e-07	7.41693e-07	Up
Glyma.20G231400	74.5744	171.785	123.18	1.19488	0.235612	5.07138	3.94938e-07	8.65663e-06	9.38464e-06	Up
Glyma.17G128400	196.153	448.682	322.417	1.1939	0.19827	6.02158	1.72718e-09	4.80727e-08	5.21155e-08	Up
Glyma.15G056100	49.5518	113.393	81.4724	1.19217	0.268885	4.43377	9.25986e-06	0.00016367	0.000177434	Up
Glyma.09G273500	134.035	305.41	219.723	1.19211	0.217371	5.48424	4.15262e-08	1.01432e-06	1.09963e-06	Up
Glyma.11G244500	189.98	433.647	311.814	1.18788	0.192042	6.1855	6.1906e-10	1.78564e-08	1.93581e-08	Up
Glyma.19G145700	25.8823	58.3465	42.1144	1.18314	0.354075	3.3415	0.000833263	0.00942927	0.0102223	Up
Glyma.20G232900	25.4173	56.9867	41.202	1.18038	0.337697	3.49537	0.000473407	0.00578562	0.00627217	Up
Glyma.04G204500	62.1053	140.767	101.436	1.17795	0.264605	4.45174	8.51785e-06	0.000151878	0.000164651	Up
Glyma.18G096800	55.4515	125.107	90.279	1.17749	0.275433	4.27504	1.91101e-05	0.000319671	0.000346555	Up
Glyma.15G255400	63.1699	142.682	102.926	1.17627	0.324959	3.61974	0.000294899	0.00381063	0.00413109	Up
Glyma.08G180000	260.472	589.012	424.742	1.17419	0.156816	7.48766	7.01112e-14	2.69784e-12	2.92472e-12	Up
Glyma.16G143200	44.4409	101.413	72.9272	1.17309	0.276095	4.24886	2.14866e-05	0.000355356	0.00038524	Up
Glyma.02G032700	375.818	847.937	611.877	1.17268	0.136203	8.60979	7.31977e-18	3.58306e-16	3.88438e-16	Up
Glyma.08G344300	54.6906	122.646	88.6684	1.16119	0.251785	4.61183	3.99137e-06	7.46303e-05	8.09066e-05	Up
Glyma.12G054200	25.3238	56.5486	40.9362	1.16034	0.346821	3.34565	0.000820907	0.00931833	0.010102	Up
Glyma.03G031000	33.1759	73.6908	53.4334	1.159	0.303744	3.81572	0.000135786	0.00191153	0.00207228	Up
Glyma.12G027400	374.306	834.916	604.611	1.15892	0.238845	4.8522	1.221e-06	2.48951e-05	2.69887e-05	Up
Glyma.12G206300	34.7325	78.0486	56.3906	1.1568	0.304168	3.80316	0.000142863	0.00199959	0.00216775	Up
Glyma.06G042700	48.1449	108.268	78.2066	1.15603	0.302149	3.82603	0.000130228	0.00184323	0.00199824	Up
Glyma.11G091700	36.3218	80.6136	58.4677	1.1544	0.301803	3.82501	0.000130769	0.00184945	0.00200498	Up
Glyma.14G014300	79.2507	176.771	128.011	1.15355	0.224837	5.13061	2.88806e-07	6.41505e-06	6.95454e-06	Up
Glyma.15G021300	45.301	99.2573	72.2791	1.15199	0.294838	3.90721	9.33699e-05	0.00136274	0.00147735	Up
Glyma.19G182300	73.6235	162.246	117.935	1.15049	0.246572	4.66596	3.07185e-06	5.87302e-05	6.36693e-05	Up
Glyma.09G230500	63.1283	140.634	101.881	1.15038	0.257026	4.47572	7.61534e-06	0.000137125	0.000148657	Up
Glyma.03G256500	131.473	290.453	210.963	1.14878	0.31974	3.59284	0.000327093	0.00416618	0.00451655	Up
Glyma.05G038000	55.6679	124.165	89.9167	1.14871	0.283013	4.05887	4.931e-05	0.000761054	0.000825057	Up
Glyma.10G242300	78.2198	174.023	126.121	1.14623	0.247296	4.63505	3.56859e-06	6.72762e-05	7.2934e-05	Up
Glyma.06G319900	32.7385	72.633	52.6858	1.14397	0.321543	3.55775	0.000374042	0.00469216	0.00508676	Up
Glyma.13G276300	63.4875	140.879	102.183	1.14261	0.250917	4.55373	5.27026e-06	9.70031e-05	0.000105161	Up
Glyma.08G074000	69.1836	152.381	110.782	1.14109	0.238989	4.77464	1.80032e-06	3.58269e-05	3.88399e-05	Up
Glyma.04G050800	66.1693	146.522	106.346	1.14027	0.244065	4.67199	2.98291e-06	5.71495e-05	6.19557e-05	Up
Glyma.19G011600	126.865	279.08	202.973	1.13977	0.20888	5.45657	4.85428e-08	1.17861e-06	1.27773e-06	Up
Glyma.03G186500	84.44	186.465	135.452	1.13934	0.227648	5.00482	5.59149e-07	1.19476e-05	1.29524e-05	Up
Glyma.07G031200	1185.41	2612.79	1899.1	1.13926	0.148497	7.67194	1.6941e-14	6.80568e-13	7.37802e-13	Up
Glyma.15G182600	2106.56	4634.06	3370.31	1.13691	0.15463	7.35247	1.94577e-13	7.29505e-12	7.90855e-12	Up
Glyma.09G025400	346.995	763.702	555.349	1.13603	0.192311	5.90722	3.47931e-09	9.41838e-08	1.02104e-07	Up
Glyma.04G023700	41.3846	90.8789	66.1317	1.13489	0.265661	4.27193	1.93785e-05	0.000323569	0.00035078	Up
Glyma.04G062200	129.364	284.797	207.08	1.13149	0.224893	5.03124	4.87319e-07	1.05548e-05	1.14425e-05	Up
Glyma.13G145200	251.418	550.508	400.963	1.13102	0.194113	5.82658	5.65732e-09	1.50246e-07	1.62881e-07	Up
Glyma.03G030600	69.463	153.346	111.405	1.13	0.290606	3.88841	0.000100904	0.00146365	0.00158674	Up
Glyma.10G129800	70.5361	154.333	112.435	1.12972	0.236672	4.77333	1.81202e-06	3.60401e-05	3.9071e-05	Up
Glyma.10G055000	38.3715	84.103	61.2373	1.1286	0.28829	3.91479	9.04836e-05	0.00132645	0.001438	Up
Glyma.02G211300	43.6145	96.1528	69.8837	1.12769	0.278148	4.05429	5.02876e-05	0.000774832	0.000839994	Up
Glyma.10G147700	43.7303	95.215	69.4727	1.12556	0.275265	4.08899	4.33251e-05	0.000676401	0.000733285	Up
Glyma.18G187800	66.533	145.487	106.01	1.12488	0.249535	4.5079	6.54733e-06	0.000118891	0.000128889	Up
Glyma.16G049000	264.704	575.691	420.198	1.12278	0.230529	4.87048	1.11329e-06	2.28394e-05	2.47602e-05	Up
Glyma.10G156200	132.149	288.331	210.24	1.12172	0.199719	5.61651	1.94848e-08	4.90032e-07	5.31242e-07	Up
Glyma.10G200300	46.1178	100.483	73.3006	1.12031	0.276173	4.05656	4.98007e-05	0.000767979	0.000832564	Up
Glyma.05G185000	112.996	246.439	179.717	1.12018	0.212382	5.27434	1.33234e-07	3.07347e-06	3.33194e-06	Up
Glyma.17G095400	29.9572	65.1586	47.5579	1.11978	0.311002	3.60055	0.00031755	0.00407019	0.00441248	Up
Glyma.02G051300	62.5493	135.806	99.1777	1.11586	0.253297	4.40536	1.0561e-05	0.000184789	0.00020033	Up
Glyma.08G332000	102.865	223.95	163.408	1.11538	0.222535	5.01216	5.38228e-07	1.15411e-05	1.25117e-05	Up
Glyma.18G215600	60.029	129.877	94.9528	1.11404	0.260902	4.26995	1.95515e-05	0.00032601	0.000353427	Up
Glyma.08G359600	100.431	216.966	158.699	1.11266	0.205229	5.42155	5.90842e-08	1.42039e-06	1.53984e-06	Up
Glyma.03G125800	94.2722	204.788	149.53	1.1102	0.233357	4.75751	1.95997e-06	3.87926e-05	4.2055e-05	Up
Glyma.07G251800	54.5349	117.594	86.0645	1.10661	0.238663	4.63672	3.53978e-06	6.68713e-05	7.2495e-05	Up
Glyma.15G019600	92.5313	199.932	146.231	1.10614	0.226868	4.87569	1.0843e-06	2.23198e-05	2.41969e-05	Up
Glyma.04G023200	144.972	312.422	228.697	1.10415	0.195504	5.64769	1.62615e-08	4.11518e-07	4.46126e-07	Up
Glyma.04G054300	61.3683	132.58	96.9744	1.10314	0.254117	4.34106	1.41797e-05	0.000243442	0.000263915	Up
Glyma.06G082200	74.5929	160.351	117.472	1.10292	0.23819	4.63043	3.64906e-06	6.87224e-05	7.45018e-05	Up
Glyma.06G185300	2045.21	4391.25	3218.23	1.10282	0.125203	8.80831	1.27046e-18	6.43457e-17	6.97571e-17	Up
Glyma.01G083000	29.0873	62.4942	45.7907	1.10095	0.322318	3.41573	0.000636113	0.00747152	0.00809986	Up
Glyma.08G322000	99.0596	212.843	155.951	1.0998	0.205131	5.36146	8.25541e-08	1.95248e-06	2.11668e-06	Up
Glyma.12G106800	32.7243	70.6399	51.6821	1.09972	0.304564	3.61079	0.000305267	0.00393069	0.00426126	Up
Glyma.02G290200	350.822	748.464	549.643	1.09393	0.185219	5.90614	3.50219e-09	9.47331e-08	1.027e-07	Up
Glyma.13G029100	194.27	413.634	303.952	1.09177	0.221072	4.93851	7.87233e-07	1.64553e-05	1.78391e-05	Up
Glyma.01G061800	48.302	102.819	75.5606	1.09072	0.267353	4.07969	4.50958e-05	0.000701048	0.000760005	Up
Glyma.06G174700	356.694	756.636	556.665	1.08965	0.226268	4.81575	1.46648e-06	2.94725e-05	3.19511e-05	Up
Glyma.12G158900	196.753	415.753	306.253	1.08396	0.184885	5.86288	4.54896e-09	1.21964e-07	1.32221e-07	Up
Glyma.15G128300	168.284	355.016	261.65	1.07157	0.205028	5.22644	1.72804e-07	3.92186e-06	4.25168e-06	Up
Glyma.09G195100	41.4825	87.753	64.6178	1.06937	0.279032	3.83242	0.000126888	0.00180085	0.00195229	Up
Glyma.08G143000	143.5	301.145	222.323	1.0659	0.223503	4.76907	1.85079e-06	3.67911e-05	3.98852e-05	Up
Glyma.06G029200	66.4546	139.865	103.16	1.06518	0.236036	4.51279	6.39799e-06	0.000116294	0.000126074	Up
Glyma.07G103500	148.85	311.626	230.238	1.06373	0.193853	5.48731	4.08092e-08	9.98145e-07	1.08209e-06	Up
Glyma.18G132200	55.4936	116.067	85.7802	1.06273	0.249252	4.26368	2.01088e-05	0.000334538	0.000362672	Up
Glyma.12G225000	57.9466	121.833	89.8897	1.06028	0.293126	3.61717	0.000297844	0.00384596	0.00416939	Up
Glyma.19G029400	61.1745	128.566	94.8702	1.06013	0.23955	4.42552	9.6211e-06	0.000169481	0.000183734	Up
Glyma.U016100	133.284	278.573	205.928	1.06006	0.200546	5.28586	1.25116e-07	2.89903e-06	3.14284e-06	Up
Glyma.05G081300	94.2207	197.033	145.627	1.05923	0.221106	4.79059	1.66291e-06	3.32191e-05	3.60127e-05	Up
Glyma.17G108000	45.6789	94.9291	70.304	1.05919	0.284033	3.72912	0.000192147	0.00261371	0.00283352	Up
Glyma.11G157700	69.5227	145.366	107.444	1.059	0.247495	4.27889	1.8783e-05	0.000314632	0.000341092	Up
Glyma.13G275400	402.845	839.276	621.061	1.05799	0.151761	6.97144	3.13706e-12	1.08481e-10	1.17604e-10	Up
Glyma.06G324700	57.6515	119.96	88.8057	1.05745	0.310895	3.40131	0.000670625	0.00782153	0.00847931	Up
Glyma.16G025700	47.8544	99.1034	73.4789	1.05641	0.276397	3.82207	0.000132337	0.00186801	0.0020251	Up
Glyma.10G058500	231.452	480.372	355.912	1.05404	0.154793	6.80936	9.80327e-12	3.26138e-10	3.53565e-10	Up
Glyma.16G018500	51.601	107.589	79.5952	1.05404	0.256595	4.10779	3.9946e-05	0.000627942	0.00068075	Up
Glyma.17G006100	42.1509	86.672	64.4114	1.05201	0.277762	3.78746	0.000152194	0.00211801	0.00229613	Up
Glyma.04G131800	98.1626	203.396	150.779	1.04996	0.197735	5.30995	1.09655e-07	2.557e-06	2.77204e-06	Up
Glyma.20G128600	47.3049	97.6623	72.4836	1.0498	0.30043	3.49433	0.000475248	0.00580617	0.00629445	Up
Glyma.19G153200	221.245	457.858	339.551	1.04494	0.183948	5.68061	1.34218e-08	3.41787e-07	3.7053e-07	Up
Glyma.08G220200	82.8068	169.5	126.154	1.04438	0.244686	4.26823	1.97029e-05	0.000328234	0.000355838	Up
Glyma.18G257700	192.389	397.282	294.835	1.04418	0.1936	5.39349	6.91035e-08	1.64932e-06	1.78802e-06	Up
Glyma.20G197100	256.406	528.767	392.587	1.04129	0.230056	4.52623	6.0046e-06	0.00010969	0.000118914	Up
Glyma.19G091300	77.7529	161.15	119.452	1.04004	0.231731	4.48811	7.18562e-06	0.000129707	0.000140615	Up
Glyma.09G171000	74.9013	154.796	114.848	1.03746	0.241931	4.28825	1.80083e-05	0.000303046	0.000328532	Up
Glyma.09G210100	53.479	109.22	81.3495	1.0287	0.256371	4.01254	6.00686e-05	0.000915494	0.000992485	Up
Glyma.12G177900	395.038	803.631	599.335	1.02791	0.190034	5.40905	6.33584e-08	1.51517e-06	1.64259e-06	Up
Glyma.15G068600	127.33	257.867	192.599	1.02472	0.235489	4.35144	1.35249e-05	0.000233168	0.000252777	Up
Glyma.15G239600	179.229	363.123	271.176	1.02457	0.256223	3.99873	6.36831e-05	0.000963345	0.00104436	Up
Glyma.13G097400	73.2033	148.913	111.058	1.0233	0.249607	4.09964	4.13789e-05	0.000648234	0.000702749	Up
Glyma.18G075300	68.5636	139.451	104.007	1.02276	0.235912	4.33536	1.45519e-05	0.000249128	0.000270079	Up
Glyma.10G122200	171.125	347.307	259.216	1.02264	0.179938	5.68326	1.32152e-08	3.36998e-07	3.65338e-07	Up
Glyma.03G191100	132.252	269.125	200.688	1.01849	0.288984	3.52439	0.000424456	0.00524353	0.00568449	Up
Glyma.07G083000	145.304	293.366	219.335	1.01658	0.205773	4.94033	7.79918e-07	1.63304e-05	1.77038e-05	Up
Glyma.15G102800	54.5545	109.795	82.1746	1.01563	0.245716	4.13333	3.57538e-05	0.000567908	0.000615668	Up
Glyma.17G148200	289.445	584.082	436.764	1.01089	0.175925	5.74615	9.12971e-09	2.38476e-07	2.58531e-07	Up
Glyma.16G004800	353.976	713.271	533.623	1.01068	0.229989	4.39447	1.11044e-05	0.000193463	0.000209733	Up
Glyma.08G188700	74.1854	149.262	111.724	1.00959	0.282481	3.57401	0.00035155	0.00444822	0.00482231	Up
Glyma.10G169100	74.5033	150.467	112.485	1.00928	0.242087	4.16906	3.05859e-05	0.000491379	0.000532703	Up
Glyma.13G107200	34.4795	69.9082	52.1939	1.00915	0.302333	3.33788	0.000844202	0.0095185	0.010319	Up
Glyma.06G267400	183.324	369.229	276.276	1.00737	0.213164	4.72579	2.29226e-06	4.48108e-05	4.85792e-05	Up
Glyma.01G115900	358.969	721.64	540.305	1.00672	0.177358	5.67621	1.37708e-08	3.50186e-07	3.79636e-07	Up
Glyma.13G092000	42.3374	85.3218	63.8296	1.00616	0.29903	3.36475	0.000766123	0.00877006	0.00950761	Up
Glyma.08G055900	253.512	507.715	380.614	1.00347	0.219638	4.56876	4.90626e-06	9.06232e-05	9.82444e-05	Up
Glyma.16G026200	56.3019	113.296	84.7988	1.00234	0.258646	3.87534	0.000106477	0.00153806	0.00166741	Up
Glyma.15G074000	72.183	144.704	108.444	1.00172	0.242548	4.12999	3.62773e-05	0.000574498	0.000622812	Up
Glyma.07G244300	251.272	504.451	377.862	1.00116	0.171824	5.82662	5.65597e-09	1.50246e-07	1.62881e-07	Up
Glyma.05G228100	104.968	211.217	158.092	1.00081	0.201031	4.9784	6.41122e-07	1.35933e-05	1.47365e-05	Up
Glyma.02G072600	188.498	94.2056	141.352	-1.00116	0.210143	-4.76421	1.89594e-06	3.75863e-05	4.07472e-05	Down
Glyma.08G306200	91.6071	45.5502	68.5786	-1.0021	0.276021	-3.63052	0.000282854	0.00368104	0.0039906	Down
Glyma.15G141500	1373.38	685.129	1029.25	-1.00238	0.20247	-4.95074	7.39301e-07	1.55334e-05	1.68397e-05	Down
Glyma.18G111900	236.533	117.722	177.128	-1.00373	0.230779	-4.34932	1.36562e-05	0.000235228	0.00025501	Down
Glyma.03G051300	751.164	374.579	562.871	-1.00474	0.135541	-7.41279	1.23669e-13	4.69931e-12	5.09451e-12	Down
Glyma.10G144800	332.736	165.529	249.133	-1.00531	0.18658	-5.38807	7.12172e-08	1.69533e-06	1.8379e-06	Down
Glyma.01G149800	419.979	209.322	314.65	-1.00566	0.164043	-6.13048	8.76142e-10	2.50345e-08	2.71398e-08	Down
Glyma.14G213600	160.66	79.7954	120.228	-1.01006	0.223501	-4.51928	6.20503e-06	0.000113012	0.000122516	Down
Glyma.08G132300	617.142	307.026	462.084	-1.01078	0.184678	-5.47323	4.41906e-08	1.07796e-06	1.16862e-06	Down
Glyma.19G092100	765.87	379.417	572.644	-1.01389	0.160673	-6.31024	2.78609e-10	8.31206e-09	9.01109e-09	Down
Glyma.16G047600	66.2823	32.8054	49.5438	-1.01493	0.298936	-3.39513	0.000685948	0.00796716	0.00863718	Down
Glyma.15G061500	502.287	248.77	375.528	-1.01698	0.186553	-5.45144	4.99643e-08	1.20991e-06	1.31166e-06	Down
Glyma.18G057000	493.219	243.61	368.414	-1.01706	0.188811	-5.38666	7.17805e-08	1.70763e-06	1.85123e-06	Down
Glyma.09G208300	523.559	258.428	390.993	-1.01734	0.18121	-5.61415	1.97527e-08	4.96086e-07	5.37806e-07	Down
Glyma.06G123800	271.708	134.318	203.013	-1.01813	0.219753	-4.63306	3.60305e-06	6.78909e-05	7.36004e-05	Down
Glyma.20G242000	1434.42	706.734	1070.58	-1.01985	0.169149	-6.02928	1.64692e-09	4.5979e-08	4.98458e-08	Down
Glyma.09G008400	174.608	85.7136	130.161	-1.02058	0.271081	-3.76484	0.000166656	0.00229999	0.00249341	Down
Glyma.07G258100	164.715	81.4378	123.077	-1.02271	0.246527	-4.14845	3.34734e-05	0.000533776	0.000578665	Down
Glyma.09G213900	626.884	307.74	467.312	-1.02551	0.147403	-6.95722	3.47044e-12	1.19107e-10	1.29124e-10	Down
Glyma.03G228000	246.602	120.761	183.682	-1.03097	0.244353	-4.21916	2.4521e-05	0.000400383	0.000434054	Down
Glyma.06G149500	96.345	46.9711	71.6581	-1.03099	0.286722	-3.59578	0.000323418	0.00412849	0.00447568	Down
Glyma.07G004000	106.655	51.8964	79.2756	-1.0316	0.270932	-3.8076	0.000140323	0.00196706	0.00213249	Down
Glyma.16G179000	100.342	48.8459	74.5938	-1.03171	0.301582	-3.421	0.000623922	0.00734486	0.00796255	Down
Glyma.15G098100	791.451	387.718	589.585	-1.03215	0.166078	-6.21487	5.13664e-10	1.49105e-08	1.61645e-08	Down
Glyma.18G103000	200.016	97.2903	148.653	-1.03536	0.213961	-4.83902	1.30478e-06	2.65293e-05	2.87604e-05	Down
Glyma.03G188000	97.2857	47.224	72.2549	-1.03652	0.265162	-3.90903	9.26681e-05	0.00135413	0.00146801	Down
Glyma.03G078200	2125.73	1033.29	1579.51	-1.04001	0.204363	-5.08902	3.59921e-07	7.92238e-06	8.58863e-06	Down
Glyma.12G089100	120.108	58.2027	89.1554	-1.04183	0.269757	-3.8621	0.000112416	0.00161681	0.00175278	Down
Glyma.18G273700	114.783	55.7566	85.2701	-1.04189	0.240503	-4.33213	1.47671e-05	0.000252576	0.000273818	Down
Glyma.02G091600	120.838	58.5595	89.6985	-1.04258	0.270651	-3.85212	0.000117101	0.00167759	0.00181867	Down
Glyma.13G087100	131.688	63.5021	97.5953	-1.04523	0.280461	-3.72681	0.000193916	0.00263341	0.00285487	Down
Glyma.05G200700	234.293	113.879	174.086	-1.04616	0.206643	-5.06264	4.13498e-07	9.03093e-06	9.79041e-06	Down
Glyma.06G204100	540.095	261.048	400.571	-1.0466	0.175804	-5.9532	2.62952e-09	7.20347e-08	7.80927e-08	Down
Glyma.13G215000	292.204	141.28	216.742	-1.04978	0.175672	-5.9758	2.28958e-09	6.31485e-08	6.84591e-08	Down
Glyma.07G024000	376.529	182.305	279.417	-1.04987	0.184093	-5.70292	1.17772e-08	3.01803e-07	3.27184e-07	Down
Glyma.10G092700	172.238	83.1406	127.69	-1.05058	0.219437	-4.7876	1.68785e-06	3.36804e-05	3.65129e-05	Down
Glyma.01G164400	125.451	60.7438	93.0975	-1.05098	0.234572	-4.4804	7.45022e-06	0.000134218	0.000145505	Down
Glyma.13G322300	85.8005	41.5038	63.6522	-1.05113	0.289988	-3.62472	0.000289272	0.00375519	0.004071	Down
Glyma.14G189000	162.002	78.6542	120.328	-1.05151	0.246399	-4.26752	1.97658e-05	0.000329132	0.000356811	Down
Glyma.09G087400	425.352	204.617	314.984	-1.05482	0.269509	-3.91386	9.08314e-05	0.00133059	0.00144249	Down
Glyma.17G105100	177.709	85.7724	131.741	-1.0559	0.224434	-4.70472	2.54215e-06	4.91174e-05	5.3248e-05	Down
Glyma.13G049100	262.135	125.936	194.035	-1.05809	0.205704	-5.14377	2.69286e-07	6.00204e-06	6.5068e-06	Down
Glyma.03G234700	352.168	169.37	260.769	-1.05869	0.166415	-6.36178	1.99428e-10	6.04861e-09	6.55729e-09	Down
Glyma.20G076600	155.831	74.4977	115.165	-1.06237	0.2216	-4.79407	1.63435e-06	3.26665e-05	3.54136e-05	Down
Glyma.12G155800	189.473	90.4576	139.965	-1.06344	0.211627	-5.02507	5.03244e-07	1.08611e-05	1.17745e-05	Down
Glyma.08G089100	63.5726	30.5775	47.075	-1.06387	0.311651	-3.41367	0.000640939	0.00751611	0.0081482	Down
Glyma.14G005200	491.5	234.96	363.23	-1.06445	0.147996	-7.19241	6.3657e-13	2.30155e-11	2.4951e-11	Down
Glyma.02G121000	178.055	85.6323	131.844	-1.06514	0.245214	-4.3437	1.40102e-05	0.000241098	0.000261374	Down
Glyma.08G178000	959.69	457.438	708.564	-1.06764	0.233206	-4.57808	4.69257e-06	8.69399e-05	9.42514e-05	Down
Glyma.19G041400	337.791	161.326	249.558	-1.07108	0.238431	-4.49221	7.04888e-06	0.000127365	0.000138076	Down
Glyma.08G288000	2599.26	1235.72	1917.49	-1.0725	0.143626	-7.46729	8.18619e-14	3.14338e-12	3.40773e-12	Down
Glyma.19G047400	63.3813	30.2892	46.8352	-1.07263	0.312729	-3.4299	0.000603795	0.00714709	0.00774815	Down
Glyma.10G044400	141.308	66.6569	103.983	-1.07281	0.259955	-4.12691	3.67675e-05	0.000581481	0.000630382	Down
Glyma.03G089400	105.663	50.2003	77.9317	-1.07877	0.297914	-3.62109	0.000293368	0.00379845	0.00411789	Down
Glyma.20G136300	133.944	63.101	98.5225	-1.08124	0.236378	-4.57418	4.7808e-06	8.84848e-05	9.59262e-05	Down
Glyma.10G247200	1383.54	652.842	1018.19	-1.0823	0.215562	-5.02084	5.14465e-07	1.10836e-05	1.20157e-05	Down
Glyma.02G192300	799.291	377.811	588.551	-1.08286	0.156055	-6.93897	3.94969e-12	1.34795e-10	1.46131e-10	Down
Glyma.18G101100	237.509	111.793	174.651	-1.08614	0.223042	-4.86969	1.11774e-06	2.29178e-05	2.48451e-05	Down
Glyma.01G112900	1439.61	677.217	1058.41	-1.08694	0.220738	-4.92412	8.47394e-07	1.76724e-05	1.91586e-05	Down
Glyma.04G238600	135.648	63.8572	99.7524	-1.08864	0.255725	-4.25707	2.07124e-05	0.000343641	0.000372541	Down
Glyma.04G238900	132.972	62.6621	97.817	-1.08879	0.251971	-4.32111	1.55245e-05	0.000264911	0.000287189	Down
Glyma.09G036600	290.819	136.435	213.627	-1.08991	0.203194	-5.36387	8.14557e-08	1.92775e-06	2.08987e-06	Down
Glyma.18G055300	62.0351	28.8324	45.4337	-1.09085	0.330241	-3.3032	0.000955885	0.0106001	0.0114915	Down
Glyma.10G295700	1469.62	689.498	1079.56	-1.09268	0.131848	-8.28741	1.15739e-16	5.25677e-15	5.69885e-15	Down
Glyma.09G163900	2614.22	1222.74	1918.48	-1.09671	0.183102	-5.98962	2.10335e-09	5.80999e-08	6.2986e-08	Down
Glyma.08G241700	187.715	87.0734	137.394	-1.10311	0.206586	-5.33974	9.30803e-08	2.18868e-06	2.37274e-06	Down
Glyma.16G164400	1359.17	631.136	995.152	-1.10556	0.149583	-7.39095	1.45788e-13	5.50541e-12	5.9684e-12	Down
Glyma.15G141600	228.26	106.302	167.281	-1.10573	0.233269	-4.74016	2.13548e-06	4.19705e-05	4.55001e-05	Down
Glyma.15G218400	446.374	206.889	326.632	-1.11059	0.185148	-5.99839	1.99286e-09	5.51731e-08	5.9813e-08	Down
Glyma.05G220600	751.819	348.038	549.929	-1.11338	0.155577	-7.15648	8.27742e-13	2.96922e-11	3.21892e-11	Down
Glyma.08G003300	615.828	285.24	450.534	-1.11355	0.18191	-6.12145	9.27281e-10	2.64337e-08	2.86567e-08	Down
Glyma.10G150400	195.998	90.6267	143.312	-1.1175	0.236802	-4.71914	2.36841e-06	4.60096e-05	4.98789e-05	Down
Glyma.20G067400	107.597	49.5002	78.5485	-1.12098	0.300323	-3.73257	0.000189536	0.00258339	0.00280065	Down
Glyma.15G177000	1139.13	523.623	831.379	-1.12226	0.148515	-7.55655	4.13896e-14	1.60961e-12	1.74498e-12	Down
Glyma.07G085800	346.574	159.419	252.996	-1.1225	0.181155	-6.19636	5.7782e-10	1.66933e-08	1.80971e-08	Down
Glyma.20G008800	184.73	84.585	134.658	-1.12424	0.225826	-4.97832	6.41381e-07	1.35933e-05	1.47365e-05	Down
Glyma.20G128100	459.054	210.652	334.853	-1.12429	0.166331	-6.75938	1.38584e-11	4.55096e-10	4.93369e-10	Down
Glyma.20G206900	121.622	55.7514	88.6867	-1.12602	0.263585	-4.27194	1.93782e-05	0.000323569	0.00035078	Down
Glyma.13G180700	237.35	108.396	172.873	-1.12628	0.213094	-5.28538	1.25446e-07	2.90299e-06	3.14712e-06	Down
Glyma.16G083800	125.93	57.1333	91.5316	-1.12715	0.302213	-3.72966	0.000191741	0.00261007	0.00282957	Down
Glyma.02G234200	2699.79	1228.6	1964.2	-1.13553	0.255116	-4.45103	8.54577e-06	0.000152227	0.000165029	Down
Glyma.09G156700	300.954	137.121	219.038	-1.13642	0.187682	-6.05501	1.40405e-09	3.93491e-08	4.26582e-08	Down
Glyma.06G071000	173.617	78.9953	126.306	-1.13881	0.240746	-4.73033	2.24157e-06	4.39373e-05	4.76324e-05	Down
Glyma.01G191900	128.496	58.342	93.4189	-1.14194	0.265002	-4.30916	1.63876e-05	0.000278079	0.000301465	Down
Glyma.01G068200	70.0764	31.6018	50.8391	-1.14441	0.298662	-3.83177	0.000127224	0.00180491	0.0019567	Down
Glyma.06G142900	188.526	84.9455	136.736	-1.14643	0.254698	-4.50113	6.75946e-06	0.00012256	0.000132867	Down
Glyma.07G006100	162.268	73.1645	117.716	-1.1515	0.235679	-4.88588	1.02969e-06	2.12197e-05	2.30043e-05	Down
Glyma.20G125200	85.9346	38.7103	62.3224	-1.15446	0.28906	-3.99383	6.50151e-05	0.000981461	0.001064	Down
Glyma.12G178200	111.168	50.0784	80.623	-1.1564	0.287704	-4.01941	5.83441e-05	0.00089219	0.000967221	Down
Glyma.15G234700	1530.83	686.458	1108.64	-1.15672	0.173072	-6.68346	2.33363e-11	7.5547e-10	8.19004e-10	Down
Glyma.17G226000	427.172	191.487	309.33	-1.15748	0.18348	-6.30847	2.8181e-10	8.39384e-09	9.09974e-09	Down
Glyma.08G017000	104.245	46.6107	75.428	-1.16019	0.25235	-4.59755	4.27483e-06	7.95231e-05	8.62108e-05	Down
Glyma.03G005400	2064.57	923.286	1493.93	-1.16156	0.120886	-9.60875	7.34362e-22	4.41064e-20	4.78157e-20	Down
Glyma.03G212500	85.2809	38.1236	61.7022	-1.16272	0.282146	-4.12098	3.7726e-05	0.00059535	0.000645418	Down
Glyma.19G236700	57.6914	25.645	41.6682	-1.16281	0.323869	-3.59038	0.000330199	0.00420135	0.00455467	Down
Glyma.06G153900	89.7905	40.2364	65.0135	-1.16567	0.300042	-3.88504	0.000102313	0.00148261	0.00160729	Down
Glyma.01G044300	74.4656	33.1787	53.8221	-1.16828	0.301252	-3.87807	0.000105288	0.00152209	0.00165009	Down
Glyma.04G080300	312.456	138.689	225.573	-1.17001	0.204648	-5.7172	1.08297e-08	2.79679e-07	3.032e-07	Down
Glyma.13G160500	520.646	231.497	376.072	-1.1728	0.165005	-7.10767	1.18015e-12	4.20853e-11	4.56246e-11	Down
Glyma.05G138400	70.3921	31.1283	50.7602	-1.1739	0.300989	-3.90014	9.61385e-05	0.00140036	0.00151812	Down
Glyma.09G069000	1654.95	733.766	1194.36	-1.17409	0.13992	-8.3911	4.81611e-17	2.23469e-15	2.42262e-15	Down
Glyma.15G272600	1014.46	450.322	732.392	-1.17437	0.187181	-6.27396	3.51981e-10	1.03907e-08	1.12645e-08	Down
Glyma.06G028000	103.882	45.6633	74.7729	-1.17631	0.27861	-4.22207	2.42066e-05	0.000395681	0.000428957	Down
Glyma.13G176300	187.408	82.8036	135.106	-1.18386	0.349318	-3.38905	0.000701356	0.00811772	0.00880041	Down
Glyma.11G096700	204.108	90.1919	147.15	-1.1871	0.24351	-4.87494	1.0884e-06	2.23917e-05	2.42748e-05	Down
Glyma.18G247800	334.268	146.887	240.577	-1.19076	0.198163	-6.00901	1.86664e-09	5.18358e-08	5.61951e-08	Down
Glyma.02G072300	254.895	111.295	183.095	-1.19309	0.188547	-6.32783	2.48634e-10	7.45431e-09	8.0812e-09	Down
Glyma.15G191100	55.0398	24.046	39.5429	-1.19375	0.344673	-3.46344	0.00053332	0.00641266	0.00695195	Down
Glyma.17G008500	627.537	274.593	451.065	-1.19404	0.269621	-4.42858	9.48558e-06	0.000167336	0.000181408	Down
Glyma.13G087200	69.5573	30.2256	49.8915	-1.19427	0.312075	-3.82687	0.000129785	0.00183839	0.00199299	Down
Glyma.06G302800	204.833	89.3914	147.112	-1.19675	0.237016	-5.04925	4.43548e-07	9.62964e-06	1.04395e-05	Down
Glyma.13G259400	90.7382	39.5305	65.1343	-1.19705	0.2819	-4.24636	2.1727e-05	0.000358683	0.000388847	Down
Glyma.08G148100	351.828	153.745	252.787	-1.19769	0.179257	-6.68143	2.3662e-11	7.65048e-10	8.29386e-10	Down
Glyma.11G123900	102.368	44.7577	73.5629	-1.19775	0.299671	-3.99686	6.41878e-05	0.000969373	0.0010509	Down
Glyma.15G134400	223.732	97.6829	160.707	-1.19783	0.206628	-5.79702	6.75025e-09	1.779e-07	1.92861e-07	Down
Glyma.20G090500	829.325	361.67	595.498	-1.19958	0.169544	-7.07531	1.4912e-12	5.27656e-11	5.72031e-11	Down
Glyma.09G186500	380.103	164.54	272.321	-1.2047	0.287065	-4.19662	2.70932e-05	0.000438937	0.000475851	Down
Glyma.12G181200	62.9359	27.376	45.1559	-1.2052	0.321001	-3.75451	0.000173684	0.00239066	0.00259171	Down
Glyma.02G121600	77.6064	33.4444	55.5254	-1.20574	0.31799	-3.79174	0.000149596	0.00208504	0.00226039	Down
Glyma.08G010000	282.13	122.151	202.141	-1.21354	0.2179	-5.56923	2.55872e-08	6.37358e-07	6.90959e-07	Down
Glyma.U019400	612.273	263.193	437.733	-1.21469	0.2053	-5.91666	3.28553e-09	8.90702e-08	9.65608e-08	Down
Glyma.10G084500	854.787	367.664	611.226	-1.21669	0.137467	-8.85077	8.69144e-19	4.47022e-17	4.84615e-17	Down
Glyma.05G199000	48.1787	20.7399	34.4593	-1.21989	0.350629	-3.47915	0.000502999	0.00609221	0.00660455	Down
Glyma.14G218700	302.221	129.279	215.75	-1.22009	0.236856	-5.15119	2.58843e-07	5.78469e-06	6.27117e-06	Down
Glyma.13G206400	246.751	105.598	176.174	-1.2238	0.250312	-4.8891	1.01296e-06	2.0922e-05	2.26815e-05	Down
Glyma.04G153700	444.01	189.375	316.692	-1.2239	0.198331	-6.171	6.78583e-10	1.9527e-08	2.11692e-08	Down
Glyma.06G126700	440.046	187.938	313.992	-1.22656	0.174343	-7.03536	1.98748e-12	6.98524e-11	7.57269e-11	Down
Glyma.12G043600	126.242	53.7659	90.0039	-1.22728	0.248278	-4.94317	7.68614e-07	1.61122e-05	1.74672e-05	Down
Glyma.03G044500	69.694	29.9203	49.8071	-1.2282	0.313832	-3.91357	9.09407e-05	0.00133155	0.00144353	Down
Glyma.03G089300	535.329	227.69	381.509	-1.23094	0.158518	-7.76532	8.14425e-15	3.3567e-13	3.63899e-13	Down
Glyma.02G010700	85.6348	36.6857	61.1602	-1.23167	0.308519	-3.99221	6.54594e-05	0.000987353	0.00107039	Down
Glyma.02G142200	235.39	99.9675	167.679	-1.23239	0.21632	-5.69706	1.2189e-08	3.11918e-07	3.38149e-07	Down
Glyma.14G200900	151.568	64.3407	107.954	-1.23248	0.264195	-4.66503	3.08569e-06	5.89331e-05	6.38892e-05	Down
Glyma.07G003400	2293.89	976.772	1635.33	-1.23281	0.158414	-7.78221	7.12711e-15	2.95415e-13	3.20259e-13	Down
Glyma.14G022300	770.278	327.229	548.754	-1.23481	0.144027	-8.57344	1.00435e-17	4.83853e-16	5.24543e-16	Down
Glyma.17G000600	134.392	57.0677	95.73	-1.23613	0.272672	-4.53339	5.80447e-06	0.000106406	0.000115355	Down
Glyma.10G151300	116.785	49.6657	83.2252	-1.2387	0.262239	-4.72354	2.31773e-06	4.52359e-05	4.90402e-05	Down
Glyma.20G231000	129.734	54.9223	92.328	-1.2399	0.240563	-5.15415	2.54787e-07	5.69752e-06	6.17667e-06	Down
Glyma.05G216100	223.888	94.9979	159.443	-1.24153	0.233897	-5.30802	1.10824e-07	2.58261e-06	2.7998e-06	Down
Glyma.03G007500	70.4772	29.6304	50.0538	-1.24625	0.31009	-4.019	5.84445e-05	0.000893352	0.000968481	Down
Glyma.01G171400	58.4836	24.4274	41.4555	-1.24666	0.351347	-3.54823	0.000387836	0.00484026	0.00524732	Down
Glyma.12G148500	184.693	77.5518	131.122	-1.24672	0.212461	-5.86802	4.41017e-09	1.18329e-07	1.28281e-07	Down
Glyma.04G196300	70.0187	29.4891	49.7539	-1.24715	0.325281	-3.83407	0.000126039	0.00178948	0.00193997	Down
Glyma.04G102100	208.363	87.5871	147.975	-1.24766	0.203388	-6.13436	8.55019e-10	2.44501e-08	2.65063e-08	Down
Glyma.19G153800	42.305	17.7385	30.0218	-1.24981	0.377123	-3.31407	0.000919489	0.0102431	0.0111046	Down
Glyma.10G139000	337.666	141.306	239.486	-1.25767	0.173178	-7.26228	3.80606e-13	1.39684e-11	1.51432e-11	Down
Glyma.15G026000	209.738	87.4208	148.579	-1.25993	0.289771	-4.34803	1.37369e-05	0.000236506	0.000256396	Down
Glyma.13G040500	556.232	232.408	394.32	-1.26117	0.151852	-8.30525	9.96076e-17	4.54104e-15	4.92293e-15	Down
Glyma.04G251400	56.2413	23.494	39.8677	-1.26186	0.361505	-3.49058	0.000481966	0.00587644	0.00637063	Down
Glyma.05G068400	381.502	158.892	270.197	-1.26253	0.179785	-7.02243	2.18039e-12	7.6412e-11	8.2838e-11	Down
Glyma.18G005200	162.264	67.2962	114.78	-1.26358	0.242436	-5.21204	1.8678e-07	4.2233e-06	4.57847e-06	Down
Glyma.06G158200	67.0359	27.8024	47.4192	-1.26463	0.327925	-3.85648	0.000115033	0.0016512	0.00179006	Down
Glyma.07G052700	67.5491	27.9695	47.7593	-1.26526	0.310567	-4.07405	4.62028e-05	0.000717037	0.000777338	Down
Glyma.05G130400	53.8488	22.28	38.0644	-1.27251	0.342912	-3.71089	0.000206529	0.00278318	0.00301724	Down
Glyma.01G218400	99.3468	41.3303	70.3386	-1.27606	0.277127	-4.60462	4.13217e-06	7.71049e-05	8.35893e-05	Down
Glyma.09G132200	46.5772	19.3588	32.968	-1.27835	0.380393	-3.36062	0.00077768	0.00888287	0.0096299	Down
Glyma.17G242900	79.0435	32.3963	55.7199	-1.28269	0.303732	-4.2231	2.40969e-05	0.000394242	0.000427396	Down
Glyma.19G006900	111.463	45.7434	78.6031	-1.2829	0.289788	-4.42701	9.55487e-06	0.000168395	0.000182557	Down
Glyma.01G240500	52.2855	21.3873	36.8364	-1.28394	0.3486	-3.68314	0.00023038	0.00306588	0.00332371	Down
Glyma.06G293200	240.4	99.2451	169.823	-1.2841	0.20732	-6.19382	5.87238e-10	1.69519e-08	1.83775e-08	Down
Glyma.01G237000	58.8412	23.742	41.2916	-1.29252	0.376419	-3.43373	0.000595327	0.00706748	0.00766183	Down
Glyma.11G119500	187.386	76.2775	131.832	-1.29346	0.209165	-6.18392	6.25281e-10	1.80216e-08	1.95372e-08	Down
Glyma.13G238400	1078.91	438.315	758.611	-1.30039	0.135471	-9.59903	8.07041e-22	4.83127e-20	5.23756e-20	Down
Glyma.18G260900	1636.03	663.564	1149.8	-1.30076	0.195594	-6.65028	2.9254e-11	9.34618e-10	1.01322e-09	Down
Glyma.03G177200	57.7062	23.3809	40.5436	-1.3015	0.341732	-3.80854	0.00013979	0.00196112	0.00212604	Down
Glyma.18G268200	105.663	42.6309	74.1468	-1.30374	0.337813	-3.85934	0.000113693	0.00163262	0.00176991	Down
Glyma.05G148000	1265.06	512.955	889.01	-1.30416	0.159357	-8.18387	2.74875e-16	1.2241e-14	1.32704e-14	Down
Glyma.14G055100	258.515	104.607	181.561	-1.30497	0.244193	-5.34402	9.09076e-08	2.14588e-06	2.32634e-06	Down
Glyma.13G158900	150.192	60.63	105.411	-1.30525	0.232488	-5.61424	1.97431e-08	4.96086e-07	5.37806e-07	Down
Glyma.09G197700	328.489	132.647	230.568	-1.30783	0.179544	-7.28415	3.23703e-13	1.1928e-11	1.29311e-11	Down
Glyma.18G225100	149.59	60.0932	104.842	-1.30824	0.282545	-4.63021	3.65295e-06	6.87602e-05	7.45428e-05	Down
Glyma.16G220100	839.624	339.038	589.331	-1.30871	0.169173	-7.73592	1.02655e-14	4.18845e-13	4.54069e-13	Down
Glyma.15G034100	60.2285	24.1371	42.1828	-1.31315	0.350523	-3.74627	0.000179482	0.00246212	0.00266918	Down
Glyma.18G289600	161.718	65.0853	113.402	-1.31454	0.262318	-5.01124	5.40818e-07	1.1583e-05	1.25571e-05	Down
Glyma.07G145900	69.6987	28.1181	48.9084	-1.31499	0.311676	-4.21911	2.45271e-05	0.000400383	0.000434054	Down
Glyma.04G051800	74.0601	29.7557	51.9079	-1.31575	0.310519	-4.23728	2.26247e-05	0.00037182	0.000403089	Down
Glyma.05G158500	91.1992	36.5528	63.876	-1.32469	0.280656	-4.71998	2.35865e-06	4.5863e-05	4.97199e-05	Down
Glyma.12G074000	294.065	117.748	205.906	-1.32482	0.18495	-7.16309	7.88763e-13	2.83218e-11	3.07036e-11	Down
Glyma.16G095700	707.866	282.3	495.083	-1.32737	0.156293	-8.49287	2.01596e-17	9.56063e-16	1.03647e-15	Down
Glyma.17G071800	48.4376	19.4151	33.9263	-1.32974	0.368066	-3.61279	0.000302923	0.00390464	0.00423301	Down
Glyma.11G225900	348.044	138.238	243.141	-1.33158	0.187432	-7.1043	1.20934e-12	4.30006e-11	4.66169e-11	Down
Glyma.15G242800	54.7985	21.7819	38.2902	-1.33409	0.363342	-3.67171	0.000240932	0.00319438	0.00346302	Down
Glyma.08G029700	74.3193	29.2581	51.7887	-1.33517	0.343647	-3.8853	0.000102203	0.0014816	0.0016062	Down
Glyma.10G000300	49.9574	19.8588	34.9081	-1.3355	0.364242	-3.66651	0.000245885	0.00325089	0.00352429	Down
Glyma.12G100700	470.323	186.461	328.392	-1.336	0.155553	-8.58875	8.79229e-18	4.29236e-16	4.65333e-16	Down
Glyma.14G080500	93.8986	37.1194	65.509	-1.33778	0.273339	-4.89421	9.87019e-07	2.03978e-05	2.21132e-05	Down
Glyma.15G017500	72.8311	28.3666	50.5988	-1.34741	0.364172	-3.69992	0.000215669	0.00288483	0.00312744	Down
Glyma.08G126000	190.653	75.1722	132.913	-1.34843	0.24001	-5.61823	1.9292e-08	4.86187e-07	5.27074e-07	Down
Glyma.10G006400	48.3653	19.0664	33.7158	-1.35683	0.400577	-3.3872	0.000706107	0.00816753	0.0088544	Down
Glyma.10G280400	42.0468	16.5245	29.2856	-1.35732	0.396439	-3.42376	0.000617602	0.0072822	0.00789461	Down
Glyma.09G095800	49.5791	19.6084	34.5938	-1.35784	0.388776	-3.49261	0.000478316	0.00583779	0.00632874	Down
Glyma.06G151500	84.5568	32.8924	58.7246	-1.35954	0.291606	-4.66225	3.12776e-06	5.9643e-05	6.46588e-05	Down
Glyma.08G153600	2966.89	1152.63	2059.76	-1.36495	0.236525	-5.77085	7.88715e-09	2.06924e-07	2.24326e-07	Down
Glyma.07G216800	125.826	48.56	87.1932	-1.36914	0.366026	-3.74056	0.000183611	0.00251215	0.00272342	Down
Glyma.10G273000	47.3841	18.3449	32.8645	-1.36976	0.373465	-3.6677	0.000244737	0.0032369	0.00350912	Down
Glyma.17G163400	54.8521	21.2037	38.0279	-1.36983	0.349148	-3.92335	8.73248e-05	0.00128375	0.00139171	Down
Glyma.17G153300	831.077	321.154	576.115	-1.37092	0.180963	-7.57569	3.57231e-14	1.39818e-12	1.51576e-12	Down
Glyma.07G273800	207.786	80.205	143.996	-1.37572	0.266761	-5.15711	2.5079e-07	5.61503e-06	6.08724e-06	Down
Glyma.07G059000	1416.15	544.972	980.56	-1.37634	0.160276	-8.58736	8.89937e-18	4.33883e-16	4.70371e-16	Down
Glyma.17G076200	117.468	45.218	81.3432	-1.37904	0.25939	-5.31649	1.05787e-07	2.47156e-06	2.67941e-06	Down
Glyma.16G045100	5102.26	1956.38	3529.32	-1.38292	0.16542	-8.36007	6.26796e-17	2.88635e-15	3.12908e-15	Down
Glyma.10G272500	85.911	32.9503	59.4307	-1.38316	0.297995	-4.64155	3.45809e-06	6.54975e-05	7.10057e-05	Down
Glyma.02G066800	39.0379	14.9421	26.99	-1.38358	0.399316	-3.46488	0.000530466	0.00638465	0.00692159	Down
Glyma.19G037500	618.902	236.908	427.905	-1.38414	0.148895	-9.29608	1.45722e-20	8.27578e-19	8.97175e-19	Down
Glyma.07G005100	674.308	257.696	466.002	-1.38452	0.21891	-6.3246	2.53887e-10	7.59933e-09	8.23841e-09	Down
Glyma.19G136300	374.487	143.588	259.038	-1.38668	0.174904	-7.92822	2.22309e-15	9.47265e-14	1.02693e-13	Down
Glyma.11G187300	48.3466	18.4943	33.4204	-1.3881	0.36453	-3.80793	0.000140134	0.00196516	0.00213042	Down
Glyma.03G033900	94.6042	36.0769	65.3406	-1.39253	0.299718	-4.64614	3.38205e-06	6.42907e-05	6.96974e-05	Down
Glyma.13G068400	454.382	173.256	313.819	-1.39527	0.18686	-7.46692	8.20939e-14	3.14897e-12	3.4138e-12	Down
Glyma.11G025200	53.8934	20.5563	37.2249	-1.39636	0.347589	-4.01729	5.88722e-05	0.000898346	0.000973895	Down
Glyma.06G067500	61.6568	23.2077	42.4323	-1.40005	0.32937	-4.25069	2.13114e-05	0.000352779	0.000382447	Down
Glyma.20G204500	2068.96	783.44	1426.2	-1.40155	0.151674	-9.24055	2.45241e-20	1.37144e-18	1.48677e-18	Down
Glyma.04G089200	87.7573	33.1806	60.469	-1.40502	0.294656	-4.76834	1.85752e-06	3.69048e-05	4.00084e-05	Down
Glyma.06G152300	38.9322	14.6336	26.7829	-1.41061	0.405513	-3.47857	0.000504089	0.00610205	0.00661522	Down
Glyma.13G091100	2108.76	793.076	1450.92	-1.41108	0.161881	-8.7168	2.86168e-18	1.42565e-16	1.54554e-16	Down
Glyma.04G104400	1014.08	379.956	697.017	-1.41478	0.201798	-7.0109	2.36796e-12	8.28264e-11	8.97919e-11	Down
Glyma.03G107600	131.424	49.0516	90.2378	-1.4189	0.253118	-5.60566	2.07457e-08	5.19953e-07	5.6368e-07	Down
Glyma.04G088500	1064.66	397.5	731.079	-1.42118	0.142729	-9.95717	2.34635e-23	1.47982e-21	1.60427e-21	Down
Glyma.01G210100	144.786	54.4049	99.5954	-1.42158	0.248847	-5.71266	1.11224e-08	2.86632e-07	3.10738e-07	Down
Glyma.18G014000	54.7824	20.5115	37.647	-1.42207	0.380302	-3.73932	0.000184516	0.00252265	0.00273479	Down
Glyma.13G362200	46.335	17.3193	31.8272	-1.42249	0.428389	-3.32056	0.000898366	0.0100354	0.0108793	Down
Glyma.09G095700	120.942	44.9292	82.9356	-1.4258	0.25189	-5.66039	1.51028e-08	3.82993e-07	4.15202e-07	Down
Glyma.13G172800	136.498	50.8116	93.6547	-1.42625	0.25485	-5.59642	2.18825e-08	5.47316e-07	5.93344e-07	Down
Glyma.06G285300	190.69	70.693	130.692	-1.42729	0.229366	-6.22279	4.88397e-10	1.42223e-08	1.54184e-08	Down
Glyma.12G050300	62.6087	23.3204	42.9646	-1.4277	0.343916	-4.15129	3.30601e-05	0.000527877	0.00057227	Down
Glyma.13G230800	55.7758	20.8647	38.3202	-1.42862	0.3433	-4.16145	3.16239e-05	0.000506273	0.00054885	Down
Glyma.09G157900	40.0635	14.6582	27.3608	-1.43325	0.408696	-3.50688	0.000453393	0.00556149	0.0060292	Down
Glyma.16G208200	82.0641	30.4527	56.2584	-1.43415	0.287284	-4.99209	5.97304e-07	1.26886e-05	1.37557e-05	Down
Glyma.16G018600	49.52	18.4617	33.9908	-1.43668	0.375687	-3.82413	0.000131233	0.0018553	0.00201133	Down
Glyma.13G338000	80.3847	29.4186	54.9016	-1.44109	0.323505	-4.45461	8.40457e-06	0.000150078	0.000162699	Down
Glyma.04G075400	324.326	119.097	221.711	-1.44221	0.184538	-7.81524	5.48601e-15	2.28952e-13	2.48206e-13	Down
Glyma.18G027500	467.062	170.216	318.639	-1.45151	0.222209	-6.5322	6.48109e-11	2.01765e-09	2.18733e-09	Down
Glyma.19G177900	65.4486	23.8809	44.6648	-1.45607	0.332162	-4.38363	1.1672e-05	0.000202676	0.00021972	Down
Glyma.05G216000	216.383	78.8958	147.639	-1.45675	0.267971	-5.43623	5.44185e-08	1.31429e-06	1.42481e-06	Down
Glyma.06G031900	383.079	139.249	261.164	-1.45877	0.210011	-6.94614	3.75409e-12	1.28601e-10	1.39416e-10	Down
Glyma.18G277500	147.824	54.0071	100.916	-1.45963	0.328842	-4.43871	9.05001e-06	0.000160116	0.000173581	Down
Glyma.03G205400	74.9602	27.1187	51.0394	-1.4608	0.343829	-4.24864	2.15075e-05	0.00035554	0.00038544	Down
Glyma.05G222800	279.718	101.436	190.577	-1.46269	0.189479	-7.71954	1.16754e-14	4.73721e-13	5.1356e-13	Down
Glyma.04G087100	148.176	53.8581	101.017	-1.46359	0.250372	-5.84567	5.04531e-09	1.34875e-07	1.46218e-07	Down
Glyma.20G091300	217.44	78.8576	148.149	-1.46582	0.224698	-6.52352	6.86764e-11	2.13253e-09	2.31187e-09	Down
Glyma.15G233700	153.364	55.6877	104.526	-1.46604	0.234768	-6.24463	4.24812e-10	1.24302e-08	1.34755e-08	Down
Glyma.10G164200	115.381	41.5788	78.4801	-1.47314	0.25582	-5.7585	8.48645e-09	2.2215e-07	2.40833e-07	Down
Glyma.08G241000	130.205	46.8531	88.5293	-1.47527	0.271528	-5.43321	5.53502e-08	1.33591e-06	1.44825e-06	Down
Glyma.16G021400	122.376	43.772	83.074	-1.47626	0.277408	-5.32163	1.02843e-07	2.40737e-06	2.60983e-06	Down
Glyma.07G000800	55.7817	20.0626	37.9221	-1.47868	0.348656	-4.24108	2.22448e-05	0.000366071	0.000396857	Down
Glyma.18G259100	240.716	85.9037	163.31	-1.48409	0.193086	-7.68618	1.51594e-14	6.10339e-13	6.61667e-13	Down
Glyma.02G046000	229.264	82.4601	155.862	-1.48478	0.227043	-6.53965	6.16614e-11	1.92452e-09	2.08637e-09	Down
Glyma.10G099400	80.223	28.6649	54.4439	-1.48815	0.324042	-4.59247	4.38037e-06	8.14036e-05	8.82494e-05	Down
Glyma.19G244100	82.3568	29.3598	55.8583	-1.49041	0.297193	-5.01495	5.30459e-07	1.13946e-05	1.23528e-05	Down
Glyma.20G145300	38.7472	13.7849	26.266	-1.49543	0.431752	-3.46363	0.000532941	0.00641021	0.00694929	Down
Glyma.06G019200	422.367	149.616	285.992	-1.50022	0.21525	-6.96967	3.17678e-12	1.09751e-10	1.1898e-10	Down
Glyma.04G201000	42.3603	14.9702	28.6653	-1.50301	0.389268	-3.86111	0.000112872	0.00162146	0.00175782	Down
Glyma.09G150000	105.498	37.4331	71.4654	-1.50634	0.2857	-5.27243	1.34626e-07	3.10362e-06	3.36463e-06	Down
Glyma.20G201400	513.654	179.532	346.593	-1.5115	0.199854	-7.56299	3.93898e-14	1.53347e-12	1.66243e-12	Down
Glyma.13G331500	220.653	77.6275	149.14	-1.51215	0.209355	-7.2229	5.08913e-13	1.85284e-11	2.00866e-11	Down
Glyma.01G223100	261.421	91.4595	176.44	-1.51297	0.187472	-8.07041	7.0061e-16	3.06765e-14	3.32563e-14	Down
Glyma.15G115000	421.47	147.784	284.627	-1.51649	0.201404	-7.52963	5.08859e-14	1.97471e-12	2.14078e-12	Down
Glyma.18G291600	852.622	297.763	575.192	-1.5204	0.158657	-9.58296	9.43027e-22	5.6177e-20	6.09014e-20	Down
Glyma.18G027600	33.6442	11.6262	22.6352	-1.52252	0.444927	-3.42196	0.000621722	0.00732369	0.00793959	Down
Glyma.16G037900	835.649	290.738	563.194	-1.52658	0.223864	-6.81923	9.15312e-12	3.05246e-10	3.30917e-10	Down
Glyma.13G091500	67.1052	23.1429	45.1241	-1.52715	0.353956	-4.31452	1.59949e-05	0.000272428	0.000295338	Down
Glyma.10G236000	42.8668	14.8615	28.8641	-1.52996	0.430853	-3.551	0.000383775	0.0047945	0.00519771	Down
Glyma.09G282500	99.7965	34.5529	67.1747	-1.53392	0.291606	-5.26026	1.43851e-07	3.30586e-06	3.58388e-06	Down
Glyma.17G212400	210.563	72.4385	141.501	-1.54181	0.203529	-7.57536	3.58128e-14	1.40019e-12	1.51794e-12	Down
Glyma.07G046900	209.27	72.0033	140.637	-1.54484	0.276775	-5.58156	2.38366e-08	5.94158e-07	6.44125e-07	Down
Glyma.20G154700	63.8256	21.9716	42.8986	-1.54621	0.333031	-4.64285	3.43629e-06	6.51522e-05	7.06313e-05	Down
Glyma.06G309300	133.886	45.4504	89.6683	-1.5493	0.273644	-5.66173	1.49858e-08	3.8029e-07	4.12272e-07	Down
Glyma.09G010300	33.9853	11.7003	22.8428	-1.55054	0.454847	-3.40893	0.000652185	0.00762839	0.00826992	Down
Glyma.14G093100	358.907	122.818	240.863	-1.55159	0.310593	-4.99556	5.86659e-07	1.24916e-05	1.35421e-05	Down
Glyma.10G170600	157.766	54.0686	105.917	-1.55194	0.248775	-6.23833	4.42259e-10	1.29303e-08	1.40177e-08	Down
Glyma.14G092800	512.624	173.907	343.265	-1.5593	0.232705	-6.70073	2.07388e-11	6.74371e-10	7.31084e-10	Down
Glyma.15G202600	3695.52	1252.42	2473.97	-1.5619	0.152153	-10.2653	1.00998e-24	6.79218e-23	7.36338e-23	Down
Glyma.07G038300	75.4169	25.8057	50.6113	-1.56213	0.352397	-4.43287	9.29881e-06	0.000164199	0.000178008	Down
Glyma.02G006800	454.019	153.169	303.594	-1.56278	0.189171	-8.2612	1.44213e-16	6.50954e-15	7.05698e-15	Down
Glyma.20G184800	345.21	116.531	230.87	-1.56335	0.202678	-7.71347	1.22442e-14	4.95698e-13	5.37385e-13	Down
Glyma.20G002900	142.39	48.1453	95.2676	-1.56396	0.25777	-6.06727	1.30106e-09	3.65186e-08	3.95898e-08	Down
Glyma.09G236200	1711.4	575.974	1143.69	-1.56986	0.177983	-8.82024	1.14219e-18	5.80103e-17	6.28888e-17	Down
Glyma.14G049600	198.843	66.5514	132.697	-1.57	0.229436	-6.84286	7.76249e-12	2.59344e-10	2.81154e-10	Down
Glyma.02G052000	120.446	40.6917	80.5691	-1.57102	0.260606	-6.02832	1.65676e-09	4.62183e-08	5.01052e-08	Down
Glyma.19G114700	3218.49	1078.75	2148.62	-1.57716	0.474658	-3.32273	0.000891413	0.00997066	0.0108092	Down
Glyma.18G113300	69.5197	23.2218	46.3707	-1.57939	0.315286	-5.0094	5.45997e-07	1.16871e-05	1.267e-05	Down
Glyma.08G279300	386.353	129.402	257.877	-1.58286	0.196316	-8.06281	7.45574e-16	3.25282e-14	3.52638e-14	Down
Glyma.20G110100	261.271	87.0484	174.16	-1.58973	0.242511	-6.55527	5.55429e-11	1.74549e-09	1.89228e-09	Down
Glyma.17G111000	216.018	72.1373	144.078	-1.58977	0.214059	-7.4268	1.11253e-13	4.23632e-12	4.59258e-12	Down
Glyma.01G153100	75.7207	24.8917	50.3062	-1.59516	0.339398	-4.69995	2.60219e-06	5.01977e-05	5.44193e-05	Down
Glyma.14G018600	28.8396	9.54328	19.1914	-1.60017	0.4806	-3.32953	0.000869935	0.00976858	0.0105901	Down
Glyma.12G044400	140.937	46.6204	93.7785	-1.60096	0.257293	-6.22231	4.89884e-10	1.42543e-08	1.5453e-08	Down
Glyma.15G138500	121.833	40.1067	80.9699	-1.60637	0.255431	-6.28889	3.19749e-10	9.46214e-09	1.02579e-08	Down
Glyma.10G092600	158.116	51.6366	104.876	-1.60764	0.330553	-4.86348	1.1534e-06	2.3596e-05	2.55804e-05	Down
Glyma.20G244300	139.688	45.6194	92.6538	-1.60772	0.242576	-6.6277	3.40962e-11	1.08457e-09	1.17578e-09	Down
Glyma.06G088800	36.6779	11.9004	24.2892	-1.61029	0.436712	-3.68731	0.00022664	0.00302162	0.00327573	Down
Glyma.04G006900	61.6559	20.1617	40.9088	-1.6105	0.337874	-4.76659	1.87374e-06	3.72068e-05	4.03358e-05	Down
Glyma.12G134300	345.74	113.096	229.418	-1.61269	0.172416	-9.35353	8.47725e-21	4.88271e-19	5.29333e-19	Down
Glyma.02G293900	51.6943	16.7766	34.2354	-1.61305	0.414026	-3.89602	9.77867e-05	0.00142323	0.00154292	Down
Glyma.20G240800	68.204	22.3907	45.2974	-1.62053	0.334239	-4.84842	1.2445e-06	2.53461e-05	2.74777e-05	Down
Glyma.20G213100	293.435	95.0242	194.229	-1.62267	0.207795	-7.80899	5.76468e-15	2.40033e-13	2.60219e-13	Down
Glyma.U041200	57.9135	18.9408	38.4271	-1.62665	0.412827	-3.94028	8.1388e-05	0.00120619	0.00130762	Down
Glyma.08G295600	213.847	69.2189	141.533	-1.62982	0.324501	-5.02255	5.09902e-07	1.09918e-05	1.19162e-05	Down
Glyma.15G155800	125.709	40.3245	83.0166	-1.6389	0.271036	-6.04681	1.47745e-09	4.13741e-08	4.48536e-08	Down
Glyma.06G235900	3834.59	1228.36	2531.48	-1.64175	0.131029	-12.5297	5.13579e-36	4.88395e-34	5.29468e-34	Down
Glyma.13G067900	48.3399	15.5106	31.9252	-1.65211	0.419225	-3.94086	8.11897e-05	0.00120423	0.0013055	Down
Glyma.08G027000	4162.91	1323.78	2743.34	-1.65223	0.177862	-9.28936	1.55212e-20	8.7874e-19	9.52641e-19	Down
Glyma.02G172800	733.677	232.105	482.891	-1.66368	0.18016	-9.23447	2.59576e-20	1.44938e-18	1.57127e-18	Down
Glyma.08G008900	43.1197	13.6338	28.3768	-1.66406	0.395554	-4.2069	2.589e-05	0.000420921	0.00045632	Down
Glyma.01G109800	135.975	42.3504	89.1626	-1.67574	0.317142	-5.2839	1.26461e-07	2.92462e-06	3.17057e-06	Down
Glyma.14G186000	48.3481	14.9727	31.6604	-1.6771	0.400076	-4.19195	2.76568e-05	0.000447471	0.000485103	Down
Glyma.09G045100	117.361	36.4904	76.9256	-1.68276	0.265881	-6.329	2.46761e-10	7.41034e-09	8.03353e-09	Down
Glyma.04G104100	5696.39	1745.86	3721.12	-1.70569	0.232804	-7.32672	2.35845e-13	8.7524e-12	9.48846e-12	Down
Glyma.02G292300	795.153	243.236	519.195	-1.71093	0.16246	-10.5314	6.18979e-26	4.34678e-24	4.71233e-24	Down
Glyma.04G199400	87.3585	26.8392	57.0989	-1.71984	0.320118	-5.37252	7.76451e-08	1.83995e-06	1.99469e-06	Down
Glyma.05G042400	212.265	64.4177	138.341	-1.72312	0.227111	-7.58715	3.27009e-14	1.28957e-12	1.39802e-12	Down
Glyma.06G218900	212.072	64.2035	138.138	-1.72625	0.207443	-8.32157	8.68029e-17	3.97216e-15	4.30621e-15	Down
Glyma.08G106700	26.9362	8.1022	17.5192	-1.73591	0.519174	-3.3436	0.000826989	0.00936989	0.0101579	Down
Glyma.02G219800	73.9556	21.7852	47.8704	-1.74024	0.375072	-4.63974	3.4884e-06	6.60373e-05	7.15909e-05	Down
Glyma.08G235700	39.4381	11.6483	25.5432	-1.74611	0.445527	-3.91921	8.88383e-05	0.00130495	0.00141469	Down
Glyma.05G011000	31.1922	9.47644	20.3343	-1.74654	0.510445	-3.42161	0.000622513	0.00733063	0.00794712	Down
Glyma.08G200600	26.1587	7.64882	16.9037	-1.74801	0.529228	-3.30294	0.000956774	0.0106035	0.0114952	Down
Glyma.09G199400	600.334	178.087	389.211	-1.74935	0.184089	-9.50274	2.04445e-21	1.20027e-19	1.30121e-19	Down
Glyma.01G076200	101.901	30.3298	66.1152	-1.7511	0.299259	-5.85146	4.87272e-09	1.30452e-07	1.41423e-07	Down
Glyma.02G110300	133.977	39.9588	86.9678	-1.75327	0.341933	-5.12752	2.93578e-07	6.51706e-06	7.06514e-06	Down
Glyma.08G255800	1203.76	356.444	780.102	-1.75603	0.130568	-13.4492	3.11362e-41	3.55313e-39	3.85194e-39	Down
Glyma.02G035000	605.327	178.626	391.976	-1.76083	0.162782	-10.8171	2.85616e-27	2.07766e-25	2.25238e-25	Down
Glyma.19G234100	99.2462	29.2999	64.273	-1.76123	0.307551	-5.72664	1.02438e-08	2.65489e-07	2.87816e-07	Down
Glyma.20G085100	26.2384	7.85374	17.0461	-1.76556	0.529166	-3.3365	0.000848398	0.00955908	0.010363	Down
Glyma.13G228400	122.954	36.1055	79.5296	-1.77165	0.261986	-6.76239	1.35732e-11	4.46534e-10	4.84087e-10	Down
Glyma.03G013500	25.7188	7.55579	16.6373	-1.77185	0.528334	-3.35366	0.000797491	0.00909209	0.00985672	Down
Glyma.10G157500	89.0527	25.8291	57.4409	-1.77539	0.333287	-5.32691	9.98979e-08	2.34295e-06	2.53998e-06	Down
Glyma.18G199300	57.6803	16.7141	37.1972	-1.78148	0.511304	-3.4842	0.000493617	0.00599448	0.0064986	Down
Glyma.10G217100	65.9785	19.1816	42.58	-1.78887	0.384668	-4.65044	3.31228e-06	6.30299e-05	6.83306e-05	Down
Glyma.08G255700	127.748	36.8649	82.3064	-1.79085	0.329621	-5.43304	5.54008e-08	1.33624e-06	1.44862e-06	Down
Glyma.08G308600	54.305	15.7566	35.0308	-1.79441	0.396528	-4.52531	6.03071e-06	0.000110002	0.000119253	Down
Glyma.18G045100	976.159	281.063	628.611	-1.79598	0.141417	-12.6999	5.92038e-37	5.8278e-35	6.31791e-35	Down
Glyma.05G085200	51.481	14.9618	33.2214	-1.79964	0.454811	-3.9569	7.593e-05	0.00113404	0.00122941	Down
Glyma.20G123500	30.8643	8.71906	19.7917	-1.80635	0.522069	-3.45999	0.000540199	0.0064847	0.00703005	Down
Glyma.11G044400	33.8977	9.76112	21.8294	-1.8074	0.458182	-3.94473	7.98889e-05	0.00118701	0.00128684	Down
Glyma.03G248100	197.606	56.1339	126.87	-1.81267	0.230098	-7.87784	3.33086e-15	1.40292e-13	1.5209e-13	Down
Glyma.08G128500	738.869	210.483	474.676	-1.81345	0.164169	-11.0463	2.28526e-28	1.72776e-26	1.87306e-26	Down
Glyma.10G103200	278.893	78.9144	178.904	-1.81889	0.21436	-8.4852	2.1535e-17	1.01733e-15	1.10288e-15	Down
Glyma.20G017900	81.8418	23.1227	52.4823	-1.81976	0.479701	-3.79354	0.000148516	0.00207177	0.00224601	Down
Glyma.05G103900	118.672	33.6155	76.1437	-1.82599	0.273726	-6.67086	2.54317e-11	8.19673e-10	8.88606e-10	Down
Glyma.11G088900	165.155	46.3112	105.733	-1.8264	0.292041	-6.25393	4.00245e-10	1.17869e-08	1.27781e-08	Down
Glyma.05G245400	23.8863	6.74928	15.3178	-1.83043	0.538707	-3.39783	0.00067922	0.0079041	0.00856882	Down
Glyma.16G075600	38.7277	10.9103	24.819	-1.83148	0.430311	-4.25618	2.07946e-05	0.000344848	0.000373849	Down
Glyma.02G085700	24.954	7.09193	16.023	-1.83158	0.52866	-3.46457	0.000531077	0.0063899	0.00692727	Down
Glyma.15G172300	72.4419	20.1959	46.3189	-1.83947	0.323623	-5.68398	1.31594e-08	3.35808e-07	3.64049e-07	Down
Glyma.02G020500	119.9	33.5072	76.7034	-1.84059	0.282363	-6.51851	7.10101e-11	2.20312e-09	2.3884e-09	Down
Glyma.04G121300	443.659	123.928	283.793	-1.84119	0.164172	-11.215	3.44012e-29	2.6615e-27	2.88533e-27	Down
Glyma.13G362400	428.648	119.683	274.165	-1.84227	0.180923	-10.1826	2.37059e-24	1.56541e-22	1.69705e-22	Down
Glyma.15G020800	42.3672	11.8477	27.1075	-1.84386	0.414931	-4.44378	8.83912e-06	0.000156993	0.000170196	Down
Glyma.17G068400	298.265	82.9567	190.611	-1.84592	0.202882	-9.09845	9.1629e-20	4.98661e-18	5.40598e-18	Down
Glyma.04G104300	231.12	63.852	147.486	-1.84715	0.259684	-7.11306	1.13501e-12	4.05152e-11	4.39224e-11	Down
Glyma.18G208100	52.6654	14.7101	33.6877	-1.84947	0.388125	-4.76513	1.88735e-06	3.74567e-05	4.06067e-05	Down
Glyma.18G137500	1095.55	303.301	699.423	-1.85475	0.249196	-7.44296	9.84524e-14	3.76459e-12	4.08119e-12	Down
Glyma.04G003600	54.8259	15.0669	34.9464	-1.86142	0.399241	-4.66241	3.12526e-06	5.96265e-05	6.46409e-05	Down
Glyma.09G066300	58.446	15.9242	37.1851	-1.86243	0.375518	-4.95963	7.06269e-07	1.48479e-05	1.60966e-05	Down
Glyma.02G274700	73.8755	20.0932	46.9844	-1.86781	0.326559	-5.71967	1.06731e-08	2.75831e-07	2.99028e-07	Down
Glyma.14G220600	47.069	12.6904	29.8797	-1.8813	0.424717	-4.42955	9.44306e-06	0.000166666	0.000180682	Down
Glyma.15G070300	43.3583	11.7063	27.5323	-1.88965	0.50505	-3.7415	0.000182923	0.00250461	0.00271524	Down
Glyma.07G265500	146.811	39.9182	93.3647	-1.8905	0.311145	-6.07596	1.2325e-09	3.47277e-08	3.76482e-08	Down
Glyma.01G123100	77.5506	21.0958	49.3232	-1.89093	0.39099	-4.83627	1.32301e-06	2.68253e-05	2.90813e-05	Down
Glyma.16G078400	385.968	103.663	244.815	-1.89135	0.184406	-10.2565	1.10677e-24	7.41575e-23	8.0394e-23	Down
Glyma.12G151200	108.824	29.0362	68.9302	-1.89446	0.281057	-6.74048	1.57867e-11	5.16098e-10	5.59501e-10	Down
Glyma.17G196300	414.985	111.816	263.401	-1.89549	0.203814	-9.3001	1.40318e-20	7.99375e-19	8.66601e-19	Down
Glyma.02G241800	38.6064	10.4243	24.5153	-1.89642	0.459901	-4.12355	3.73079e-05	0.000589262	0.000638817	Down
Glyma.11G180600	41.2862	10.9163	26.1013	-1.91025	0.432512	-4.41664	1.00249e-05	0.000176	0.000190801	Down
Glyma.18G023600	34.7303	9.24894	21.9896	-1.91063	0.517694	-3.69066	0.000223673	0.00298425	0.00323522	Down
Glyma.08G070500	70.8046	18.392	44.5983	-1.93134	0.350365	-5.51236	3.54061e-08	8.7242e-07	9.45788e-07	Down
Glyma.16G099600	140.347	36.7119	88.5296	-1.94435	0.267321	-7.27348	3.50337e-13	1.28705e-11	1.39529e-11	Down
Glyma.05G050100	220.541	56.909	138.725	-1.94493	0.312446	-6.22485	4.82024e-10	1.4048e-08	1.52294e-08	Down
Glyma.18G165000	152.095	39.4415	95.7681	-1.95614	0.252136	-7.75825	8.61064e-15	3.53695e-13	3.8344e-13	Down
Glyma.20G226600	94.5779	24.5256	59.5518	-1.95919	0.308531	-6.35006	2.15236e-10	6.50645e-09	7.05362e-09	Down
Glyma.06G169500	95.6671	24.6927	60.1799	-1.9676	0.301345	-6.52941	6.6029e-11	2.05382e-09	2.22654e-09	Down
Glyma.12G017300	192.28	49.3274	120.803	-1.96898	0.224428	-8.77333	1.73454e-18	8.72455e-17	9.45827e-17	Down
Glyma.17G061200	266.267	68.2413	167.254	-1.96948	0.209071	-9.42015	4.50441e-21	2.61091e-19	2.83048e-19	Down
Glyma.18G279300	316.539	80.1637	198.351	-1.97996	0.534489	-3.7044	0.000211892	0.00283951	0.0030783	Down
Glyma.14G063600	68.7295	17.4478	43.0886	-1.98845	0.343952	-5.78119	7.41726e-09	1.9486e-07	2.11248e-07	Down
Glyma.08G126700	38.5559	9.62826	24.0921	-1.99175	0.453024	-4.39657	1.09976e-05	0.000191693	0.000207814	Down
Glyma.06G038900	35.48	8.85796	22.169	-1.99742	0.472338	-4.22878	2.34957e-05	0.000385615	0.000418045	Down
Glyma.12G005200	228.258	56.9843	142.621	-2.00249	0.211232	-9.48005	2.54163e-21	1.48977e-19	1.61505e-19	Down
Glyma.16G021700	21.4823	5.2961	13.3892	-2.00361	0.607654	-3.29729	0.000976228	0.0108027	0.0117112	Down
Glyma.20G126400	162.266	40.0165	101.141	-2.02558	0.308736	-6.56088	5.34914e-11	1.68247e-09	1.82396e-09	Down
Glyma.04G207600	93.218	22.6658	57.9419	-2.02923	0.324708	-6.24939	4.1207e-10	1.21058e-08	1.31239e-08	Down
Glyma.10G058800	352.847	85.8634	219.355	-2.03498	0.200773	-10.1357	3.83518e-24	2.49642e-22	2.70636e-22	Down
Glyma.08G135400	135.896	33.301	84.5988	-2.03512	0.255141	-7.97644	1.50618e-15	6.49366e-14	7.03977e-14	Down
Glyma.06G285700	135.203	32.4385	83.8206	-2.05596	0.290412	-7.07948	1.44691e-12	5.12483e-11	5.55581e-11	Down
Glyma.18G018600	701.334	168.488	434.911	-2.05639	0.183855	-11.1848	4.83809e-29	3.71161e-27	4.02375e-27	Down
Glyma.19G102700	27.2708	6.55961	16.9152	-2.05688	0.611232	-3.36513	0.000765076	0.00876357	0.00950057	Down
Glyma.14G038800	23.7131	5.61058	14.6618	-2.05816	0.567793	-3.62485	0.000289131	0.0037547	0.00407046	Down
Glyma.18G097900	38.7282	9.15474	23.9415	-2.06782	0.468546	-4.41326	1.01824e-05	0.000178678	0.000193705	Down
Glyma.04G092200	140.738	33.5293	87.1339	-2.07147	0.268148	-7.72508	1.11782e-14	4.55068e-13	4.93338e-13	Down
Glyma.03G186300	89.7146	21.2923	55.5035	-2.07344	0.323308	-6.41319	1.42505e-10	4.36564e-09	4.73278e-09	Down
Glyma.07G048300	491.061	116.636	303.848	-2.07384	0.172354	-12.0324	2.4002e-33	2.07206e-31	2.24631e-31	Down
Glyma.03G192200	102.674	24.1954	63.4345	-2.07954	0.298393	-6.96915	3.18866e-12	1.10057e-10	1.19313e-10	Down
Glyma.09G237600	879.264	207.379	543.321	-2.08409	0.235117	-8.86403	7.71708e-19	3.99157e-17	4.32725e-17	Down
Glyma.04G241000	55.3189	13.1639	34.2414	-2.08627	0.402625	-5.18166	2.1992e-07	4.96036e-06	5.37752e-06	Down
Glyma.20G226100	67.8961	15.7848	41.8405	-2.10382	0.355558	-5.91694	3.27995e-09	8.8985e-08	9.64684e-08	Down
Glyma.07G101800	263.435	61.2927	162.364	-2.10599	0.228745	-9.20673	3.36214e-20	1.86305e-18	2.01973e-18	Down
Glyma.06G082000	195.271	45.1354	120.203	-2.10626	0.231985	-9.07931	1.09269e-19	5.91087e-18	6.40796e-18	Down
Glyma.01G043400	28.6047	6.56205	17.5834	-2.10776	0.521332	-4.04302	5.27671e-05	0.000810983	0.000879185	Down
Glyma.10G212300	81.6034	18.7419	50.1727	-2.12651	0.386479	-5.50227	3.74936e-08	9.2199e-07	9.99527e-07	Down
Glyma.14G212500	250.41	56.9489	153.68	-2.13498	0.245328	-8.70258	3.24436e-18	1.61384e-16	1.74956e-16	Down
Glyma.09G280700	141.681	32.4885	87.0848	-2.13511	0.265316	-8.04743	8.45523e-16	3.67571e-14	3.98483e-14	Down
Glyma.10G087100	35.0583	8.03736	21.5478	-2.1416	0.482279	-4.44059	8.97111e-06	0.000159105	0.000172486	Down
Glyma.06G105100	80.5712	18.0751	49.3232	-2.14505	0.330589	-6.48859	8.66461e-11	2.67913e-09	2.90444e-09	Down
Glyma.13G046000	186.097	41.913	114.005	-2.15306	0.235099	-9.15811	5.28157e-20	2.90026e-18	3.14416e-18	Down
Glyma.13G191400	32.7938	7.35204	20.0729	-2.16091	0.493101	-4.38229	1.1744e-05	0.000203732	0.000220865	Down
Glyma.04G184400	273.908	61.2178	167.563	-2.16423	0.20686	-10.4623	1.28715e-25	8.95289e-24	9.70581e-24	Down
Glyma.15G272700	1189.75	265.255	727.501	-2.16842	0.216415	-10.0197	1.24829e-23	7.96921e-22	8.63941e-22	Down
Glyma.06G078000	106.612	23.5001	65.0558	-2.17658	0.300949	-7.23239	4.74579e-13	1.73129e-11	1.87689e-11	Down
Glyma.U038100	47.6717	10.2979	28.9848	-2.18294	0.457173	-4.77486	1.7983e-06	3.58063e-05	3.88175e-05	Down
Glyma.06G059700	108.205	23.7658	65.9852	-2.18918	0.285682	-7.66299	1.81648e-14	7.28929e-13	7.9023e-13	Down
Glyma.16G130500	423.522	92.2773	257.9	-2.19464	0.214168	-10.2473	1.21751e-24	8.12796e-23	8.81151e-23	Down
Glyma.17G047700	208.779	45.1721	126.976	-2.1979	0.233856	-9.39853	5.53303e-21	3.19699e-19	3.46585e-19	Down
Glyma.01G142400	1135.85	247.276	691.565	-2.20046	0.489683	-4.49364	7.00151e-06	0.000126634	0.000137284	Down
Glyma.20G177900	572.547	124.569	348.558	-2.20276	0.17578	-12.5313	5.03123e-36	4.79701e-34	5.20043e-34	Down
Glyma.06G039100	25.7124	5.6766	15.6945	-2.21042	0.594866	-3.71582	0.000202543	0.0027353	0.00296534	Down
Glyma.06G177600	371.903	79.7479	225.825	-2.21836	0.246324	-9.00585	2.14003e-19	1.13752e-17	1.23318e-17	Down
Glyma.11G187400	76.7968	16.3336	46.5652	-2.22105	0.352987	-6.29216	3.13085e-10	9.27998e-09	1.00604e-08	Down
Glyma.14G021000	92.8526	20.0159	56.4343	-2.22403	0.324007	-6.86415	6.68898e-12	2.24093e-10	2.42939e-10	Down
Glyma.09G113000	24.1309	5.16081	14.6459	-2.22937	0.601478	-3.70649	0.000210152	0.00282324	0.00306066	Down
Glyma.19G022200	413.238	87.7691	250.504	-2.23015	0.303931	-7.3377	2.17298e-13	8.08052e-12	8.76008e-12	Down
Glyma.08G199600	268.421	57.085	162.753	-2.23938	0.224801	-9.96163	2.24356e-23	1.4199e-21	1.53931e-21	Down
Glyma.13G243800	40.3733	8.61194	24.4926	-2.24008	0.460534	-4.8641	1.1498e-06	2.35354e-05	2.55147e-05	Down
Glyma.08G026900	26.3695	5.45515	15.9123	-2.26092	0.563531	-4.01205	6.01927e-05	0.000917003	0.000994121	Down
Glyma.10G018800	56.3211	11.8654	34.0932	-2.27402	0.426636	-5.33011	9.81529e-08	2.30498e-06	2.49883e-06	Down
Glyma.15G084100	86.4612	17.9619	52.2116	-2.27489	0.339342	-6.70383	2.03029e-11	6.60785e-10	7.16356e-10	Down
Glyma.19G246100	379.4	78.2041	228.802	-2.27896	0.189127	-12.0499	1.94141e-33	1.67996e-31	1.82124e-31	Down
Glyma.12G051400	25.0411	5.08431	15.0627	-2.27941	0.574265	-3.96926	7.20948e-05	0.001081	0.00117191	Down
Glyma.20G087200	23.1739	4.76378	13.9688	-2.28233	0.683203	-3.34063	0.000835898	0.00945031	0.0102451	Down
Glyma.11G114400	41.9087	8.41867	25.1637	-2.31202	0.460004	-5.02609	5.00585e-07	1.08182e-05	1.1728e-05	Down
Glyma.06G151000	109.905	22.0586	65.9816	-2.31434	0.288551	-8.02056	1.05263e-15	4.55978e-14	4.94325e-14	Down
Glyma.16G061400	134.162	26.8139	80.4881	-2.324	0.347127	-6.69495	2.1574e-11	7.00283e-10	7.59175e-10	Down
Glyma.16G150300	283.963	56.4528	170.208	-2.32434	0.25754	-9.02515	1.79452e-19	9.56647e-18	1.0371e-17	Down
Glyma.03G233100	370.071	73.7926	221.932	-2.33312	0.196659	-11.8638	1.82489e-32	1.5111e-30	1.63818e-30	Down
Glyma.01G141900	83.0972	16.6131	49.8552	-2.33707	0.35047	-6.66839	2.58621e-11	8.31344e-10	9.01259e-10	Down
Glyma.19G033800	261.794	51.5779	156.686	-2.33929	0.254604	-9.18798	4.003e-20	2.21146e-18	2.39744e-18	Down
Glyma.20G219300	57.229	11.1624	34.1957	-2.34695	0.394921	-5.94282	2.80154e-09	7.65175e-08	8.29525e-08	Down
Glyma.U035800	34.9022	6.88457	20.8934	-2.34749	0.56005	-4.19157	2.77032e-05	0.000448024	0.000485702	Down
Glyma.06G094000	197.827	38.6217	118.225	-2.353	0.234489	-10.0346	1.07409e-23	6.88116e-22	7.45985e-22	Down
Glyma.01G208200	204.628	39.7894	122.209	-2.35437	0.291218	-8.08455	6.23938e-16	2.7451e-14	2.97596e-14	Down
Glyma.18G024000	20.3647	3.9774	12.1711	-2.36603	0.635588	-3.72259	0.000197187	0.00267087	0.00289548	Down
Glyma.15G114800	41.162	7.92663	24.5443	-2.38579	0.457372	-5.21631	1.82525e-07	4.13221e-06	4.47972e-06	Down
Glyma.07G001400	171.204	33.0103	102.107	-2.38914	0.266301	-8.97161	2.92214e-19	1.54425e-17	1.67412e-17	Down
Glyma.13G033500	39.1723	7.27554	23.2239	-2.41899	0.493709	-4.89964	9.60147e-07	1.98537e-05	2.15234e-05	Down
Glyma.04G069500	645.974	120.876	383.425	-2.41992	0.289334	-8.36376	6.0752e-17	2.80466e-15	3.04052e-15	Down
Glyma.04G218900	35.0599	6.51978	20.7898	-2.42023	0.576324	-4.19943	2.67588e-05	0.000434096	0.000470602	Down
Glyma.06G303800	252.178	47.2775	149.728	-2.42236	0.235509	-10.2857	8.17721e-25	5.51954e-23	5.98372e-23	Down
Glyma.20G175100	97.9194	18.2579	58.0886	-2.44063	0.321928	-7.58128	3.42162e-14	1.34064e-12	1.45338e-12	Down
Glyma.03G159900	60.077	11.1519	35.6144	-2.44905	0.401777	-6.09555	1.0906e-09	3.08008e-08	3.33911e-08	Down
Glyma.07G255800	50.3601	9.36572	29.8629	-2.45098	0.436274	-5.61798	1.93202e-08	4.86562e-07	5.27481e-07	Down
Glyma.15G257200	24.6202	4.35068	14.4854	-2.45348	0.646841	-3.79302	0.000148824	0.00207507	0.00224958	Down
Glyma.05G064600	20.4077	3.7797	12.0937	-2.45382	0.675532	-3.63243	0.000280767	0.00365909	0.00396681	Down
Glyma.19G140400	53.8181	9.59602	31.7071	-2.48045	0.434489	-5.70888	1.1372e-08	2.92445e-07	3.17039e-07	Down
Glyma.13G369300	406.779	72.3487	239.564	-2.48567	0.241789	-10.2803	8.64553e-25	5.82488e-23	6.31474e-23	Down
Glyma.07G022500	113.376	20.065	66.7205	-2.49276	0.31177	-7.99551	1.29042e-15	5.57e-14	6.03842e-14	Down
Glyma.01G195500	25.4036	4.42717	14.9154	-2.49792	0.617177	-4.04734	5.18036e-05	0.000796895	0.000863912	Down
Glyma.17G164200	60.614	10.5898	35.6019	-2.50556	0.45495	-5.50733	3.64324e-08	8.97102e-07	9.72547e-07	Down
Glyma.19G087200	22.6864	4.00558	13.346	-2.50777	0.676919	-3.70469	0.000211653	0.00283838	0.00307709	Down
Glyma.13G231900	38.9453	6.74322	22.8443	-2.52605	0.515064	-4.90433	9.37463e-07	1.94287e-05	2.10626e-05	Down
Glyma.06G076600	381.932	66.1092	224.021	-2.52853	0.199099	-12.6999	5.92085e-37	5.8278e-35	6.31791e-35	Down
Glyma.11G234900	46.9039	7.97133	27.4376	-2.53116	0.523744	-4.83282	1.34613e-06	2.72337e-05	2.95239e-05	Down
Glyma.20G138100	33.5761	5.84612	19.7111	-2.53286	0.519859	-4.87221	1.10359e-06	2.26658e-05	2.45719e-05	Down
Glyma.09G224700	22.7874	3.92908	13.3582	-2.5365	0.647835	-3.91535	9.02737e-05	0.00132391	0.00143524	Down
Glyma.13G372400	131.352	22.6911	77.0218	-2.54366	0.298069	-8.53378	1.41641e-17	6.75233e-16	7.32019e-16	Down
Glyma.06G167000	244.955	41.1717	143.064	-2.57213	0.24158	-10.6471	1.7986e-26	1.28531e-24	1.3934e-24	Down
Glyma.01G197300	16.2951	2.68932	9.49221	-2.57484	0.742911	-3.46589	0.000528489	0.00636295	0.00689806	Down
Glyma.05G155500	70.1319	11.8452	40.9885	-2.59102	0.38869	-6.66603	2.62808e-11	8.44061e-10	9.15044e-10	Down
Glyma.19G012100	31.9654	5.27957	18.6225	-2.6173	0.577812	-4.52967	5.90772e-06	0.000108191	0.000117289	Down
Glyma.U014000	67.4973	10.9244	39.2109	-2.62078	0.40394	-6.48805	8.69561e-11	2.68644e-09	2.91237e-09	Down
Glyma.06G214800	71.4785	11.65	41.5642	-2.63015	0.379656	-6.92771	4.27719e-12	1.45836e-10	1.581e-10	Down
Glyma.14G025200	64.9472	10.5149	37.731	-2.64051	0.425127	-6.21112	5.26082e-10	1.52468e-08	1.6529e-08	Down
Glyma.02G151900	26.6044	4.16101	15.3827	-2.64626	0.627628	-4.21629	2.48354e-05	0.000404873	0.000438921	Down
Glyma.18G262600	45.9876	7.37218	26.6799	-2.64793	0.459663	-5.76059	8.38217e-09	2.19578e-07	2.38044e-07	Down
Glyma.14G077100	55.4813	8.8016	32.1415	-2.65656	0.417959	-6.35603	2.07036e-10	6.27413e-09	6.80177e-09	Down
Glyma.11G233400	52.9965	8.53102	30.7637	-2.66367	0.485564	-5.48574	4.11753e-08	1.00642e-06	1.09106e-06	Down
Glyma.10G134400	76.926	12.4637	44.6948	-2.66435	0.420361	-6.33824	2.324e-10	7.01369e-09	7.60353e-09	Down
Glyma.07G050000	25.6904	4.01163	14.851	-2.68327	0.618762	-4.33651	1.44765e-05	0.000248071	0.000268933	Down
Glyma.05G213400	17.9259	2.77991	10.3529	-2.68684	0.77881	-3.44992	0.000560743	0.00669516	0.00725821	Down
Glyma.11G060400	32.8397	5.06417	18.9519	-2.68919	0.5693	-4.72369	2.31608e-06	4.5228e-05	4.90316e-05	Down
Glyma.20G232600	26.2203	4.03981	15.1301	-2.71574	0.610458	-4.44869	8.63942e-06	0.000153745	0.000166675	Down
Glyma.15G024100	114.504	17.4357	65.9698	-2.71964	0.31545	-8.62146	6.6106e-18	3.24461e-16	3.51748e-16	Down
Glyma.17G008800	134.4	20.3771	77.3883	-2.72374	0.283919	-9.59339	8.52399e-22	5.08706e-20	5.51487e-20	Down
Glyma.02G046100	46.4564	7.15434	26.8054	-2.72432	0.464828	-5.86092	4.60303e-09	1.23323e-07	1.33694e-07	Down
Glyma.12G196200	85.1292	12.7589	48.944	-2.73697	0.346912	-7.88951	3.03368e-15	1.28071e-13	1.38841e-13	Down
Glyma.18G183700	35.2503	5.27758	20.264	-2.73928	0.7322	-3.74116	0.000183173	0.00250709	0.00271793	Down
Glyma.02G042800	1117.48	166.808	642.142	-2.74213	0.156127	-17.5634	4.69576e-69	1.00278e-66	1.08711e-66	Down
Glyma.03G074900	104.138	15.4768	59.8072	-2.74302	0.373838	-7.33744	2.17713e-13	8.08773e-12	8.76789e-12	Down
Glyma.13G120800	77.3243	11.4366	44.3804	-2.74936	0.377241	-7.28807	3.14428e-13	1.1598e-11	1.25733e-11	Down
Glyma.19G186200	57.1679	8.43881	32.8034	-2.7502	0.420618	-6.53848	6.21482e-11	1.93806e-09	2.10105e-09	Down
Glyma.01G004000	88.0256	13.1498	50.5877	-2.7555	0.361838	-7.6153	2.6307e-14	1.04192e-12	1.12954e-12	Down
Glyma.16G040900	252.949	37.1806	145.065	-2.75661	0.227264	-12.1296	7.36358e-34	6.43292e-32	6.97391e-32	Down
Glyma.07G002900	86.1495	12.6462	49.3978	-2.76042	0.360636	-7.65431	1.94359e-14	7.77373e-13	8.42749e-13	Down
Glyma.15G019400	74.6017	10.868	42.7349	-2.78136	0.383899	-7.24503	4.32357e-13	1.58518e-11	1.71849e-11	Down
Glyma.15G256000	29.4015	4.35429	16.8779	-2.78692	0.693663	-4.01768	5.87732e-05	0.000897297	0.000972757	Down
Glyma.05G168300	106.316	15.1257	60.7211	-2.80813	0.317801	-8.83611	9.91101e-19	5.06891e-17	5.4952e-17	Down
Glyma.02G050400	294.669	41.218	167.944	-2.83921	0.236317	-12.0144	2.98516e-33	2.5589e-31	2.77409e-31	Down
Glyma.11G025900	33.7563	4.58622	19.1712	-2.89196	0.546692	-5.28994	1.22359e-07	2.83695e-06	3.07553e-06	Down
Glyma.19G263200	20.2585	2.68932	11.4739	-2.89627	0.735005	-3.94048	8.13187e-05	0.00120565	0.00130704	Down
Glyma.08G280300	34.3679	4.63454	19.5012	-2.91377	0.550461	-5.29333	1.20108e-07	2.78907e-06	3.02362e-06	Down
Glyma.07G154300	23.8735	3.01184	13.4427	-2.96762	0.68585	-4.32693	1.51203e-05	0.000258255	0.000279974	Down
Glyma.19G252900	50.4937	6.54552	28.5196	-2.97808	0.474551	-6.27558	3.48324e-10	1.02911e-08	1.11565e-08	Down
Glyma.17G113000	23.8545	2.93534	13.3949	-2.99301	0.666111	-4.49326	7.01418e-06	0.0001268	0.000137464	Down
Glyma.08G146200	313.956	39.452	176.704	-2.99526	0.232933	-12.8589	7.66876e-38	7.88846e-36	8.55186e-36	Down
Glyma.19G218800	14.6138	1.83449	8.22413	-2.99543	0.843887	-3.54956	0.000385879	0.00481913	0.00522441	Down
Glyma.04G066100	26.7268	3.38873	15.0578	-2.99822	0.62221	-4.81866	1.44524e-06	2.90616e-05	3.15056e-05	Down
Glyma.16G143700	14.6275	1.75799	8.19274	-3.00613	0.909566	-3.30502	0.000949701	0.0105443	0.0114311	Down
Glyma.10G059200	52.1642	6.64216	29.4032	-3.00802	0.474671	-6.33706	2.34188e-10	7.06181e-09	7.65569e-09	Down
Glyma.10G084000	95.4113	11.9866	53.6989	-3.01052	0.366581	-8.21241	2.16785e-16	9.68234e-15	1.04966e-14	Down
Glyma.12G063400	104.251	12.7674	58.5092	-3.01067	0.347645	-8.66018	4.71016e-18	2.32434e-16	2.51981e-16	Down
Glyma.11G155500	41.9899	5.22927	23.6096	-3.01705	0.518968	-5.81356	6.11575e-09	1.61751e-07	1.75354e-07	Down
Glyma.09G235700	58.5854	6.96107	32.7732	-3.06854	0.446088	-6.87877	6.037e-12	2.02809e-10	2.19865e-10	Down
Glyma.14G093300	37.5958	4.36477	20.9803	-3.07138	0.580175	-5.29389	1.1974e-07	2.78329e-06	3.01736e-06	Down
Glyma.01G205300	101.393	11.9669	56.68	-3.07646	0.403593	-7.62267	2.48484e-14	9.87364e-13	1.0704e-12	Down
Glyma.07G066300	20.83	2.4433	11.6367	-3.08224	0.818647	-3.76504	0.00016652	0.00229898	0.00249232	Down
Glyma.04G058400	23.5759	2.70341	13.1397	-3.10003	0.748163	-4.14353	3.42008e-05	0.000544662	0.000590466	Down
Glyma.16G124400	49.31	5.59649	27.4533	-3.10772	0.483726	-6.42454	1.32268e-10	4.05884e-09	4.40018e-09	Down
Glyma.12G040300	124.135	14.2728	69.204	-3.11937	0.335861	-9.2877	1.57654e-20	8.91185e-19	9.66132e-19	Down
Glyma.08G186000	15.9545	1.84858	8.90155	-3.12196	0.822972	-3.79351	0.000148531	0.00207177	0.00224601	Down
Glyma.02G140600	47.2594	5.35047	26.3049	-3.12744	0.503716	-6.20875	5.34093e-10	1.54544e-08	1.67541e-08	Down
Glyma.13G298100	133.216	15.0295	74.1228	-3.1288	0.369494	-8.46781	2.50054e-17	1.17822e-15	1.27731e-15	Down
Glyma.13G195300	84.1863	9.38423	46.7853	-3.15629	0.396992	-7.95052	1.85736e-15	7.97004e-14	8.6403e-14	Down
Glyma.13G033000	14.0281	1.60256	7.81532	-3.1679	0.922345	-3.43461	0.000593406	0.00704696	0.00763959	Down
Glyma.16G028400	106.676	11.7369	59.2063	-3.17504	0.341493	-9.29753	1.43748e-20	8.17637e-19	8.86399e-19	Down
Glyma.07G244400	42.237	4.58017	23.4086	-3.20965	0.538824	-5.95677	2.57273e-09	7.06378e-08	7.65783e-08	Down
Glyma.11G226000	251.885	26.9472	139.416	-3.22552	0.256722	-12.5642	3.3207e-36	3.18273e-34	3.45039e-34	Down
Glyma.18G150600	125.181	13.3194	69.2502	-3.23552	0.339086	-9.54188	1.40266e-21	8.26146e-20	8.95623e-20	Down
Glyma.16G160000	51.4841	5.50346	28.4938	-3.23804	0.482852	-6.70608	1.99917e-11	6.51817e-10	7.06634e-10	Down
Glyma.10G130600	376.749	39.851	208.3	-3.24017	0.220048	-14.7248	4.46673e-49	6.24948e-47	6.77505e-47	Down
Glyma.18G046000	31.2901	3.22968	17.2599	-3.24971	0.632314	-5.13939	2.75638e-07	6.13749e-06	6.65364e-06	Down
Glyma.01G231800	1493.31	153.312	823.31	-3.28875	0.164828	-19.9526	1.4228e-88	4.29393e-86	4.65504e-86	Down
Glyma.13G138300	251.493	25.5061	138.5	-3.29107	0.295881	-11.123	9.69905e-29	7.39416e-27	8.01599e-27	Down
Glyma.04G141600	14.973	1.54015	8.25658	-3.30143	0.880415	-3.74986	0.000176936	0.00243084	0.00263527	Down
Glyma.10G043700	147.355	14.6002	80.9777	-3.30335	0.341679	-9.66798	4.12447e-22	2.50188e-20	2.71229e-20	Down
Glyma.08G045200	241.83	24.5417	133.186	-3.30927	0.250715	-13.1993	8.85113e-40	9.61955e-38	1.04285e-37	Down
Glyma.09G059500	53.8515	5.435	29.6433	-3.30946	0.527339	-6.27576	3.47922e-10	1.02875e-08	1.11527e-08	Down
Glyma.20G116600	15.361	1.61665	8.48881	-3.31467	0.89475	-3.70457	0.000211746	0.0028386	0.00307732	Down
Glyma.04G020000	12.1942	1.21158	6.70289	-3.32159	1.0034	-3.31034	0.00093184	0.0103744	0.0112468	Down
Glyma.01G091000	403.989	40.3209	222.155	-3.3269	0.230923	-14.407	4.67749e-47	6.16635e-45	6.68492e-45	Down
Glyma.18G015000	12.4647	1.19749	6.83112	-3.35835	0.972237	-3.45425	0.000551824	0.00660904	0.00716484	Down
Glyma.06G057100	185.693	18.3143	102.004	-3.36402	0.288667	-11.6537	2.198e-31	1.79965e-29	1.951e-29	Down
Glyma.10G149500	660.594	63.5946	362.095	-3.38037	0.213596	-15.826	2.0594e-56	3.34236e-54	3.62345e-54	Down
Glyma.10G216900	25.1506	2.34667	13.7486	-3.38634	0.712532	-4.75255	2.00867e-06	3.96276e-05	4.29602e-05	Down
Glyma.08G187200	153.135	14.5169	83.8257	-3.3985	0.304702	-11.1535	6.88226e-29	5.26875e-27	5.71184e-27	Down
Glyma.20G114100	35.5545	3.24982	19.4022	-3.42091	0.59649	-5.73507	9.74724e-09	2.53519e-07	2.74839e-07	Down
Glyma.20G076200	158.393	14.7464	86.5697	-3.43483	0.308215	-11.1443	7.63785e-29	5.83497e-27	6.32568e-27	Down
Glyma.13G134400	16.3132	1.46365	8.88843	-3.43881	0.888122	-3.872	0.000107946	0.00155805	0.00168908	Down
Glyma.01G142600	139.468	12.8535	76.161	-3.44538	0.342892	-10.048	9.37669e-24	6.01772e-22	6.5238e-22	Down
Glyma.06G174500	29.8462	2.73764	16.2919	-3.4539	0.648445	-5.32644	1.00157e-07	2.34752e-06	2.54495e-06	Down
Glyma.12G181500	486.259	44.2983	265.279	-3.45704	0.196905	-17.5569	5.27071e-69	1.11902e-66	1.21312e-66	Down
Glyma.04G197400	148.991	13.569	81.2802	-3.47061	0.314398	-11.0389	2.47991e-28	1.86719e-26	2.02422e-26	Down
Glyma.17G029500	37.0425	3.34646	20.1945	-3.47204	0.595351	-5.83192	5.47931e-09	1.45837e-07	1.58101e-07	Down
Glyma.20G243600	67.4529	6.02973	36.7413	-3.47831	0.451108	-7.71061	1.25222e-14	5.06394e-13	5.48981e-13	Down
Glyma.01G158000	108.139	9.6484	58.8938	-3.47922	0.382846	-9.08777	1.01088e-19	5.47687e-18	5.93747e-18	Down
Glyma.09G011700	17.283	1.55424	9.41863	-3.49386	0.855365	-4.08464	4.41457e-05	0.00068833	0.000746217	Down
Glyma.02G270100	61.907	5.50346	33.7052	-3.49662	0.475854	-7.34808	2.0107e-13	7.52301e-12	8.15568e-12	Down
Glyma.08G219300	73.0091	6.48312	39.7461	-3.51779	0.455716	-7.71926	1.17008e-14	4.74226e-13	5.14107e-13	Down
Glyma.19G016600	14.1089	1.16326	7.6361	-3.5624	1.01199	-3.52018	0.000431252	0.00531848	0.00576575	Down
Glyma.04G206000	81.7556	6.85639	44.306	-3.56596	0.442157	-8.06491	7.32918e-16	3.20527e-14	3.47482e-14	Down
Glyma.13G151800	210.117	17.8468	113.982	-3.57321	0.287491	-12.4289	1.82021e-35	1.68275e-33	1.82427e-33	Down
Glyma.13G163900	75.1292	6.14651	40.6379	-3.62707	0.443402	-8.18009	2.83634e-16	1.26003e-14	1.366e-14	Down
Glyma.07G209600	123.968	9.86019	66.914	-3.63543	0.353032	-10.2977	7.21413e-25	4.92408e-23	5.33819e-23	Down
Glyma.08G205800	150.629	12.0429	81.3361	-3.66341	0.335496	-10.9194	9.31306e-28	6.87041e-26	7.44819e-26	Down
Glyma.19G040000	15.8865	1.1834	8.53494	-3.71076	0.955856	-3.88214	0.000103542	0.00149863	0.00162466	Down
Glyma.14G200100	210.852	16.065	113.459	-3.71578	0.296949	-12.5132	6.32327e-36	5.99758e-34	6.50196e-34	Down
Glyma.05G171200	28.0792	2.17714	15.1282	-3.72085	0.706321	-5.26793	1.37973e-07	3.17677e-06	3.44393e-06	Down
Glyma.12G032600	807.52	60.8965	434.208	-3.72181	0.192428	-19.3413	2.41179e-83	6.72301e-81	7.2884e-81	Down
Glyma.06G310900	16.2452	1.2599	8.75254	-3.72191	0.928778	-4.00732	6.1412e-05	0.000932466	0.00101088	Down
Glyma.12G203500	52.1937	3.77609	27.9849	-3.75038	0.554685	-6.76128	1.36781e-11	4.49581e-10	4.8739e-10	Down
Glyma.18G278600	1069.41	78.4251	573.916	-3.7723	0.220047	-17.1431	7.07637e-66	1.44362e-63	1.56502e-63	Down
Glyma.13G081200	45.2192	3.18136	24.2003	-3.77274	0.620829	-6.07694	1.22495e-09	3.45418e-08	3.74467e-08	Down
Glyma.08G201200	301.125	22.2836	161.704	-3.77416	0.256573	-14.7099	5.5709e-49	7.7646e-47	8.41759e-47	Down
Glyma.09G112100	49.7549	3.60052	26.6777	-3.77753	0.559573	-6.75074	1.47092e-11	4.81736e-10	5.22249e-10	Down
Glyma.10G050800	153.317	10.9973	82.157	-3.77985	0.344121	-10.9841	4.55891e-28	3.3975e-26	3.68323e-26	Down
Glyma.13G373000	151.933	10.8761	81.4045	-3.80286	0.344722	-11.0317	2.68768e-28	2.01532e-26	2.1848e-26	Down
Glyma.13G098600	183.079	13.178	98.1286	-3.80922	0.316851	-12.0221	2.71958e-33	2.33673e-31	2.53324e-31	Down
Glyma.03G040800	17.0838	1.21158	9.14771	-3.81801	0.937114	-4.07422	4.61682e-05	0.000716804	0.000777086	Down
Glyma.18G253300	113.023	7.8159	60.4194	-3.84264	0.375964	-10.2208	1.60056e-24	1.06657e-22	1.15626e-22	Down
Glyma.17G161300	396.619	27.4875	212.053	-3.84975	0.254354	-15.1354	9.46159e-52	1.40451e-49	1.52262e-49	Down
Glyma.12G003400	48.6373	3.38873	26.013	-3.86022	0.560418	-6.88812	5.65355e-12	1.90453e-10	2.06469e-10	Down
Glyma.05G083700	18.0791	1.2599	9.66948	-3.87011	0.941509	-4.11054	3.94741e-05	0.00062079	0.000672997	Down
Glyma.01G226400	80.5538	5.34442	42.9491	-3.89322	0.45877	-8.48622	2.13475e-17	1.00977e-15	1.09469e-15	Down
Glyma.12G202000	41.0387	2.68932	21.864	-3.91986	0.619046	-6.33209	2.41866e-10	7.28131e-09	7.89366e-09	Down
Glyma.14G073200	130.642	8.5918	69.6168	-3.93761	0.366735	-10.7369	6.82837e-27	4.9279e-25	5.34232e-25	Down
Glyma.18G058400	56.6796	3.70321	30.1914	-3.95057	0.537957	-7.34366	2.07826e-13	7.74405e-12	8.39531e-12	Down
Glyma.10G190300	136.091	8.79555	72.4431	-3.95601	0.42766	-9.25035	2.23757e-20	1.25707e-18	1.36278e-18	Down
Glyma.08G206700	46.8482	2.96957	24.9089	-3.96135	0.60346	-6.56439	5.22479e-11	1.64619e-09	1.78463e-09	Down
Glyma.02G257100	14.4406	0.979652	7.71011	-3.96305	1.05462	-3.7578	0.000171412	0.00236206	0.00256071	Down
Glyma.16G005300	51.7684	3.16727	27.4678	-3.97192	0.568566	-6.98586	2.83113e-12	9.83677e-11	1.0664e-10	Down
Glyma.10G163500	149.688	9.56342	79.6256	-3.98012	0.364238	-10.9272	8.54008e-28	6.32572e-26	6.8577e-26	Down
Glyma.16G011400	308.7	19.4232	164.062	-4.00591	0.296079	-13.5298	1.04259e-41	1.20864e-39	1.31028e-39	Down
Glyma.07G218800	112.96	7.07784	60.0191	-4.01462	0.394883	-10.1666	2.7945e-24	1.83208e-22	1.98615e-22	Down
Glyma.07G072600	24.2929	1.47774	12.8853	-4.01588	0.81573	-4.92305	8.52064e-07	1.77495e-05	1.92422e-05	Down
Glyma.13G298200	34.344	2.08051	18.2122	-4.02309	0.693316	-5.80267	6.52659e-09	1.72454e-07	1.86957e-07	Down
Glyma.16G181600	103.128	6.23348	54.6808	-4.02399	0.408543	-9.84961	6.88112e-23	4.26618e-21	4.62495e-21	Down
Glyma.06G181500	109.468	6.71505	58.0914	-4.03071	0.400049	-10.0755	7.08747e-24	4.58844e-22	4.97432e-22	Down
Glyma.18G229100	70.5209	4.43079	37.4758	-4.043	0.510519	-7.91939	2.38671e-15	1.01462e-13	1.09994e-13	Down
Glyma.16G155200	51.1318	3.01184	27.0718	-4.08253	0.590811	-6.91004	4.84531e-12	1.64592e-10	1.78434e-10	Down
Glyma.10G066700	494.522	28.8606	261.691	-4.09126	0.22154	-18.4674	3.77911e-76	9.26187e-74	1.00408e-73	Down
Glyma.15G165800	57.2438	3.31223	30.278	-4.0982	0.566609	-7.23285	4.72951e-13	1.72708e-11	1.87232e-11	Down
Glyma.05G233900	31.5774	1.88281	16.7301	-4.10827	0.743368	-5.52657	3.2656e-08	8.0738e-07	8.75279e-07	Down
Glyma.03G128100	52.9975	3.06016	28.0289	-4.12551	0.572243	-7.20937	5.62094e-13	2.04036e-11	2.21195e-11	Down
Glyma.07G059200	180.921	10.3357	95.6284	-4.12976	0.325307	-12.695	6.30541e-37	6.17305e-35	6.69219e-35	Down
Glyma.20G175200	27.2885	1.71328	14.5009	-4.13136	0.826226	-5.00028	5.72464e-07	1.2225e-05	1.32531e-05	Down
Glyma.10G217000	86.6422	5.07383	45.858	-4.14537	0.467917	-8.8592	8.05923e-19	4.15677e-17	4.50634e-17	Down
Glyma.17G146300	26.9357	1.47774	14.2067	-4.16164	0.808133	-5.1497	2.60905e-07	5.82719e-06	6.31725e-06	Down
Glyma.02G135300	131.683	7.37218	69.5276	-4.17282	0.376787	-11.0747	1.6635e-28	1.26291e-26	1.36912e-26	Down
Glyma.03G194200	71.547	3.90091	37.724	-4.19014	0.520022	-8.05763	7.77855e-16	3.38961e-14	3.67467e-14	Down
Glyma.09G205400	16.7654	0.917244	8.8413	-4.19145	1.04164	-4.0239	5.72433e-05	0.000876458	0.000950166	Down
Glyma.20G010900	39.544	2.20532	20.8747	-4.2129	0.737689	-5.71095	1.1235e-08	2.8933e-07	3.13662e-07	Down
Glyma.09G257400	164.07	9.00292	86.5366	-4.21438	0.35233	-11.9615	5.65544e-33	4.80279e-31	5.20669e-31	Down
Glyma.17G191300	11.192	0.574587	5.88331	-4.21576	1.24489	-3.38645	0.000708022	0.0081845	0.0088728	Down
Glyma.01G208000	11.4949	0.622906	6.05892	-4.23838	1.23193	-3.44045	0.000580753	0.0069147	0.00749621	Down
Glyma.07G225400	3024.77	159.384	1592.08	-4.24182	0.207626	-20.4301	9.03095e-93	2.86768e-90	3.10884e-90	Down
Glyma.08G120800	11.6246	0.636995	6.13081	-4.25511	1.23311	-3.45072	0.000559097	0.0066816	0.0072435	Down
Glyma.17G004600	34.5093	1.78617	18.1477	-4.25597	0.728091	-5.84539	5.05382e-09	1.35004e-07	1.46357e-07	Down
Glyma.09G030900	134.428	6.94698	70.6873	-4.26714	0.381463	-11.1863	4.76053e-29	3.6598e-27	3.96758e-27	Down
Glyma.06G011800	18.1897	1.02797	9.60884	-4.29334	1.02839	-4.1748	2.98249e-05	0.000480422	0.000520825	Down
Glyma.05G199500	89.2409	4.50972	46.8753	-4.29808	0.465732	-9.22864	2.74083e-20	1.52804e-18	1.65655e-18	Down
Glyma.11G234000	97.1087	4.87252	50.9906	-4.31912	0.467135	-9.24597	2.33109e-20	1.3076e-18	1.41756e-18	Down
Glyma.19G030300	24.2929	1.24581	12.7694	-4.32389	0.879753	-4.91489	8.88341e-07	1.84592e-05	2.00116e-05	Down
Glyma.10G089900	104.89	5.22322	55.0568	-4.34456	0.442265	-9.82344	8.9247e-23	5.51444e-21	5.97819e-21	Down
Glyma.09G167900	207.173	10.3252	108.749	-4.36013	0.363809	-11.9847	4.27611e-33	3.64838e-31	3.9552e-31	Down
Glyma.17G027300	753.303	36.1635	394.733	-4.38991	0.225905	-19.4325	4.09517e-84	1.15925e-81	1.25674e-81	Down
Glyma.16G169500	25.7718	1.21158	13.4917	-4.41435	0.914015	-4.82962	1.36795e-06	2.76445e-05	2.99693e-05	Down
Glyma.10G216100	13.3182	0.636995	6.9776	-4.45138	1.25017	-3.56061	0.00036999	0.00465252	0.00504378	Down
Glyma.07G082400	86.4793	3.96331	45.2213	-4.45887	0.499998	-8.91777	4.75775e-19	2.48494e-17	2.69392e-17	Down
Glyma.12G008100	60.466	2.81414	31.6401	-4.46536	0.596035	-7.49178	6.79443e-14	2.61722e-12	2.83732e-12	Down
Glyma.02G206200	47.499	2.23955	24.8693	-4.46765	0.657767	-6.79214	1.10481e-11	3.66434e-10	3.97251e-10	Down
Glyma.10G099900	73.6476	3.29209	38.4698	-4.46901	0.536389	-8.33166	7.97183e-17	3.65713e-15	3.96469e-15	Down
Glyma.17G184900	349.625	15.5754	182.6	-4.47698	0.275399	-16.2563	2.01462e-59	3.4539e-57	3.74436e-57	Down
Glyma.02G077200	115.469	5.04204	60.2553	-4.48987	0.442154	-10.1545	3.16302e-24	2.06997e-22	2.24405e-22	Down
Glyma.10G291600	20.4512	0.840747	10.646	-4.4976	1.0414	-4.31879	1.56886e-05	0.000267461	0.000289954	Down
Glyma.08G354100	109.979	4.83224	57.4059	-4.50034	0.442292	-10.175	2.56315e-24	1.68646e-22	1.82828e-22	Down
Glyma.05G188000	426.11	18.5909	222.351	-4.52181	0.253377	-17.8462	3.09435e-71	7.01841e-69	7.60864e-69	Down
Glyma.18G170300	171.027	7.28963	89.1583	-4.55293	0.366886	-12.4097	2.31617e-35	2.11979e-33	2.29806e-33	Down
Glyma.08G011900	87.4099	3.87029	45.6401	-4.56467	0.517335	-8.82342	1.11016e-18	5.65405e-17	6.12954e-17	Down
Glyma.17G101300	114.686	4.74165	59.7136	-4.56497	0.443152	-10.3011	6.96314e-25	4.76166e-23	5.16211e-23	Down
Glyma.01G189900	186.922	7.85013	97.3858	-4.56888	0.351877	-12.9843	1.50183e-38	1.56692e-36	1.6987e-36	Down
Glyma.11G107600	957.107	40.0387	498.573	-4.58006	0.206271	-22.2041	3.13642e-109	1.27259e-106	1.37961e-106	Down
Glyma.06G146300	35.9176	1.44351	18.6805	-4.58235	0.776979	-5.89764	3.68737e-09	9.94474e-08	1.07811e-07	Down
Glyma.14G075700	80.4113	3.38873	41.9	-4.5865	0.523274	-8.765	1.86781e-18	9.3484e-17	1.01346e-16	Down
Glyma.11G072300	339.447	14.1436	176.795	-4.5979	0.281718	-16.3209	7.00722e-60	1.23021e-57	1.33366e-57	Down
Glyma.11G108000	486.878	19.1538	253.016	-4.65615	0.266411	-17.4773	2.13344e-68	4.50329e-66	4.88201e-66	Down
Glyma.10G183100	23.4415	0.979652	12.2106	-4.6605	0.9824	-4.744	2.09541e-06	4.12209e-05	4.46875e-05	Down
Glyma.14G179200	651.232	25.9747	338.603	-4.66547	0.230381	-20.2511	3.47163e-91	1.08353e-88	1.17466e-88	Down
Glyma.12G033400	100.326	3.95726	52.1416	-4.66668	0.494418	-9.43873	3.77322e-21	2.19406e-19	2.37857e-19	Down
Glyma.20G200400	123.792	4.88661	64.3393	-4.6739	0.458546	-10.1929	2.1339e-24	1.41422e-22	1.53316e-22	Down
Glyma.09G115700	31.4212	1.27399	16.3476	-4.68295	0.843788	-5.54992	2.85806e-08	7.09984e-07	7.69692e-07	Down
Glyma.18G210400	88.0642	3.37464	45.7194	-4.71979	0.51768	-9.11718	7.71032e-20	4.20864e-18	4.56257e-18	Down
Glyma.09G278400	88.8769	3.24982	46.0634	-4.7441	0.521458	-9.09776	9.22121e-20	5.01088e-18	5.43228e-18	Down
Glyma.12G060000	349.496	13.1076	181.302	-4.74452	0.32071	-14.7938	1.60644e-49	2.29151e-47	2.48422e-47	Down
Glyma.07G039000	42.0189	1.60256	21.8107	-4.77406	0.794741	-6.00706	1.88912e-09	5.24202e-08	5.68287e-08	Down
Glyma.10G074000	83.3198	3.04002	43.1799	-4.77959	0.556833	-8.58353	9.20068e-18	4.47379e-16	4.85002e-16	Down
Glyma.11G184400	51.4225	1.8969	26.6597	-4.81581	0.692041	-6.95884	3.43078e-12	1.17857e-10	1.27768e-10	Down
Glyma.11G092400	60.6817	2.17714	31.4294	-4.83068	0.6343	-7.61577	2.62128e-14	1.03932e-12	1.12672e-12	Down
Glyma.19G135900	238.36	8.13842	123.249	-4.86059	0.360937	-13.4666	2.45958e-41	2.81557e-39	3.05235e-39	Down
Glyma.10G148700	97.0009	3.32632	50.1636	-4.86107	0.50979	-9.53542	1.49276e-21	8.77797e-20	9.51618e-20	Down
Glyma.10G053000	203.43	7.10602	105.268	-4.86241	0.36715	-13.2437	4.9095e-40	5.40001e-38	5.85414e-38	Down
Glyma.05G225600	180.691	6.08609	93.3885	-4.89045	0.410746	-11.9063	1.09796e-32	9.17488e-31	9.94647e-31	Down
Glyma.20G229300	9.77209	0.294338	5.03321	-4.89847	1.40913	-3.47624	0.000508506	0.00614265	0.00665923	Down
Glyma.20G027900	36.4308	1.21158	18.8212	-4.90694	0.828046	-5.92593	3.1053e-09	8.4498e-08	9.16041e-08	Down
Glyma.05G238100	18.6971	0.574587	9.63585	-4.94742	1.16854	-4.23386	2.29716e-05	0.000377353	0.000409087	Down
Glyma.02G078900	47.572	1.41533	24.4937	-4.99182	0.762712	-6.54483	5.95629e-11	1.8638e-09	2.02054e-09	Down
Glyma.04G202700	10.6621	0.294338	5.47824	-5.01065	1.43265	-3.49746	0.000469704	0.0057442	0.00622728	Down
Glyma.06G255100	19.6038	0.622906	10.1134	-5.01702	1.17165	-4.28202	1.85201e-05	0.000310513	0.000336627	Down
Glyma.11G052300	109.536	3.37464	56.4552	-5.03235	0.507114	-9.9235	3.29021e-23	2.04682e-21	2.21896e-21	Down
Glyma.04G048800	40.182	1.27399	20.728	-5.03878	0.830012	-6.07074	1.27326e-09	3.58209e-08	3.88334e-08	Down
Glyma.17G159500	10.784	0.342657	5.56331	-5.05212	1.40124	-3.60546	0.0003116	0.00400376	0.00434047	Down
Glyma.05G204900	20.1494	0.574587	10.362	-5.05576	1.16018	-4.35773	1.31417e-05	0.000227115	0.000246215	Down
Glyma.07G265200	221.266	6.50768	113.887	-5.06014	0.381546	-13.2622	3.83441e-40	4.26894e-38	4.62795e-38	Down
Glyma.19G240500	184.023	5.36456	94.694	-5.0775	0.405971	-12.507	6.83171e-36	6.46304e-34	7.00657e-34	Down
Glyma.02G056000	3788.41	110.447	1949.43	-5.09981	0.152816	-33.3723	3.46292e-244	1.58069e-240	1.71363e-240	Down
Glyma.16G095000	1294.38	37.6738	666.028	-5.10405	0.20561	-24.8239	4.94751e-136	3.01114e-133	3.26437e-133	Down
Glyma.14G064800	31.3543	0.931333	16.1428	-5.10545	0.948785	-5.38104	7.40553e-08	1.75945e-06	1.90742e-06	Down
Glyma.13G203400	356.57	10.3357	183.453	-5.11091	0.302255	-16.9093	3.84352e-64	7.42613e-62	8.05065e-62	Down
Glyma.19G051200	73.8452	2.06642	37.9558	-5.11986	0.627721	-8.15627	3.45531e-16	1.53128e-14	1.66006e-14	Down
Glyma.11G087000	105.74	2.92125	54.3309	-5.1278	0.527999	-9.71175	2.68694e-22	1.64353e-20	1.78175e-20	Down
Glyma.19G149700	127	3.62066	65.3103	-5.12935	0.489538	-10.478	1.09079e-25	7.60157e-24	8.24085e-24	Down
Glyma.16G062000	85.939	2.49162	44.2153	-5.14549	0.613787	-8.38319	5.15105e-17	2.38404e-15	2.58454e-15	Down
Glyma.03G146400	96.4436	2.70341	49.5735	-5.14578	0.552637	-9.31132	1.26251e-20	7.21486e-19	7.82162e-19	Down
Glyma.19G191500	11.7856	0.294338	6.03996	-5.16265	1.37553	-3.75321	0.000174581	0.00240211	0.00260412	Down
Glyma.14G136400	206.328	5.68708	106.008	-5.16346	0.39335	-13.1269	2.30949e-39	2.49514e-37	2.70498e-37	Down
Glyma.06G013200	336.256	9.26546	172.761	-5.1635	0.362498	-14.2442	4.8693e-46	6.23902e-44	6.76371e-44	Down
Glyma.17G011900	66.1116	1.78617	33.9489	-5.18426	0.670077	-7.73681	1.01946e-14	4.16415e-13	4.51435e-13	Down
Glyma.14G153500	344.959	9.46678	177.213	-5.19651	0.322558	-16.1103	2.15893e-58	3.6499e-56	3.95685e-56	Down
Glyma.06G263300	156.466	4.30597	80.3859	-5.2028	0.453491	-11.4728	1.8076e-30	1.45393e-28	1.5762e-28	Down
Glyma.20G226400	6.23823	0	3.11911	-5.20731	1.56261	-3.33244	0.000860868	0.00968266	0.010497	Down
Glyma.09G046700	12.1624	0.342657	6.25252	-5.21789	1.36805	-3.81411	0.000136676	0.00192258	0.00208426	Down
Glyma.04G226800	45.5516	1.16326	23.3574	-5.24115	0.828618	-6.32518	2.5294e-10	7.57721e-09	8.21444e-09	Down
Glyma.07G043000	241.781	6.26166	124.021	-5.24898	0.37129	-14.1372	2.2413e-45	2.81256e-43	3.04909e-43	Down
Glyma.07G083600	12.5205	0.294338	6.40743	-5.24986	1.36547	-3.84472	0.000120691	0.00172294	0.00186783	Down
Glyma.02G115100	219.949	5.78371	112.866	-5.25231	0.39126	-13.4241	4.36909e-41	4.97029e-39	5.38828e-39	Down
Glyma.13G192300	6.46777	0	3.23389	-5.26803	1.56103	-3.37472	0.000738918	0.00850933	0.00922494	Down
Glyma.17G073600	58.9647	1.55424	30.2595	-5.2753	0.725189	-7.27437	3.48044e-13	1.27991e-11	1.38755e-11	Down
Glyma.13G327700	6.44181	0	3.2209	-5.27716	1.56601	-3.3698	0.000752217	0.00863253	0.0093585	Down
Glyma.09G233400	47.7727	1.16326	24.468	-5.30295	0.814258	-6.51262	7.3851e-11	2.28738e-09	2.47974e-09	Down
Glyma.02G181700	13.1199	0.342657	6.73129	-5.31235	1.36744	-3.88489	0.000102376	0.00148293	0.00160764	Down
Glyma.11G016300	156.531	3.80427	80.1676	-5.31767	0.470943	-11.2915	1.44486e-29	1.13957e-27	1.2354e-27	Down
Glyma.13G300100	48.5321	1.21158	24.8718	-5.32427	0.811104	-6.56423	5.23035e-11	1.64652e-09	1.78499e-09	Down
Glyma.04G095100	61.1368	1.47774	31.3073	-5.34323	0.734365	-7.27599	3.43886e-13	1.2659e-11	1.37236e-11	Down
Glyma.11G067900	222.446	5.44909	113.947	-5.34788	0.399108	-13.3996	6.08085e-41	6.8961e-39	7.47604e-39	Down
Glyma.11G020300	198.691	4.88056	101.786	-5.35544	0.418931	-12.7836	2.02477e-37	2.04251e-35	2.21428e-35	Down
Glyma.02G061300	75.44	1.77208	38.606	-5.3765	0.667775	-8.05136	8.18795e-16	3.56376e-14	3.86346e-14	Down
Glyma.19G070800	153.015	3.73138	78.3732	-5.38584	0.478465	-11.2565	2.1515e-29	1.67877e-27	1.81995e-27	Down
Glyma.07G217700	318.822	7.59806	163.21	-5.39092	0.345492	-15.6036	6.88209e-55	1.05594e-52	1.14474e-52	Down
Glyma.U026600	38.8705	0.903155	19.8868	-5.41439	0.926321	-5.84505	5.0641e-09	1.3518e-07	1.46548e-07	Down
Glyma.05G025700	78.5934	1.84858	40.221	-5.42622	0.660738	-8.21236	2.16889e-16	9.68234e-15	1.04966e-14	Down
Glyma.13G031600	357.424	8.41424	182.919	-5.44204	0.342467	-15.8907	7.34738e-57	1.20858e-54	1.31022e-54	Down
Glyma.05G191600	347.047	8.02327	177.535	-5.45706	0.34752	-15.7029	1.44535e-55	2.25389e-53	2.44343e-53	Down
Glyma.13G066700	53.9384	1.27399	27.6062	-5.45764	0.818924	-6.6644	2.6575e-11	8.52759e-10	9.24474e-10	Down
Glyma.04G210600	14.4347	0.342657	7.38868	-5.46124	1.34419	-4.06284	4.84792e-05	0.000749815	0.000812873	Down
Glyma.15G121100	7.55446	0	3.77723	-5.46611	1.57506	-3.47042	0.000519654	0.00626071	0.00678722	Down
Glyma.16G024400	94.8305	2.16306	48.4968	-5.47566	0.620353	-8.82669	1.07821e-18	5.499e-17	5.96145e-17	Down
Glyma.09G073300	95.0374	2.08051	48.5589	-5.48624	0.611236	-8.97565	2.81695e-19	1.49082e-17	1.61619e-17	Down
Glyma.09G177300	298.822	6.52782	152.675	-5.48662	0.370466	-14.8101	1.26089e-49	1.80565e-47	1.9575e-47	Down
Glyma.08G351500	7.70226	0	3.85113	-5.5118	1.48736	-3.70576	0.000210762	0.00282955	0.00306751	Down
Glyma.19G161900	41.2917	0.854836	21.0733	-5.5171	0.928084	-5.94462	2.771e-09	7.574e-08	8.21096e-08	Down
Glyma.03G262000	839.311	18.1858	428.748	-5.52557	0.244232	-22.6243	2.49948e-113	1.09968e-110	1.19216e-110	Down
Glyma.15G165000	28.8714	0.636995	14.7542	-5.55765	1.12517	-4.93939	7.83661e-07	1.63994e-05	1.77785e-05	Down
Glyma.06G048200	28.5383	0.622906	14.5806	-5.55814	1.14338	-4.86116	1.16699e-06	2.38471e-05	2.58526e-05	Down
Glyma.07G125700	593.17	12.8108	302.991	-5.56635	0.278377	-19.9957	6.00259e-89	1.84199e-86	1.99689e-86	Down
Glyma.13G004900	59.0523	1.16326	30.1078	-5.60627	0.802863	-6.98284	2.89264e-12	1.00314e-10	1.0875e-10	Down
Glyma.13G140000	135.473	2.87655	69.175	-5.62136	0.544752	-10.3191	5.77511e-25	3.95666e-23	4.2894e-23	Down
Glyma.08G009600	60.764	1.2599	31.0119	-5.6398	0.800554	-7.04488	1.85625e-12	6.53662e-11	7.08634e-11	Down
Glyma.11G022300	30.5131	0.588676	15.5509	-5.65527	1.11774	-5.05957	4.20196e-07	9.16624e-06	9.9371e-06	Down
Glyma.18G184700	8.55463	0	4.27731	-5.65916	1.46948	-3.85112	0.000117579	0.00168377	0.00182537	Down
Glyma.13G309100	79.0724	1.54015	40.3063	-5.69299	0.735124	-7.74426	9.61438e-15	3.93156e-13	4.26219e-13	Down
Glyma.20G227600	95.9773	1.94521	48.9613	-5.70988	0.651571	-8.76326	1.89689e-18	9.4759e-17	1.02728e-16	Down
Glyma.19G156100	8.85753	0	4.42876	-5.71178	1.44861	-3.94293	8.04925e-05	0.00119486	0.00129534	Down
Glyma.17G058500	225.358	4.16707	114.763	-5.72971	0.439516	-13.0364	7.59722e-39	8.08827e-37	8.76848e-37	Down
Glyma.11G068900	306.706	5.86021	156.283	-5.73051	0.378809	-15.1277	1.06366e-51	1.57253e-49	1.70478e-49	Down
Glyma.09G026600	163.629	3.25343	83.4413	-5.74067	0.511935	-11.2137	3.49399e-29	2.69747e-27	2.92432e-27	Down
Glyma.15G195400	9.09293	0	4.54646	-5.75542	1.45091	-3.96677	7.28544e-05	0.00109168	0.00118349	Down
Glyma.02G132800	33.423	0.622906	17.023	-5.77788	1.10658	-5.22137	1.77602e-07	4.02325e-06	4.3616e-06	Down
Glyma.08G032400	543.143	9.58798	276.365	-5.80722	0.301869	-19.2376	1.79484e-82	4.96532e-80	5.38289e-80	Down
Glyma.09G010900	9.37572	0	4.68786	-5.81198	1.44657	-4.01776	5.87535e-05	0.000897297	0.000972757	Down
Glyma.07G058500	18.6541	0.294338	9.47423	-5.83979	1.31515	-4.44041	8.97876e-06	0.000159164	0.000172549	Down
Glyma.19G261100	697.353	12.2986	354.826	-5.86866	0.286445	-20.4879	2.76063e-93	9.00088e-91	9.75783e-91	Down
Glyma.20G225800	239.066	4.10827	121.587	-5.91605	0.474455	-12.4691	1.10021e-35	1.03016e-33	1.1168e-33	Down
Glyma.15G202900	10.2482	0	5.1241	-5.92631	1.42967	-4.14522	3.39489e-05	0.000540887	0.000586374	Down
Glyma.04G076800	74.9198	1.32231	38.121	-5.93828	0.782952	-7.58447	3.33842e-14	1.31368e-12	1.42415e-12	Down
Glyma.16G138600	1797.14	29.012	913.078	-5.94103	0.23956	-24.7997	9.03255e-136	5.40724e-133	5.86198e-133	Down
Glyma.02G252000	94.149	1.58847	47.8687	-5.95332	0.716065	-8.31394	9.2578e-17	4.23113e-15	4.58696e-15	Down
Glyma.17G196900	113.27	1.8969	57.5835	-5.95387	0.641318	-9.2838	1.63533e-20	9.21562e-19	9.99064e-19	Down
Glyma.15G094200	57.3207	0.931333	29.126	-5.9799	0.908774	-6.58019	4.69855e-11	1.48423e-09	1.60905e-09	Down
Glyma.05G220100	768.619	11.991	390.305	-5.98937	0.291588	-20.5405	9.36064e-94	3.07948e-91	3.33846e-91	Down
Glyma.11G143300	21.2118	0.342657	10.7772	-6.02384	1.3035	-4.62127	3.81394e-06	7.14956e-05	7.75083e-05	Down
Glyma.06G026700	178.477	2.83428	90.6555	-6.02834	0.543099	-11.0999	1.25589e-28	9.55445e-27	1.0358e-26	Down
Glyma.12G215400	182.27	2.72355	92.497	-6.0655	0.549588	-11.0364	2.54909e-28	1.91533e-26	2.07641e-26	Down
Glyma.17G046600	11.4392	0	5.71958	-6.09068	1.38948	-4.38343	1.16828e-05	0.000202766	0.000219818	Down
Glyma.17G218100	11.7357	0	5.86783	-6.1195	1.39063	-4.40051	1.07995e-05	0.000188601	0.000204462	Down
Glyma.08G058300	42.1999	0.636995	21.4184	-6.11973	1.09287	-5.59966	2.14769e-08	5.37542e-07	5.82748e-07	Down
Glyma.11G163500	11.7543	0	5.87715	-6.14002	1.40219	-4.37888	1.19292e-05	0.000206748	0.000224135	Down
Glyma.07G156300	133.56	1.84858	67.7044	-6.19335	0.644431	-9.61058	7.21436e-22	4.34014e-20	4.70514e-20	Down
Glyma.08G160400	132.606	1.70967	67.1576	-6.19648	0.646911	-9.57856	9.84042e-22	5.84297e-20	6.33435e-20	Down
Glyma.06G155400	44.9243	0.622906	22.7736	-6.20854	1.08725	-5.71031	1.1277e-08	2.90205e-07	3.1461e-07	Down
Glyma.11G007000	12.6502	0	6.32511	-6.23277	1.36919	-4.55217	5.30967e-06	9.75808e-05	0.000105787	Down
Glyma.13G111800	227.832	2.96957	115.401	-6.23685	0.510143	-12.2257	2.2669e-34	2.01412e-32	2.1835e-32	Down
Glyma.13G154500	70.2259	0.903155	35.5645	-6.27319	0.896566	-6.99691	2.61677e-12	9.118e-11	9.88481e-11	Down
Glyma.01G005900	422.013	5.2196	213.616	-6.27741	0.382772	-16.3999	1.91628e-60	3.43024e-58	3.71872e-58	Down
Glyma.03G020500	70.4704	0.917244	35.6938	-6.27824	0.89204	-7.03807	1.94919e-12	6.85727e-11	7.43395e-11	Down
Glyma.08G296900	5058.29	63.9542	2561.12	-6.30234	0.21472	-29.3514	2.28995e-189	2.88353e-186	3.12602e-186	Down
Glyma.03G216900	71.9513	0.917244	36.4342	-6.30545	0.903275	-6.98065	2.93813e-12	1.01795e-10	1.10356e-10	Down
Glyma.11G196100	198.175	2.61644	100.396	-6.34368	0.553797	-11.4549	2.22268e-30	1.77605e-28	1.92541e-28	Down
Glyma.18G065500	173.634	2.00401	87.8189	-6.35775	0.592399	-10.7322	7.18621e-27	5.17592e-25	5.6112e-25	Down
Glyma.08G026400	649.356	7.85013	328.603	-6.36279	0.326656	-19.4786	1.66904e-84	4.79908e-82	5.20267e-82	Down
Glyma.20G207800	225.635	2.75173	114.193	-6.36513	0.523189	-12.166	4.71505e-34	4.15892e-32	4.50868e-32	Down
Glyma.18G143400	13.8119	0	6.90594	-6.36623	1.36723	-4.65629	3.21962e-06	6.13307e-05	6.64885e-05	Down
Glyma.15G120200	13.9346	0	6.96731	-6.36739	1.35928	-4.68439	2.808e-06	5.39115e-05	5.84453e-05	Down
Glyma.08G345500	75.1528	0.917244	38.035	-6.37377	0.90633	-7.0325	2.0286e-12	7.12292e-11	7.72194e-11	Down
Glyma.02G035300	27.2029	0.280249	13.7416	-6.37874	1.27125	-5.01769	5.22958e-07	1.12467e-05	1.21925e-05	Down
Glyma.20G025900	283.784	3.40282	143.593	-6.40348	0.483398	-13.2468	4.70753e-40	5.1935e-38	5.63026e-38	Down
Glyma.08G093000	725.555	8.56967	367.062	-6.41296	0.317158	-20.2201	6.51902e-91	2.01742e-88	2.18708e-88	Down
Glyma.18G033900	14.4353	0	7.21763	-6.43144	1.35443	-4.74846	2.0497e-06	4.03934e-05	4.37904e-05	Down
Glyma.16G052600	351.667	3.9774	177.822	-6.47932	0.469299	-13.8064	2.33258e-43	2.81118e-41	3.0476e-41	Down
Glyma.04G054800	15.2391	0	7.61957	-6.48828	1.37489	-4.71912	2.3687e-06	4.60096e-05	4.98789e-05	Down
Glyma.16G038000	112.715	1.2599	56.9872	-6.52885	0.771368	-8.46399	2.58392e-17	1.21594e-15	1.3182e-15	Down
Glyma.11G136300	198.805	2.11474	100.46	-6.55313	0.601631	-10.8923	1.25467e-27	9.23726e-26	1.00141e-25	Down
Glyma.09G165700	143.428	1.60256	72.5154	-6.56016	0.699188	-9.38254	6.44007e-21	3.7152e-19	4.02764e-19	Down
Glyma.15G092100	117.466	1.2599	59.3629	-6.58946	0.767493	-8.58569	9.02962e-18	4.39646e-16	4.7662e-16	Down
Glyma.11G164200	153.449	1.55424	77.5016	-6.65965	0.695226	-9.57912	9.78708e-22	5.82076e-20	6.31028e-20	Down
Glyma.07G193100	16.9929	0	8.49646	-6.66524	1.33392	-4.99673	5.83113e-07	1.24306e-05	1.34759e-05	Down
Glyma.05G224900	374.51	3.68307	189.096	-6.68491	0.458932	-14.5662	4.6053e-48	6.27507e-46	6.80279e-46	Down
Glyma.07G024300	1192	11.4506	601.725	-6.69358	0.280566	-23.8574	8.47773e-126	4.3603e-123	4.72699e-123	Down
Glyma.13G338800	440.838	4.29188	222.565	-6.69675	0.425353	-15.744	7.55417e-56	1.20989e-53	1.31164e-53	Down
Glyma.17G237700	160.604	1.60256	81.1034	-6.72055	0.683154	-9.83753	7.75891e-23	4.80224e-21	5.2061e-21	Down
Glyma.03G012900	192.172	1.80631	96.989	-6.72324	0.633044	-10.6205	2.39278e-26	1.69665e-24	1.83933e-24	Down
Glyma.15G141000	226.94	2.14292	114.542	-6.73965	0.588208	-11.4579	2.14568e-30	1.71829e-28	1.86279e-28	Down
Glyma.18G023000	98.4688	0.868925	49.6689	-6.761	0.87846	-7.69642	1.39929e-14	5.63992e-13	6.11423e-13	Down
Glyma.09G191900	299.686	2.75173	151.219	-6.77633	0.517958	-13.0828	4.13073e-39	4.42351e-37	4.79552e-37	Down
Glyma.11G115100	963.699	8.42472	486.062	-6.82774	0.317424	-21.5098	1.25931e-102	4.55309e-100	4.936e-100	Down
Glyma.11G066700	70.3991	0.574587	35.4868	-6.86337	1.07319	-6.39529	1.60241e-10	4.89258e-09	5.30403e-09	Down
Glyma.03G001100	318.707	2.73764	160.722	-6.8679	0.518407	-13.2481	4.62943e-40	5.12281e-38	5.55363e-38	Down
Glyma.17G249700	19.7408	0	9.87041	-6.87095	1.30921	-5.24818	1.53612e-07	3.5125e-06	3.8079e-06	Down
Glyma.06G056900	426.035	3.59248	214.814	-6.87391	0.456927	-15.0438	3.7925e-51	5.53963e-49	6.0055e-49	Down
Glyma.07G026600	5927.11	49.2046	2988.16	-6.91731	0.202245	-34.2026	2.2115e-256	1.15368e-252	1.2507e-252	Down
Glyma.01G066300	21.2968	0	10.6484	-6.98934	1.30083	-5.37298	7.74474e-08	1.83765e-06	1.99219e-06	Down
Glyma.15G045800	313.45	2.40907	157.929	-7.01646	0.567156	-12.3713	3.7368e-35	3.38602e-33	3.67078e-33	Down
Glyma.10G159400	159.933	1.19749	80.5651	-7.04031	0.762954	-9.22771	2.76478e-20	1.53905e-18	1.66848e-18	Down
Glyma.08G055800	161.016	1.27399	81.1452	-7.05061	0.757544	-9.30719	1.31257e-20	7.48921e-19	8.11904e-19	Down
Glyma.01G080300	81.3297	0.588676	40.9592	-7.06987	1.06354	-6.64746	2.98191e-11	9.51838e-10	1.03189e-09	Down
Glyma.18G235200	203.681	1.44351	102.562	-7.0726	0.686855	-10.2971	7.26333e-25	4.9392e-23	5.35458e-23	Down
Glyma.15G122500	83.0839	0.685314	41.8846	-7.09078	1.05927	-6.69405	2.1707e-11	7.03974e-10	7.63176e-10	Down
Glyma.19G199000	130.451	0.903155	65.6771	-7.1693	0.883308	-8.11642	4.80124e-16	2.12004e-14	2.29833e-14	Down
Glyma.02G265900	24.7529	0	12.3765	-7.19702	1.31128	-5.48853	4.0529e-08	9.91954e-07	1.07538e-06	Down
Glyma.14G114200	48.8947	0.294338	24.5945	-7.22903	1.23873	-5.83586	5.35133e-09	1.42638e-07	1.54634e-07	Down
Glyma.18G090600	713.815	4.55199	359.184	-7.29379	0.417475	-17.4712	2.37391e-68	4.98208e-66	5.40106e-66	Down
Glyma.14G107600	193.735	1.22567	97.4802	-7.32145	0.773443	-9.46605	2.90622e-21	1.69802e-19	1.84082e-19	Down
Glyma.12G220700	26.9186	0	13.4593	-7.3318	1.28687	-5.69738	1.2166e-08	3.11547e-07	3.37748e-07	Down
Glyma.11G256700	701.388	4.30597	352.847	-7.36628	0.439073	-16.7769	3.60355e-63	6.81817e-61	7.39157e-61	Down
Glyma.13G125300	99.5685	0.560498	50.0645	-7.36807	1.06631	-6.90989	4.85022e-12	1.64606e-10	1.78449e-10	Down
Glyma.04G148900	250.909	1.60256	126.256	-7.36811	0.681522	-10.8113	3.04468e-27	2.21039e-25	2.39628e-25	Down
Glyma.06G184000	154.931	0.917244	77.9241	-7.4151	0.873321	-8.49069	2.05408e-17	9.72879e-16	1.0547e-15	Down
Glyma.04G226200	29.1341	0	14.5671	-7.43689	1.28539	-5.78569	7.22132e-09	1.89986e-07	2.05964e-07	Down
Glyma.14G105100	59.5456	0.294338	29.92	-7.51138	1.23162	-6.09879	1.06876e-09	3.02073e-08	3.27476e-08	Down
Glyma.16G133300	2108.4	11.6017	1060	-7.51296	0.297479	-25.2554	9.87572e-141	6.21779e-138	6.74069e-138	Down
Glyma.07G246600	611.756	3.51354	307.635	-7.51369	0.469503	-16.0035	1.2079e-57	2.02334e-55	2.1935e-55	Down
Glyma.10G182200	224.924	1.21158	113.068	-7.53338	0.749064	-10.0571	8.55225e-24	5.50798e-22	5.97119e-22	Down
Glyma.01G210500	60.7329	0.294338	30.5136	-7.53808	1.23563	-6.1006	1.05668e-09	2.99354e-08	3.24529e-08	Down
Glyma.06G032900	341.922	1.78617	171.854	-7.55793	0.635942	-11.8846	1.42267e-32	1.18341e-30	1.28294e-30	Down
Glyma.18G292400	32.4532	0	16.2266	-7.59273	1.2588	-6.0317	1.62245e-09	4.53306e-08	4.91428e-08	Down
Glyma.02G223900	64.2353	0.342657	32.289	-7.62112	1.23928	-6.14963	7.76661e-10	2.22617e-08	2.41338e-08	Down
Glyma.04G212200	488.482	2.50571	245.494	-7.65149	0.540453	-14.1575	1.67743e-45	2.11223e-43	2.28986e-43	Down
Glyma.06G223600	377.403	1.78617	189.594	-7.69869	0.621225	-12.3927	2.86075e-35	2.60513e-33	2.82422e-33	Down
Glyma.13G144500	188.781	0.917244	94.8489	-7.69933	0.867086	-8.87954	6.71347e-19	3.47738e-17	3.76983e-17	Down
Glyma.06G190500	263.019	1.32231	132.17	-7.75001	0.755512	-10.2579	1.08997e-24	7.31662e-23	7.93193e-23	Down
Glyma.12G096500	71.6972	0.280249	35.9887	-7.77383	1.22325	-6.35505	2.08352e-10	6.30879e-09	6.83934e-09	Down
Glyma.16G215600	403.477	1.84858	202.663	-7.79282	0.63412	-12.2892	1.03551e-34	9.24542e-33	1.00229e-32	Down
Glyma.17G203600	138.767	0.636995	69.702	-7.83945	1.05549	-7.42729	1.10845e-13	4.22518e-12	4.58051e-12	Down
Glyma.12G208300	38.5193	0	19.2597	-7.84582	1.25576	-6.24784	4.1616e-10	1.22162e-08	1.32435e-08	Down
Glyma.10G148500	884.392	3.71729	444.055	-7.92227	0.44265	-17.8974	1.23622e-71	2.83919e-69	3.07796e-69	Down
Glyma.11G239500	305.327	1.19749	153.262	-7.97753	0.750343	-10.6319	2.11864e-26	1.50519e-24	1.63177e-24	Down
Glyma.17G090800	235.662	0.883014	118.273	-8.01477	0.859971	-9.31982	1.16535e-20	6.69104e-19	7.25375e-19	Down
Glyma.08G358700	479.528	1.77208	240.65	-8.04527	0.625744	-12.8571	7.84467e-38	8.04674e-36	8.72345e-36	Down
Glyma.02G181800	44.6416	0	22.3208	-8.05131	1.2433	-6.47578	9.43246e-11	2.90917e-09	3.15382e-09	Down
Glyma.04G013300	170.688	0.622906	85.6557	-8.13896	1.08289	-7.51594	5.65041e-14	2.18345e-12	2.36707e-12	Down
Glyma.14G180800	1517.56	5.20913	761.385	-8.1996	0.398302	-20.5864	3.63555e-94	1.2069e-91	1.3084e-91	Down
Glyma.19G181700	632.162	2.10065	317.131	-8.21827	0.568343	-14.4601	2.16608e-47	2.88682e-45	3.12959e-45	Down
Glyma.08G098600	51.6775	0	25.8387	-8.26567	1.2394	-6.66909	2.57388e-11	8.28839e-10	8.98543e-10	Down
Glyma.13G081300	102.681	0.280249	51.4804	-8.29994	1.22308	-6.7861	1.15209e-11	3.81494e-10	4.13576e-10	Down
Glyma.10G136900	1944.74	5.83203	975.286	-8.39598	0.389181	-21.5735	3.18992e-103	1.16486e-100	1.26283e-100	Down
Glyma.14G011700	111.845	0.280249	56.0628	-8.41768	1.2079	-6.96883	3.1959e-12	1.10203e-10	1.1947e-10	Down
Glyma.13G358600	57.5081	0	28.7541	-8.42245	1.23763	-6.8053	1.00839e-11	3.35064e-10	3.63242e-10	Down
Glyma.02G301100	58.7851	0	29.3925	-8.44794	1.22628	-6.88907	5.61564e-12	1.8935e-10	2.05274e-10	Down
Glyma.19G067200	224.06	0.622906	112.341	-8.52926	1.04245	-8.18194	2.79303e-16	1.2423e-14	1.34678e-14	Down
Glyma.16G090600	129.251	0.342657	64.7969	-8.62443	1.20346	-7.16638	7.70058e-13	2.77046e-11	3.00345e-11	Down
Glyma.18G067900	135.324	0.342657	67.8331	-8.69282	1.20434	-7.2179	5.27951e-13	1.92024e-11	2.08173e-11	Down
Glyma.18G017900	136.3	0.294338	68.2971	-8.70335	1.20474	-7.22425	5.03859e-13	1.83627e-11	1.9907e-11	Down
Glyma.11G163600	138.031	0.280249	69.1558	-8.71813	1.20528	-7.23328	4.71455e-13	1.72334e-11	1.86827e-11	Down
Glyma.03G220400	645.336	1.55424	323.445	-8.7326	0.675794	-12.922	3.38322e-38	3.48998e-36	3.78347e-36	Down
Glyma.02G124800	261.816	0.622906	131.22	-8.75206	1.03801	-8.43155	3.41111e-17	1.59085e-15	1.72464e-15	Down
Glyma.19G202000	75.0581	0	37.529	-8.80299	1.22118	-7.20862	5.65235e-13	2.04972e-11	2.2221e-11	Down
Glyma.01G056500	1305.98	2.76582	654.372	-8.90082	0.513975	-17.3176	3.46355e-67	7.14569e-65	7.74662e-65	Down
Glyma.03G181000	828.085	1.47169	414.778	-9.09273	0.662857	-13.7175	7.97955e-43	9.4915e-41	1.02897e-40	Down
Glyma.13G189900	343.486	0.622906	172.054	-9.14623	1.04118	-8.78446	1.57115e-18	7.92455e-17	8.59099e-17	Down
Glyma.15G179300	99.0767	0	49.5383	-9.21044	1.22754	-7.50318	6.22883e-14	2.40442e-12	2.60663e-12	Down
Glyma.19G018900	197.504	0.280249	98.8922	-9.23923	1.19912	-7.70497	1.30869e-14	5.28645e-13	5.73103e-13	Down
Glyma.15G151800	400.439	0.636995	200.538	-9.36592	1.03613	-9.03934	1.57614e-19	8.43181e-18	9.1409e-18	Down
Glyma.16G152400	241.83	0.342657	121.087	-9.53159	1.19726	-7.9612	1.70374e-15	7.32808e-14	7.94435e-14	Down
Glyma.19G186500	126.532	0	63.266	-9.55581	1.20369	-7.93875	2.04232e-15	8.73296e-14	9.46739e-14	Down
Glyma.13G245800	501.212	0.574587	250.893	-9.69281	1.04041	-9.31632	1.20441e-20	6.90448e-19	7.48513e-19	Down
Glyma.20G011800	141.642	0	70.8208	-9.7206	1.20299	-8.08035	6.45815e-16	2.83452e-14	3.0729e-14	Down
Glyma.03G230400	146.159	0	73.0796	-9.7646	1.20234	-8.12131	4.61175e-16	2.03883e-14	2.21029e-14	Down
Glyma.16G156900	1064.21	1.14917	532.677	-9.77897	0.743202	-13.1579	1.53311e-39	1.66126e-37	1.80097e-37	Down
Glyma.03G247700	291.699	0.294338	145.997	-9.803	1.20472	-8.13714	4.04737e-16	1.79149e-14	1.94215e-14	Down
Glyma.01G042700	2898.97	3.17694	1451.07	-9.89674	0.47921	-20.6522	9.32738e-95	3.12484e-92	3.38763e-92	Down
Glyma.07G254100	171.31	0	85.6551	-9.99798	1.20712	-8.28253	1.20583e-16	5.45641e-15	5.91528e-15	Down
Glyma.20G237800	551.434	0.342657	275.888	-10.7198	1.19756	-8.95132	3.5125e-19	1.84821e-17	2.00365e-17	Down
Glyma.04G174200	321.108	0	160.554	-10.8977	1.19431	-9.12475	7.19016e-20	3.93058e-18	4.26114e-18	Down
Glyma.02G071200	495.6	0	247.8	-11.5272	1.19085	-9.67985	3.67271e-22	2.23901e-20	2.4273e-20	Down
Glyma.02G008400	2473.11	0.574587	1236.84	-11.9944	1.04351	-11.4943	1.4094e-30	1.13614e-28	1.23168e-28	Down
