# Supplementary material for: Integrated transcriptomic and proteomic analysis of a cytoplasmic male sterility line and associated maintainer line in soybean
Source: Front Plant Sci. 2023 Feb 2;14:1098125. doi: 10.3389/fpls.2023.1098125 (PMC9933710; doi:10.3389/fpls.2023.1098125)
Supplement: Supplementary file 1 [file DataSheet_1.zip › Supplementary materials/Table S4 DEGs at the BP stage.xlsx]

## Sheet: 1962 DEGs
Genes	baseMean_W931B_BP	baseMean_W931A_BP	baseMean	log2FoldChange(W931A_BP/W931B_BP)	lfcSE(standard_error)	stat(Wald_statistic)	pvalue(Wald_test_p-value)	padj(BH_adjusted_p-values)	FDR(fdr)	up_and_down
Glyma.02G042300	1.12319	86.1184	43.6208	6.34047	0.912136	6.95123	3.6211e-12	4.39258e-10	4.97097e-10	Up
Glyma.09G194400	0.492409	31.3132	15.9028	6.32579	1.71223	3.69447	0.000220343	0.00357109	0.00404132	Up
Glyma.14G170600	87.3705	6193.99	3140.68	6.14468	0.835213	7.35702	1.8806e-13	3.04512e-11	3.44609e-11	Up
Glyma.14G167800	0	13.7382	6.86912	6.09489	1.43633	4.24339	2.20171e-05	0.000518684	0.000586982	Up
Glyma.15G090200	0	13.633	6.81651	6.08387	1.37539	4.42337	9.71731e-06	0.000256252	0.000289994	Up
Glyma.15G071200	3.95271	245.041	124.497	5.85625	0.81658	7.17168	7.40823e-13	1.06467e-10	1.20486e-10	Up
Glyma.05G088100	24.5661	1373.7	699.135	5.79881	0.5691	10.1894	2.2104e-24	3.76663e-21	4.26261e-21	Up
Glyma.07G216000	1.89235	104.052	52.9721	5.64521	0.729596	7.73745	1.01431e-14	2.21323e-12	2.50466e-12	Up
Glyma.17G066300	24.4574	1224.12	624.289	5.64215	0.565831	9.97143	2.03273e-23	2.90966e-20	3.29279e-20	Up
Glyma.11G175900	0	9.91676	4.95838	5.62445	1.43181	3.92821	8.55812e-05	0.001629	0.0018435	Up
Glyma.02G123500	0	9.67907	4.83953	5.58928	1.50944	3.70289	0.000213159	0.00347987	0.00393809	Up
Glyma.20G081400	0.758676	33.8562	17.3074	5.5742	1.23046	4.53019	5.89308e-06	0.000166971	0.000188956	Up
Glyma.07G197100	0.532534	32.4269	16.4797	5.56703	1.18281	4.70662	2.51863e-06	8.02575e-05	9.08255e-05	Up
Glyma.13G133300	7.56643	323.839	165.703	5.45386	0.6791	8.03101	9.66701e-16	2.48873e-13	2.81644e-13	Up
Glyma.12G100600	0.266267	16.264	8.26511	5.37846	1.32661	4.0543	5.02856e-05	0.00103358	0.00116968	Up
Glyma.11G169800	0	8.30951	4.15475	5.37053	1.44862	3.70735	0.000209443	0.00343332	0.0038854	Up
Glyma.09G284200	0	8.17808	4.08904	5.3444	1.55025	3.44744	0.000565923	0.00774734	0.00876412	Up
Glyma.05G223400	87.1966	3432.43	1759.82	5.29466	0.705773	7.50193	6.28873e-14	1.14235e-11	1.29277e-11	Up
Glyma.15G261500	0.364516	15.2514	7.80795	5.28458	1.41929	3.72341	0.00019655	0.00325325	0.00368162	Up
Glyma.13G179200	3.4097	130.237	66.8235	5.23555	0.896143	5.84232	5.14782e-09	3.22054e-07	3.6446e-07	Up
Glyma.06G191500	0.266267	14.7447	7.50551	5.23493	1.44976	3.61091	0.00030513	0.00468429	0.0053011	Up
Glyma.14G051100	1.38946	52.7907	27.0901	5.23489	1.01452	5.15995	2.47021e-07	1.0212e-05	1.15566e-05	Up
Glyma.07G178500	0.492409	14.3796	7.43601	5.19779	1.39364	3.72965	0.000191747	0.00319306	0.00361351	Up
Glyma.13G085800	0.266267	14.3096	7.28795	5.19577	1.32414	3.92388	8.71332e-05	0.00165152	0.00186898	Up
Glyma.13G050000	0.758676	25.1117	12.9352	5.14107	1.25639	4.09192	4.2781e-05	0.000902665	0.00102152	Up
Glyma.18G033700	1.34933	38.9289	20.1391	5.13747	0.979491	5.24504	1.56249e-07	6.74472e-06	7.63284e-06	Up
Glyma.04G168500	0.266267	13.3943	6.83028	5.09668	1.4278	3.56961	0.000357516	0.00535078	0.00605281	Up
Glyma.03G262600	112.48	3843.39	1977.94	5.09189	0.623042	8.17263	3.01732e-16	8.99789e-14	1.01827e-13	Up
Glyma.08G155800	0	6.77102	3.38551	5.07514	1.5065	3.36883	0.000754885	1	0.0110363	Up
Glyma.18G222700	0.492409	12.8885	6.69046	5.04261	1.34516	3.74871	0.000177748	0.00300725	0.00340323	Up
Glyma.03G003900	0.630782	20.4851	10.558	4.88558	1.34427	3.63438	0.000278647	0.00433916	0.00491052	Up
Glyma.19G083700	0.266267	10.4519	5.35907	4.73981	1.38773	3.4155	0.000636642	0.00850782	0.00962449	Up
Glyma.09G154500	17.9635	458.759	238.361	4.6744	0.367017	12.7362	3.72055e-37	4.438e-33	5.02237e-33	Up
Glyma.08G162700	0.758676	17.9276	9.34315	4.6636	1.16848	3.99116	6.57504e-05	0.00130643	0.00147845	Up
Glyma.20G013000	8.85764	218.215	113.537	4.66008	0.465932	10.0016	1.49904e-23	2.43833e-20	2.75939e-20	Up
Glyma.02G094700	0.984818	19.0892	10.037	4.65647	1.22849	3.7904	0.000150403	0.00263444	0.00298134	Up
Glyma.08G066800	20.0303	489.752	254.891	4.64302	0.3625	12.8083	1.47255e-37	2.63476e-33	2.9817e-33	Up
Glyma.17G252200	32.0076	777.279	404.643	4.5932	0.657615	6.98463	2.85598e-12	3.53637e-10	4.00203e-10	Up
Glyma.01G005100	0.856925	17.8075	9.33221	4.58399	1.2867	3.56259	0.000367214	0.00547075	0.00618854	Up
Glyma.03G229800	85.0482	1903.31	994.178	4.48431	0.487683	9.19514	3.74503e-20	2.57723e-17	2.91658e-17	Up
Glyma.04G044300	28.4566	635.247	331.852	4.48178	0.353956	12.6619	9.60858e-37	8.59607e-33	9.72796e-33	Up
Glyma.19G018300	8.01119	180.335	94.1729	4.47881	0.483764	9.25826	2.07793e-20	1.5821e-17	1.79043e-17	Up
Glyma.05G231400	3.64632	84.7188	44.1826	4.47079	0.609324	7.3373	2.17939e-13	3.49729e-11	3.9578e-11	Up
Glyma.13G047400	1.7941	44.6599	23.227	4.44155	0.743863	5.97092	2.35923e-09	1.59896e-07	1.80951e-07	Up
Glyma.01G240300	6.63338	149.182	77.9076	4.39108	0.48993	8.96267	3.16898e-19	1.74465e-16	1.97437e-16	Up
Glyma.06G318500	73.9286	1545.17	809.548	4.38042	0.515764	8.49308	2.01232e-17	8.0012e-15	9.05476e-15	Up
Glyma.04G116900	7.53795	151.261	79.3997	4.34486	0.469018	9.26374	1.97394e-20	1.56654e-17	1.77282e-17	Up
Glyma.02G105000	2.48301	49.5334	26.0082	4.31793	0.70509	6.12394	9.12891e-10	6.72177e-08	7.60686e-08	Up
Glyma.06G044800	3.21204	61.6865	32.4493	4.26793	0.625735	6.82068	9.06116e-12	9.86239e-10	1.1161e-09	Up
Glyma.18G235900	1.22144	21.2881	11.2548	4.25981	1.11176	3.83159	0.000127318	0.00228833	0.00258965	Up
Glyma.18G206600	3.07366	54.0301	28.5519	4.23296	0.617615	6.85373	7.19508e-12	8.02106e-10	9.07724e-10	Up
Glyma.10G184600	0.532534	12.7722	6.65236	4.23191	1.21834	3.47349	0.000513727	0.00716994	0.00811089	Up
Glyma.03G002800	1.12319	19.4665	10.2948	4.17406	1.14067	3.65929	0.000252913	0.00400997	0.00453798	Up
Glyma.19G044400	8.97801	165.889	87.4333	4.15516	0.436309	9.52343	1.6755e-21	1.53738e-18	1.73981e-18	Up
Glyma.10G233600	13.6388	242.45	128.044	4.12775	0.401325	10.2853	8.20826e-25	1.72784e-21	1.95535e-21	Up
Glyma.07G156200	1.12319	18.5711	9.84713	4.12298	0.98237	4.19697	2.70506e-05	0.000617351	0.000698641	Up
Glyma.05G039200	0.729031	11.8001	6.26455	4.04732	1.20911	3.34737	0.000815832	0.0103932	0.0117534	Up
Glyma.19G159700	0.897049	16.6383	8.76767	4.03583	1.17846	3.42465	0.000615585	0.00828886	0.00937677	Up
Glyma.01G214200	58.4171	918.753	488.585	3.97917	0.56591	7.03146	2.04388e-12	2.65965e-10	3.00986e-10	Up
Glyma.05G012100	6.89848	111.252	59.0751	3.9764	0.827524	4.80518	1.54609e-06	5.19502e-05	5.87907e-05	Up
Glyma.14G218100	3.50795	55.0708	29.2894	3.96681	0.561916	7.05944	1.67174e-12	2.24057e-10	2.53559e-10	Up
Glyma.10G009500	14.4852	222.663	118.574	3.94577	0.412473	9.56612	1.10988e-21	1.13477e-18	1.28419e-18	Up
Glyma.07G150500	8.16005	128.74	68.4502	3.94553	0.807313	4.88724	1.02261e-06	3.6069e-05	4.08184e-05	Up
Glyma.05G153200	39.4932	600.599	320.046	3.93076	0.315245	12.4689	1.10352e-35	7.89789e-32	8.93784e-32	Up
Glyma.11G212900	23.9737	362.578	193.276	3.9278	0.367593	10.6852	1.19392e-26	3.56036e-23	4.02918e-23	Up
Glyma.12G017000	1.38946	20.8966	11.143	3.89513	1.00457	3.87742	0.000105571	0.00194535	0.0022015	Up
Glyma.13G349300	48.0305	692.087	370.059	3.84495	0.548271	7.01287	2.33485e-12	2.95537e-10	3.34452e-10	Up
Glyma.18G012200	6.91765	100.557	53.7371	3.84191	0.472247	8.1354	4.10575e-16	1.17539e-13	1.33016e-13	Up
Glyma.11G031900	1.16332	19.5047	10.334	3.83627	0.900123	4.26195	2.02655e-05	0.000481541	0.000544948	Up
Glyma.08G188600	3.18356	48.4307	25.8071	3.81577	0.621339	6.1412	8.19026e-10	6.14441e-08	6.95348e-08	Up
Glyma.01G169200	29.5007	412.822	221.161	3.81472	0.365215	10.4451	1.54228e-25	4.24542e-22	4.80443e-22	Up
Glyma.02G050800	1.12319	15.0451	8.08415	3.81255	1.03407	3.68692	0.000226982	0.00365715	0.00413871	Up
Glyma.18G240000	5.33169	74.9315	40.1316	3.79756	1.13818	3.33651	0.000848379	0.0107276	0.0121316	Up
Glyma.02G042500	4.30675	60.4635	32.3851	3.78713	1.07872	3.51075	0.000446843	0.00643212	0.00727615	Up
Glyma.06G303100	3.94223	57.1693	30.5557	3.78694	0.592582	6.39057	1.65265e-10	1.38827e-08	1.57107e-08	Up
Glyma.14G154400	1.22144	15.1028	8.1621	3.78375	1.03175	3.66731	0.000245112	0.00389836	0.00441168	Up
Glyma.14G170700	7.09615	101.627	54.3615	3.75845	0.488208	7.69847	1.3771e-14	2.9333e-12	3.31955e-12	Up
Glyma.14G154300	5.2038	73.8428	39.5233	3.74686	0.531078	7.0552	1.72348e-12	2.28446e-10	2.58527e-10	Up
Glyma.03G209200	43.5971	590.153	316.875	3.74636	0.339506	11.0347	2.59816e-28	1.16219e-24	1.31522e-24	Up
Glyma.03G055100	2.06037	31.3223	16.6913	3.73053	0.756512	4.93122	8.17161e-07	2.94779e-05	3.33594e-05	Up
Glyma.18G277700	0.798801	12.9986	6.89869	3.71873	1.12043	3.31903	0.000903323	0.0112907	0.0127685	Up
Glyma.20G175000	11.9429	156.142	84.0426	3.70568	0.436118	8.49697	1.94601e-17	7.82447e-15	8.85476e-15	Up
Glyma.19G013700	5.51771	69.0186	37.2682	3.69317	0.492851	7.49347	6.70745e-14	1.20013e-11	1.35816e-11	Up
Glyma.02G247100	2.97541	36.7854	19.8804	3.67801	0.686523	5.35745	8.44069e-08	3.8924e-06	4.40493e-06	Up
Glyma.13G072100	3.2312	37.5066	20.3689	3.67362	0.699426	5.25234	1.5018e-07	6.49058e-06	7.34523e-06	Up
Glyma.10G006600	4.89741	62.6763	33.7869	3.66893	0.510538	7.1864	6.65243e-13	9.63794e-11	1.0907e-10	Up
Glyma.12G226000	98.1545	1235.18	666.668	3.65339	0.50153	7.28449	3.22891e-13	5.04571e-11	5.7101e-11	Up
Glyma.11G016900	1.75397	21.8667	11.8103	3.63059	0.967021	3.7544	0.000173754	0.00295241	0.00334117	Up
Glyma.19G206600	6.63338	85.539	46.0862	3.59502	0.522777	6.87676	6.12278e-12	7.03544e-10	7.96183e-10	Up
Glyma.14G031100	33.8697	405.195	219.532	3.564	0.323999	11	3.82033e-28	1.51901e-24	1.71902e-24	Up
Glyma.11G018400	1.42958	19.7203	10.5749	3.55408	0.883039	4.02482	5.70182e-05	0.00115669	0.00130899	Up
Glyma.10G240900	1.51735	16.7597	9.1385	3.54908	0.95935	3.69946	0.000216058	0.00351917	0.00398256	Up
Glyma.16G095900	28.3595	329.414	178.887	3.53271	0.339191	10.4151	2.11544e-25	5.4072e-22	6.1192e-22	Up
Glyma.13G256500	8.41583	98.0666	53.2412	3.50061	0.489108	7.15713	8.2385e-13	1.15565e-10	1.30783e-10	Up
Glyma.13G359100	4.94505	50.4022	27.6736	3.49557	0.594481	5.88003	4.1019e-09	2.64004e-07	2.98767e-07	Up
Glyma.04G021600	43.4547	498.634	271.044	3.49238	0.322854	10.8172	2.85311e-27	9.28169e-24	1.05039e-23	Up
Glyma.07G086400	2.02024	23.4223	12.7213	3.48181	0.779752	4.46528	7.99633e-06	0.000215961	0.000244398	Up
Glyma.05G201400	1.72433	19.7021	10.7132	3.47634	1.00522	3.4583	0.000543604	0.00750207	0.00848664	Up
Glyma.13G213300	14.4271	161.614	88.0206	3.46732	0.369148	9.39276	5.84486e-21	5.22896e-18	5.91748e-18	Up
Glyma.03G175800	25.7474	283.764	154.756	3.4588	0.339394	10.1911	2.17281e-24	3.76663e-21	4.26261e-21	Up
Glyma.16G115400	3.81434	44.6648	24.2396	3.44055	0.592896	5.80296	6.51546e-09	3.91858e-07	4.43457e-07	Up
Glyma.06G021700	24.9749	272.463	148.719	3.42423	0.609734	5.61593	1.95503e-08	1.04718e-06	1.18507e-06	Up
Glyma.04G123800	83.8484	885.076	484.462	3.39093	0.229131	14.7991	1.48453e-49	5.31238e-45	6.01189e-45	Up
Glyma.03G176600	132.885	1390.36	761.624	3.38575	0.492594	6.87332	6.27254e-12	7.12581e-10	8.0641e-10	Up
Glyma.08G207100	8.72975	88.1918	48.4608	3.36221	0.44298	7.58997	3.19987e-14	6.22322e-12	7.04266e-12	Up
Glyma.08G123000	3.10331	29.5751	16.3392	3.357	0.664417	5.05256	4.35936e-07	1.68831e-05	1.91062e-05	Up
Glyma.13G166600	14.7114	149.257	81.9841	3.35675	0.411092	8.16544	3.20256e-16	9.47138e-14	1.07185e-13	Up
Glyma.06G044100	38.4217	390.979	214.7	3.33932	0.338195	9.87394	5.40031e-23	6.90179e-20	7.81059e-20	Up
Glyma.02G093400	20.1042	202.21	111.157	3.29949	0.385812	8.55207	1.20897e-17	5.08975e-15	5.75995e-15	Up
Glyma.19G177400	54.2192	533.423	293.821	3.28971	0.338521	9.7179	2.52948e-22	2.82867e-19	3.20114e-19	Up
Glyma.15G270100	4.33523	41.1145	22.7249	3.25879	0.616708	5.28417	1.26277e-07	5.5788e-06	6.31338e-06	Up
Glyma.13G329900	7.8147	75.5127	41.6637	3.2371	0.467666	6.92181	4.45918e-12	5.2664e-10	5.95985e-10	Up
Glyma.02G293700	1.42958	15.6257	8.52764	3.22766	0.917147	3.51924	0.000432792	0.00627277	0.00709587	Up
Glyma.05G075000	9.31288	90.2759	49.7944	3.22675	0.475124	6.79138	1.11065e-11	1.17936e-09	1.33466e-09	Up
Glyma.04G172800	2.6109	23.0419	12.8264	3.19745	0.734972	4.35044	1.35862e-05	0.000342865	0.000388012	Up
Glyma.14G120300	4.405	41.434	22.9195	3.18984	0.562774	5.66806	1.44419e-08	7.96308e-07	9.01162e-07	Up
Glyma.18G288800	9.12687	87.3748	48.2508	3.16751	0.483648	6.5492	5.78456e-11	5.34885e-09	6.05317e-09	Up
Glyma.12G234700	6.6229	61.1691	33.896	3.16741	0.612034	5.17522	2.27638e-07	9.48313e-06	1.07318e-05	Up
Glyma.08G032800	19.3617	170.11	94.7358	3.15743	0.42178	7.48596	7.10275e-14	1.26454e-11	1.43105e-11	Up
Glyma.15G014700	25.53	224.194	124.862	3.14425	0.354327	8.87387	7.06452e-19	3.76344e-16	4.25899e-16	Up
Glyma.11G080800	82.8978	729.784	406.341	3.13946	0.30552	10.2758	9.05833e-25	1.80085e-21	2.03797e-21	Up
Glyma.18G201500	15.4805	133.898	74.6891	3.11197	0.379898	8.1916	2.57773e-16	7.95207e-14	8.99916e-14	Up
Glyma.07G141100	84.9785	731.666	408.322	3.10685	0.313648	9.90552	3.93916e-23	5.3531e-20	6.05797e-20	Up
Glyma.05G040400	13.1452	113.599	63.3721	3.09227	0.417915	7.39927	1.36937e-13	2.24783e-11	2.54382e-11	Up
Glyma.02G261900	1.65573	14.7466	8.20119	3.0879	0.878089	3.51661	0.000437095	0.00631977	0.00714904	Up
Glyma.13G315200	63.3651	536.095	299.73	3.08284	0.549019	5.61518	1.96356e-08	1.04875e-06	1.18684e-06	Up
Glyma.05G229700	2.87717	23.9998	13.4385	3.07771	0.710903	4.3293	1.49583e-05	0.000371724	0.000420671	Up
Glyma.18G061100	1377.94	11563.4	6470.68	3.06866	0.500117	6.13589	8.46849e-10	6.30031e-08	7.12991e-08	Up
Glyma.09G252700	6.27639	50.4288	28.3526	3.03778	0.655826	4.63199	3.62175e-06	0.000109463	0.000123877	Up
Glyma.10G236500	14.1998	117.89	66.045	3.03662	0.351983	8.62717	6.28885e-18	2.84869e-15	3.22379e-15	Up
Glyma.18G081000	3.10331	24.0486	13.576	3.03155	0.78888	3.84286	0.00012161	0.00219345	0.00248227	Up
Glyma.06G037900	41.8994	339.577	190.738	3.02146	0.292079	10.3447	4.42487e-25	9.98279e-22	1.12973e-21	Up
Glyma.13G372800	2.02024	16.9741	9.49716	3.02023	0.836673	3.60982	0.000306415	0.00469998	0.00531885	Up
Glyma.09G080100	20.8907	167.529	94.2098	3.01099	0.410341	7.33777	2.17179e-13	3.49729e-11	3.9578e-11	Up
Glyma.02G284600	3.46782	26.0654	14.7666	2.99283	0.684482	4.37241	1.22885e-05	0.000313431	0.000354702	Up
Glyma.04G037900	3.50795	27.5433	15.5256	2.96305	0.681357	4.34875	1.36918e-05	0.000344801	0.000390203	Up
Glyma.11G073000	83.8215	649.776	366.799	2.9596	0.325286	9.09845	9.16305e-20	5.96181e-17	6.74684e-17	Up
Glyma.13G043000	61.3175	465.814	263.566	2.92906	0.341927	8.56634	1.06823e-17	4.55079e-15	5.15002e-15	Up
Glyma.13G001200	8.89024	71.0412	39.9657	2.92111	0.520629	5.61074	2.01468e-08	1.07125e-06	1.21231e-06	Up
Glyma.11G173800	15.7172	119.416	67.5665	2.91749	0.365819	7.97523	1.52094e-15	3.72786e-13	4.21873e-13	Up
Glyma.06G268600	8.49312	62.3735	35.4333	2.909	0.51827	5.61291	1.98948e-08	1.06101e-06	1.20071e-06	Up
Glyma.20G217100	50.2409	382.828	216.534	2.90773	0.296936	9.79243	1.21348e-22	1.40078e-19	1.58523e-19	Up
Glyma.13G302800	33.5656	253.176	143.371	2.89538	0.314287	9.21255	3.18468e-20	2.23458e-17	2.52882e-17	Up
Glyma.17G127600	4.08061	32.6866	18.3836	2.8904	0.621718	4.64906	3.33459e-06	0.000101816	0.000115223	Up
Glyma.03G254900	31.6814	236	133.841	2.88165	0.315646	9.12938	6.88898e-20	4.65136e-17	5.26383e-17	Up
Glyma.07G111300	4.00036	28.8762	16.4383	2.87998	0.623931	4.61587	3.91446e-06	0.000116538	0.000131884	Up
Glyma.03G108000	2.31615	17.6589	9.98751	2.87673	0.828273	3.47317	0.000514342	0.00717573	0.00811743	Up
Glyma.06G286700	16.3258	116.183	66.2546	2.86131	0.413967	6.91193	4.78097e-12	5.60941e-10	6.34803e-10	Up
Glyma.02G113600	3.87246	28.0833	15.9779	2.85057	0.649242	4.39061	1.13031e-05	0.000291624	0.000330024	Up
Glyma.11G119100	21.125	149.986	85.5553	2.8475	0.359373	7.92353	2.30866e-15	5.50769e-13	6.23292e-13	Up
Glyma.08G139800	16.3956	115.62	66.0076	2.84234	0.370034	7.6813	1.57478e-14	3.2387e-12	3.66516e-12	Up
Glyma.08G155500	5.17415	39.4595	22.3168	2.84134	0.534902	5.31189	1.08493e-07	4.88353e-06	5.52657e-06	Up
Glyma.11G191500	3.27133	22.6881	12.9797	2.82129	0.736818	3.82902	0.000128653	0.00230885	0.00261287	Up
Glyma.03G107900	8.13909	56.7566	32.4478	2.80115	0.497875	5.62622	1.84204e-08	9.94232e-07	1.12515e-06	Up
Glyma.04G153500	30.5658	209.791	120.179	2.78224	0.309128	9.00028	2.25134e-19	1.3655e-16	1.5453e-16	Up
Glyma.20G164700	9.6774	68.892	39.2847	2.7797	0.425137	6.53836	6.21958e-11	5.70686e-09	6.45831e-09	Up
Glyma.09G187700	80.7276	549.283	315.005	2.76033	0.331669	8.32256	8.60866e-17	2.96213e-14	3.35216e-14	Up
Glyma.19G099500	15.8492	111.407	63.6279	2.75067	0.433866	6.3399	2.29919e-10	1.87846e-08	2.12581e-08	Up
Glyma.14G012800	5.55783	37.5601	21.559	2.74501	0.620117	4.42661	9.57276e-06	0.000253	0.000286313	Up
Glyma.16G016800	4.97766	35.5089	20.2433	2.72302	0.597887	4.55441	5.25332e-06	0.000151973	0.000171984	Up
Glyma.13G306900	5.15319	32.6654	18.9093	2.70525	0.585558	4.61995	3.83824e-06	0.000114746	0.000129856	Up
Glyma.05G175300	12.9784	85.7866	49.3825	2.69914	0.42258	6.38729	1.68855e-10	1.41084e-08	1.59661e-08	Up
Glyma.17G252500	3.27133	20.8289	12.0501	2.69711	0.752032	3.58643	0.00033524	0.00506184	0.00572594	Up
Glyma.08G199300	42.6966	282.518	162.607	2.68987	0.34227	7.85891	3.87502e-15	9.06324e-13	1.02566e-12	Up
Glyma.10G186700	5.0759	34.9241	20	2.68651	0.597998	4.49251	7.03901e-06	0.000194811	0.000220463	Up
Glyma.13G062100	7.53043	51.8173	29.6739	2.68619	0.511332	5.25332	1.49382e-07	6.47992e-06	7.33316e-06	Up
Glyma.13G032200	8.00071	50.6925	29.3466	2.68551	0.508609	5.28011	1.29108e-07	5.67584e-06	6.42321e-06	Up
Glyma.03G028000	6.38511	40.9466	23.6659	2.6811	0.57958	4.62593	3.72919e-06	0.000112048	0.000126802	Up
Glyma.11G137500	3.01554	20.0601	11.5378	2.67784	0.722942	3.70409	0.000212152	0.00346582	0.00392218	Up
Glyma.13G257400	4.12825	25.3624	14.7453	2.67444	0.66282	4.03494	5.46165e-05	0.00111365	0.00126029	Up
Glyma.04G096000	10.0314	64.8008	37.4161	2.67101	0.433555	6.16072	7.24132e-10	5.49006e-08	6.21296e-08	Up
Glyma.11G180700	7.71645	50.7387	29.2276	2.66984	0.455288	5.86407	4.51649e-09	2.86565e-07	3.24299e-07	Up
Glyma.16G049500	96.0071	610.027	353.017	2.65488	0.287202	9.24393	2.37616e-20	1.77148e-17	2.00474e-17	Up
Glyma.18G175300	143.934	909.456	526.695	2.64743	0.286727	9.23327	2.62502e-20	1.91707e-17	2.1695e-17	Up
Glyma.13G246600	13.9539	87.3529	50.6534	2.64373	0.397393	6.6527	2.87766e-11	2.86047e-09	3.23712e-09	Up
Glyma.02G218000	3.14343	19.6252	11.3843	2.63128	0.703917	3.73806	0.000185448	0.00311124	0.00352091	Up
Glyma.11G027700	46.7678	290.473	168.621	2.62602	0.312908	8.39231	4.76675e-17	1.72301e-14	1.94989e-14	Up
Glyma.19G261300	56.6162	349.293	202.955	2.60459	0.309647	8.41148	4.04881e-17	1.47843e-14	1.67311e-14	Up
Glyma.02G210300	4.11025	26.5215	15.3159	2.5944	0.645731	4.01777	5.87524e-05	0.00118716	0.00134348	Up
Glyma.07G038500	9.63728	58.1714	33.9044	2.56773	0.460177	5.57988	2.40686e-08	1.25188e-06	1.41672e-06	Up
Glyma.06G299000	3.04518	18.4396	10.7424	2.55863	0.714698	3.58001	0.000343575	0.00517242	0.00585103	Up
Glyma.17G106100	96.5187	573.493	335.006	2.55687	0.249855	10.2334	1.40486e-24	2.64594e-21	2.99435e-21	Up
Glyma.13G273200	13.0568	76.0879	44.5724	2.54955	0.416141	6.12665	8.97469e-10	6.62184e-08	7.49377e-08	Up
Glyma.16G197800	5.53984	34.2636	19.9017	2.5186	0.590294	4.26668	1.98402e-05	0.000473636	0.000536002	Up
Glyma.18G245800	6.53397	38.9003	22.7171	2.50467	0.564632	4.43594	9.16713e-06	0.000243538	0.000275606	Up
Glyma.13G272500	69.1927	390.031	229.612	2.49754	0.261635	9.54588	1.34959e-21	1.34153e-18	1.51817e-18	Up
Glyma.04G089700	92.0298	518.914	305.472	2.49307	0.297119	8.39079	4.82884e-17	1.728e-14	1.95554e-14	Up
Glyma.08G182300	4.19685	22.7103	13.4536	2.48665	0.728979	3.41115	0.000646907	0.00861556	0.00974639	Up
Glyma.19G045900	4.39452	24.0495	14.222	2.48656	0.638812	3.89248	9.92253e-05	0.00184456	0.00208744	Up
Glyma.06G184900	118.152	663.292	390.722	2.48493	0.293492	8.46677	2.52285e-17	9.70753e-15	1.09858e-14	Up
Glyma.07G087500	36.994	209.849	123.422	2.48349	0.332425	7.47082	7.9697e-14	1.3912e-11	1.57439e-11	Up
Glyma.06G192100	18.2351	106.871	62.5529	2.48124	0.387042	6.41076	1.44792e-10	1.23366e-08	1.39611e-08	Up
Glyma.01G025500	46.6899	260.64	153.665	2.47378	0.325442	7.60129	2.93203e-14	5.73349e-12	6.48845e-12	Up
Glyma.02G115300	26.4758	144.374	85.4249	2.4631	0.358474	6.87109	6.37141e-12	7.21522e-10	8.16529e-10	Up
Glyma.01G116300	36.6456	200.433	118.539	2.45535	0.320523	7.66045	1.85277e-14	3.78866e-12	4.28753e-12	Up
Glyma.05G225900	22.5441	122.093	72.3185	2.45415	0.38029	6.45335	1.09401e-10	9.57191e-09	1.08323e-08	Up
Glyma.18G205100	4.405	24.7198	14.5624	2.45035	0.628166	3.9008	9.5876e-05	0.00179818	0.00203495	Up
Glyma.07G127200	38.3328	209.36	123.846	2.43805	0.338168	7.2096	5.61152e-13	8.22985e-11	9.31351e-11	Up
Glyma.10G134700	107.553	574.87	341.212	2.42051	0.250785	9.65174	4.83296e-22	5.0867e-19	5.75649e-19	Up
Glyma.06G148200	39.9275	213.491	126.709	2.41867	0.344583	7.0191	2.23296e-12	2.84365e-10	3.21809e-10	Up
Glyma.10G002200	96.8581	517.718	307.288	2.41367	0.288737	8.35939	6.30409e-17	2.21168e-14	2.50291e-14	Up
Glyma.16G091300	41.5152	221.779	131.647	2.40765	0.366558	6.56826	5.09068e-11	4.74401e-09	5.36868e-09	Up
Glyma.20G121500	29.4827	155.482	92.4824	2.39415	0.328623	7.28541	3.20699e-13	5.03342e-11	5.6962e-11	Up
Glyma.11G178300	24.6011	133.321	78.9613	2.39232	0.411566	5.81272	6.14668e-09	3.7408e-07	4.23337e-07	Up
Glyma.15G270000	9.81281	49.6343	29.7236	2.38472	0.48949	4.87184	1.10566e-06	3.85635e-05	4.36414e-05	Up
Glyma.12G120300	112.582	587.448	350.015	2.38215	0.263866	9.02787	1.7505e-19	1.08003e-16	1.22224e-16	Up
Glyma.11G007600	16.0119	83.0791	49.5455	2.37646	0.448841	5.29466	1.19236e-07	5.31365e-06	6.01332e-06	Up
Glyma.06G193500	15.991	80.4343	48.2126	2.37333	0.365891	6.48644	8.78858e-11	7.90199e-09	8.94249e-09	Up
Glyma.01G105600	110.969	567.967	339.468	2.36217	0.228365	10.3438	4.46345e-25	9.98279e-22	1.12973e-21	Up
Glyma.02G222700	4.17886	22.7334	13.4561	2.356	0.644969	3.65289	0.00025931	0.00409687	0.00463633	Up
Glyma.20G091000	10.021	50.9736	30.4973	2.3547	0.479324	4.91253	8.99074e-07	3.21412e-05	3.63734e-05	Up
Glyma.08G068100	7.4397	37.9053	22.6725	2.35166	0.670962	3.50491	0.000456755	0.0065406	0.00739888	Up
Glyma.20G147900	3.91259	20.953	12.4328	2.35156	0.659682	3.56468	0.000364294	0.00543177	0.00614444	Up
Glyma.03G102800	3.74457	19.5411	11.6428	2.34307	0.665532	3.5206	0.000430573	0.00624314	0.00706234	Up
Glyma.13G269100	134.883	683.643	409.263	2.33853	0.289108	8.08878	6.02661e-16	1.60432e-13	1.81557e-13	Up
Glyma.18G279900	12.1511	62.586	37.3686	2.33836	0.511508	4.5715	4.84241e-06	0.000141342	0.000159954	Up
Glyma.12G114300	9.80413	49.9044	29.8543	2.33254	0.497127	4.69205	2.70482e-06	8.53545e-05	9.65935e-05	Up
Glyma.08G091100	4.09861	20.0479	12.0733	2.33196	0.68021	3.42829	0.000607395	0.00820832	0.00928565	Up
Glyma.13G357100	200.63	1004.02	602.324	2.32439	0.258962	8.97583	2.81231e-19	1.64003e-16	1.85598e-16	Up
Glyma.11G208700	25.1504	128.659	76.9046	2.32397	0.413463	5.62074	1.90139e-08	1.02011e-06	1.15443e-06	Up
Glyma.16G140500	4.99566	24.9468	14.9712	2.32131	0.69391	3.34525	0.000822078	0.0104442	0.0118111	Up
Glyma.13G291700	411.14	2036.65	1223.9	2.30511	0.253818	9.08173	1.06859e-19	6.8285e-17	7.72764e-17	Up
Glyma.11G190600	4.33639	22.082	13.2092	2.30329	0.647338	3.55809	0.000373557	0.00554448	0.00627195	Up
Glyma.14G002600	115.926	569.2	342.563	2.28557	0.257602	8.87251	7.15143e-19	3.76344e-16	4.25899e-16	Up
Glyma.01G170000	7.8833	39.213	23.5481	2.28489	0.532043	4.29456	1.75039e-05	0.000426396	0.000482542	Up
Glyma.07G222000	20.3791	99.7856	60.0824	2.28112	0.376585	6.05737	1.38364e-09	9.80464e-08	1.10957e-07	Up
Glyma.11G079400	100.147	487.634	293.891	2.28107	0.265601	8.58835	8.82289e-18	3.85033e-15	4.35732e-15	Up
Glyma.13G085900	15.5015	77.1552	46.3284	2.2793	0.391567	5.82097	5.85084e-09	3.56682e-07	4.03648e-07	Up
Glyma.03G167500	9.42913	45.1442	27.2867	2.27575	0.467023	4.87289	1.09978e-06	3.83957e-05	4.34514e-05	Up
Glyma.17G168300	199.411	964.909	582.16	2.27313	0.274539	8.27982	1.23359e-16	4.16453e-14	4.7129e-14	Up
Glyma.13G002000	115.04	557.727	336.384	2.27214	0.280791	8.09192	5.87308e-16	1.60432e-13	1.81557e-13	Up
Glyma.17G023000	13.4423	65.7545	39.5984	2.26669	0.530477	4.27294	1.92913e-05	0.000462694	0.000523619	Up
Glyma.03G149200	16.7898	79.3351	48.0624	2.26451	0.386591	5.85764	4.69485e-09	2.96829e-07	3.35914e-07	Up
Glyma.05G045400	5.42994	26.6408	16.0354	2.25847	0.564357	4.00184	6.28507e-05	0.00125438	0.00141956	Up
Glyma.09G072300	5.17415	26.0955	15.6348	2.25363	0.579364	3.88984	0.00010031	0.00186086	0.00210589	Up
Glyma.05G030400	5.2724	26.1212	15.6968	2.24829	0.663218	3.38998	0.000698985	0.00915898	0.0103612	Up
Glyma.12G083000	31.1111	148.765	89.938	2.23949	0.301183	7.43566	1.04046e-13	1.74802e-11	1.97819e-11	Up
Glyma.19G254600	101.58	479.16	290.37	2.2389	0.334634	6.69061	2.22244e-11	2.25297e-09	2.54964e-09	Up
Glyma.17G116500	20.8704	97.7166	59.2935	2.22776	0.422311	5.27516	1.32641e-07	5.80975e-06	6.57475e-06	Up
Glyma.19G201500	132.053	620.166	376.109	2.22411	0.271626	8.18813	2.65319e-16	8.1149e-14	9.18343e-14	Up
Glyma.10G210000	56.1325	264.334	160.233	2.21843	0.307506	7.21426	5.42267e-13	7.98561e-11	9.03712e-11	Up
Glyma.10G037700	42.7522	195.361	119.057	2.21332	0.318493	6.94934	3.66997e-12	4.42189e-10	5.00414e-10	Up
Glyma.03G131700	126.178	586.684	356.431	2.20893	0.27061	8.16276	3.27446e-16	9.60463e-14	1.08693e-13	Up
Glyma.06G142200	63.1529	291.716	177.434	2.20692	0.310276	7.11276	1.13748e-12	1.55957e-10	1.76493e-10	Up
Glyma.19G179800	6.29735	30.2298	18.2636	2.20686	0.573212	3.84998	0.000118127	0.00213926	0.00242095	Up
Glyma.15G071300	48.1486	224.292	136.22	2.2057	0.337284	6.53961	6.16795e-11	5.67404e-09	6.42117e-09	Up
Glyma.16G017500	10	43.9488	26.9744	2.20213	0.491846	4.47728	7.56007e-06	0.000206202	0.000233354	Up
Glyma.03G164200	36.3021	167.509	101.905	2.19991	0.354658	6.20291	5.54273e-10	4.27471e-08	4.83758e-08	Up
Glyma.06G019100	48.1829	225.031	136.607	2.19962	0.303859	7.23895	4.52185e-13	6.74227e-11	7.63006e-11	Up
Glyma.13G347700	885.994	4068.02	2477	2.19809	0.251633	8.73532	2.42971e-18	1.22461e-15	1.38586e-15	Up
Glyma.07G081300	225.362	1034.49	629.928	2.19413	0.251894	8.7105	3.0253e-18	1.46298e-15	1.65561e-15	Up
Glyma.09G225000	16.2084	73.0304	44.6194	2.18171	0.397153	5.49338	3.94305e-08	1.96521e-06	2.22398e-06	Up
Glyma.17G088300	90.8555	408.571	249.713	2.16522	0.264656	8.18128	2.80842e-16	8.44532e-14	9.55736e-14	Up
Glyma.17G260100	118.08	529.362	323.721	2.16267	0.261785	8.26123	1.44183e-16	4.73357e-14	5.35686e-14	Up
Glyma.19G181300	912.675	4087.29	2499.98	2.16221	0.251528	8.5963	8.2328e-18	3.63717e-15	4.11609e-15	Up
Glyma.01G214600	438.585	1963.68	1201.13	2.1622	0.283755	7.61994	2.53786e-14	4.98997e-12	5.64702e-12	Up
Glyma.18G265800	15.848	74.1953	45.0216	2.16009	0.375872	5.74688	9.09043e-09	5.21316e-07	5.8996e-07	Up
Glyma.19G224800	13.9515	60.4664	37.209	2.14163	0.4113	5.20697	1.91949e-07	8.11926e-06	9.18837e-06	Up
Glyma.10G207300	783.314	3455.97	2119.64	2.14147	0.260292	8.22719	1.91656e-16	6.12358e-14	6.92991e-14	Up
Glyma.09G012800	7.50831	32.9507	20.2295	2.14083	0.525843	4.07123	4.67652e-05	0.000971267	0.00109916	Up
Glyma.13G234700	15.6381	68.438	42.0381	2.13905	0.379947	5.62988	1.80334e-08	9.76286e-07	1.10484e-06	Up
Glyma.16G149300	127.149	560.926	344.037	2.13703	0.272263	7.84913	4.18923e-15	9.73452e-13	1.10163e-12	Up
Glyma.08G232900	517.983	2274.76	1396.37	2.13325	0.237859	8.96855	3.00449e-19	1.67993e-16	1.90114e-16	Up
Glyma.05G034000	160.134	700.58	430.357	2.12369	0.276259	7.68731	1.50256e-14	3.14439e-12	3.55843e-12	Up
Glyma.02G103500	354.907	1542.45	948.677	2.12025	0.2602	8.14853	3.68373e-16	1.07173e-13	1.21285e-13	Up
Glyma.17G259500	15.4434	69.4385	42.4409	2.11658	0.400674	5.28256	1.27392e-07	5.60729e-06	6.34563e-06	Up
Glyma.03G252600	498.897	2162.98	1330.94	2.1151	0.471608	4.48486	7.2961e-06	0.000200364	0.000226747	Up
Glyma.10G016600	169.032	731.354	450.193	2.11247	0.300697	7.02524	2.137e-12	2.73116e-10	3.09079e-10	Up
Glyma.02G190900	19.6669	83.8799	51.7734	2.11139	0.390583	5.40574	6.45419e-08	3.07132e-06	3.47573e-06	Up
Glyma.02G125600	273.162	1179.96	726.559	2.10843	0.193836	10.8774	1.47653e-27	5.28375e-24	5.97949e-24	Up
Glyma.03G233800	62.8274	270.764	166.796	2.10634	0.304846	6.90952	4.8629e-12	5.67053e-10	6.41719e-10	Up
Glyma.18G195200	7.48735	30.2732	18.8803	2.09699	0.581032	3.60907	0.000307295	0.0047034	0.00532273	Up
Glyma.12G195600	8.93789	38.7739	23.8559	2.09357	0.486914	4.29967	1.71049e-05	0.0004181	0.000473153	Up
Glyma.06G035200	48.9043	208.936	128.92	2.09212	0.336734	6.21298	5.19905e-10	4.03575e-08	4.56716e-08	Up
Glyma.09G196700	16.9904	73.8327	45.4116	2.08475	0.423398	4.92385	8.48575e-07	3.04882e-05	3.45027e-05	Up
Glyma.02G001400	6.7688	27.4671	17.1179	2.0783	0.552593	3.761	0.000169235	0.00289349	0.00327449	Up
Glyma.08G339000	8.57221	36.2048	22.3885	2.07717	0.549416	3.78069	0.000156393	0.00271808	0.00307599	Up
Glyma.20G144800	59.5269	250.228	154.877	2.07335	0.357193	5.80456	6.45357e-09	3.88789e-07	4.39983e-07	Up
Glyma.06G307700	29.5176	126.199	77.8582	2.06506	0.388369	5.31727	1.05338e-07	4.75951e-06	5.38622e-06	Up
Glyma.11G076300	30.7065	129.209	79.9578	2.06211	0.332723	6.19769	5.72982e-10	4.40004e-08	4.97941e-08	Up
Glyma.01G074600	14.4766	61.8785	38.1775	2.05715	0.397609	5.1738	2.29381e-07	9.53357e-06	1.07889e-05	Up
Glyma.07G000200	8.49312	34.4163	21.4547	2.05356	0.502294	4.08837	4.3442e-05	0.00091358	0.00103388	Up
Glyma.18G028300	57.3416	238.939	148.14	2.05227	0.258807	7.92971	2.19656e-15	5.27543e-13	5.97007e-13	Up
Glyma.17G123100	14.7219	61.0564	37.8891	2.04668	0.458981	4.45918	8.2274e-06	0.0002212	0.000250327	Up
Glyma.10G257200	25.0178	102.359	63.6885	2.04567	0.423342	4.83218	1.35046e-06	4.61129e-05	5.21848e-05	Up
Glyma.05G148400	8.34723	35.4347	21.891	2.03793	0.476683	4.27524	1.90935e-05	0.000458841	0.000519259	Up
Glyma.02G063500	21.3837	88.5346	54.9591	2.03242	0.346023	5.87364	4.26322e-09	2.72428e-07	3.08299e-07	Up
Glyma.09G047200	506.229	2058.29	1282.26	2.0236	0.288786	7.00726	2.43022e-12	3.06217e-10	3.46538e-10	Up
Glyma.03G107800	58.1178	236.954	147.536	2.02207	0.303779	6.65638	2.80661e-11	2.80013e-09	3.16884e-09	Up
Glyma.20G196000	433.062	1760.58	1096.82	2.02055	0.269138	7.50749	6.02698e-14	1.10603e-11	1.25166e-11	Up
Glyma.18G181700	35.7474	144.05	89.8987	2.0202	0.327361	6.17117	6.77852e-10	5.1501e-08	5.82824e-08	Up
Glyma.13G186700	148.501	603.812	376.156	2.01989	0.262699	7.689	1.48295e-14	3.12161e-12	3.53265e-12	Up
Glyma.13G075900	19.6361	78.2723	48.9542	2.01488	0.436152	4.61967	3.84353e-06	0.000114809	0.000129926	Up
Glyma.04G018800	54.0268	221.459	137.743	2.01379	0.329117	6.11878	9.42959e-10	6.92891e-08	7.84128e-08	Up
Glyma.14G078800	35.6818	145.261	90.4716	2.01286	0.297638	6.76277	1.35374e-11	1.42064e-09	1.6077e-09	Up
Glyma.U041700	261.266	1054.05	657.656	2.01213	0.251935	7.98671	1.38587e-15	3.44398e-13	3.89746e-13	Up
Glyma.17G242400	25.512	103.335	64.4233	2.01148	0.36308	5.54005	3.02391e-08	1.54587e-06	1.74942e-06	Up
Glyma.08G269800	30.8571	127.171	79.0142	2.011	0.396474	5.0722	3.93238e-07	1.54298e-05	1.74616e-05	Up
Glyma.U019600	27.0147	105.908	66.4615	2.00828	0.373113	5.38251	7.34545e-08	3.44957e-06	3.90379e-06	Up
Glyma.05G090100	18.1612	73.1226	45.6419	2.00478	0.491582	4.07821	4.53844e-05	0.000946986	0.00107168	Up
Glyma.01G102300	12.1691	48.483	30.326	2.00404	0.448725	4.46608	7.96661e-06	0.000215484	0.000243858	Up
Glyma.14G077600	12.7819	52.4236	32.6027	2.00249	0.428657	4.67155	2.98934e-06	9.32638e-05	0.000105544	Up
Glyma.02G239300	220.58	880.917	550.748	1.99689	0.52001	3.8401	0.000122984	0.00221601	0.0025078	Up
Glyma.06G193600	21.0384	83.8931	52.4657	1.99185	0.386092	5.15902	2.48252e-07	1.02465e-05	1.15957e-05	Up
Glyma.13G168300	45.1358	177.24	111.188	1.9909	0.342602	5.81113	6.2054e-09	3.77012e-07	4.26655e-07	Up
Glyma.09G062000	15.6114	64.2415	39.9265	1.98969	0.440192	4.52005	6.18246e-06	0.000174067	0.000196987	Up
Glyma.14G089800	31.5843	126.444	79.014	1.98568	0.388024	5.11742	3.09744e-07	1.24963e-05	1.41417e-05	Up
Glyma.08G005200	285.014	1128.54	706.778	1.983	0.253431	7.82461	5.09219e-15	1.16066e-12	1.31349e-12	Up
Glyma.04G064200	43.0185	166.984	105.001	1.97448	0.339882	5.80932	6.27271e-09	3.80456e-07	4.30552e-07	Up
Glyma.08G109500	11.1651	44.9653	28.0652	1.97397	0.475908	4.14779	3.35705e-05	0.000736555	0.000833541	Up
Glyma.18G187300	17.2822	66.4393	41.8607	1.96986	0.402386	4.89545	9.80816e-07	3.47166e-05	3.92879e-05	Up
Glyma.17G260200	70.9629	275.924	173.444	1.96973	0.295607	6.66336	2.67638e-11	2.69029e-09	3.04453e-09	Up
Glyma.08G337000	78.2596	306.346	192.303	1.96896	0.283275	6.9507	3.63473e-12	4.39422e-10	4.97283e-10	Up
Glyma.14G220800	1020.53	3985.64	2503.08	1.96489	0.253555	7.74939	9.23357e-15	2.03965e-12	2.30822e-12	Up
Glyma.08G292600	17.4531	69.7612	43.6072	1.96427	0.388993	5.04963	4.42674e-07	1.7107e-05	1.93596e-05	Up
Glyma.14G181900	173.346	676.774	425.06	1.96087	0.238034	8.23779	1.75416e-16	5.7066e-14	6.45801e-14	Up
Glyma.18G187600	20.0221	76.5411	48.2816	1.96003	0.366753	5.34427	9.07844e-08	4.15437e-06	4.7014e-06	Up
Glyma.07G181700	13.5289	52.2826	32.9058	1.95127	0.527983	3.6957	0.000219281	0.00356033	0.00402913	Up
Glyma.16G208300	34.0243	130.526	82.2751	1.94729	0.332769	5.85178	4.86348e-09	3.05332e-07	3.45537e-07	Up
Glyma.11G027400	974.628	3756.93	2365.78	1.94581	0.256432	7.58803	3.24815e-14	6.28297e-12	7.11028e-12	Up
Glyma.15G004300	13.2522	50.3226	31.7874	1.94216	0.559661	3.47025	0.000519975	0.00723456	0.008184	Up
Glyma.02G087400	274.985	1054.92	664.954	1.93832	0.275213	7.043	1.88148e-12	2.46626e-10	2.791e-10	Up
Glyma.11G228100	65.4394	249.081	157.26	1.92657	0.271987	7.08332	1.40739e-12	1.92228e-10	2.17539e-10	Up
Glyma.U038200	28.8996	109.137	69.0184	1.92647	0.383125	5.02832	4.94793e-07	1.88031e-05	2.1279e-05	Up
Glyma.08G211600	25.8503	99.7464	62.7984	1.92283	0.333992	5.75711	8.55642e-09	4.94655e-07	5.59789e-07	Up
Glyma.03G260400	7.9932	31.8249	19.9091	1.91829	0.55292	3.46938	0.000521664	0.00725243	0.00820421	Up
Glyma.08G008800	14.112	54.6494	34.3807	1.91626	0.428047	4.47676	7.57859e-06	0.00020655	0.000233747	Up
Glyma.02G308600	30.0775	115.225	72.6515	1.91318	0.397343	4.81493	1.47253e-06	4.97589e-05	5.63109e-05	Up
Glyma.13G068800	25.5934	98.1961	61.8948	1.91054	0.324952	5.87945	4.1162e-09	2.64449e-07	2.99271e-07	Up
Glyma.14G221300	38.4949	142.481	90.4879	1.90985	0.330066	5.78627	7.19647e-09	4.2921e-07	4.85726e-07	Up
Glyma.01G123400	51.6023	192.795	122.199	1.90967	0.336737	5.6711	1.41882e-08	7.84739e-07	8.8807e-07	Up
Glyma.14G058700	14.6817	54.4909	34.5863	1.90845	0.388741	4.9093	9.14016e-07	3.26102e-05	3.69042e-05	Up
Glyma.03G189100	63.0274	237.013	150.02	1.90579	0.25595	7.44596	9.62451e-14	1.64791e-11	1.8649e-11	Up
Glyma.14G124400	53.2808	200.476	126.878	1.90508	0.305315	6.2397	4.3841e-10	3.46325e-08	3.91927e-08	Up
Glyma.17G260400	245.411	922.995	584.203	1.90342	0.245262	7.76074	8.44348e-15	1.88844e-12	2.1371e-12	Up
Glyma.07G000500	33.4546	125.615	79.5348	1.90053	0.301667	6.30009	2.97465e-10	2.41378e-08	2.73162e-08	Up
Glyma.16G141000	11.8627	43.1202	27.4915	1.89937	0.44046	4.31223	1.61613e-05	0.00039885	0.000451369	Up
Glyma.20G089900	40.9356	153.974	97.4546	1.89918	0.297032	6.39385	1.61757e-10	1.362e-08	1.54134e-08	Up
Glyma.13G119000	50.1548	185.69	117.922	1.89836	0.26493	7.1655	7.75033e-13	1.10496e-10	1.25046e-10	Up
Glyma.06G313500	251.915	939.561	595.738	1.89807	0.250199	7.58624	3.29334e-14	6.33614e-12	7.17045e-12	Up
Glyma.09G077700	92.9008	346.589	219.745	1.88923	0.295847	6.38583	1.70467e-10	1.41535e-08	1.60172e-08	Up
Glyma.07G251300	16.2392	59.9678	38.1035	1.88456	0.540127	3.4891	0.000484647	0.00685769	0.00775761	Up
Glyma.16G162400	69.1246	253.879	161.502	1.88404	0.26803	7.0292	2.07715e-12	2.68174e-10	3.03485e-10	Up
Glyma.18G208700	15.8735	58.1351	37.0043	1.88219	0.441096	4.26707	1.9806e-05	0.000473137	0.000535437	Up
Glyma.13G362800	1545.91	5703.51	3624.71	1.88215	0.209718	8.97469	2.84147e-19	1.64003e-16	1.85598e-16	Up
Glyma.12G133300	16.0206	57.8072	36.9139	1.88066	0.471504	3.98865	6.64504e-05	0.00131741	0.00149088	Up
Glyma.05G038700	75.5685	275.642	175.605	1.86914	0.286995	6.51279	7.37689e-11	6.73423e-09	7.62097e-09	Up
Glyma.17G116000	97.7301	355.681	226.706	1.86475	0.302152	6.17158	6.76095e-10	5.14767e-08	5.8255e-08	Up
Glyma.08G247300	56.5308	208.932	132.731	1.86399	0.351704	5.29988	1.15877e-07	5.18334e-06	5.86586e-06	Up
Glyma.13G162600	71.9228	261.672	166.798	1.86208	0.273608	6.80565	1.00595e-11	1.08427e-09	1.22704e-09	Up
Glyma.19G146600	20.1413	73	46.5707	1.85871	0.383592	4.84554	1.26267e-06	4.3405e-05	4.91203e-05	Up
Glyma.07G065500	12.7417	46.7848	29.7633	1.85753	0.411007	4.51947	6.19944e-06	0.000174408	0.000197373	Up
Glyma.16G072800	60.8217	222.219	141.52	1.85744	0.322747	5.75511	8.65844e-09	4.99746e-07	5.6555e-07	Up
Glyma.12G227100	89.9213	327.297	208.609	1.85718	0.28739	6.46222	1.03179e-10	9.07193e-09	1.02665e-08	Up
Glyma.08G158000	14.5358	53.8429	34.1894	1.8562	0.380683	4.87597	1.08273e-06	3.78744e-05	4.28615e-05	Up
Glyma.02G061600	12.6731	46.4731	29.5731	1.85614	0.433138	4.28534	1.8246e-05	0.000442068	0.000500277	Up
Glyma.18G020600	26.8595	95.7055	61.2825	1.85476	0.387005	4.79261	1.64626e-06	5.50572e-05	6.23069e-05	Up
Glyma.11G105800	14.4463	52.0524	33.2493	1.85435	0.482535	3.84293	0.000121576	0.00219345	0.00248227	Up
Glyma.04G243000	89.5218	323.539	206.53	1.85256	0.2768	6.69276	2.19001e-11	2.2264e-09	2.51957e-09	Up
Glyma.04G123700	31.9447	114.554	73.2495	1.85208	0.304836	6.07567	1.23472e-09	8.85756e-08	1.00239e-07	Up
Glyma.13G061800	29.5896	105.647	67.6183	1.85047	0.313347	5.9055	3.51569e-09	2.30842e-07	2.61238e-07	Up
Glyma.05G010200	41.6367	152.459	97.0476	1.84796	0.320156	5.77206	7.83061e-09	4.57873e-07	5.18164e-07	Up
Glyma.08G003500	73.9843	266.595	170.29	1.84548	0.297648	6.20022	5.63828e-10	4.33905e-08	4.91039e-08	Up
Glyma.13G055700	124.214	447.577	285.895	1.836	0.249237	7.36651	1.75154e-13	2.84904e-11	3.22418e-11	Up
Glyma.15G126800	20.5966	74.6875	47.642	1.83264	0.40688	4.50413	6.66454e-06	0.000185596	0.000210034	Up
Glyma.09G026800	35.7678	125.961	80.8645	1.82883	0.324934	5.62831	1.8198e-08	9.83708e-07	1.11324e-06	Up
Glyma.15G217300	111.978	396.853	254.415	1.82847	0.23474	7.78931	6.73758e-15	1.51638e-12	1.71605e-12	Up
Glyma.04G049200	76.2494	274.141	175.195	1.82813	0.295914	6.17792	6.49499e-10	4.95572e-08	5.60826e-08	Up
Glyma.17G124600	80.7426	285.798	183.27	1.82438	0.21931	8.31873	8.89114e-17	3.03018e-14	3.42918e-14	Up
Glyma.13G233400	145.526	513.24	329.383	1.81387	0.261859	6.92689	4.30198e-12	5.1145e-10	5.78795e-10	Up
Glyma.08G102400	8.56289	29.9324	19.2476	1.81364	0.530105	3.42128	0.000623269	0.0083754	0.00947467	Up
Glyma.15G185200	47.2993	169.838	108.569	1.81127	0.342421	5.2896	1.22581e-07	5.43565e-06	6.15139e-06	Up
Glyma.16G167500	636.573	2232.46	1434.51	1.8098	0.262427	6.89638	5.3343e-12	6.19766e-10	7.01374e-10	Up
Glyma.05G243200	512.575	1796.25	1154.41	1.80895	0.268817	6.7293	1.70483e-11	1.75309e-09	1.98393e-09	Up
Glyma.03G179100	16.87	59.2246	38.0473	1.80824	0.452132	3.99937	6.35105e-05	0.00126544	0.00143206	Up
Glyma.17G236700	42.8988	152.129	97.514	1.80713	0.297268	6.07912	1.20842e-09	8.71843e-08	9.86643e-08	Up
Glyma.09G145700	11.0564	39.0519	25.0541	1.80224	0.478357	3.76757	0.000164847	0.00283335	0.00320643	Up
Glyma.19G025600	274.303	956.33	615.316	1.80213	0.513222	3.5114	0.000445749	0.00642413	0.0072671	Up
Glyma.13G234500	19.521	68.2278	43.8744	1.79708	0.405604	4.43062	9.39625e-06	0.000248886	0.000281658	Up
Glyma.19G161000	560.982	1935.86	1248.42	1.78627	0.236934	7.53912	4.73171e-14	8.9118e-12	1.00853e-11	Up
Glyma.09G271100	99.3684	342.771	221.07	1.78222	0.253484	7.0309	2.05207e-12	2.66063e-10	3.01096e-10	Up
Glyma.12G137100	110.129	380.056	245.092	1.78202	0.220322	8.08826	6.05236e-16	1.60432e-13	1.81557e-13	Up
Glyma.08G337100	818.698	2811.88	1815.29	1.7806	0.258939	6.8765	6.13402e-12	7.03544e-10	7.96183e-10	Up
Glyma.19G047800	109.587	377.296	243.442	1.77984	0.228251	7.79775	6.3023e-15	1.42739e-12	1.61534e-12	Up
Glyma.07G244000	9.47042	33.2691	21.3698	1.77757	0.465313	3.82016	0.000133363	0.00238143	0.00269501	Up
Glyma.09G285900	13.9917	47.6609	30.8263	1.77543	0.429723	4.13158	3.60285e-05	0.000783401	0.000886556	Up
Glyma.02G029900	18.1286	60.4525	39.2906	1.77112	0.464928	3.80944	0.00013928	0.00246129	0.00278538	Up
Glyma.16G119000	98.4103	335.887	217.149	1.77071	0.296537	5.97129	2.35383e-09	1.59833e-07	1.80879e-07	Up
Glyma.14G188100	121.467	416.008	268.738	1.76729	0.262195	6.74038	1.57978e-11	1.64338e-09	1.85977e-09	Up
Glyma.09G180200	143.397	492.26	317.828	1.7664	0.225357	7.83823	4.56946e-15	1.05495e-12	1.19387e-12	Up
Glyma.18G029300	45.4074	154.226	99.8169	1.7644	0.342907	5.14541	2.66936e-07	1.09294e-05	1.23685e-05	Up
Glyma.13G256000	167.497	569.452	368.475	1.76434	0.185189	9.52724	1.61513e-21	1.52099e-18	1.72127e-18	Up
Glyma.08G333200	118.098	403.776	260.937	1.76419	0.267172	6.60319	4.02408e-11	3.82983e-09	4.33413e-09	Up
Glyma.03G037200	31.3268	106.773	69.0499	1.76336	0.327703	5.38098	7.40816e-08	3.46991e-06	3.92681e-06	Up
Glyma.08G160500	196.362	665.812	431.087	1.75992	0.242624	7.25368	4.05585e-13	6.17611e-11	6.98935e-11	Up
Glyma.07G192900	336.119	1137.91	737.016	1.75956	0.214925	8.18684	2.68175e-16	8.13274e-14	9.20362e-14	Up
Glyma.10G016700	292.887	987.834	640.36	1.75271	0.215212	8.14408	3.82167e-16	1.10289e-13	1.24811e-13	Up
Glyma.08G109400	73.3815	246.564	159.973	1.7433	0.321842	5.41665	6.07269e-08	2.92085e-06	3.30546e-06	Up
Glyma.18G231500	18.367	61.6165	39.9918	1.74147	0.477625	3.64611	0.000266243	0.00418607	0.00473727	Up
Glyma.07G034200	1022.53	3398.03	2210.28	1.73249	0.257146	6.73739	1.61261e-11	1.67267e-09	1.89292e-09	Up
Glyma.13G137600	30.0768	100.955	65.5161	1.7322	0.317282	5.45951	4.77446e-08	2.33407e-06	2.64141e-06	Up
Glyma.13G321900	129.515	432.155	280.835	1.72612	0.253964	6.79673	1.07023e-11	1.15009e-09	1.30153e-09	Up
Glyma.07G244200	32.0941	105.454	68.774	1.72604	0.341553	5.05352	4.33751e-07	1.68167e-05	1.9031e-05	Up
Glyma.11G082300	67.1493	223.029	145.089	1.72402	0.327825	5.25897	1.44866e-07	6.31428e-06	7.14572e-06	Up
Glyma.03G185100	86.4552	287.891	187.173	1.72338	0.289599	5.9509	2.66664e-09	1.787e-07	2.0223e-07	Up
Glyma.11G093800	173.574	574.296	373.935	1.72111	0.248298	6.93163	4.16025e-12	4.96249e-10	5.61592e-10	Up
Glyma.06G159000	25.9661	86.7837	56.3749	1.71823	0.359853	4.7748	1.79889e-06	5.92755e-05	6.70806e-05	Up
Glyma.14G027800	69.1101	226.089	147.6	1.71672	0.296908	5.78199	7.38226e-09	4.38492e-07	4.96231e-07	Up
Glyma.01G037500	50.6113	167.958	109.285	1.716	0.348565	4.92303	8.52134e-07	3.05547e-05	3.4578e-05	Up
Glyma.08G211100	51.5553	169.829	110.692	1.71547	0.320949	5.345	9.04146e-08	4.14275e-06	4.68825e-06	Up
Glyma.06G050100	276.64	909.811	593.226	1.71407	0.259406	6.60767	3.90422e-11	3.72567e-09	4.21624e-09	Up
Glyma.04G038100	13.3441	44.9176	29.1308	1.71197	0.419355	4.08239	4.4575e-05	0.000933362	0.00105626	Up
Glyma.11G077700	44.8632	146.061	95.4623	1.71114	0.318242	5.37683	7.58067e-08	3.54144e-06	4.00776e-06	Up
Glyma.12G045600	113.893	373.528	243.71	1.70948	0.211134	8.09669	5.64762e-16	1.55462e-13	1.75932e-13	Up
Glyma.03G259800	43.7325	143.367	93.5497	1.7094	0.284053	6.01789	1.7671e-09	1.2255e-07	1.38686e-07	Up
Glyma.09G196400	316.786	1039.69	678.239	1.70918	0.238619	7.16278	7.90584e-13	1.11946e-10	1.26686e-10	Up
Glyma.02G287100	78.1865	257.364	167.775	1.70804	0.275819	6.19259	5.91837e-10	4.5254e-08	5.12129e-08	Up
Glyma.09G269600	19.1658	62.96	41.0629	1.70421	0.405497	4.20277	2.63664e-05	0.000605988	0.000685781	Up
Glyma.06G037000	60.1798	196.584	128.382	1.70319	0.29207	5.83145	5.49485e-09	3.39674e-07	3.84401e-07	Up
Glyma.02G197300	14.3394	47.7923	31.0658	1.69688	0.412681	4.11184	3.9252e-05	0.000837587	0.000947877	Up
Glyma.18G200100	19.5042	64.9035	42.2039	1.6959	0.37274	4.54983	5.36881e-06	0.000154439	0.000174775	Up
Glyma.06G005100	22.3982	72.6531	47.5257	1.69182	0.406035	4.16668	3.09064e-05	0.000687803	0.000778369	Up
Glyma.13G322400	33.0825	108.897	70.9896	1.69017	0.29239	5.78055	7.44566e-09	4.40402e-07	4.98392e-07	Up
Glyma.15G256400	129.512	418.09	273.801	1.68438	0.288876	5.83081	5.51598e-09	3.39741e-07	3.84476e-07	Up
Glyma.02G159200	308.277	990.191	649.234	1.68291	0.275914	6.0994	1.06468e-09	7.74381e-08	8.76347e-08	Up
Glyma.18G287200	32.6093	105.894	69.2515	1.68063	0.351511	4.78117	1.74279e-06	5.75331e-05	6.51087e-05	Up
Glyma.11G120500	45.7725	147.251	96.5119	1.67717	0.336182	4.98888	6.07313e-07	2.25209e-05	2.54864e-05	Up
Glyma.15G263600	50.0095	160.601	105.305	1.67671	0.362529	4.62503	3.74551e-06	0.000112359	0.000127154	Up
Glyma.12G082100	201.889	646.575	424.232	1.67494	0.252138	6.64297	3.07415e-11	3.02221e-09	3.42016e-09	Up
Glyma.07G125600	145.057	462.754	303.905	1.67357	0.275435	6.07609	1.2315e-09	8.85756e-08	1.00239e-07	Up
Glyma.09G111200	1228.46	3918.28	2573.37	1.67332	0.251192	6.66151	2.71035e-11	2.7168e-09	3.07454e-09	Up
Glyma.20G238000	240.436	768.068	504.252	1.67315	0.259814	6.4398	1.19632e-10	1.03908e-08	1.1759e-08	Up
Glyma.02G002100	17.7356	55.3422	36.5389	1.67293	0.421137	3.97242	7.11465e-05	0.00140165	0.00158621	Up
Glyma.08G070200	49.9177	162.046	105.982	1.66956	0.287924	5.79862	6.68635e-09	4.0108e-07	4.53892e-07	Up
Glyma.20G076300	271.325	860.875	566.1	1.66314	0.228412	7.28132	3.30574e-13	5.1433e-11	5.82055e-11	Up
Glyma.13G146100	15.6515	51.6228	33.6372	1.65896	0.437544	3.79152	0.000149731	0.00262652	0.00297237	Up
Glyma.04G043000	19.8349	61.8844	40.8597	1.65691	0.369458	4.48471	7.30123e-06	0.000200364	0.000226747	Up
Glyma.20G101500	34.0231	106.51	70.2667	1.65653	0.355275	4.66267	3.12132e-06	9.66232e-05	0.000109346	Up
Glyma.09G190600	21.9744	69.6506	45.8125	1.65454	0.339107	4.87911	1.06564e-06	3.73129e-05	4.22261e-05	Up
Glyma.13G142400	260.455	817.712	539.084	1.65394	0.289739	5.70837	1.14067e-08	6.40796e-07	7.25173e-07	Up
Glyma.12G075100	492.336	1546.98	1019.66	1.65299	0.240461	6.87424	6.23214e-12	7.10246e-10	8.03767e-10	Up
Glyma.07G026900	20.5513	67.2037	43.8775	1.65107	0.394677	4.18335	2.8725e-05	0.000648533	0.000733928	Up
Glyma.06G069500	91.1973	286.596	188.897	1.64847	0.253662	6.49869	8.10208e-11	7.34176e-09	8.30849e-09	Up
Glyma.10G033700	20.921	66.3332	43.6271	1.64664	0.401537	4.10085	4.11631e-05	0.000874197	0.000989307	Up
Glyma.13G068900	141.269	442.532	291.9	1.63962	0.279934	5.85716	4.70841e-09	2.97162e-07	3.3629e-07	Up
Glyma.01G106100	542.349	1685.64	1114	1.63732	0.272651	6.0052	1.91097e-09	1.31761e-07	1.49111e-07	Up
Glyma.17G046200	17.3043	54.2548	35.7795	1.63613	0.38645	4.23374	2.29842e-05	0.00053969	0.000610754	Up
Glyma.18G280700	32.45	101.123	66.7865	1.63565	0.377724	4.33029	1.48916e-05	0.000370582	0.000419378	Up
Glyma.03G159600	139.163	429.092	284.127	1.63388	0.278252	5.87194	4.30717e-09	2.74745e-07	3.10922e-07	Up
Glyma.17G118100	131.307	407.713	269.51	1.63067	0.263245	6.19451	5.84677e-10	4.48023e-08	5.07016e-08	Up
Glyma.13G299400	125.115	386.766	255.941	1.63014	0.217203	7.50517	6.13505e-14	1.12012e-11	1.26761e-11	Up
Glyma.02G310100	32.718	103.25	67.9843	1.62968	0.300989	5.41443	6.14831e-08	2.94141e-06	3.32872e-06	Up
Glyma.01G006000	154.045	476.861	315.453	1.62654	0.287626	5.65503	1.55817e-08	8.50274e-07	9.62235e-07	Up
Glyma.04G153400	39.3844	120.725	80.0546	1.62522	0.285474	5.69306	1.24784e-08	6.96631e-07	7.8836e-07	Up
Glyma.08G298700	16.0236	50.2503	33.1369	1.62512	0.42882	3.78974	0.000150805	0.00263891	0.00298638	Up
Glyma.14G043700	426.944	1316.83	871.889	1.62359	0.233116	6.96472	3.29065e-12	4.0053e-10	4.5327e-10	Up
Glyma.12G094800	122.4	378.381	250.39	1.62356	0.244258	6.64691	2.99303e-11	2.95467e-09	3.34372e-09	Up
Glyma.04G029900	12.5929	38.2884	25.4407	1.6175	0.480358	3.36728	0.000759134	0.00980576	0.0110889	Up
Glyma.10G109200	11.568	35.0524	23.3102	1.61683	0.483216	3.34597	0.00081996	0.0104272	0.0117919	Up
Glyma.11G031500	179.565	552.447	366.006	1.61643	0.27711	5.83318	5.43806e-09	3.37263e-07	3.81672e-07	Up
Glyma.13G315400	218.965	673.6	446.283	1.6159	0.249215	6.48395	8.93493e-11	8.0106e-09	9.0654e-09	Up
Glyma.08G151100	23.4771	69.7085	46.5928	1.61469	0.39086	4.13111	3.61017e-05	0.000783445	0.000886605	Up
Glyma.14G221500	162.874	500.04	331.457	1.61449	0.263116	6.13606	8.45943e-10	6.30031e-08	7.12991e-08	Up
Glyma.18G259400	1751.69	5364.87	3558.28	1.61375	0.230613	6.99767	2.60256e-12	3.25639e-10	3.68518e-10	Up
Glyma.04G043900	16.3479	50.3878	33.3679	1.61274	0.387606	4.16077	3.1718e-05	0.000704549	0.000797321	Up
Glyma.19G111000	13.1644	40.121	26.6427	1.61209	0.425995	3.7843	0.000154139	0.00268805	0.003042	Up
Glyma.19G254700	232.977	712.254	472.615	1.61181	0.222657	7.23899	4.52041e-13	6.74227e-11	7.63006e-11	Up
Glyma.20G111600	244.508	742.997	493.752	1.60973	0.259469	6.20394	5.50664e-10	4.26526e-08	4.82689e-08	Up
Glyma.15G110200	61.2211	187.268	124.244	1.60941	0.338628	4.75274	2.0068e-06	6.53443e-05	7.39485e-05	Up
Glyma.13G093700	24.8632	76.9087	50.8859	1.60921	0.38978	4.12851	3.65121e-05	0.000789956	0.000893973	Up
Glyma.06G193800	312.234	954.327	633.28	1.60796	0.210964	7.62194	2.49886e-14	4.94043e-12	5.59096e-12	Up
Glyma.13G051600	35.269	108.139	71.7039	1.60729	0.283906	5.66137	1.50169e-08	8.242e-07	9.32727e-07	Up
Glyma.01G161500	30.4716	94.2955	62.3835	1.6049	0.384892	4.16973	3.04958e-05	0.000682059	0.000771869	Up
Glyma.13G083700	107.554	323.986	215.77	1.5997	0.316879	5.0483	4.4576e-07	1.72077e-05	1.94735e-05	Up
Glyma.01G040900	19.4216	58.68	39.0508	1.5935	0.360392	4.42158	9.79823e-06	0.000257626	0.00029155	Up
Glyma.15G168400	40.1652	121.446	80.8054	1.5906	0.282253	5.63537	1.74681e-08	9.47116e-07	1.07183e-06	Up
Glyma.08G292400	216.935	651.52	434.227	1.58529	0.252769	6.27171	3.57115e-10	2.83356e-08	3.20667e-08	Up
Glyma.07G144700	26.7229	79.8315	53.2772	1.58473	0.322204	4.9184	8.72538e-07	3.12238e-05	3.53352e-05	Up
Glyma.17G134100	172.08	513.597	342.839	1.58395	0.303484	5.21923	1.79671e-07	7.65418e-06	8.66204e-06	Up
Glyma.01G064200	183.872	551.099	367.486	1.58381	0.274486	5.77008	7.92329e-09	4.62536e-07	5.23441e-07	Up
Glyma.11G097000	49.749	147.771	98.7599	1.58302	0.301246	5.2549	1.48102e-07	6.43963e-06	7.28757e-06	Up
Glyma.14G110600	10.0506	29.6489	19.8497	1.57933	0.46409	3.40308	0.000666307	0.00882124	0.00997909	Up
Glyma.03G256600	57.4538	169.919	113.686	1.57661	0.285027	5.53143	3.17628e-08	1.61225e-06	1.82454e-06	Up
Glyma.09G179400	190.185	568.896	379.541	1.57621	0.233249	6.75764	1.40257e-11	1.46757e-09	1.66081e-09	Up
Glyma.13G085700	66.8034	200.427	133.615	1.57515	0.322507	4.88408	1.03914e-06	3.64209e-05	4.12167e-05	Up
Glyma.12G087200	19.4135	57.8934	38.6535	1.57467	0.421838	3.73288	0.000189302	0.00316106	0.0035773	Up
Glyma.13G257000	18.124	55.421	36.7725	1.57062	0.420122	3.73848	0.000185139	0.00310865	0.00351798	Up
Glyma.19G015000	158.029	472.365	315.197	1.56885	0.274202	5.72152	1.05577e-08	5.97798e-07	6.76514e-07	Up
Glyma.04G018900	133.544	396.002	264.773	1.565	0.271065	5.77355	7.76195e-09	4.56094e-07	5.1615e-07	Up
Glyma.20G011100	42.5796	126.144	84.3621	1.56184	0.285667	5.46735	4.56822e-08	2.24552e-06	2.5412e-06	Up
Glyma.19G067600	15.0358	43.5572	29.2965	1.56086	0.424329	3.67842	0.000234682	0.00375586	0.00425041	Up
Glyma.09G073400	20.3187	60.1466	40.2326	1.55859	0.353222	4.4125	1.02186e-05	0.000267695	0.000302944	Up
Glyma.04G070500	14.5951	43.6958	29.1455	1.55854	0.441407	3.53085	0.000414232	0.00604928	0.00684302	Up
Glyma.05G192600	23.4261	71.0052	47.2157	1.55748	0.359448	4.33298	1.47104e-05	0.000367349	0.00041572	Up
Glyma.08G356800	860.218	2532.33	1696.27	1.55704	0.227555	6.8425	7.78254e-12	8.64902e-10	9.78788e-10	Up
Glyma.09G111700	165.846	488.699	327.272	1.55558	0.229324	6.78333	1.1744e-11	1.23605e-09	1.39881e-09	Up
Glyma.07G129000	19.5908	58.0671	38.8289	1.55066	0.362746	4.27477	1.91338e-05	0.000459223	0.000519692	Up
Glyma.09G247200	132.399	390.095	261.247	1.54967	0.265005	5.84769	4.98438e-09	3.12375e-07	3.53507e-07	Up
Glyma.02G237100	834.166	2443.73	1638.95	1.54948	0.264657	5.85465	4.7801e-09	3.00626e-07	3.40211e-07	Up
Glyma.08G128900	11.5191	33.9235	22.7213	1.54892	0.442822	3.49783	0.00046906	0.00668013	0.00755673	Up
Glyma.07G256300	19.0391	56.5682	37.8036	1.54825	0.435476	3.5553	0.000377547	0.00559211	0.00632583	Up
Glyma.17G261500	1505.45	4403.6	2954.52	1.5474	0.227726	6.795	1.0831e-11	1.15697e-09	1.30932e-09	Up
Glyma.08G013100	38.4915	113.449	75.9703	1.54643	0.324873	4.76012	1.93474e-06	6.33436e-05	7.16844e-05	Up
Glyma.U008200	331.278	966.646	648.962	1.54279	0.269466	5.72535	1.03222e-08	5.85386e-07	6.62467e-07	Up
Glyma.02G146700	81.4113	239.757	160.584	1.54094	0.237011	6.50156	7.94902e-11	7.23806e-09	8.19114e-09	Up
Glyma.19G012400	165.778	483.747	324.762	1.54079	0.258268	5.96584	2.43382e-09	1.6402e-07	1.85617e-07	Up
Glyma.10G193400	91.7945	269.015	180.405	1.5397	0.240603	6.39932	1.56072e-10	1.31723e-08	1.49067e-08	Up
Glyma.13G089100	11.8627	33.5908	22.7268	1.53826	0.451114	3.40992	0.000649824	0.0086478	0.00978287	Up
Glyma.10G251700	110.195	324.252	217.224	1.53751	0.261087	5.88888	3.88812e-09	2.52516e-07	2.85766e-07	Up
Glyma.13G322200	141.031	409.795	275.413	1.53719	0.266743	5.76282	8.27223e-09	4.81163e-07	5.44521e-07	Up
Glyma.14G041300	359.461	1045.65	702.558	1.53699	0.230652	6.66369	2.67033e-11	2.69029e-09	3.04453e-09	Up
Glyma.06G254700	245.504	712.433	478.969	1.53407	0.236779	6.47893	9.23749e-11	8.24348e-09	9.32895e-09	Up
Glyma.18G189800	74.4924	215.153	144.823	1.53093	0.328202	4.66461	3.09199e-06	9.59643e-05	0.0001086	Up
Glyma.07G270900	33.6755	98.9252	66.3003	1.52696	0.324936	4.69926	2.6111e-06	8.26156e-05	9.3494e-05	Up
Glyma.03G158600	508.641	1466.86	987.749	1.52691	0.233664	6.53467	6.37519e-11	5.83468e-09	6.60296e-09	Up
Glyma.13G208000	513.607	1478.41	996.008	1.52275	0.256589	5.93459	2.9458e-09	1.97038e-07	2.22983e-07	Up
Glyma.11G156100	20.3971	58.0084	39.2027	1.52041	0.360883	4.21302	2.51973e-05	0.000583239	0.000660037	Up
Glyma.11G149200	375	1074.4	724.702	1.51932	0.216219	7.02679	2.11344e-12	2.71074e-10	3.06767e-10	Up
Glyma.09G190000	77.3648	219.85	148.607	1.51781	0.312058	4.86387	1.15111e-06	3.99151e-05	4.51709e-05	Up
Glyma.08G072300	72.356	210.029	141.192	1.5172	0.260465	5.82496	5.71279e-09	3.50055e-07	3.96148e-07	Up
Glyma.08G294000	364.948	1042.27	703.61	1.51658	0.217014	6.98841	2.78028e-12	3.45459e-10	3.90948e-10	Up
Glyma.05G208300	38.8815	110.444	74.6627	1.51603	0.313711	4.83255	1.34793e-06	4.60702e-05	5.21365e-05	Up
Glyma.12G125300	92.6443	264.518	178.581	1.51478	0.271396	5.58142	2.38558e-08	1.24262e-06	1.40624e-06	Up
Glyma.03G226900	12.8516	37.8815	25.3666	1.51463	0.450334	3.36334	0.000770054	0.00990169	0.0111974	Up
Glyma.06G156700	111.297	320.058	215.678	1.51444	0.25995	5.8259	5.68047e-09	3.48672e-07	3.94583e-07	Up
Glyma.03G134800	289.063	827.907	558.485	1.51392	0.22777	6.64671	2.99719e-11	2.95467e-09	3.34372e-09	Up
Glyma.20G085500	137.304	390.898	264.101	1.51137	0.24029	6.28979	3.17905e-10	2.568e-08	2.90614e-08	Up
Glyma.12G121000	77.0487	220.024	148.536	1.5113	0.23571	6.4117	1.43904e-10	1.22902e-08	1.39085e-08	Up
Glyma.18G003900	261.598	745.506	503.552	1.50876	0.234201	6.44216	1.17787e-10	1.02555e-08	1.16059e-08	Up
Glyma.02G082000	566.334	1612.59	1089.46	1.50784	0.236072	6.38723	1.68918e-10	1.41084e-08	1.59661e-08	Up
Glyma.02G285700	38.4188	108.489	73.4541	1.5073	0.305981	4.92612	8.38771e-07	3.01662e-05	3.41384e-05	Up
Glyma.08G078000	467.157	1329.23	898.196	1.50726	0.226722	6.64805	2.97001e-11	2.9441e-09	3.33176e-09	Up
Glyma.16G145100	94.5064	267.433	180.97	1.50669	0.223773	6.73311	1.66069e-11	1.71756e-09	1.94373e-09	Up
Glyma.06G157200	641.345	1819.35	1230.35	1.50413	0.183382	8.20213	2.36161e-16	7.3487e-14	8.31634e-14	Up
Glyma.10G083100	17.9054	51.2466	34.576	1.49946	0.389514	3.84957	0.000118328	0.00214181	0.00242383	Up
Glyma.03G185900	1996.15	5644.06	3820.1	1.49846	0.25437	5.89088	3.84141e-09	2.49936e-07	2.82847e-07	Up
Glyma.20G158000	26.0532	73.0026	49.5279	1.49788	0.316634	4.73063	2.23825e-06	7.22886e-05	8.18072e-05	Up
Glyma.16G200200	386.46	1090.6	738.53	1.49586	0.257974	5.7985	6.6912e-09	4.0108e-07	4.53892e-07	Up
Glyma.20G069800	470.951	1328.15	899.551	1.49456	0.258523	5.78114	7.41965e-09	4.3959e-07	4.97473e-07	Up
Glyma.12G126500	93.5386	265.312	179.425	1.49372	0.289674	5.15655	2.51542e-07	1.03703e-05	1.17358e-05	Up
Glyma.17G068800	202.976	573.538	388.257	1.49252	0.253659	5.88396	4.00561e-09	2.59155e-07	2.93279e-07	Up
Glyma.07G149400	656.481	1846.42	1251.45	1.49224	0.2749	5.42831	5.689e-08	2.74738e-06	3.10914e-06	Up
Glyma.04G092800	23.9545	67.5204	45.7375	1.49217	0.335278	4.45056	8.56473e-06	0.000229065	0.000259227	Up
Glyma.01G182500	126.39	356.648	241.519	1.49133	0.254722	5.85474	4.77748e-09	3.00626e-07	3.40211e-07	Up
Glyma.18G026400	53.468	150.704	102.086	1.49003	0.298033	4.99955	5.74643e-07	2.14428e-05	2.42662e-05	Up
Glyma.11G247600	688.527	1936.41	1312.47	1.48904	0.149154	9.9832	1.80547e-23	2.80908e-20	3.17897e-20	Up
Glyma.18G004300	58.2393	164.807	111.523	1.4871	0.300143	4.95464	7.24641e-07	2.64605e-05	2.99447e-05	Up
Glyma.11G179600	297.238	834.46	565.849	1.48664	0.216426	6.86907	6.46208e-12	7.29481e-10	8.25536e-10	Up
Glyma.15G154700	1223.7	3427.49	2325.59	1.48634	0.268659	5.53243	3.15831e-08	1.6054e-06	1.81679e-06	Up
Glyma.02G159300	22.3685	62.8827	42.6256	1.48366	0.339035	4.37614	1.20801e-05	0.000309438	0.000350184	Up
Glyma.06G102100	362.109	1010.66	686.383	1.48255	0.223999	6.61856	3.62703e-11	3.50793e-09	3.96984e-09	Up
Glyma.06G035400	15.7678	45.1867	30.4772	1.48245	0.423646	3.49926	0.000466548	0.00665421	0.00752741	Up
Glyma.13G064000	165.645	465.076	315.361	1.48171	0.249999	5.92686	3.08783e-09	2.05005e-07	2.32e-07	Up
Glyma.13G235100	21.9267	62.3702	42.1485	1.4808	0.411228	3.60094	0.000317074	0.0048324	0.00546638	Up
Glyma.15G056500	46.601	130.86	88.7305	1.47853	0.305593	4.83822	1.31009e-06	4.48627e-05	5.077e-05	Up
Glyma.03G013400	112.69	311.948	212.319	1.47694	0.295269	5.00201	5.67362e-07	2.12375e-05	2.4034e-05	Up
Glyma.09G183800	221.521	615.469	418.495	1.47516	0.252842	5.83434	5.4004e-09	3.35509e-07	3.79687e-07	Up
Glyma.19G077300	62.0792	173.061	117.57	1.47453	0.29084	5.06988	3.98066e-07	1.56022e-05	1.76566e-05	Up
Glyma.01G025800	28.3025	79.7948	54.0487	1.47362	0.307667	4.78965	1.67076e-06	5.55651e-05	6.28816e-05	Up
Glyma.13G238500	133.955	371.828	252.892	1.47262	0.281264	5.23574	1.64326e-07	7.05929e-06	7.98882e-06	Up
Glyma.14G206100	433.428	1202.09	817.759	1.47258	0.240063	6.13416	8.56122e-10	6.35608e-08	7.19302e-08	Up
Glyma.13G045700	42.3779	116.573	79.4754	1.47034	0.364881	4.02963	5.58639e-05	0.00113714	0.00128687	Up
Glyma.13G155600	101.384	282.879	192.132	1.46994	0.283175	5.19093	2.09248e-07	8.75784e-06	9.91103e-06	Up
Glyma.06G181400	45.3202	126.5	85.91	1.469	0.356798	4.11719	3.83526e-05	0.000822318	0.000930596	Up
Glyma.16G011900	37.924	103.689	70.8064	1.46457	0.319967	4.57726	4.71097e-06	0.00013773	0.000155866	Up
Glyma.13G172300	12.1616	34.7267	23.4441	1.4603	0.440087	3.3182	0.000905993	0.0113202	0.0128018	Up
Glyma.05G080500	13.158	37.7316	25.4448	1.45974	0.442597	3.29813	0.000973321	0.0119849	0.0135537	Up
Glyma.12G191800	587.471	1614.75	1101.11	1.45794	0.245974	5.9272	3.08139e-09	2.04958e-07	2.31946e-07	Up
Glyma.08G207900	510.164	1399.33	954.747	1.45707	0.279168	5.21933	1.79575e-07	7.65418e-06	8.66204e-06	Up
Glyma.01G010100	104.869	289.112	196.99	1.45703	0.252088	5.77985	7.47678e-09	4.41334e-07	4.99446e-07	Up
Glyma.13G331600	2077.57	5705.97	3891.77	1.45669	0.202276	7.2015	5.95556e-13	8.69876e-11	9.84417e-11	Up
Glyma.13G293500	511.643	1405.73	958.687	1.45614	0.246158	5.91548	3.30915e-09	2.18887e-07	2.47709e-07	Up
Glyma.01G185400	61.51	169.301	115.405	1.45407	0.262618	5.53683	3.08003e-08	1.57007e-06	1.77681e-06	Up
Glyma.18G041100	929.77	2543.96	1736.86	1.45153	0.226252	6.41556	1.40307e-10	1.20117e-08	1.35934e-08	Up
Glyma.06G082800	154.155	420.905	287.53	1.44808	0.24863	5.82425	5.73695e-09	3.50935e-07	3.97144e-07	Up
Glyma.13G200400	218.111	594.385	406.248	1.44611	0.25239	5.72965	1.00639e-08	5.71648e-07	6.46919e-07	Up
Glyma.03G194100	15.9741	43.5864	29.7803	1.44199	0.438128	3.29126	0.00099738	0.012223	0.0138183	Up
Glyma.18G027100	52.3232	141.296	96.8094	1.44158	0.316925	4.54866	5.39894e-06	0.000154915	0.000175314	Up
Glyma.03G109900	1044.2	2836.84	1940.52	1.44142	0.217902	6.61499	3.71564e-11	3.5552e-09	4.02333e-09	Up
Glyma.09G245400	165.173	448.547	306.86	1.44009	0.219245	6.56842	5.08515e-11	4.74401e-09	5.36868e-09	Up
Glyma.12G233400	273.416	741.199	507.307	1.43918	0.254482	5.65536	1.55524e-08	8.50274e-07	9.62235e-07	Up
Glyma.14G194900	24.7736	67.3569	46.0653	1.4384	0.374349	3.84241	0.000121834	0.00219638	0.00248559	Up
Glyma.14G036400	16.4282	45.6065	31.0174	1.43795	0.412281	3.48778	0.000487045	0.0068889	0.00779292	Up
Glyma.11G223800	310.252	844.265	577.259	1.4379	0.21844	6.58258	4.62346e-11	4.377e-09	4.95334e-09	Up
Glyma.07G125800	26.3341	73.0655	49.6998	1.43746	0.376695	3.81598	0.000135645	0.00241256	0.00273023	Up
Glyma.15G266700	191.802	518.919	355.36	1.43741	0.260913	5.50913	3.60611e-08	1.81319e-06	2.05194e-06	Up
Glyma.20G091800	72.8698	197.393	135.131	1.43703	0.274002	5.24459	1.5663e-07	6.75303e-06	7.64223e-06	Up
Glyma.10G212900	823.875	2231.82	1527.85	1.4369	0.171596	8.37375	5.58136e-17	1.97751e-14	2.2379e-14	Up
Glyma.06G107300	15.1265	41.508	28.3172	1.43675	0.427323	3.36221	0.000773206	0.00993508	0.0112352	Up
Glyma.11G113500	182.018	492.266	337.142	1.43564	0.267729	5.3623	8.2169e-08	3.8039e-06	4.30478e-06	Up
Glyma.16G077800	980.961	2652.37	1816.66	1.43494	0.193643	7.41023	1.2608e-13	2.08878e-11	2.36382e-11	Up
Glyma.11G135000	32.6756	89.0596	60.8676	1.43489	0.365966	3.92084	8.82398e-05	0.00166984	0.00188971	Up
Glyma.17G019000	39.8664	107.139	73.5025	1.43469	0.377211	3.80341	0.000142719	0.00251834	0.00284995	Up
Glyma.15G132500	88.9341	241.359	165.147	1.43225	0.249919	5.73085	9.993e-09	5.68521e-07	6.43381e-07	Up
Glyma.08G181500	74.4895	201.693	138.091	1.42914	0.272946	5.23599	1.64104e-07	7.05824e-06	7.98763e-06	Up
Glyma.18G158300	101.905	274.835	188.37	1.42662	0.270263	5.27864	1.30144e-07	5.71436e-06	6.4668e-06	Up
Glyma.06G003200	31.0222	84.3799	57.701	1.42285	0.324664	4.38254	1.17305e-05	0.000301781	0.000341518	Up
Glyma.03G247100	339.774	911.178	625.476	1.42124	0.240988	5.89754	3.68956e-09	2.40932e-07	2.72657e-07	Up
Glyma.05G122900	50.5118	135.427	92.9694	1.42115	0.263896	5.38526	7.23388e-08	3.4106e-06	3.85969e-06	Up
Glyma.06G113700	18.3682	49.5449	33.9565	1.4209	0.36235	3.92135	8.80525e-05	0.00166803	0.00188766	Up
Glyma.11G150900	69.0364	187.017	128.027	1.42063	0.280368	5.06703	4.04067e-07	1.58028e-05	1.78836e-05	Up
Glyma.19G264200	262.992	701.53	482.261	1.4164	0.207175	6.83671	8.10304e-12	8.95225e-10	1.0131e-09	Up
Glyma.08G124800	35.3661	94.6221	64.9941	1.41523	0.369432	3.83083	0.000127711	0.00229424	0.00259634	Up
Glyma.14G148700	116.1	309.369	212.735	1.41095	0.243966	5.7834	7.32059e-09	4.35886e-07	4.93281e-07	Up
Glyma.11G011500	126.504	336.594	231.549	1.40898	0.266709	5.28285	1.27192e-07	5.60537e-06	6.34346e-06	Up
Glyma.15G162600	114.183	303.997	209.09	1.40757	0.232332	6.05845	1.37443e-09	9.75875e-08	1.10437e-07	Up
Glyma.20G058000	147.36	388.22	267.79	1.40092	0.218212	6.42001	1.36261e-10	1.16933e-08	1.3233e-08	Up
Glyma.16G072900	42.5343	113.721	78.1277	1.40009	0.297803	4.70139	2.58397e-06	8.21933e-05	9.30161e-05	Up
Glyma.01G153300	107.523	285.392	196.458	1.39861	0.263385	5.31013	1.09548e-07	4.91865e-06	5.56631e-06	Up
Glyma.14G176400	395.41	1043.86	719.633	1.39813	0.230492	6.06585	1.31255e-09	9.35652e-08	1.05885e-07	Up
Glyma.11G012700	118.751	313.259	216.005	1.39654	0.263571	5.29856	1.16722e-07	5.20811e-06	5.89388e-06	Up
Glyma.13G222600	102.459	268.773	185.616	1.39323	0.242103	5.75472	8.67852e-09	5.00098e-07	5.65948e-07	Up
Glyma.14G055200	240.484	632.422	436.453	1.3895	0.232965	5.96442	2.45506e-09	1.6514e-07	1.86885e-07	Up
Glyma.13G280000	101.056	265.951	183.504	1.3892	0.208395	6.6662	2.62509e-11	2.65364e-09	3.00306e-09	Up
Glyma.01G180500	52.6227	139.088	95.8551	1.38915	0.25167	5.51971	3.39558e-08	1.71383e-06	1.9395e-06	Up
Glyma.17G259700	2239.4	5861.67	4050.53	1.38773	0.231159	6.00337	1.93259e-09	1.32995e-07	1.50508e-07	Up
Glyma.04G154200	519.762	1363.39	941.578	1.38769	0.22765	6.09572	1.08945e-09	7.90794e-08	8.94922e-08	Up
Glyma.11G237000	19.8844	51.9588	35.9216	1.3848	0.397302	3.48551	0.000491206	0.00691635	0.00782398	Up
Glyma.06G168100	20.3989	54.2506	37.3248	1.3847	0.380325	3.64084	0.000271754	0.0042568	0.00481732	Up
Glyma.03G176100	340.437	887.972	614.204	1.38153	0.250774	5.50906	3.60764e-08	1.81319e-06	2.05194e-06	Up
Glyma.15G067300	43.3372	112.886	78.1116	1.38014	0.269475	5.12159	3.02962e-07	1.22365e-05	1.38477e-05	Up
Glyma.02G145400	24.4004	64.6497	44.5251	1.37997	0.327345	4.21564	2.49068e-05	0.000576887	0.000652849	Up
Glyma.13G043800	288.512	750.001	519.256	1.37486	0.158215	8.68979	3.63098e-18	1.73246e-15	1.96058e-15	Up
Glyma.11G062300	35.2487	92.1871	63.7179	1.37436	0.325739	4.21921	2.45161e-05	0.000569311	0.000644275	Up
Glyma.02G005400	328.434	852.286	590.36	1.3729	0.22668	6.05655	1.39076e-09	9.83562e-08	1.11307e-07	Up
Glyma.11G072900	65.8231	170.159	117.991	1.3704	0.302224	4.53439	5.77714e-06	0.000164075	0.00018568	Up
Glyma.01G191700	22.1116	57.3783	39.7449	1.36674	0.384596	3.5537	0.000379845	0.00561684	0.00635382	Up
Glyma.13G234100	46.6085	120.234	83.4211	1.36661	0.290783	4.69977	2.60459e-06	8.24825e-05	9.33434e-05	Up
Glyma.11G081700	18.0851	48.0541	33.0696	1.36603	0.386515	3.53424	0.000408956	0.00598302	0.00676807	Up
Glyma.13G341500	2021.94	5212.41	3617.18	1.3658	0.232114	5.88417	4.00068e-09	2.59155e-07	2.93279e-07	Up
Glyma.12G207600	629.789	1622.19	1125.99	1.36359	0.243797	5.59315	2.22981e-08	1.16966e-06	1.32367e-06	Up
Glyma.13G085000	22.9116	59.7868	41.3492	1.36293	0.377684	3.60865	0.000307793	0.004709	0.00532906	Up
Glyma.02G025400	809.89	2082.78	1446.33	1.36122	0.190097	7.16066	8.02908e-13	1.13118e-10	1.28013e-10	Up
Glyma.08G033600	186.457	479.197	332.827	1.36016	0.192853	7.05283	1.75314e-12	2.31498e-10	2.61981e-10	Up
Glyma.19G133000	27.0916	70.9162	49.0039	1.35843	0.348629	3.89647	9.76039e-05	0.00182479	0.00206507	Up
Glyma.20G011000	117.2	302.157	209.678	1.35789	0.242215	5.60612	2.06913e-08	1.09532e-06	1.23955e-06	Up
Glyma.13G252800	46.0894	119.232	82.6607	1.35677	0.349613	3.88077	0.000104126	0.00192367	0.00217697	Up
Glyma.02G213700	376.173	964.72	670.446	1.3567	0.236434	5.73819	9.56928e-09	5.45281e-07	6.17081e-07	Up
Glyma.20G159300	71.4863	184.804	128.145	1.35488	0.2807	4.8268	1.38746e-06	4.7241e-05	5.34615e-05	Up
Glyma.15G160300	22.2185	56.2445	39.2315	1.35448	0.387255	3.49765	0.000469375	0.00668122	0.00755797	Up
Glyma.04G241200	18.0333	46.4764	32.2549	1.35387	0.410885	3.29501	0.000984172	0.012086	0.0136634	Up
Glyma.07G066900	42.1454	107.877	75.0113	1.35314	0.29486	4.58909	4.4518e-06	0.000131117	0.000148382	Up
Glyma.16G173400	95.1257	245.148	170.137	1.35296	0.251319	5.38344	7.30755e-08	3.43628e-06	3.88875e-06	Up
Glyma.10G278600	75.1127	191.475	133.294	1.352	0.313783	4.30871	1.64206e-05	0.000404135	0.000457349	Up
Glyma.10G211000	9255.72	23606	16430.8	1.35074	0.229834	5.87702	4.1771e-09	2.67881e-07	3.03154e-07	Up
Glyma.08G152800	527.948	1342.52	935.233	1.34448	0.210501	6.38703	1.69135e-10	1.41084e-08	1.59661e-08	Up
Glyma.02G254200	33.3174	84.9626	59.14	1.34317	0.294951	4.55389	5.2664e-06	0.000152228	0.000172272	Up
Glyma.16G115700	77.7597	197.766	137.763	1.34104	0.284005	4.72189	2.3366e-06	7.5126e-05	8.50182e-05	Up
Glyma.08G129000	18.7623	47.872	33.3172	1.34088	0.372808	3.59671	0.000322266	0.00489071	0.00553235	Up
Glyma.10G081100	24.9573	62.1181	43.5377	1.33951	0.345498	3.87703	0.000105739	0.00194644	0.00220274	Up
Glyma.16G212500	230.966	585.336	408.151	1.33709	0.182531	7.32528	2.38402e-13	3.77487e-11	4.27193e-11	Up
Glyma.09G164500	406.967	1026.59	716.78	1.33659	0.244342	5.47014	4.49675e-08	2.21343e-06	2.50488e-06	Up
Glyma.01G229800	118.064	297.171	207.618	1.33482	0.252264	5.29137	1.21401e-07	5.39669e-06	6.10731e-06	Up
Glyma.01G151400	48.1648	121.445	84.805	1.33331	0.344804	3.86685	0.00011025	0.00201291	0.00227796	Up
Glyma.15G276300	439.5	1107.86	773.682	1.33219	0.197198	6.75558	1.42268e-11	1.48427e-09	1.67972e-09	Up
Glyma.13G229100	22.279	55.6032	38.9411	1.33139	0.382422	3.48146	0.00049869	0.00700103	0.00791979	Up
Glyma.13G349500	170.032	431.139	300.586	1.3311	0.263083	5.05963	4.20076e-07	1.63041e-05	1.8451e-05	Up
Glyma.04G247600	48.0159	120.118	84.0672	1.32961	0.285134	4.66311	3.11461e-06	9.65825e-05	0.0001093	Up
Glyma.10G225200	213.241	535.664	374.452	1.32931	0.265113	5.01413	5.3273e-07	2.00839e-05	2.27284e-05	Up
Glyma.14G133600	541.726	1361.57	951.646	1.32813	0.226674	5.85923	4.65029e-09	2.94532e-07	3.33315e-07	Up
Glyma.02G157900	45.5462	111.416	78.4813	1.3274	0.33627	3.94742	7.89989e-05	0.00152562	0.00172651	Up
Glyma.16G149600	74.95	188.368	131.659	1.3237	0.254349	5.20427	1.94765e-07	8.21556e-06	9.29734e-06	Up
Glyma.18G125600	54.4708	135.917	95.1937	1.32159	0.30962	4.26842	1.96866e-05	0.000470599	0.000532565	Up
Glyma.18G240700	162.474	408.365	285.42	1.32107	0.22691	5.82199	5.8152e-09	3.55114e-07	4.01874e-07	Up
Glyma.17G153000	130.655	325.602	228.129	1.32092	0.303626	4.35049	1.35833e-05	0.000342865	0.000388012	Up
Glyma.06G039000	70.8124	177.79	124.301	1.32074	0.236926	5.5745	2.48247e-08	1.28933e-06	1.45911e-06	Up
Glyma.02G222800	342.44	855.895	599.167	1.32045	0.199592	6.61575	3.69682e-11	3.5552e-09	4.02333e-09	Up
Glyma.07G133500	666.42	1662.64	1164.53	1.31778	0.256778	5.132	2.86673e-07	1.16311e-05	1.31626e-05	Up
Glyma.04G217600	129.337	321.784	225.561	1.31569	0.272762	4.82359	1.40998e-06	4.79621e-05	5.42775e-05	Up
Glyma.13G217800	132.186	330.759	231.472	1.31548	0.205262	6.40878	1.46688e-10	1.24685e-08	1.41103e-08	Up
Glyma.12G221400	141.935	352.385	247.16	1.31203	0.236726	5.54241	2.98343e-08	1.52954e-06	1.73095e-06	Up
Glyma.17G195100	144.336	359.624	251.98	1.31201	0.267307	4.90823	9.19007e-07	3.2728e-05	3.70375e-05	Up
Glyma.02G201600	65.5847	161.833	113.709	1.31163	0.287541	4.56155	5.07767e-06	0.000147368	0.000166772	Up
Glyma.03G202400	205.4	511.246	358.323	1.31122	0.2276	5.76108	8.3579e-09	4.8396e-07	5.47686e-07	Up
Glyma.08G113600	97.7487	242.443	170.096	1.31122	0.240202	5.45883	4.79292e-08	2.3399e-06	2.64801e-06	Up
Glyma.13G042400	171.552	426.267	298.909	1.31033	0.233563	5.61015	2.02151e-08	1.07329e-06	1.21461e-06	Up
Glyma.07G104500	257.862	640.469	449.166	1.3102	0.21951	5.96877	2.39051e-09	1.6171e-07	1.83003e-07	Up
Glyma.10G165600	65.2929	161.912	113.602	1.30885	0.286583	4.56708	4.94565e-06	0.000143886	0.000162833	Up
Glyma.13G164600	46.0463	114.038	80.0423	1.30768	0.379363	3.44705	0.000566737	0.00774959	0.00876667	Up
Glyma.U009200	57.5556	142.662	100.109	1.30432	0.334915	3.89449	9.84038e-05	0.00183405	0.00207555	Up
Glyma.13G069200	60.8332	148.589	104.711	1.30351	0.297792	4.37726	1.20182e-05	0.000308074	0.00034864	Up
Glyma.15G039400	187.64	462.177	324.908	1.30295	0.237103	5.49527	3.90106e-08	1.947e-06	2.20337e-06	Up
Glyma.19G231300	63.4913	157.248	110.37	1.30245	0.279325	4.66284	3.11878e-06	9.66232e-05	0.000109346	Up
Glyma.04G239000	42.3227	104.848	73.5853	1.30228	0.29882	4.35808	1.31208e-05	0.000332762	0.000376579	Up
Glyma.14G073300	83.5628	206.134	144.848	1.30005	0.294779	4.41026	1.03248e-05	0.000269886	0.000305423	Up
Glyma.14G000700	225.132	556.605	390.869	1.29921	0.238353	5.45078	5.01488e-08	2.43828e-06	2.75934e-06	Up
Glyma.20G102300	176.815	433.472	305.143	1.29522	0.215932	5.99827	1.99427e-09	1.36193e-07	1.54126e-07	Up
Glyma.04G167500	24.1551	60.9407	42.5479	1.29477	0.363741	3.55958	0.000371443	0.00552227	0.00624682	Up
Glyma.20G145200	32.1878	80.4725	56.3302	1.29472	0.355986	3.637	0.000275829	0.00430651	0.00487357	Up
Glyma.03G233000	512.38	1258.89	885.637	1.2947	0.213967	6.05095	1.43991e-09	1.01034e-07	1.14338e-07	Up
Glyma.12G058600	21.0163	50.6094	35.8128	1.29411	0.383962	3.37041	0.000750577	0.00971407	0.0109892	Up
Glyma.17G021800	1523.57	3732.41	2627.99	1.29196	0.189601	6.8141	9.48541e-12	1.02548e-09	1.16052e-09	Up
Glyma.03G007100	65.9724	159.516	112.744	1.29176	0.314895	4.10221	4.09226e-05	0.000870122	0.000984696	Up
Glyma.19G015200	3778.58	9248.08	6513.33	1.29142	0.260015	4.96674	6.80886e-07	2.50159e-05	2.83099e-05	Up
Glyma.06G303300	1962.08	4800.12	3381.1	1.29087	0.230403	5.60267	2.11078e-08	1.11407e-06	1.26077e-06	Up
Glyma.15G146800	184.803	454.706	319.755	1.289	0.235826	5.46589	4.60598e-08	2.25937e-06	2.55687e-06	Up
Glyma.15G256600	68.2108	167.691	117.951	1.28887	0.267578	4.81679	1.45883e-06	4.94357e-05	5.59452e-05	Up
Glyma.14G189800	49.5892	122.677	86.1333	1.28767	0.270101	4.76737	1.86646e-06	6.11643e-05	6.92182e-05	Up
Glyma.06G322000	71.1293	175.047	123.088	1.28745	0.25338	5.08111	3.75232e-07	1.48536e-05	1.68095e-05	Up
Glyma.17G028000	163.086	401.03	282.058	1.28701	0.225334	5.71156	1.11945e-08	6.29864e-07	7.12801e-07	Up
Glyma.15G275400	340.23	832.158	586.194	1.28649	0.189421	6.79172	1.10804e-11	1.17936e-09	1.33466e-09	Up
Glyma.08G058400	29.7891	73.2545	51.5218	1.28555	0.30703	4.18704	2.82616e-05	0.00063928	0.000723458	Up
Glyma.13G052900	63.5599	155.448	109.504	1.28441	0.299395	4.29002	1.78657e-05	0.000434028	0.000491179	Up
Glyma.U039100	117.659	289.646	203.652	1.284	0.252806	5.07901	3.7941e-07	1.50024e-05	1.69779e-05	Up
Glyma.10G258100	45.8266	113.329	79.5778	1.28395	0.312664	4.10648	4.01739e-05	0.000855728	0.000968407	Up
Glyma.16G148600	155.403	380.845	268.124	1.28368	0.264342	4.85612	1.19709e-06	4.13093e-05	4.67487e-05	Up
Glyma.07G267400	55.1237	134.635	94.8793	1.28276	0.300029	4.27544	1.90762e-05	0.000458841	0.000519259	Up
Glyma.18G026500	1766.11	4294.45	3030.28	1.28211	0.240862	5.32302	1.02059e-07	4.62302e-06	5.23176e-06	Up
Glyma.03G260600	81.438	198.658	140.048	1.27955	0.285883	4.4758	7.61267e-06	0.000207321	0.00023462	Up
Glyma.20G162600	81.1769	197.199	139.188	1.27896	0.285636	4.4776	7.54859e-06	0.000206046	0.000233177	Up
Glyma.13G316200	333.293	809.772	571.533	1.27772	0.195038	6.55112	5.71087e-11	5.29439e-09	5.99153e-09	Up
Glyma.11G129600	27.1159	65.3409	46.2284	1.27721	0.380249	3.35888	0.000782576	0.0100339	0.0113469	Up
Glyma.07G073100	311.968	755.47	533.719	1.27707	0.250956	5.08881	3.60313e-07	1.43584e-05	1.6249e-05	Up
Glyma.19G254900	145.293	351.598	248.445	1.2768	0.229596	5.56104	2.68168e-08	1.38476e-06	1.5671e-06	Up
Glyma.02G001500	414.625	1005.27	709.949	1.27483	0.187759	6.7897	1.12371e-11	1.1897e-09	1.34635e-09	Up
Glyma.11G061800	329.767	797.969	563.868	1.27305	0.221611	5.74451	9.21858e-09	5.27819e-07	5.9732e-07	Up
Glyma.16G189500	252.018	609.148	430.583	1.27162	0.253083	5.02452	5.04705e-07	1.91526e-05	2.16745e-05	Up
Glyma.20G012300	287.8	696.929	492.364	1.27015	0.195901	6.48363	8.95414e-11	8.0106e-09	9.0654e-09	Up
Glyma.19G105100	5696.32	13725.1	9710.71	1.26886	0.226657	5.59813	2.16671e-08	1.14023e-06	1.29037e-06	Up
Glyma.04G176900	413.705	993.71	703.708	1.26561	0.217909	5.80796	6.32368e-09	3.82898e-07	4.33317e-07	Up
Glyma.05G236300	606.627	1458.07	1032.35	1.26551	0.278905	4.53741	5.69488e-06	0.000161868	0.000183181	Up
Glyma.17G175600	61.5059	147.31	104.408	1.2644	0.296389	4.266	1.99009e-05	0.000474768	0.000537284	Up
Glyma.01G166900	78.0365	188.026	133.031	1.2613	0.290727	4.33843	1.43503e-05	0.000359359	0.000406678	Up
Glyma.05G115700	536.579	1285.95	911.263	1.25946	0.215979	5.83142	5.49591e-09	3.39674e-07	3.84401e-07	Up
Glyma.17G035200	81.055	195.64	138.347	1.25885	0.300652	4.18706	2.82597e-05	0.00063928	0.000723458	Up
Glyma.07G247500	505.888	1213.53	859.709	1.25815	0.233375	5.39111	7.00249e-08	3.319e-06	3.75603e-06	Up
Glyma.03G186100	38.5054	90.787	64.6462	1.25541	0.319193	3.93307	8.38671e-05	0.00160431	0.00181556	Up
Glyma.19G209600	33.4714	79.4479	56.4597	1.25535	0.319631	3.92751	8.58314e-05	0.0016329	0.00184791	Up
Glyma.20G135700	84.6301	201.113	142.871	1.25526	0.294713	4.25926	2.05103e-05	0.000486389	0.000550435	Up
Glyma.05G148500	51.8686	122.799	87.3336	1.25487	0.276243	4.54264	5.55543e-06	0.000158533	0.000179408	Up
Glyma.03G107500	110.831	265.208	188.019	1.25478	0.235172	5.33555	9.52528e-08	4.34219e-06	4.91395e-06	Up
Glyma.10G156500	34.4586	81.6984	58.0785	1.25118	0.297188	4.21008	2.55284e-05	0.000588997	0.000666553	Up
Glyma.03G201000	41.0664	99.2393	70.1528	1.24763	0.327277	3.81214	0.000137769	0.00243941	0.00276062	Up
Glyma.06G298600	427.916	1015.15	721.532	1.24743	0.231772	5.38215	7.35997e-08	3.45185e-06	3.90638e-06	Up
Glyma.U038600	555.317	1317.15	936.234	1.24495	0.219389	5.67465	1.38976e-08	7.69854e-07	8.71224e-07	Up
Glyma.12G134800	80.5712	192.527	136.549	1.24399	0.24851	5.00577	5.56381e-07	2.08483e-05	2.35935e-05	Up
Glyma.09G123900	154.988	369.88	262.434	1.24389	0.247834	5.01904	5.19294e-07	1.96437e-05	2.22303e-05	Up
Glyma.17G130400	23.4813	55.3339	39.4076	1.24378	0.336678	3.69426	0.000220525	0.00357242	0.00404283	Up
Glyma.13G355600	28.0869	67.9595	48.0232	1.24225	0.340093	3.6527	0.000259502	0.00409809	0.00463771	Up
Glyma.14G159600	671.439	1589.56	1130.5	1.24209	0.227046	5.47064	4.48406e-08	2.21022e-06	2.50125e-06	Up
Glyma.18G124500	346.1	820.204	583.152	1.24144	0.226026	5.49244	3.96417e-08	1.97025e-06	2.22968e-06	Up
Glyma.05G042000	68.4981	163.427	115.963	1.24088	0.267355	4.6413	3.46218e-06	0.000105084	0.000118921	Up
Glyma.09G238000	116.85	276.681	196.765	1.23957	0.291259	4.25589	2.08217e-05	0.000492769	0.000557655	Up
Glyma.14G036900	133.341	317.41	225.376	1.23934	0.255065	4.85894	1.18016e-06	4.08039e-05	4.61768e-05	Up
Glyma.12G193600	116.421	274.688	195.555	1.23909	0.28781	4.30524	1.66807e-05	0.000408849	0.000462684	Up
Glyma.01G156200	203.853	480.234	342.043	1.23603	0.216087	5.72004	1.065e-08	6.0207e-07	6.81348e-07	Up
Glyma.06G050500	668.394	1576.19	1122.29	1.23571	0.253717	4.87043	1.11354e-06	3.87305e-05	4.38303e-05	Up
Glyma.06G235500	1764.86	4147.46	2956.16	1.23245	0.209186	5.89167	3.82312e-09	2.49199e-07	2.82013e-07	Up
Glyma.02G007300	55.4999	131.227	93.3633	1.23239	0.263163	4.68299	2.82727e-06	8.88268e-05	0.000100523	Up
Glyma.02G257700	154.652	363.437	259.045	1.2299	0.213952	5.74849	9.00452e-09	5.18049e-07	5.86264e-07	Up
Glyma.03G092800	43.5348	102.253	72.8937	1.2287	0.330307	3.71986	0.000199331	0.00329015	0.00372338	Up
Glyma.05G226800	140.789	331.486	236.137	1.22837	0.214049	5.73871	9.5399e-09	5.44474e-07	6.16168e-07	Up
Glyma.04G059800	170.852	399.762	285.307	1.22836	0.22341	5.49822	3.83638e-08	1.91739e-06	2.16986e-06	Up
Glyma.17G111100	1316.83	3088.39	2202.61	1.2282	0.209281	5.86867	4.39314e-09	2.79731e-07	3.16564e-07	Up
Glyma.11G059500	38.727	91.4265	65.0767	1.22723	0.314937	3.89674	9.74974e-05	0.00182381	0.00206396	Up
Glyma.13G157000	104.437	243.561	173.999	1.2271	0.273434	4.48774	7.19822e-06	0.000198603	0.000224754	Up
Glyma.15G062100	48.4933	114.545	81.5193	1.2268	0.301435	4.06988	4.70381e-05	0.000975801	0.00110429	Up
Glyma.06G318400	140.978	329.574	235.276	1.22551	0.21802	5.62108	1.89768e-08	1.01965e-06	1.15391e-06	Up
Glyma.17G138500	3346.53	7820	5583.27	1.2247	0.16717	7.32609	2.36961e-13	3.76874e-11	4.26499e-11	Up
Glyma.14G189600	112.698	264.556	188.627	1.22053	0.213974	5.70413	1.16939e-08	6.55905e-07	7.42272e-07	Up
Glyma.10G109500	72.2187	168.46	120.339	1.22022	0.270026	4.51889	6.21658e-06	0.000174753	0.000197763	Up
Glyma.13G063200	97.1791	228.457	162.818	1.21838	0.243999	4.99339	5.93297e-07	2.20469e-05	2.49499e-05	Up
Glyma.16G017100	98.4796	231.307	164.894	1.21789	0.265202	4.59232	4.38353e-06	0.000129533	0.000146589	Up
Glyma.20G007100	33.0784	76.6956	54.887	1.21779	0.296989	4.10044	4.1236e-05	0.000875225	0.000990471	Up
Glyma.17G119900	145.747	339.974	242.861	1.21764	0.233221	5.22098	1.77979e-07	7.60023e-06	8.60099e-06	Up
Glyma.06G077700	236.421	551.076	393.749	1.21686	0.190777	6.37847	1.78868e-10	1.47824e-08	1.67289e-08	Up
Glyma.17G173000	34.322	80.4234	57.3727	1.2166	0.327203	3.71816	0.000200675	0.00330777	0.00374332	Up
Glyma.04G161000	428.007	995.939	711.973	1.21543	0.204055	5.95636	2.57913e-09	1.7316e-07	1.95961e-07	Up
Glyma.02G037400	84.096	196.146	140.121	1.21438	0.258862	4.69122	2.71579e-06	8.56251e-05	9.68998e-05	Up
Glyma.01G081900	57.1934	133.393	95.293	1.2134	0.292233	4.15216	3.29359e-05	0.000724853	0.000820298	Up
Glyma.18G261900	202.174	468.931	335.552	1.2133	0.228984	5.29862	1.16679e-07	5.20811e-06	5.89388e-06	Up
Glyma.14G098200	78.23	181.477	129.854	1.21306	0.284493	4.26393	2.00866e-05	0.00047856	0.000541575	Up
Glyma.07G267600	72.6065	169.197	120.902	1.21275	0.280713	4.32025	1.55849e-05	0.000385956	0.000436777	Up
Glyma.03G088800	174.285	405.947	290.116	1.21248	0.186828	6.4898	8.59489e-11	7.74731e-09	8.76744e-09	Up
Glyma.08G161500	769.613	1783.5	1276.56	1.21246	0.209189	5.79603	6.79047e-09	4.06349e-07	4.59855e-07	Up
Glyma.12G125800	36.1649	84.2771	60.221	1.21245	0.334495	3.62473	0.000289266	0.00447725	0.00506679	Up
Glyma.11G146900	67.858	158.639	113.249	1.21165	0.253421	4.78118	1.74273e-06	5.75331e-05	6.51087e-05	Up
Glyma.19G128600	57.3132	133.551	95.4322	1.211	0.274999	4.40363	1.06452e-05	0.000276845	0.000313299	Up
Glyma.11G072800	39.099	90.3349	64.7169	1.21096	0.295445	4.09878	4.15341e-05	0.000880508	0.000996449	Up
Glyma.13G264200	161.036	372.367	266.702	1.20612	0.223782	5.38974	7.05612e-08	3.33558e-06	3.77479e-06	Up
Glyma.08G241200	335.577	773.446	554.512	1.20307	0.206045	5.83887	5.25566e-09	3.27085e-07	3.70154e-07	Up
Glyma.09G070200	212.574	487.825	350.199	1.20273	0.259784	4.62974	3.6613e-06	0.000110379	0.000124913	Up
Glyma.05G096800	39.06	89.7121	64.3861	1.20071	0.342381	3.50695	0.000453269	0.00650062	0.00735365	Up
Glyma.07G000300	255.995	589.425	422.71	1.19934	0.219447	5.46531	4.62107e-08	2.26217e-06	2.56005e-06	Up
Glyma.02G072000	77.0498	177.313	127.182	1.19838	0.230229	5.20515	1.9384e-07	8.18957e-06	9.26793e-06	Up
Glyma.11G055400	497.414	1141.5	819.457	1.19686	0.197442	6.06183	1.34582e-09	9.57461e-08	1.08353e-07	Up
Glyma.16G012300	1223.86	2806.08	2014.97	1.19659	0.201714	5.93209	2.99107e-09	1.99693e-07	2.25988e-07	Up
Glyma.18G239600	37.3956	86.0243	61.71	1.19441	0.354978	3.36473	0.000766175	0.00986243	0.0111531	Up
Glyma.20G166800	461.336	1056.46	758.896	1.19386	0.235504	5.06939	3.99091e-07	1.56252e-05	1.76827e-05	Up
Glyma.14G096600	581.751	1331.22	956.484	1.19338	0.197902	6.03015	1.63807e-09	1.14044e-07	1.2906e-07	Up
Glyma.03G150400	38.3356	85.4237	61.8797	1.19281	0.327773	3.63915	0.00027354	0.00427638	0.00483948	Up
Glyma.07G088400	55.9627	128.671	92.3168	1.19117	0.282244	4.22034	2.43933e-05	0.000567426	0.000642142	Up
Glyma.07G188900	47.2839	106.524	76.9039	1.19055	0.319043	3.73162	0.000190249	0.00317097	0.00358851	Up
Glyma.17G003000	208.337	476.71	342.524	1.19026	0.195994	6.07293	1.25594e-09	8.97085e-08	1.01521e-07	Up
Glyma.01G173600	39.7025	90.879	65.2908	1.18802	0.319787	3.71503	0.000203177	0.00334439	0.00378476	Up
Glyma.03G198100	366.075	834.439	600.257	1.18619	0.190771	6.21787	5.03963e-10	3.92904e-08	4.4464e-08	Up
Glyma.15G023400	89.7318	204.87	147.301	1.18237	0.236755	4.99406	5.91232e-07	2.20159e-05	2.49148e-05	Up
Glyma.01G114000	250.192	571.386	410.789	1.18235	0.237061	4.98753	6.11553e-07	2.26547e-05	2.56377e-05	Up
Glyma.16G099800	82.5112	188.38	135.446	1.18149	0.265119	4.45646	8.33226e-06	0.000223683	0.000253137	Up
Glyma.15G072400	207.739	472.493	340.116	1.18036	0.305483	3.86392	0.000111582	0.00202997	0.00229727	Up
Glyma.01G004600	78.2881	177.088	127.688	1.18015	0.231863	5.08987	3.58302e-07	1.43032e-05	1.61866e-05	Up
Glyma.15G011000	1953.02	4428.45	3190.74	1.17995	0.189534	6.2255	4.80009e-10	3.77519e-08	4.27229e-08	Up
Glyma.07G047500	223.27	506.386	364.828	1.17988	0.259612	4.54479	5.4989e-06	0.000157297	0.000178009	Up
Glyma.10G067400	902.533	2046.69	1474.61	1.17981	0.218117	5.40909	6.33475e-08	3.02252e-06	3.42051e-06	Up
Glyma.08G063400	457.851	1036.91	747.379	1.17913	0.215074	5.48244	4.19505e-08	2.07922e-06	2.35301e-06	Up
Glyma.20G091100	1511.9	3423.1	2467.5	1.17897	0.21211	5.55831	2.72401e-08	1.40257e-06	1.58725e-06	Up
Glyma.06G270000	65.6389	149.427	107.533	1.17726	0.297039	3.96333	7.39114e-05	0.00143824	0.00162762	Up
Glyma.09G265700	33.4947	76.4166	54.9557	1.17686	0.333758	3.52611	0.000421718	0.00613744	0.00694277	Up
Glyma.01G210200	149.419	339.031	244.225	1.17635	0.213842	5.50102	3.77598e-08	1.89248e-06	2.14168e-06	Up
Glyma.U027900	180.423	408.985	294.704	1.17488	0.232992	5.04256	4.59339e-07	1.76071e-05	1.99255e-05	Up
Glyma.07G057900	212.07	480.438	346.254	1.17383	0.243805	4.81463	1.47475e-06	4.97867e-05	5.63424e-05	Up
Glyma.13G070300	311.084	704.443	507.764	1.17376	0.211115	5.55981	2.70073e-08	1.39259e-06	1.57596e-06	Up
Glyma.14G030400	249.912	565.456	407.684	1.17259	0.2222	5.27718	1.3119e-07	5.75322e-06	6.51078e-06	Up
Glyma.02G206600	130.75	294.439	212.594	1.17132	0.249747	4.69004	2.73152e-06	8.60453e-05	9.73753e-05	Up
Glyma.04G250000	893.193	2014.18	1453.69	1.17129	0.210491	5.56455	2.62833e-08	1.35917e-06	1.53814e-06	Up
Glyma.04G232200	72.4321	164.649	118.54	1.17085	0.274067	4.27212	1.93623e-05	0.000463775	0.000524843	Up
Glyma.12G220400	158.593	358.092	258.342	1.17081	0.20283	5.77236	7.81668e-09	4.57806e-07	5.18088e-07	Up
Glyma.04G090300	212.333	478.54	345.436	1.16774	0.223138	5.23324	1.66565e-07	7.13836e-06	8.0783e-06	Up
Glyma.09G220000	51.0757	115.689	83.3822	1.16406	0.261607	4.44966	8.60075e-06	0.000229857	0.000260123	Up
Glyma.20G112900	56.0493	125.816	90.9325	1.16198	0.304683	3.81372	0.000136888	0.00242832	0.00274807	Up
Glyma.16G209800	480.367	1075.22	777.792	1.16084	0.227846	5.09486	3.49008e-07	1.39701e-05	1.58096e-05	Up
Glyma.07G097800	186.331	418.266	302.299	1.15897	0.219238	5.28633	1.24794e-07	5.52691e-06	6.25467e-06	Up
Glyma.05G242300	32.886	74.7923	53.8392	1.15805	0.337029	3.43605	0.000590254	0.00800084	0.00905093	Up
Glyma.05G125800	27.5206	61.2017	44.3611	1.15772	0.340814	3.39694	0.000681447	0.00896572	0.0101426	Up
Glyma.20G121300	60.3479	135.185	97.7662	1.15673	0.266241	4.3447	1.39468e-05	0.000350237	0.000396355	Up
Glyma.20G159900	647.225	1444.05	1045.64	1.15601	0.213661	5.41051	6.28442e-08	3.00251e-06	3.39787e-06	Up
Glyma.08G026800	57.8445	129.674	93.7594	1.15595	0.280202	4.12544	3.70034e-05	0.000798172	0.000903272	Up
Glyma.02G251900	620.368	1382.21	1001.29	1.15521	0.166586	6.93459	4.07397e-12	4.87582e-10	5.51785e-10	Up
Glyma.10G133900	45.426	101.337	73.3814	1.15516	0.274267	4.21182	2.53323e-05	0.000585983	0.000663142	Up
Glyma.13G210700	60.8665	137.766	99.3161	1.15493	0.274362	4.20952	2.55917e-05	0.000589697	0.000667346	Up
Glyma.02G027400	65.2447	146.296	105.77	1.15462	0.292528	3.94704	7.91244e-05	0.0015264	0.00172739	Up
Glyma.09G139200	716.461	1593.02	1154.74	1.15262	0.248535	4.63764	3.52413e-06	0.000106783	0.000120844	Up
Glyma.15G012600	49.4572	110.199	79.8279	1.15261	0.279332	4.12629	3.6866e-05	0.00079578	0.000900565	Up
Glyma.16G010000	338.048	753.304	545.676	1.15141	0.17777	6.477	9.35655e-11	8.30829e-09	9.40229e-09	Up
Glyma.13G068500	1117.58	2481.32	1799.45	1.15064	0.231359	4.97338	6.57963e-07	2.41986e-05	2.73849e-05	Up
Glyma.18G214600	10045.1	22286.9	16166	1.14962	0.226211	5.08206	3.73369e-07	1.48291e-05	1.67817e-05	Up
Glyma.20G086200	32.9412	72.8965	52.9189	1.14914	0.303695	3.78385	0.000154419	0.00269162	0.00304604	Up
Glyma.19G061700	201.323	448.64	324.982	1.14888	0.259415	4.42873	9.47913e-06	0.000250895	0.000283932	Up
Glyma.12G180300	1740.99	3862.21	2801.6	1.14884	0.169056	6.79563	1.07841e-11	1.15542e-09	1.30756e-09	Up
Glyma.06G120500	417.475	925.722	671.598	1.14778	0.20483	5.60358	2.09968e-08	1.10985e-06	1.25599e-06	Up
Glyma.03G218600	289.802	641.574	465.688	1.14748	0.220979	5.19273	2.07238e-07	8.69403e-06	9.83881e-06	Up
Glyma.13G135300	105.457	234.967	170.212	1.14577	0.303481	3.77543	0.000159733	0.00276539	0.00312952	Up
Glyma.20G166600	153.157	337.876	245.516	1.14333	0.216383	5.28383	1.26512e-07	5.58226e-06	6.31731e-06	Up
Glyma.14G010500	928.706	2050.33	1489.52	1.14328	0.237304	4.8178	1.45152e-06	4.92815e-05	5.57707e-05	Up
Glyma.05G173400	230.022	507.653	368.838	1.14087	0.219319	5.20186	1.97308e-07	8.30668e-06	9.40046e-06	Up
Glyma.04G217800	42.9284	93.4122	68.1703	1.13922	0.338397	3.36653	0.000761208	0.00981969	0.0111047	Up
Glyma.20G224600	93.0606	205.237	149.149	1.13903	0.239783	4.75023	2.0319e-06	6.60413e-05	7.47373e-05	Up
Glyma.15G137400	176.888	392.737	284.812	1.13851	0.28653	3.97346	7.08365e-05	0.00139663	0.00158053	Up
Glyma.01G078200	83.4263	184.59	134.008	1.13819	0.251259	4.52994	5.90002e-06	0.000167035	0.000189029	Up
Glyma.07G097100	37.6229	83.2461	60.4345	1.13782	0.3077	3.69781	0.000217466	0.00353728	0.00400305	Up
Glyma.09G056300	478.412	1054.47	766.44	1.13691	0.200023	5.68388	1.31676e-08	7.30545e-07	8.26739e-07	Up
Glyma.14G102700	416.897	917.007	666.952	1.13655	0.244559	4.64734	3.3625e-06	0.000102406	0.00011589	Up
Glyma.14G086500	58.2694	126.747	92.5082	1.13627	0.300001	3.78754	0.000152146	0.00265847	0.00300853	Up
Glyma.07G244600	206.865	456.288	331.576	1.1355	0.244105	4.65167	3.29253e-06	0.000100962	0.000114257	Up
Glyma.15G138000	172.581	379.505	276.043	1.13487	0.257673	4.40429	1.06132e-05	0.000276387	0.00031278	Up
Glyma.08G288100	879.784	1931.01	1405.39	1.1338	0.20272	5.59295	2.23243e-08	1.16966e-06	1.32367e-06	Up
Glyma.11G049700	67.63	149.013	108.321	1.13316	0.265636	4.26581	1.99174e-05	0.000474846	0.000537372	Up
Glyma.17G027900	164.393	360.928	262.661	1.13301	0.252078	4.49467	6.96779e-06	0.000192989	0.000218401	Up
Glyma.09G219900	84.4204	185.885	135.153	1.13175	0.218745	5.17384	2.29333e-07	9.53357e-06	1.07889e-05	Up
Glyma.05G003200	1900.49	4161.35	3030.92	1.13087	0.255676	4.42306	9.73146e-06	0.000256436	0.000290202	Up
Glyma.09G032100	311.936	684.003	497.97	1.13027	0.171822	6.57816	4.76306e-11	4.49726e-09	5.08943e-09	Up
Glyma.19G230000	56.4248	123.591	90.008	1.12975	0.296076	3.81573	0.00013578	0.00241375	0.00273158	Up
Glyma.10G017600	94.5598	205.495	150.027	1.12917	0.250978	4.49907	6.8251e-06	0.000189624	0.000214593	Up
Glyma.07G120900	26.5189	58.9388	42.7289	1.12873	0.338382	3.33566	0.000850962	0.010754	0.0121615	Up
Glyma.10G291400	198.127	433.737	315.932	1.12872	0.218749	5.15991	2.47074e-07	1.0212e-05	1.15566e-05	Up
Glyma.02G150700	47.4677	103.973	75.7204	1.12725	0.32122	3.50927	0.000449346	0.00645324	0.00730005	Up
Glyma.07G139200	1536.69	3351.73	2444.21	1.12545	0.238162	4.72558	2.29459e-06	7.38416e-05	8.35647e-05	Up
Glyma.06G272200	820.201	1790.75	1305.47	1.12542	0.23728	4.74299	2.10584e-06	6.82024e-05	7.7183e-05	Up
Glyma.12G209600	691.715	1510.96	1101.34	1.1251	0.225856	4.98149	6.30964e-07	2.33254e-05	2.63968e-05	Up
Glyma.01G108000	144.396	316.04	230.218	1.12402	0.243408	4.61784	3.87752e-06	0.000115631	0.000130857	Up
Glyma.04G018600	188.538	409.894	299.216	1.12391	0.220239	5.10316	3.34033e-07	1.34459e-05	1.52164e-05	Up
Glyma.10G161000	235.517	513.102	374.309	1.1238	0.177872	6.31802	2.64941e-10	2.15475e-08	2.43848e-08	Up
Glyma.20G167900	176.785	386.572	281.678	1.12375	0.209077	5.37482	7.66575e-08	3.57186e-06	4.04218e-06	Up
Glyma.18G191200	469.062	1020.6	744.833	1.12365	0.285617	3.9341	8.35097e-05	0.00159978	0.00181044	Up
Glyma.07G013200	80.0154	175.064	127.54	1.12323	0.261205	4.30018	1.70656e-05	0.00041771	0.000472712	Up
Glyma.04G049700	51.7808	112.4	82.0903	1.12319	0.299201	3.75397	0.000174054	0.00295611	0.00334536	Up
Glyma.18G214700	33.2686	73.2684	53.2685	1.12277	0.312722	3.5903	0.000330301	0.00499322	0.00564831	Up
Glyma.17G020600	53.8843	118.482	86.1834	1.12266	0.258247	4.34722	1.37877e-05	0.000346726	0.000392381	Up
Glyma.06G195100	96.2506	211.065	153.658	1.12151	0.238059	4.71105	2.46448e-06	7.87423e-05	8.91107e-05	Up
Glyma.04G026600	84.5146	185.517	135.016	1.1215	0.25809	4.34536	1.39045e-05	0.000349419	0.000395429	Up
Glyma.19G183900	42.3948	93.12	67.7574	1.12098	0.283171	3.95866	7.53702e-05	0.00146395	0.00165672	Up
Glyma.12G075600	239.108	519.872	379.49	1.12072	0.271674	4.12524	3.70344e-05	0.000798358	0.000903483	Up
Glyma.18G002300	827.715	1799.65	1313.68	1.12043	0.226717	4.94195	7.7345e-07	2.80709e-05	3.17672e-05	Up
Glyma.08G082200	149.571	325.531	237.551	1.11944	0.270678	4.13568	3.53908e-05	0.000771761	0.000873383	Up
Glyma.19G176600	892.652	1939.26	1415.96	1.11902	0.21948	5.0985	3.42363e-07	1.37348e-05	1.55433e-05	Up
Glyma.07G043500	41.885	93.0618	67.4734	1.11865	0.320755	3.48756	0.000487446	0.00689062	0.00779486	Up
Glyma.19G061300	646.785	1405.22	1026	1.1181	0.194027	5.7626	8.28271e-09	4.81163e-07	5.44521e-07	Up
Glyma.19G112800	147.858	321.16	234.509	1.11707	0.230727	4.84153	1.28845e-06	4.42064e-05	5.00273e-05	Up
Glyma.04G027200	1752.98	3798.83	2775.9	1.11557	0.229434	4.86226	1.16052e-06	4.02026e-05	4.54963e-05	Up
Glyma.15G195600	48.8282	106.896	77.862	1.1154	0.276278	4.03725	5.40816e-05	0.00110463	0.00125008	Up
Glyma.02G108000	769.316	1664.77	1217.04	1.11259	0.226879	4.9039	9.39521e-07	3.32879e-05	3.76711e-05	Up
Glyma.09G145200	58.5637	127.481	93.0222	1.11139	0.318865	3.48545	0.000491305	0.00691635	0.00782398	Up
Glyma.11G228000	132.126	285.225	208.676	1.11	0.271527	4.088	4.35112e-05	0.000914296	0.00103469	Up
Glyma.19G051500	790.699	1707.18	1248.94	1.10969	0.202421	5.48206	4.20397e-08	2.08076e-06	2.35474e-06	Up
Glyma.10G233400	361.11	780.222	570.666	1.10965	0.210452	5.27271	1.34424e-07	5.88062e-06	6.65496e-06	Up
Glyma.03G144800	2914.62	6287.92	4601.27	1.10905	0.177069	6.2634	3.76683e-10	2.98221e-08	3.3749e-08	Up
Glyma.08G164800	87.7457	188.933	138.339	1.10893	0.259369	4.27548	1.90726e-05	0.000458841	0.000519259	Up
Glyma.04G252300	424.177	916.22	670.199	1.10859	0.176574	6.27832	3.42257e-10	2.72171e-08	3.08009e-08	Up
Glyma.07G153800	53.8389	115.741	84.79	1.10839	0.314362	3.52585	0.000422126	0.00614055	0.00694629	Up
Glyma.01G131500	572.363	1234.36	903.36	1.10829	0.203074	5.45754	4.82774e-08	2.35369e-06	2.66361e-06	Up
Glyma.03G260300	150.134	325.209	237.671	1.10802	0.238388	4.64797	3.35217e-06	0.000102178	0.000115633	Up
Glyma.16G032400	177.385	381.735	279.56	1.10645	0.248195	4.45799	8.27308e-06	0.000222262	0.000251528	Up
Glyma.18G268700	253.447	547.08	400.264	1.10626	0.265425	4.16788	3.07451e-05	0.000685911	0.000776229	Up
Glyma.13G242800	454.739	978.294	716.516	1.10306	0.182419	6.04686	1.477e-09	1.03231e-07	1.16824e-07	Up
Glyma.03G151300	91.7735	197.832	144.803	1.10165	0.305653	3.60424	0.000313069	0.00477951	0.00540655	Up
Glyma.13G289600	672.386	1442.39	1057.39	1.10055	0.247043	4.45489	8.39374e-06	0.000224996	0.000254623	Up
Glyma.13G319400	106.386	226.056	166.221	1.10014	0.314886	3.49376	0.000476269	0.00676321	0.00765073	Up
Glyma.15G265200	815.769	1749.16	1282.47	1.09876	0.158722	6.92253	4.43638e-12	5.25681e-10	5.949e-10	Up
Glyma.19G211600	917.735	1964.64	1441.19	1.09853	0.211645	5.19043	2.09808e-07	8.771e-06	9.92593e-06	Up
Glyma.06G298700	186.865	399.766	293.316	1.09789	0.258229	4.25162	2.12231e-05	0.000500639	0.000566561	Up
Glyma.09G126400	52.4634	112.493	82.4783	1.09731	0.318646	3.44366	0.000573897	0.0078206	0.00884701	Up
Glyma.09G277000	639.044	1368.55	1003.8	1.09705	0.190166	5.76887	7.98032e-09	4.65107e-07	5.2635e-07	Up
Glyma.05G195600	47.1625	100.996	74.0792	1.09696	0.292917	3.74495	0.000180433	0.00304278	0.00344344	Up
Glyma.02G260100	157.274	337.65	247.462	1.09603	0.217974	5.02825	4.94971e-07	1.88031e-05	2.1279e-05	Up
Glyma.07G048100	140.205	300.341	220.273	1.09549	0.262061	4.18028	2.91145e-05	0.000656497	0.000742942	Up
Glyma.13G160400	3824.62	8175.59	6000.1	1.09546	0.220241	4.9739	6.56184e-07	2.4158e-05	2.7339e-05	Up
Glyma.19G015500	409.002	872.402	640.702	1.0944	0.235386	4.64937	3.32946e-06	0.000101746	0.000115144	Up
Glyma.10G252400	88.7411	190.62	139.68	1.09426	0.306914	3.56537	0.00036335	0.00541995	0.00613107	Up
Glyma.02G097700	165.906	356.579	261.242	1.09378	0.247166	4.4253	9.63096e-06	0.000254162	0.000287629	Up
Glyma.10G245000	191.83	409.504	300.667	1.09298	0.193566	5.64652	1.63727e-08	8.90423e-07	1.00767e-06	Up
Glyma.06G102400	269.004	574.77	421.887	1.09252	0.21077	5.18348	2.17782e-07	9.08354e-06	1.02796e-05	Up
Glyma.01G203100	209.221	447.496	328.358	1.09238	0.266542	4.09835	4.16103e-05	0.000881079	0.000997096	Up
Glyma.20G148900	146.831	313.587	230.209	1.09185	0.311779	3.50201	0.000461759	0.00660433	0.00747097	Up
Glyma.04G082900	401.458	855.804	628.631	1.09167	0.206243	5.29313	1.20243e-07	5.35186e-06	6.05657e-06	Up
Glyma.09G072200	440.776	942.076	691.426	1.09162	0.214546	5.08807	3.61722e-07	1.43985e-05	1.62944e-05	Up
Glyma.19G061600	3519.94	7497.14	5508.54	1.0907	0.237372	4.59491	4.32943e-06	0.000128252	0.00014514	Up
Glyma.14G061200	51.3612	110.093	80.7268	1.08898	0.290928	3.74311	0.000181754	0.00305786	0.0034605	Up
Glyma.20G197000	44.2336	93.378	68.8058	1.08739	0.291684	3.72798	0.000193018	0.00321113	0.00363395	Up
Glyma.11G040800	143.133	306.548	224.841	1.08504	0.229951	4.71857	2.37503e-06	7.61563e-05	8.61841e-05	Up
Glyma.06G102000	64.1831	135.176	99.6794	1.08269	0.284752	3.80221	0.000143412	0.00252929	0.00286233	Up
Glyma.19G124500	70.5997	151.24	110.92	1.08223	0.284186	3.80818	0.000139994	0.00247269	0.00279828	Up
Glyma.10G190500	77.5864	163.598	120.592	1.08079	0.251353	4.2999	1.70875e-05	0.000417961	0.000472996	Up
Glyma.03G247000	308.392	651.131	479.761	1.08022	0.244301	4.42167	9.7941e-06	0.000257626	0.00029155	Up
Glyma.02G072400	1371.63	2898.94	2135.29	1.07887	0.226054	4.7726	1.81863e-06	5.98708e-05	6.77543e-05	Up
Glyma.07G085900	69.0213	146.912	107.967	1.07879	0.31375	3.43836	0.000585241	0.00794796	0.00899109	Up
Glyma.06G122200	275.482	582.409	428.945	1.07873	0.237465	4.54271	5.55366e-06	0.000158533	0.000179408	Up
Glyma.07G048200	92.8078	196.933	144.87	1.07679	0.258439	4.16653	3.09274e-05	0.000687842	0.000778414	Up
Glyma.10G164700	89.2377	190.128	139.683	1.0756	0.268893	4.00012	6.33097e-05	0.00126284	0.00142913	Up
Glyma.04G235200	79.1783	168.079	123.629	1.07551	0.238919	4.50157	6.74521e-06	0.00018755	0.000212246	Up
Glyma.06G292200	374.161	787.546	580.853	1.07535	0.263513	4.08082	4.48765e-05	0.000938578	0.00106217	Up
Glyma.19G137400	63.6803	135.319	99.4996	1.07527	0.276358	3.89085	9.98935e-05	0.00185574	0.0021001	Up
Glyma.03G235200	89.13	188.184	138.657	1.07481	0.213003	5.046	4.51154e-07	1.73411e-05	1.96245e-05	Up
Glyma.04G209200	634.394	1336.99	985.694	1.07357	0.22413	4.78995	1.66821e-06	5.55651e-05	6.28816e-05	Up
Glyma.02G002200	185.046	390.531	287.789	1.07232	0.24375	4.39928	1.08612e-05	0.000281642	0.000318728	Up
Glyma.08G153700	2042.34	4294.47	3168.41	1.07207	0.214431	4.9996	5.74499e-07	2.14428e-05	2.42662e-05	Up
Glyma.07G040400	348.67	731.946	540.308	1.07007	0.191072	5.60031	2.13966e-08	1.12765e-06	1.27614e-06	Up
Glyma.15G158900	322.58	676.098	499.339	1.06971	0.251114	4.25986	2.04554e-05	0.000485408	0.000549325	Up
Glyma.08G172300	174.444	366.127	270.285	1.06947	0.249889	4.27977	1.87083e-05	0.000452349	0.000511913	Up
Glyma.05G190100	45.2336	96.2178	70.7257	1.06855	0.324593	3.29197	0.000994868	0.0121964	0.0137882	Up
Glyma.02G015600	494.811	1039.23	767.018	1.06814	0.181651	5.8802	4.09766e-09	2.64004e-07	2.98767e-07	Up
Glyma.09G155700	50.6001	106.469	78.5345	1.06699	0.261052	4.08726	4.36503e-05	0.000916144	0.00103678	Up
Glyma.17G013000	259.404	543.463	401.433	1.06598	0.233369	4.56782	4.92834e-06	0.000143499	0.000162395	Up
Glyma.01G187900	86.1325	180.352	133.242	1.06575	0.271228	3.92936	8.51725e-05	0.00162295	0.00183665	Up
Glyma.17G061700	68.8189	143.744	106.281	1.06511	0.269399	3.95366	7.6965e-05	0.00149117	0.00168752	Up
Glyma.14G189500	801.029	1673.85	1237.44	1.06462	0.232282	4.58331	4.57677e-06	0.000134136	0.000151798	Up
Glyma.01G161900	134.832	282.533	208.682	1.0644	0.223926	4.75335	2.00074e-06	6.52062e-05	7.37922e-05	Up
Glyma.06G168300	243.899	509.794	376.847	1.06436	0.21099	5.04462	4.54415e-07	1.74477e-05	1.97451e-05	Up
Glyma.04G119700	51.8745	109.552	80.713	1.06281	0.29757	3.57163	0.000354771	0.00531191	0.00600885	Up
Glyma.09G226700	470.484	982.346	726.415	1.06121	0.211019	5.02896	4.93156e-07	1.8774e-05	2.12461e-05	Up
Glyma.15G145000	125.315	263.909	194.612	1.06002	0.281146	3.77034	0.000163025	0.00281015	0.00318017	Up
Glyma.15G126900	65.7133	138.653	102.183	1.05998	0.272111	3.89538	9.80431e-05	0.00182923	0.0020701	Up
Glyma.06G068600	83.6774	174.431	129.054	1.05752	0.309222	3.41995	0.000626323	0.00840697	0.00951039	Up
Glyma.03G179900	55.5738	117.514	86.5439	1.05752	0.306178	3.45395	0.000552444	0.00759478	0.00859153	Up
Glyma.20G210100	235.862	492.599	364.23	1.05726	0.232219	4.55287	5.29196e-06	0.00015272	0.000172829	Up
Glyma.18G050300	259.99	540.751	400.371	1.05671	0.224954	4.69745	2.63434e-06	8.32771e-05	9.42427e-05	Up
Glyma.05G043900	73.3604	151.634	112.497	1.05646	0.2445	4.32091	1.55385e-05	0.000385072	0.000435777	Up
Glyma.12G148200	731.616	1521.7	1126.66	1.05611	0.190969	5.53025	3.19771e-08	1.62082e-06	1.83424e-06	Up
Glyma.10G142700	120.737	250.704	185.721	1.05602	0.269119	3.924	8.70908e-05	0.00165152	0.00186898	Up
Glyma.08G066900	59.4091	125.843	92.6262	1.05375	0.291188	3.61878	0.000295992	0.00456313	0.00516398	Up
Glyma.09G205700	167.478	348.113	257.796	1.05332	0.219796	4.79227	1.64903e-06	5.50986e-05	6.23537e-05	Up
Glyma.04G219200	107.723	223.872	165.797	1.05319	0.215511	4.88695	1.0241e-06	3.6069e-05	4.08184e-05	Up
Glyma.17G046000	116.683	242.483	179.583	1.0526	0.262517	4.00966	6.08065e-05	0.00122245	0.00138342	Up
Glyma.05G058300	86.326	178.136	132.231	1.05246	0.248614	4.23332	2.30266e-05	0.000540332	0.00061148	Up
Glyma.19G109100	110.154	231.199	170.677	1.05214	0.269199	3.90842	9.29011e-05	0.00174604	0.00197595	Up
Glyma.16G014000	1118.13	2314.98	1716.55	1.05043	0.204204	5.14401	2.68937e-07	1.09988e-05	1.2447e-05	Up
Glyma.12G122400	111.976	233.505	172.74	1.05011	0.220072	4.77167	1.82703e-06	6.00923e-05	6.80049e-05	Up
Glyma.01G242200	306.091	634.87	470.481	1.04989	0.218017	4.81564	1.46728e-06	4.9628e-05	5.61628e-05	Up
Glyma.02G102900	249.675	517.344	383.509	1.04921	0.269384	3.89486	9.82548e-05	0.00183223	0.00207349	Up
Glyma.17G036800	33.2359	68.445	50.8405	1.04894	0.312589	3.35565	0.000791799	0.0101412	0.0114683	Up
Glyma.06G229900	333.712	691.343	512.527	1.0488	0.199665	5.25279	1.49813e-07	6.48252e-06	7.3361e-06	Up
Glyma.13G182700	193.404	400.199	296.801	1.04853	0.249798	4.19752	2.69859e-05	0.000616267	0.000697415	Up
Glyma.05G151400	67.087	138.903	102.995	1.04852	0.237085	4.42254	9.7549e-06	0.000256865	0.000290687	Up
Glyma.19G231700	4623.04	9553.18	7088.11	1.04736	0.22369	4.6822	2.83815e-06	8.90904e-05	0.000100821	Up
Glyma.14G056800	206.685	427.13	316.908	1.04668	0.2037	5.13832	2.77203e-07	1.12724e-05	1.27567e-05	Up
Glyma.06G044600	665.975	1378.3	1022.14	1.04628	0.224564	4.65917	3.17487e-06	9.80469e-05	0.000110957	Up
Glyma.13G038300	55.5517	116.006	85.7787	1.04574	0.301161	3.47236	0.000515904	0.00718911	0.00813257	Up
Glyma.17G082100	171.211	353.467	262.339	1.04552	0.219737	4.75804	1.95482e-06	6.38841e-05	7.2296e-05	Up
Glyma.06G027200	3098.41	6392.43	4745.42	1.04485	0.223509	4.67475	2.94311e-06	9.20621e-05	0.000104184	Up
Glyma.20G202600	77.2592	161.045	119.152	1.04436	0.271717	3.84355	0.000121267	0.00218948	0.00247778	Up
Glyma.02G082100	175.732	363.77	269.751	1.04407	0.213474	4.89086	1.00394e-06	3.55001e-05	4.01746e-05	Up
Glyma.07G021300	226.056	464.944	345.5	1.04211	0.221704	4.70046	2.59574e-06	8.22751e-05	9.31087e-05	Up
Glyma.02G008500	303.822	625.304	464.563	1.04202	0.205842	5.06222	4.14407e-07	1.61016e-05	1.82218e-05	Up
Glyma.14G087600	63.3269	132.27	97.7986	1.04112	0.272318	3.82319	0.000131734	0.00235704	0.00266741	Up
Glyma.02G218400	122.071	253.489	187.78	1.04101	0.251169	4.14467	3.40301e-05	0.000744357	0.00084237	Up
Glyma.08G148000	152.383	314.228	233.305	1.04055	0.250426	4.1551	3.25143e-05	0.000717736	0.000812244	Up
Glyma.13G324900	141.335	291.33	216.332	1.04022	0.261272	3.98137	6.852e-05	0.00135469	0.00153307	Up
Glyma.02G024900	42.0099	87.4401	64.725	1.04019	0.311642	3.33777	0.000844525	0.0106902	0.0120893	Up
Glyma.01G178500	84.2547	174.042	129.148	1.03997	0.299602	3.47117	0.000518199	0.00721266	0.00815921	Up
Glyma.01G212800	107.932	222.065	164.998	1.03995	0.217358	4.78449	1.71421e-06	5.67464e-05	6.42185e-05	Up
Glyma.19G186100	5719.3	11747.8	8733.56	1.03832	0.200314	5.18347	2.17792e-07	9.08354e-06	1.02796e-05	Up
Glyma.01G037900	243.332	501.511	372.421	1.03743	0.223348	4.64489	3.40255e-06	0.00010345	0.000117072	Up
Glyma.01G194900	114.615	236.304	175.459	1.03686	0.255891	4.05196	5.0791e-05	0.00104337	0.00118076	Up
Glyma.15G089600	92.1007	188.201	140.151	1.0366	0.284937	3.638	0.000274759	0.00429357	0.00485892	Up
Glyma.01G171800	51.9251	108.163	80.0443	1.03583	0.28006	3.69862	0.000216778	0.0035293	0.00399402	Up
Glyma.14G029100	870.031	1780.86	1325.45	1.03434	0.203558	5.08133	3.74796e-07	1.48528e-05	1.68086e-05	Up
Glyma.09G124200	79.6701	163.608	121.639	1.03422	0.297624	3.47491	0.000511021	0.00714052	0.0080776	Up
Glyma.19G113000	131.325	269.612	200.468	1.0341	0.221336	4.6721	2.98142e-06	9.30979e-05	0.000105357	Up
Glyma.05G240500	43.0948	89.6845	66.3896	1.03236	0.307891	3.353	0.000799404	0.010224	0.011562	Up
Glyma.18G176600	1013.72	2072.37	1543.04	1.0317	0.21119	4.8852	1.03323e-06	3.6283e-05	4.10606e-05	Up
Glyma.01G053800	85.436	175.337	130.386	1.03091	0.232207	4.43962	9.01168e-06	0.000239764	0.000271335	Up
Glyma.08G281600	135.63	278.286	206.958	1.03064	0.280811	3.67024	0.000242325	0.00386263	0.00437124	Up
Glyma.12G124100	128.949	262.278	195.613	1.03043	0.270313	3.81201	0.000137842	0.00243951	0.00276073	Up
Glyma.11G056700	57.0277	117.463	87.2455	1.03029	0.286805	3.59229	0.000327782	0.00496389	0.00561514	Up
Glyma.14G158900	40.2542	82.2566	61.2554	1.03	0.285186	3.61169	0.000304213	0.00467422	0.0052897	Up
Glyma.09G010500	5914.99	12076	8995.49	1.02969	0.206348	4.99006	6.03613e-07	2.24069e-05	2.53574e-05	Up
Glyma.07G255400	90.1474	184.952	137.55	1.02827	0.237579	4.32812	1.50389e-05	0.000373467	0.000422643	Up
Glyma.15G215100	127.88	261.466	194.673	1.02739	0.239568	4.28851	1.79878e-05	0.000436403	0.000493867	Up
Glyma.10G259400	137.033	280.258	208.645	1.02704	0.231548	4.43552	9.1851e-06	0.000243835	0.000275942	Up
Glyma.06G184200	104.752	214.137	159.445	1.02584	0.236929	4.32971	1.49303e-05	0.000371286	0.000420175	Up
Glyma.19G178000	676.278	1377.69	1026.98	1.02579	0.25043	4.09613	4.20108e-05	0.000889033	0.0010061	Up
Glyma.19G147900	2401.64	4890.13	3645.89	1.02555	0.182733	5.61229	1.99671e-08	1.06328e-06	1.20329e-06	Up
Glyma.14G176300	185.235	378.524	281.879	1.02466	0.225175	4.55052	5.35136e-06	0.000154291	0.000174608	Up
Glyma.11G194500	45.7144	93.8708	69.7926	1.0242	0.301462	3.39742	0.000680237	0.00895595	0.0101315	Up
Glyma.18G182000	65.1267	133.032	99.0795	1.02184	0.27143	3.76464	0.000166787	0.00285847	0.00323486	Up
Glyma.10G074900	65.697	134.125	99.911	1.02168	0.2865	3.56605	0.000362397	0.005408	0.00611754	Up
Glyma.15G066500	74.8157	153.201	114.009	1.02121	0.271355	3.76336	0.000167647	0.00287182	0.00324997	Up
Glyma.07G048000	311.515	632.89	472.203	1.02103	0.215119	4.74638	2.07093e-06	6.71877e-05	7.60347e-05	Up
Glyma.06G204400	372.581	758.367	565.474	1.02085	0.195261	5.22814	1.71224e-07	7.32049e-06	8.28442e-06	Up
Glyma.12G221500	1086.89	2203.29	1645.09	1.01894	0.205277	4.96373	6.91523e-07	2.53547e-05	2.86932e-05	Up
Glyma.10G001800	129.317	264.03	196.674	1.01888	0.25126	4.05508	5.01175e-05	0.00103072	0.00116644	Up
Glyma.03G099900	222.255	450.916	336.585	1.0185	0.215228	4.7322	2.22098e-06	7.17957e-05	8.12494e-05	Up
Glyma.02G288500	57.8457	117.976	87.911	1.01836	0.298137	3.41575	0.000636055	0.00850741	0.00962403	Up
Glyma.17G161200	44.3324	89.9607	67.1466	1.01746	0.308505	3.29805	0.000973593	0.0119849	0.0135537	Up
Glyma.17G129600	162.326	329.219	245.772	1.01737	0.252981	4.02154	5.78182e-05	0.00117159	0.00132586	Up
Glyma.04G082500	157.312	317.458	237.385	1.01646	0.218362	4.65492	3.241e-06	9.9724e-05	0.000112855	Up
Glyma.04G004100	2831.88	5727.48	4279.68	1.01598	0.210961	4.81593	1.46513e-06	4.96024e-05	5.61338e-05	Up
Glyma.02G048400	4465.48	9021.62	6743.55	1.01469	0.197377	5.14086	2.73481e-07	1.11591e-05	1.26284e-05	Up
Glyma.13G096500	1825.85	3688.51	2757.18	1.01407	0.196812	5.1525	2.5704e-07	1.05848e-05	1.19785e-05	Up
Glyma.13G350700	618.485	1250.15	934.32	1.01352	0.176335	5.74773	9.04476e-09	5.19529e-07	5.87939e-07	Up
Glyma.20G009100	1065.26	2149.8	1607.53	1.01344	0.187159	5.41488	6.13283e-08	2.94141e-06	3.32872e-06	Up
Glyma.13G360000	56.1359	113.272	84.7037	1.01325	0.296477	3.41763	0.000631698	0.00846324	0.00957405	Up
Glyma.09G154400	118.103	237.283	177.693	1.01299	0.265869	3.81009	0.000138917	0.0024561	0.00277951	Up
Glyma.13G326400	385.851	778.766	582.309	1.01263	0.224625	4.5081	6.54102e-06	0.000182725	0.000206785	Up
Glyma.07G148500	97.7795	197.27	147.525	1.01229	0.267639	3.78229	0.000155395	0.00270468	0.00306082	Up
Glyma.11G034000	684.666	1383.5	1034.09	1.01214	0.224761	4.50319	6.69407e-06	0.000186273	0.000210801	Up
Glyma.13G034100	702.17	1415.46	1058.82	1.01197	0.234649	4.31271	1.61264e-05	0.000398264	0.000450706	Up
Glyma.02G198100	140.61	284.604	212.607	1.01172	0.222689	4.54321	5.54035e-06	0.000158356	0.000179207	Up
Glyma.14G223000	238.008	481.391	359.699	1.01098	0.189654	5.33067	9.78508e-08	4.44572e-06	5.03111e-06	Up
Glyma.14G031600	177.559	358.119	267.839	1.0102	0.229238	4.40678	1.0492e-05	0.000273655	0.000309689	Up
Glyma.19G161500	658.494	1326.33	992.413	1.00865	0.213947	4.71448	2.42332e-06	7.75656e-05	8.77791e-05	Up
Glyma.17G226500	125.166	252.703	188.935	1.00802	0.239896	4.20188	2.64708e-05	0.000607995	0.000688053	Up
Glyma.10G029400	302.933	608.232	455.582	1.00739	0.212153	4.7484	2.05037e-06	6.65813e-05	7.53484e-05	Up
Glyma.12G081400	164.999	333.852	249.426	1.00703	0.222128	4.53358	5.79916e-06	0.00016457	0.00018624	Up
Glyma.07G089300	174.709	352.161	263.435	1.007	0.27272	3.69244	0.000222116	0.00359332	0.00406647	Up
Glyma.16G077900	1495.51	3005.35	2250.43	1.00676	0.196836	5.11474	3.14181e-07	1.2661e-05	1.43281e-05	Up
Glyma.17G254100	196.527	394.539	295.533	1.00643	0.258971	3.88627	0.000101798	0.00188553	0.0021338	Up
Glyma.12G124900	170.44	342.237	256.338	1.00617	0.240303	4.18711	2.82534e-05	0.00063928	0.000723458	Up
Glyma.12G178900	695.783	1396.55	1046.17	1.00416	0.216953	4.62845	3.68409e-06	0.000110879	0.000125479	Up
Glyma.02G013600	371.161	744.216	557.689	1.00377	0.179451	5.59358	2.22431e-08	1.16882e-06	1.32273e-06	Up
Glyma.10G083300	736.709	1476.92	1106.82	1.00251	0.252538	3.96973	7.1953e-05	0.00141163	0.00159751	Up
Glyma.13G336300	224.423	450.817	337.62	1.00238	0.212501	4.71706	2.39275e-06	7.66557e-05	8.67493e-05	Up
Glyma.12G032200	738.309	1481.01	1109.66	1.00236	0.204301	4.90628	9.28185e-07	3.29842e-05	3.73274e-05	Up
Glyma.06G003300	349.808	702.337	526.072	1.00158	0.220109	4.55038	5.35503e-06	0.000154291	0.000174608	Up
Glyma.16G016100	727.636	363.022	545.329	-1.00177	0.187676	-5.33774	9.41145e-08	4.29578e-06	4.86142e-06	Down
Glyma.05G000900	577.557	287.662	432.609	-1.00251	0.206713	-4.84978	1.236e-06	4.25702e-05	4.81756e-05	Down
Glyma.20G036400	373.197	185.842	279.52	-1.00354	0.209486	-4.79048	1.66381e-06	5.55404e-05	6.28537e-05	Down
Glyma.13G196700	96.5679	48.052	72.31	-1.0054	0.265164	-3.79161	0.000149675	0.00262652	0.00297237	Down
Glyma.01G203700	97.8981	48.4948	73.1964	-1.00591	0.284888	-3.53091	0.000414135	0.00604928	0.00684302	Down
Glyma.09G168300	412.758	205.27	309.014	-1.00843	0.188364	-5.35361	8.62165e-08	3.96563e-06	4.4878e-06	Down
Glyma.14G086300	2719.25	1349.24	2034.25	-1.00985	0.207822	-4.8592	1.1786e-06	4.07893e-05	4.61603e-05	Down
Glyma.13G339800	284.622	141.487	213.054	-1.01114	0.190672	-5.30306	1.13876e-07	5.10017e-06	5.77174e-06	Down
Glyma.07G235500	296.092	146.158	221.125	-1.01203	0.199918	-5.06226	4.14326e-07	1.61016e-05	1.82218e-05	Down
Glyma.16G203100	253.432	125.008	189.22	-1.01242	0.21738	-4.65736	3.20289e-06	9.88065e-05	0.000111817	Down
Glyma.11G022400	76.1616	37.9118	57.0367	-1.01278	0.294468	-3.43937	0.000583074	0.00792152	0.00896119	Down
Glyma.13G343100	317.561	156.769	237.165	-1.01334	0.281888	-3.59483	0.000324606	0.00492413	0.00557015	Down
Glyma.13G255600	133.565	65.7064	99.6358	-1.01496	0.253235	-4.00799	6.1239e-05	0.00122907	0.00139091	Down
Glyma.19G133800	1090.38	538.494	814.436	-1.01696	0.179813	-5.65563	1.55276e-08	8.50274e-07	9.62235e-07	Down
Glyma.06G310100	151.376	74.0834	112.73	-1.01748	0.280085	-3.63275	0.000280419	0.00436105	0.00493529	Down
Glyma.03G004100	1052.49	519.206	785.85	-1.01749	0.200849	-5.06594	4.0638e-07	1.5856e-05	1.79438e-05	Down
Glyma.10G124500	99.1306	48.8844	74.0075	-1.01982	0.258296	-3.94827	7.87178e-05	0.00152101	0.00172129	Down
Glyma.19G238900	153.168	75.6761	114.422	-1.01993	0.229288	-4.44826	8.65672e-06	0.00023118	0.00026162	Down
Glyma.10G089500	284.693	139.582	212.138	-1.02157	0.221183	-4.61865	3.86252e-06	0.00011528	0.000130459	Down
Glyma.13G253400	226.272	111.02	168.646	-1.02466	0.25314	-4.0478	5.17004e-05	0.00106144	0.00120121	Down
Glyma.18G210900	10163.7	4994.96	7579.34	-1.02467	0.264541	-3.8734	0.000107329	0.0019656	0.00222442	Down
Glyma.05G175000	463.402	227.061	345.232	-1.02485	0.195672	-5.2376	1.62677e-07	7.00528e-06	7.92771e-06	Down
Glyma.03G060300	1241.46	608.86	925.16	-1.02584	0.197517	-5.19371	2.06145e-07	8.6685e-06	9.80993e-06	Down
Glyma.10G286500	883.618	432.126	657.872	-1.02974	0.170996	-6.022	1.72271e-09	1.19703e-07	1.35465e-07	Down
Glyma.09G022900	141.955	69.2827	105.619	-1.03094	0.303259	-3.39953	0.000675015	0.00891311	0.010083	Down
Glyma.20G025200	75.1057	36.8196	55.9626	-1.03101	0.310341	-3.3222	0.000893119	0.0111905	0.0126551	Down
Glyma.10G237400	68.0294	33.0706	50.55	-1.03133	0.303534	-3.39773	0.00067947	0.00895068	0.0101255	Down
Glyma.08G038200	559.539	273.479	416.509	-1.03163	0.213655	-4.82848	1.37579e-06	4.68882e-05	5.30622e-05	Down
Glyma.20G036600	119.261	58.1249	88.6928	-1.03346	0.299086	-3.45537	0.00054953	0.00756344	0.00855606	Down
Glyma.13G215400	143.059	69.2308	106.145	-1.03647	0.274614	-3.77427	0.000160479	0.00277292	0.00313805	Down
Glyma.10G027700	180.154	87.4331	133.794	-1.03675	0.288104	-3.59852	0.000320037	0.00486721	0.00550576	Down
Glyma.13G004100	581.852	282.418	432.135	-1.03972	0.191548	-5.42799	5.69922e-08	2.7486e-06	3.11053e-06	Down
Glyma.03G069400	226.775	110.085	168.43	-1.04076	0.224363	-4.63875	3.50519e-06	0.000106299	0.000120296	Down
Glyma.08G202600	134.65	65.2298	99.9399	-1.04096	0.310772	-3.34958	0.000809339	0.0103252	0.0116764	Down
Glyma.20G167500	350.409	169.753	260.081	-1.04181	0.237981	-4.3777	1.19939e-05	0.000307672	0.000348185	Down
Glyma.09G045800	212.015	102.354	157.184	-1.04255	0.227223	-4.58824	4.46995e-06	0.000131544	0.000148865	Down
Glyma.20G230800	125.284	60.6325	92.9582	-1.04327	0.309626	-3.36944	0.000753205	0.00974456	0.0110237	Down
Glyma.13G173500	98.9992	48.113	73.5561	-1.04576	0.296227	-3.53025	0.000415171	0.00605662	0.00685133	Down
Glyma.14G090900	66.7079	32.0167	49.3623	-1.04628	0.308767	-3.38856	0.000702606	0.0091997	0.0104073	Down
Glyma.16G153500	177.725	85.6383	131.682	-1.04665	0.24379	-4.29325	1.7608e-05	0.000428348	0.000484751	Down
Glyma.19G254500	128.904	62.6112	95.7574	-1.0516	0.272656	-3.85689	0.000114841	0.00208502	0.00235957	Down
Glyma.07G020400	155.19	74.5828	114.886	-1.05215	0.244076	-4.31075	1.62703e-05	0.000400712	0.000453476	Down
Glyma.16G007500	187.54	90.5085	139.024	-1.05354	0.208529	-5.05224	4.36655e-07	1.68926e-05	1.9117e-05	Down
Glyma.06G071200	195.834	93.711	144.773	-1.055	0.258946	-4.07421	4.61705e-05	0.000962265	0.00108897	Down
Glyma.13G051900	109.274	52.6824	80.9781	-1.05686	0.266239	-3.9696	7.19919e-05	0.00141163	0.00159751	Down
Glyma.15G206300	65.7818	31.4473	48.6145	-1.05761	0.304009	-3.47888	0.000503511	0.00705764	0.00798383	Down
Glyma.05G163300	98.8341	47.5789	73.2065	-1.05881	0.286852	-3.69112	0.000223266	0.0036054	0.00408015	Down
Glyma.07G046300	74.4906	35.3788	54.9347	-1.05983	0.309013	-3.42971	0.000604221	0.00817159	0.00924409	Down
Glyma.04G198400	642.853	308.894	475.874	-1.06041	0.200427	-5.29075	1.21814e-07	5.40834e-06	6.12049e-06	Down
Glyma.03G170800	1520.66	727.552	1124.11	-1.06172	0.245049	-4.33267	1.47311e-05	0.000367611	0.000416016	Down
Glyma.20G205800	210.708	101.436	156.072	-1.06301	0.257558	-4.12726	3.67115e-05	0.00079331	0.00089777	Down
Glyma.10G072000	206.05	98.2296	152.14	-1.06319	0.258322	-4.11574	3.85935e-05	0.000825504	0.000934202	Down
Glyma.16G137200	65.3044	30.8312	48.0678	-1.065	0.323285	-3.2943	0.000986685	0.0121085	0.0136889	Down
Glyma.18G253800	80.7107	38.3658	59.5383	-1.06545	0.309709	-3.44017	0.000581343	0.00790702	0.00894478	Down
Glyma.19G153300	134.055	63.3427	98.6986	-1.06644	0.283487	-3.76187	0.00016865	0.00288487	0.00326474	Down
Glyma.02G235700	119.628	57.3246	88.4762	-1.06717	0.26136	-4.08315	4.44302e-05	0.000931421	0.00105407	Down
Glyma.08G027100	680.61	323.489	502.049	-1.06926	0.208029	-5.13995	2.74813e-07	1.12007e-05	1.26755e-05	Down
Glyma.14G185700	255.461	120.965	188.213	-1.07022	0.251014	-4.2636	2.01158e-05	0.00047862	0.000541643	Down
Glyma.16G143600	942.07	446.589	694.329	-1.0747	0.194367	-5.52922	3.21663e-08	1.62811e-06	1.84249e-06	Down
Glyma.17G087700	176.999	84.5908	130.795	-1.07503	0.285325	-3.76775	0.000164723	0.00283335	0.00320643	Down
Glyma.04G005600	257.401	121.865	189.633	-1.07526	0.199677	-5.38501	7.24387e-08	3.41081e-06	3.85993e-06	Down
Glyma.06G113200	1342.28	635.137	988.71	-1.07744	0.224321	-4.8031	1.56229e-06	5.24453e-05	5.93511e-05	Down
Glyma.17G059700	438.225	207.204	322.714	-1.07846	0.200921	-5.36756	7.98084e-08	3.71384e-06	4.20286e-06	Down
Glyma.17G183700	1415.91	665.189	1040.55	-1.08832	0.248177	-4.38526	1.15849e-05	0.000298463	0.000337763	Down
Glyma.06G189400	100.012	46.7068	73.3596	-1.09054	0.264941	-4.11617	3.85214e-05	0.000824947	0.000933573	Down
Glyma.01G041100	179.953	84.5049	132.229	-1.09264	0.291696	-3.74581	0.000179815	0.00303522	0.00343489	Down
Glyma.02G210400	99.9961	46.5978	73.2969	-1.0963	0.308573	-3.55279	0.000381162	0.00563293	0.00637201	Down
Glyma.05G221700	1135.31	527.677	831.492	-1.10308	0.198723	-5.55082	2.84334e-08	1.45981e-06	1.65203e-06	Down
Glyma.13G141600	135.264	62.3843	98.824	-1.1072	0.332667	-3.32826	0.000873911	0.0109922	0.0124309	Down
Glyma.04G149300	135.056	62.4363	98.7464	-1.10747	0.242723	-4.56267	5.05065e-06	0.000146703	0.00016602	Down
Glyma.13G181000	198.36	91.7742	145.067	-1.10962	0.238789	-4.64689	3.36984e-06	0.000102542	0.000116045	Down
Glyma.03G187000	1314.16	606.137	960.147	-1.11615	0.192197	-5.8073	6.34865e-09	3.83581e-07	4.3409e-07	Down
Glyma.18G070500	175.387	80.275	127.831	-1.11997	0.233829	-4.78971	1.6702e-06	5.55651e-05	6.28816e-05	Down
Glyma.02G135800	83.5971	38.2688	60.933	-1.12229	0.294487	-3.81101	0.000138402	0.0024482	0.00277056	Down
Glyma.18G009800	2751.98	1262.87	2007.42	-1.1228	0.173341	-6.47739	9.33211e-11	8.3072e-09	9.40105e-09	Down
Glyma.03G122000	471.668	215.788	343.728	-1.12435	0.197423	-5.69513	1.2328e-08	6.89311e-07	7.80076e-07	Down
Glyma.15G174200	306.376	139.582	222.979	-1.12653	0.247631	-4.54925	5.38373e-06	0.000154744	0.00017512	Down
Glyma.06G170100	62.3778	28.1003	45.2391	-1.12945	0.333935	-3.38223	0.000718993	0.00936338	0.0105925	Down
Glyma.02G028000	435.804	198.418	317.111	-1.12995	0.235698	-4.79404	1.63455e-06	5.4717e-05	6.19219e-05	Down
Glyma.15G157100	533.125	243.036	388.08	-1.13028	0.201271	-5.6157	1.95771e-08	1.04718e-06	1.18507e-06	Down
Glyma.02G229500	139.903	64.1151	102.009	-1.13044	0.297569	-3.79891	0.000145332	0.00255563	0.00289215	Down
Glyma.10G089300	206.105	93.6396	149.873	-1.13069	0.230515	-4.90506	9.33981e-07	3.31244e-05	3.7486e-05	Down
Glyma.19G070700	112.208	50.6486	81.4281	-1.13853	0.262648	-4.33481	1.45888e-05	0.000364823	0.000412861	Down
Glyma.20G174800	62.9756	28.5707	45.7731	-1.13913	0.309364	-3.68216	0.000231264	0.00370779	0.00419601	Down
Glyma.18G274000	151.186	68.3989	109.793	-1.13945	0.233928	-4.87094	1.1107e-06	3.87015e-05	4.37975e-05	Down
Glyma.01G182100	69.0798	31.1906	50.1352	-1.13975	0.340179	-3.35044	0.000806842	0.0103044	0.0116529	Down
Glyma.13G250900	96.6694	43.2037	69.9366	-1.14131	0.330843	-3.44971	0.000561192	0.00769154	0.00870099	Down
Glyma.14G219500	76.0556	34.1206	55.0881	-1.14163	0.309601	-3.68743	0.000226526	0.00365146	0.00413227	Down
Glyma.08G029600	115.499	52.1079	83.8034	-1.14449	0.274442	-4.17024	3.0428e-05	0.000680966	0.000770632	Down
Glyma.19G069200	72.9831	32.6217	52.8024	-1.14749	0.3035	-3.78086	0.000156288	0.00271758	0.00307541	Down
Glyma.12G202500	67.9614	30.6797	49.3205	-1.14971	0.305948	-3.75785	0.000171382	0.00292322	0.00330813	Down
Glyma.19G098500	1065.55	477.576	771.564	-1.15648	0.26793	-4.31637	1.58618e-05	0.000392	0.000443617	Down
Glyma.01G069600	77.9521	34.6597	56.3059	-1.1587	0.314593	-3.68318	0.000230339	0.00370126	0.00418862	Down
Glyma.11G247500	5400	2416.57	3908.29	-1.15957	0.162471	-7.13708	9.53365e-13	1.31723e-10	1.49067e-10	Down
Glyma.16G013600	89.2927	39.8886	64.5906	-1.16396	0.305795	-3.80633	0.000141045	0.00249003	0.00281791	Down
Glyma.01G048000	323.763	144.531	234.147	-1.16415	0.191611	-6.07562	1.23513e-09	8.85756e-08	1.00239e-07	Down
Glyma.05G030000	77.7991	34.2207	56.0099	-1.16661	0.312965	-3.72759	0.000193321	0.00321467	0.00363797	Down
Glyma.10G032700	57.2306	25.4714	41.351	-1.16705	0.321751	-3.62719	0.000286528	0.00444254	0.00502752	Down
Glyma.06G317600	301.267	133.603	217.435	-1.16829	0.216162	-5.40471	6.49121e-08	3.08483e-06	3.49103e-06	Down
Glyma.15G038700	237.147	104.95	171.049	-1.17304	0.238996	-4.9082	9.19146e-07	3.2728e-05	3.70375e-05	Down
Glyma.06G169400	78.3915	34.4129	56.4022	-1.17425	0.331721	-3.53986	0.000400343	0.00587866	0.00665	Down
Glyma.09G199900	163.083	72.0016	117.542	-1.17452	0.266329	-4.41006	1.03343e-05	0.000269937	0.000305481	Down
Glyma.12G161500	57.7631	25.4379	41.6005	-1.17616	0.339962	-3.45969	0.000540802	0.00747276	0.00845348	Down
Glyma.02G305400	1164.95	514.383	839.667	-1.17926	0.219377	-5.37551	7.63678e-08	3.563e-06	4.03216e-06	Down
Glyma.01G236100	533.989	234.857	384.423	-1.18067	0.242243	-4.87391	1.09412e-06	3.82353e-05	4.327e-05	Down
Glyma.13G088800	61.4349	26.9189	44.1769	-1.18113	0.343845	-3.43506	0.000592428	0.0080212	0.00907396	Down
Glyma.04G094400	121.629	53.1589	87.3938	-1.18997	0.263228	-4.52066	6.16459e-06	0.000173701	0.000196573	Down
Glyma.16G165800	57.2887	24.7997	41.0442	-1.19708	0.351792	-3.40282	0.000666939	0.00882634	0.00998485	Down
Glyma.13G299200	61.682	26.68	44.181	-1.19749	0.334675	-3.57805	0.000346162	0.00520699	0.00589014	Down
Glyma.13G292800	203.496	88.1461	145.821	-1.19927	0.245412	-4.88676	1.02507e-06	3.6069e-05	4.08184e-05	Down
Glyma.03G033600	122.006	52.7685	87.3873	-1.20014	0.254815	-4.70986	2.47883e-06	7.91301e-05	8.95495e-05	Down
Glyma.18G090900	672.671	290.224	481.447	-1.21354	0.174199	-6.96635	3.2526e-12	3.9725e-10	4.49558e-10	Down
Glyma.09G046100	2878.98	1237.75	2058.36	-1.21703	0.235865	-5.15986	2.4713e-07	1.0212e-05	1.15566e-05	Down
Glyma.17G101800	162.678	69.7555	116.217	-1.21761	0.238652	-5.10204	3.36008e-07	1.35102e-05	1.52891e-05	Down
Glyma.15G250100	89.5469	38.8567	64.2018	-1.21781	0.292739	-4.16007	3.18156e-05	0.000706279	0.000799278	Down
Glyma.19G033600	118.798	50.8794	84.8387	-1.21857	0.28369	-4.29541	1.74368e-05	0.000425631	0.000481676	Down
Glyma.09G228300	1524.66	654.373	1089.52	-1.21944	0.172574	-7.06617	1.59271e-12	2.15892e-10	2.44319e-10	Down
Glyma.09G012200	149.311	63.6508	106.481	-1.22161	0.297042	-4.11257	3.91281e-05	0.000835906	0.000945974	Down
Glyma.06G072000	271.986	116.44	194.213	-1.22176	0.192306	-6.35321	2.10874e-10	1.73474e-08	1.96316e-08	Down
Glyma.09G154700	669.583	286.381	477.982	-1.22295	0.203741	-6.00245	1.94366e-09	1.33501e-07	1.51079e-07	Down
Glyma.03G205300	445.496	189.009	317.253	-1.23219	0.213851	-5.76191	8.31671e-09	4.82356e-07	5.4587e-07	Down
Glyma.08G240500	418.033	177.328	297.681	-1.23329	0.293592	-4.20069	2.66097e-05	0.000610332	0.000690697	Down
Glyma.16G154000	109.304	46.2253	77.7646	-1.23584	0.281922	-4.38363	1.16717e-05	0.000300484	0.00034005	Down
Glyma.10G217300	69.3851	29.0722	49.2286	-1.23757	0.330142	-3.7486	0.000177821	0.00300725	0.00340323	Down
Glyma.16G200900	99.2945	41.63	70.4623	-1.24828	0.270374	-4.61686	3.89592e-06	0.000116083	0.000131368	Down
Glyma.11G139800	174.794	72.9771	123.886	-1.25431	0.244422	-5.13175	2.87059e-07	1.16335e-05	1.31654e-05	Down
Glyma.06G125700	692.072	289.233	490.653	-1.25784	0.231085	-5.44318	5.23389e-08	2.53787e-06	2.87204e-06	Down
Glyma.03G119300	210.143	87.2278	148.685	-1.25954	0.259302	-4.85743	1.18919e-06	4.10763e-05	4.6485e-05	Down
Glyma.15G275700	111.689	46.2099	78.9492	-1.26419	0.273978	-4.6142	3.9461e-06	0.000117285	0.000132729	Down
Glyma.06G304900	315.969	130.908	223.439	-1.26591	0.227878	-5.55521	2.77271e-08	1.4256e-06	1.61331e-06	Down
Glyma.04G132000	45.7899	18.8907	32.3403	-1.27224	0.371544	-3.4242	0.000616601	0.00829826	0.00938741	Down
Glyma.10G249400	127.365	52.4239	89.8945	-1.27693	0.259374	-4.92312	8.51752e-07	3.05547e-05	3.4578e-05	Down
Glyma.17G121000	82.129	33.6172	57.8731	-1.27717	0.355344	-3.59418	0.000325414	0.00493429	0.00558165	Down
Glyma.01G007900	303.544	124.64	214.092	-1.27859	0.234977	-5.44136	5.28764e-08	2.56046e-06	2.89761e-06	Down
Glyma.16G137000	75.7091	30.7857	53.2474	-1.27979	0.312478	-4.09563	4.21028e-05	0.000890455	0.00100771	Down
Glyma.17G140200	370.563	151.965	261.264	-1.27988	0.229999	-5.56471	2.6259e-08	1.35917e-06	1.53814e-06	Down
Glyma.10G277100	106.241	43.407	74.8241	-1.28044	0.286652	-4.4669	7.93619e-06	0.000214823	0.00024311	Down
Glyma.09G198900	57.484	23.6569	40.5705	-1.2828	0.367374	-3.49181	0.000479758	0.00679927	0.00769151	Down
Glyma.10G097800	978.844	400.168	689.506	-1.28855	0.229693	-5.60988	2.02462e-08	1.07335e-06	1.21468e-06	Down
Glyma.10G259800	272.964	110.816	191.89	-1.29031	0.307616	-4.19455	2.73409e-05	0.000623541	0.000705646	Down
Glyma.16G090500	67.1869	27.0615	47.1242	-1.2924	0.367388	-3.51782	0.000435105	0.00629354	0.00711937	Down
Glyma.04G128500	50.6193	20.7155	35.6674	-1.29279	0.368705	-3.5063	0.000454389	0.00650933	0.0073635	Down
Glyma.15G030100	1483.19	600.407	1041.8	-1.30274	0.189911	-6.85973	6.89931e-12	7.73956e-10	8.75866e-10	Down
Glyma.06G121400	51.9536	21.2475	36.6006	-1.30485	0.360492	-3.61964	0.000295017	0.00455051	0.0051497	Down
Glyma.15G074900	1282.21	517.918	900.066	-1.30637	0.184947	-7.06351	1.6235e-12	2.19234e-10	2.48102e-10	Down
Glyma.03G041200	68.1677	27.2131	47.6904	-1.31423	0.326919	-4.02004	5.81895e-05	0.00117711	0.00133211	Down
Glyma.02G259900	57.7829	23.0589	40.4209	-1.32203	0.354727	-3.72691	0.000193844	0.00322039	0.00364444	Down
Glyma.02G104900	140.019	55.5037	97.7613	-1.32365	0.270863	-4.8868	1.02489e-06	3.6069e-05	4.08184e-05	Down
Glyma.18G078200	598	238.479	418.239	-1.32461	0.288363	-4.59354	4.35783e-06	0.000128987	0.000145971	Down
Glyma.20G017400	596.553	236.93	416.741	-1.3303	0.193138	-6.88779	5.66647e-12	6.56228e-10	7.42637e-10	Down
Glyma.11G144900	69.1699	27.1617	48.1658	-1.33935	0.328863	-4.07267	4.64767e-05	0.000966959	0.00109428	Down
Glyma.14G090400	267.64	105.144	186.392	-1.33946	0.226809	-5.90569	3.51183e-09	2.30842e-07	2.61238e-07	Down
Glyma.13G079700	104.849	41.2491	73.0492	-1.34314	0.339922	-3.95132	7.77202e-05	0.00150417	0.00170224	Down
Glyma.06G162800	45.3766	17.8257	31.6011	-1.35297	0.391532	-3.45558	0.000549113	0.0075606	0.00855285	Down
Glyma.05G023500	40.1908	15.6358	27.9133	-1.35439	0.408727	-3.31366	0.000920819	0.0114734	0.0129751	Down
Glyma.15G097300	139.067	54.2049	96.6361	-1.3546	0.274338	-4.93772	7.90412e-07	2.8596e-05	3.23613e-05	Down
Glyma.05G138000	233.526	91.3235	162.425	-1.35527	0.291249	-4.65329	3.26681e-06	0.000100346	0.000113559	Down
Glyma.06G166800	614.895	240.422	427.659	-1.35577	0.260103	-5.21241	1.86401e-07	7.92204e-06	8.96518e-06	Down
Glyma.08G062200	61.3634	23.663	42.5132	-1.35937	0.355761	-3.82102	0.000132899	0.00237433	0.00268697	Down
Glyma.19G123900	604.228	234.775	419.502	-1.36003	0.206877	-6.57409	4.89518e-11	4.59774e-09	5.20315e-09	Down
Glyma.11G241600	44.8231	17.3422	31.0826	-1.36152	0.399304	-3.40973	0.000650283	0.0086507	0.00978614	Down
Glyma.19G121900	425.405	165.092	295.248	-1.36179	0.241138	-5.64733	1.62957e-08	8.87581e-07	1.00445e-06	Down
Glyma.03G025600	121.377	46.8993	84.1383	-1.36181	0.369502	-3.68553	0.000228225	0.00367553	0.0041595	Down
Glyma.16G205200	939.459	365.016	652.238	-1.36228	0.216708	-6.28625	3.25229e-10	2.60365e-08	2.94648e-08	Down
Glyma.14G029200	62.0907	24.1333	43.112	-1.36341	0.370532	-3.6796	0.000233601	0.00374357	0.00423651	Down
Glyma.08G044000	2310.88	895.474	1603.18	-1.36801	0.230651	-5.93109	3.00933e-09	2.00538e-07	2.26944e-07	Down
Glyma.12G224400	180.881	69.9112	125.396	-1.36899	0.245664	-5.57259	2.50982e-08	1.30165e-06	1.47304e-06	Down
Glyma.13G035600	51.3082	19.5672	35.4377	-1.37799	0.397291	-3.46846	0.000523447	0.00727157	0.00822586	Down
Glyma.10G054500	252.247	96.2281	174.238	-1.38681	0.265947	-5.21459	1.84226e-07	7.83892e-06	8.87111e-06	Down
Glyma.07G060600	112.29	42.4886	77.3894	-1.38754	0.304562	-4.55586	5.21729e-06	0.000151175	0.000171081	Down
Glyma.05G178300	110.639	41.7158	76.1774	-1.39098	0.320723	-4.33701	1.44433e-05	0.000361437	0.00040903	Down
Glyma.09G261700	339.797	128.759	234.278	-1.3927	0.216104	-6.44458	1.15924e-10	1.01179e-08	1.14502e-08	Down
Glyma.09G016900	77.7718	29.298	53.5349	-1.39585	0.324216	-4.30532	1.66746e-05	0.000408849	0.000462684	Down
Glyma.04G052300	460.682	174.47	317.576	-1.39605	0.232685	-5.99975	1.97617e-09	1.35215e-07	1.53019e-07	Down
Glyma.09G069800	91.1862	34.5628	62.8745	-1.39659	0.278545	-5.0139	5.33382e-07	2.00839e-05	2.27284e-05	Down
Glyma.09G043500	157.466	59.6314	108.549	-1.39772	0.232941	-6.00033	1.96917e-09	1.34994e-07	1.52769e-07	Down
Glyma.18G225000	121.015	45.2956	83.1551	-1.40313	0.314596	-4.4601	8.19214e-06	0.00022075	0.000249817	Down
Glyma.05G064500	131.592	49.007	90.2994	-1.41237	0.29709	-4.75401	1.99421e-06	6.50527e-05	7.36185e-05	Down
Glyma.16G165500	70.9914	26.4606	48.726	-1.41468	0.422646	-3.34719	0.000816367	0.0103963	0.0117569	Down
Glyma.06G213600	137.612	51.7343	94.673	-1.42072	0.310983	-4.56847	4.91293e-06	0.000143284	0.000162151	Down
Glyma.08G092800	255.429	95.3717	175.4	-1.42092	0.196226	-7.24127	4.44498e-13	6.68334e-11	7.56338e-11	Down
Glyma.20G101900	165.472	61.2206	113.347	-1.42374	0.297285	-4.78914	1.675e-06	5.56545e-05	6.29828e-05	Down
Glyma.08G257000	62.6081	22.9537	42.7809	-1.42961	0.364918	-3.91761	8.94306e-05	0.00168791	0.00191016	Down
Glyma.10G177200	451.525	167.05	309.287	-1.43175	0.232628	-6.15467	7.52332e-10	5.67979e-08	6.42768e-08	Down
Glyma.10G235500	58.6467	21.5915	40.1191	-1.43366	0.356417	-4.02241	5.76053e-05	0.00116794	0.00132172	Down
Glyma.06G194900	712.578	262.994	487.786	-1.43691	0.226344	-6.34835	2.17642e-10	1.78631e-08	2.02152e-08	Down
Glyma.12G219300	1397.41	515.933	956.669	-1.43724	0.248808	-5.77649	7.62749e-09	4.4893e-07	5.08043e-07	Down
Glyma.14G082600	780.759	287.427	534.093	-1.43857	0.228753	-6.28874	3.20054e-10	2.57374e-08	2.91264e-08	Down
Glyma.09G059400	347.31	127.576	237.443	-1.4391	0.209121	-6.88164	5.9167e-12	6.82997e-10	7.7293e-10	Down
Glyma.08G006100	45.6248	16.6419	31.1334	-1.44633	0.412056	-3.51003	0.00044805	0.00644004	0.00728511	Down
Glyma.04G032800	40.764	14.9743	27.8692	-1.44953	0.424956	-3.411	0.000647247	0.00861672	0.0097477	Down
Glyma.02G302400	353.221	129.465	241.343	-1.44962	0.223091	-6.49787	8.14629e-11	7.36149e-09	8.33082e-09	Down
Glyma.07G226000	68.3804	24.8426	46.6115	-1.4619	0.40266	-3.6306	0.000282766	0.00438802	0.00496581	Down
Glyma.01G152000	38.1165	13.8261	25.9713	-1.46235	0.412605	-3.54418	0.00039384	0.00580089	0.00656202	Down
Glyma.15G067800	393.107	141.215	267.161	-1.47169	0.266801	-5.51605	3.46708e-08	1.74746e-06	1.97755e-06	Down
Glyma.03G164600	91.5373	32.6227	62.08	-1.47699	0.29291	-5.04247	4.59551e-07	1.76071e-05	1.99255e-05	Down
Glyma.20G114600	228.473	81.3268	154.9	-1.48301	0.286676	-5.17314	2.30196e-07	9.54578e-06	1.08027e-05	Down
Glyma.02G020900	33.5214	11.9539	22.7376	-1.48424	0.438403	-3.38555	0.00071035	0.0092841	0.0105028	Down
Glyma.08G165100	35.7794	12.6194	24.1994	-1.49356	0.43914	-3.40111	0.000671136	0.00886875	0.0100328	Down
Glyma.15G265900	58.3591	20.9239	39.6415	-1.49775	0.366848	-4.08276	4.45035e-05	0.000932411	0.00105519	Down
Glyma.08G278700	489.725	172.449	331.087	-1.49938	0.256712	-5.8407	5.19804e-09	3.24628e-07	3.67373e-07	Down
Glyma.19G188500	195.145	68.5255	131.835	-1.50012	0.254111	-5.90341	3.56071e-09	2.3337e-07	2.64099e-07	Down
Glyma.01G154000	53.4162	18.8341	36.1252	-1.50184	0.378151	-3.97153	7.14115e-05	0.00140487	0.00158986	Down
Glyma.10G221500	77.2927	26.9655	52.1291	-1.50491	0.350947	-4.28813	1.80184e-05	0.000436849	0.000494372	Down
Glyma.07G230100	321.916	112.953	217.434	-1.50537	0.239686	-6.2806	3.37278e-10	2.68808e-08	3.04204e-08	Down
Glyma.07G045700	164.859	57.6674	111.263	-1.51188	0.233951	-6.46239	1.0306e-10	9.07193e-09	1.02665e-08	Down
Glyma.03G133600	108.072	37.6196	72.846	-1.51618	0.297308	-5.09969	3.40212e-07	1.36639e-05	1.54631e-05	Down
Glyma.14G005400	85.3952	29.6522	57.5237	-1.51863	0.336843	-4.50843	6.53106e-06	0.000182589	0.000206632	Down
Glyma.13G069500	176.919	61.2451	119.082	-1.51903	0.291728	-5.20702	1.91897e-07	8.11926e-06	9.18837e-06	Down
Glyma.16G082200	44.9765	15.3757	30.1761	-1.51974	0.411175	-3.69609	0.000218947	0.00355652	0.00402482	Down
Glyma.17G127900	270.432	93.9813	182.207	-1.52023	0.245072	-6.20322	5.53187e-10	4.27471e-08	4.83758e-08	Down
Glyma.12G078000	57.0619	19.7312	38.3966	-1.52413	0.347549	-4.38536	1.15794e-05	0.000298463	0.000337763	Down
Glyma.09G109800	35.3143	12.1551	23.7347	-1.53076	0.421063	-3.63546	0.000277481	0.004326	0.00489563	Down
Glyma.10G139400	564.392	194.133	379.262	-1.53702	0.177337	-8.66721	4.42857e-18	2.05813e-15	2.32914e-15	Down
Glyma.13G230300	207.93	71.4249	139.678	-1.53937	0.240357	-6.40451	1.50858e-10	1.27925e-08	1.4477e-08	Down
Glyma.13G132500	42.1529	14.5333	28.3431	-1.53972	0.427309	-3.6033	0.000314203	0.00479273	0.00542151	Down
Glyma.13G335600	80.0118	27.4157	53.7138	-1.54246	0.336692	-4.5812	4.62311e-06	0.000135323	0.000153142	Down
Glyma.07G187700	173.619	59.5328	116.576	-1.54338	0.284525	-5.4244	5.81511e-08	2.80072e-06	3.16951e-06	Down
Glyma.09G153500	300.511	102.016	201.263	-1.55204	0.252862	-6.13792	8.36092e-10	6.25932e-08	7.08352e-08	Down
Glyma.12G004600	280.563	95.4827	188.023	-1.55269	0.283273	-5.48126	4.22302e-08	2.0873e-06	2.36215e-06	Down
Glyma.07G142000	1961.27	666.29	1313.78	-1.55618	0.2209	-7.04475	1.85797e-12	2.44439e-10	2.76625e-10	Down
Glyma.09G265500	1998.54	678.916	1338.73	-1.55629	0.221924	-7.01272	2.33721e-12	2.95537e-10	3.34452e-10	Down
Glyma.17G078600	124.945	41.7501	83.3474	-1.56538	0.341424	-4.58485	4.54306e-06	0.000133257	0.000150803	Down
Glyma.05G044400	266.504	89.6933	178.098	-1.56569	0.248967	-6.28874	3.20049e-10	2.57374e-08	2.91264e-08	Down
Glyma.20G248900	544.977	183.402	364.19	-1.56655	0.208163	-7.52559	5.24825e-14	9.7817e-12	1.10697e-11	Down
Glyma.19G001200	150.532	50.3345	100.433	-1.5699	0.330995	-4.74298	2.10601e-06	6.82024e-05	7.7183e-05	Down
Glyma.14G188700	57.8491	19.2567	38.5529	-1.57125	0.353463	-4.44531	8.77661e-06	0.000233901	0.0002647	Down
Glyma.05G221000	70.9733	23.6678	47.3206	-1.57542	0.343245	-4.58978	4.43705e-06	0.000130791	0.000148012	Down
Glyma.16G221500	518.507	173.001	345.754	-1.58046	0.224014	-7.05519	1.72364e-12	2.28446e-10	2.58527e-10	Down
Glyma.17G027400	163.046	54.2798	108.663	-1.58282	0.232085	-6.82001	9.10336e-12	9.87163e-10	1.11715e-09	Down
Glyma.12G199900	61.2009	20.7457	40.9733	-1.58322	0.378533	-4.18252	2.88298e-05	0.000650488	0.000736142	Down
Glyma.13G282000	1337.96	445.511	891.734	-1.58581	0.246598	-6.43075	1.26976e-10	1.09755e-08	1.24206e-08	Down
Glyma.07G128400	1368.33	453.802	911.067	-1.59045	0.210679	-7.54915	4.38094e-14	8.33893e-12	9.43697e-12	Down
Glyma.08G286600	52.6302	17.3673	34.9988	-1.59276	0.395402	-4.02821	5.62042e-05	0.00114277	0.00129324	Down
Glyma.19G166000	47.5637	15.6842	31.6239	-1.59396	0.37572	-4.24241	2.2113e-05	0.000520602	0.000589152	Down
Glyma.07G269000	747.146	245.868	496.507	-1.60075	0.235902	-6.78566	1.15553e-11	1.21979e-09	1.3804e-09	Down
Glyma.16G165200	55.4045	18.0773	36.7409	-1.60076	0.419755	-3.81356	0.000136977	0.00242832	0.00274807	Down
Glyma.06G104600	978.591	321.482	650.036	-1.60634	0.294716	-5.45046	5.02408e-08	2.43944e-06	2.76065e-06	Down
Glyma.04G143000	35.4805	11.4582	23.4694	-1.60666	0.446284	-3.60009	0.000318105	0.00484399	0.00547949	Down
Glyma.05G167600	403.237	131.741	267.489	-1.6091	0.242367	-6.63911	3.15589e-11	3.09407e-09	3.50148e-09	Down
Glyma.16G148800	77.2794	24.8816	51.0805	-1.61807	0.328177	-4.93048	8.20264e-07	2.95601e-05	3.34524e-05	Down
Glyma.05G202200	122.048	39.3086	80.6782	-1.6197	0.28357	-5.71184	1.11763e-08	6.29831e-07	7.12764e-07	Down
Glyma.18G056800	75.2441	24.3618	49.8029	-1.6202	0.325281	-4.98093	6.32803e-07	2.33452e-05	2.64192e-05	Down
Glyma.07G003000	36.8107	11.6938	24.2523	-1.62904	0.439443	-3.70706	0.000209683	0.00343567	0.00388806	Down
Glyma.20G212900	155.764	49.9456	102.855	-1.6314	0.309816	-5.26572	1.39638e-07	6.09381e-06	6.89622e-06	Down
Glyma.05G165900	44.2702	14.1589	29.2146	-1.63161	0.424162	-3.84667	0.000119732	0.00216614	0.00245136	Down
Glyma.14G112500	72.94	23.143	48.0415	-1.63572	0.359642	-4.54818	5.4112e-06	0.000154915	0.000175314	Down
Glyma.09G210600	53.2186	17.054	35.1363	-1.65087	0.41447	-3.9831	6.80231e-05	0.00134561	0.00152279	Down
Glyma.14G129900	77.9754	24.645	51.3102	-1.65777	0.315568	-5.25331	1.4939e-07	6.47992e-06	7.33316e-06	Down
Glyma.11G028400	354.036	111.783	232.91	-1.65797	0.24748	-6.69941	2.09261e-11	2.13345e-09	2.41437e-09	Down
Glyma.15G035500	113.318	35.7361	74.5271	-1.66238	0.273134	-6.08631	1.15542e-09	8.35289e-08	9.45276e-08	Down
Glyma.14G190600	38.5455	11.9436	25.2446	-1.66784	0.431377	-3.86631	0.000110494	0.00201531	0.00228068	Down
Glyma.14G200000	38.7222	11.8516	25.2869	-1.68251	0.500228	-3.36348	0.000769661	0.00990018	0.0111957	Down
Glyma.02G064700	692.542	214.025	453.284	-1.69325	0.27492	-6.15907	7.31751e-10	5.53609e-08	6.26506e-08	Down
Glyma.18G192800	882.755	271.515	577.135	-1.69857	0.253039	-6.7127	1.91052e-11	1.95897e-09	2.21692e-09	Down
Glyma.07G175400	27.1543	8.2852	17.7197	-1.69861	0.51001	-3.33054	0.000866771	0.0109101	0.012338	Down
Glyma.19G166300	24.558	7.63376	16.0959	-1.70249	0.515773	-3.30084	0.000963956	0.0119068	0.0134653	Down
Glyma.02G185500	364.633	111.559	238.096	-1.70252	0.265073	-6.42284	1.33753e-10	1.15057e-08	1.30207e-08	Down
Glyma.06G300900	64.1534	19.5451	41.8493	-1.70379	0.380829	-4.47389	7.68075e-06	0.000209016	0.000236538	Down
Glyma.01G001800	46.9491	14.1791	30.5641	-1.70514	0.398839	-4.27527	1.9091e-05	0.000458841	0.000519259	Down
Glyma.18G054600	155.405	47.1983	101.302	-1.70516	0.360505	-4.72993	2.246e-06	7.24734e-05	8.20163e-05	Down
Glyma.17G138700	113.255	34.7156	73.9855	-1.70537	0.278949	-6.11356	9.74304e-10	7.12996e-08	8.06879e-08	Down
Glyma.13G350400	113.097	34.401	73.749	-1.70733	0.31908	-5.3508	8.75645e-08	4.02206e-06	4.55167e-06	Down
Glyma.14G078900	65.1301	19.8507	42.4904	-1.70993	0.353231	-4.84083	1.29295e-06	4.43184e-05	5.0154e-05	Down
Glyma.17G106500	117.009	35.6804	76.3446	-1.71124	0.306243	-5.58786	2.2988e-08	1.19916e-06	1.35706e-06	Down
Glyma.05G126100	1610.2	488.352	1049.28	-1.71952	0.248507	-6.91939	4.53603e-12	5.33954e-10	6.04262e-10	Down
Glyma.13G178300	1116.66	338.987	727.824	-1.71967	0.197212	-8.71992	2.78408e-18	1.36477e-15	1.54448e-15	Down
Glyma.13G357400	121.046	36.3226	78.6843	-1.72463	0.373287	-4.62013	3.83497e-06	0.000114745	0.000129854	Down
Glyma.04G167900	1030.76	311.384	671.074	-1.72613	0.269535	-6.4041	1.5126e-10	1.27963e-08	1.44813e-08	Down
Glyma.13G220300	83.9958	25.0162	54.506	-1.73	0.410149	-4.21798	2.46495e-05	0.000572038	0.000647362	Down
Glyma.20G158900	67.1294	20.062	43.5957	-1.73113	0.336583	-5.14324	2.70044e-07	1.10314e-05	1.2484e-05	Down
Glyma.16G178000	93.0063	27.6492	60.3278	-1.73318	0.32967	-5.2573	1.46186e-07	6.36405e-06	7.20204e-06	Down
Glyma.07G139700	36.1457	10.8908	23.5183	-1.73843	0.441777	-3.93507	8.31708e-05	0.001595	0.00180502	Down
Glyma.07G053500	653.856	195.323	424.589	-1.73956	0.253268	-6.86847	6.48941e-12	7.30263e-10	8.26421e-10	Down
Glyma.05G165400	129.587	38.3527	83.9701	-1.74136	0.290614	-5.992	2.07281e-09	1.41287e-07	1.59891e-07	Down
Glyma.01G027000	81.8472	24.5148	53.181	-1.7429	0.352076	-4.95037	7.40736e-07	2.69825e-05	3.05354e-05	Down
Glyma.03G243000	115.927	34.3188	75.1227	-1.74364	0.327561	-5.3231	1.02012e-07	4.62302e-06	5.23176e-06	Down
Glyma.15G208700	42.8842	12.7711	27.8277	-1.7446	0.412259	-4.2318	2.31832e-05	0.000543306	0.000614846	Down
Glyma.09G035100	155.445	45.838	100.642	-1.7543	0.311217	-5.63689	1.73146e-08	9.40216e-07	1.06402e-06	Down
Glyma.14G063000	36.5189	10.7147	23.6168	-1.75764	0.479949	-3.66214	0.000250118	0.00397269	0.00449579	Down
Glyma.03G238800	1023.88	302.068	662.972	-1.76116	0.182114	-9.67066	4.01779e-22	4.35687e-19	4.93056e-19	Down
Glyma.05G128000	6277.43	1851.1	4064.26	-1.76176	0.243436	-7.23706	4.58501e-13	6.80808e-11	7.70453e-11	Down
Glyma.10G009000	517.338	152.076	334.707	-1.76442	0.274539	-6.42683	1.30295e-10	1.12352e-08	1.27146e-08	Down
Glyma.15G266800	77.669	22.7302	50.1996	-1.76534	0.358088	-4.9299	8.22708e-07	2.96183e-05	3.35183e-05	Down
Glyma.18G265700	126.57	37.1767	81.8735	-1.76577	0.308995	-5.71455	1.09998e-08	6.20863e-07	7.02615e-07	Down
Glyma.11G063600	278.373	80.9657	179.669	-1.77278	0.251023	-7.06221	1.63878e-12	2.20465e-10	2.49495e-10	Down
Glyma.10G294400	78.0422	22.5856	50.3139	-1.78084	0.325816	-5.46577	4.60903e-08	2.25937e-06	2.55687e-06	Down
Glyma.19G227300	71.0926	20.4078	45.7502	-1.78742	0.338196	-5.28514	1.25606e-07	5.55603e-06	6.28762e-06	Down
Glyma.17G215400	55.7445	15.8724	35.8084	-1.79394	0.398842	-4.49787	6.86364e-06	0.000190547	0.000215638	Down
Glyma.14G131700	972.015	279.856	625.936	-1.79398	0.212329	-8.44906	2.93651e-17	1.09461e-14	1.23875e-14	Down
Glyma.08G282700	26.6415	7.56396	17.1027	-1.79798	0.520154	-3.45664	0.000546959	0.00753674	0.00852586	Down
Glyma.20G102600	609.33	174.445	391.887	-1.79999	0.225527	-7.98128	1.44826e-15	3.57422e-13	4.04485e-13	Down
Glyma.12G196100	57.9293	16.4317	37.1805	-1.80298	0.386217	-4.66831	3.03694e-06	9.44194e-05	0.000106852	Down
Glyma.06G081100	37.0968	10.4649	23.7808	-1.80578	0.454924	-3.96941	7.20501e-05	0.00141197	0.00159789	Down
Glyma.12G048800	35.8968	10.0966	22.9967	-1.80753	0.479567	-3.76908	0.000163854	0.0028217	0.00319325	Down
Glyma.04G250600	372.165	105.947	239.056	-1.81095	0.196368	-9.22222	2.91003e-20	2.08271e-17	2.35695e-17	Down
Glyma.18G263300	247.476	69.4063	158.441	-1.82558	0.285991	-6.38335	1.7325e-10	1.43513e-08	1.6241e-08	Down
Glyma.06G159600	66.4254	18.5032	42.4643	-1.83433	0.364744	-5.0291	4.92792e-07	1.8774e-05	2.12461e-05	Down
Glyma.18G063400	366.248	101.925	234.086	-1.84132	0.256814	-7.16987	7.50686e-13	1.07453e-10	1.21602e-10	Down
Glyma.10G229600	94.147	26.0642	60.1056	-1.8425	0.300525	-6.13093	8.73671e-10	6.47295e-08	7.32527e-08	Down
Glyma.10G275200	97.4812	26.932	62.2066	-1.84306	0.340841	-5.40737	6.39559e-08	3.04748e-06	3.44876e-06	Down
Glyma.18G230500	1916.31	532.398	1224.35	-1.84589	0.202272	-9.1258	7.12071e-20	4.71879e-17	5.34014e-17	Down
Glyma.04G015500	29.4437	8.08587	18.7648	-1.85687	0.500456	-3.71036	0.000206968	0.00340209	0.00385006	Down
Glyma.08G044400	27.7234	7.50423	17.6138	-1.85818	0.554182	-3.35302	0.000799353	0.010224	0.011562	Down
Glyma.19G116500	60.4809	16.5258	38.5034	-1.86003	0.367176	-5.06577	4.06756e-07	1.5856e-05	1.79438e-05	Down
Glyma.18G216800	33.1272	8.94966	21.0384	-1.8672	0.475603	-3.92596	8.6386e-05	0.00163996	0.0018559	Down
Glyma.05G211400	58.2519	15.7104	36.9812	-1.8679	0.434851	-4.2955	1.743e-05	0.000425631	0.000481676	Down
Glyma.06G202300	112.858	30.7878	71.8228	-1.8757	0.285385	-6.57251	4.9473e-11	4.63454e-09	5.24479e-09	Down
Glyma.19G227800	690.353	188.449	439.401	-1.87575	0.221885	-8.45372	2.82155e-17	1.06283e-14	1.20278e-14	Down
Glyma.12G091200	117.582	31.7535	74.6679	-1.87604	0.413186	-4.54041	5.61445e-06	0.000159835	0.000180882	Down
Glyma.09G103600	46.4776	12.4423	29.46	-1.87696	0.438022	-4.28508	1.82676e-05	0.000442292	0.000500531	Down
Glyma.06G138200	92.1884	24.8129	58.5007	-1.87856	0.342306	-5.48797	4.06581e-08	2.01796e-06	2.28368e-06	Down
Glyma.02G225200	69.0131	18.6923	43.8527	-1.88009	0.387829	-4.84774	1.24876e-06	4.29683e-05	4.86262e-05	Down
Glyma.15G009500	36.0712	9.60006	22.8356	-1.88119	0.467135	-4.02707	5.64754e-05	0.00114698	0.00129801	Down
Glyma.13G077200	49.2567	13.4832	31.37	-1.883	0.449639	-4.18779	2.81679e-05	0.000638555	0.000722637	Down
Glyma.06G096900	28.1094	7.41013	17.7598	-1.88523	0.535006	-3.52375	0.00042549	0.00618196	0.00699314	Down
Glyma.16G145800	458.136	123.721	290.929	-1.88608	0.322995	-5.83936	5.24025e-09	3.26694e-07	3.69712e-07	Down
Glyma.17G102700	69.9735	18.8765	44.425	-1.89508	0.332895	-5.69273	1.25027e-08	6.96898e-07	7.88662e-07	Down
Glyma.06G009600	106.977	28.5522	67.7648	-1.8983	0.321723	-5.90043	3.62547e-09	2.3718e-07	2.6841e-07	Down
Glyma.04G103400	738.48	197.933	468.206	-1.8999	0.539334	-3.52267	0.000427218	0.00620202	0.00701583	Down
Glyma.19G230100	835.648	223.298	529.473	-1.9004	0.237828	-7.99068	1.34201e-15	3.38195e-13	3.82727e-13	Down
Glyma.03G119700	515.846	137.482	326.664	-1.90181	0.265741	-7.15665	8.26736e-13	1.15565e-10	1.30783e-10	Down
Glyma.18G050600	49.184	13.1979	31.191	-1.90496	0.411379	-4.63066	3.64496e-06	0.000109979	0.00012446	Down
Glyma.12G103800	35.0765	9.19846	22.1375	-1.90515	0.48618	-3.91862	8.90569e-05	0.00168263	0.00190419	Down
Glyma.08G251300	811.611	215.885	513.748	-1.90715	0.247092	-7.71837	1.17824e-14	2.53995e-12	2.8744e-12	Down
Glyma.02G190000	708.652	188.416	448.534	-1.90778	0.230454	-8.27837	1.24874e-16	4.17629e-14	4.7262e-14	Down
Glyma.15G075300	2277.36	606.289	1441.82	-1.90784	0.221479	-8.61406	7.05171e-18	3.15432e-15	3.56966e-15	Down
Glyma.05G246400	62.0245	16.5025	39.2635	-1.9111	0.376639	-5.07409	3.89347e-07	1.53107e-05	1.73268e-05	Down
Glyma.04G162200	32.8918	8.60675	20.7493	-1.91231	0.506493	-3.77558	0.000159633	0.00276499	0.00312907	Down
Glyma.18G141000	36.7822	9.52922	23.1557	-1.92224	0.466503	-4.12053	3.77995e-05	0.000812406	0.00091938	Down
Glyma.17G238200	1144.82	301.123	722.969	-1.92379	0.225237	-8.54117	1.32868e-17	5.5287e-15	6.25669e-15	Down
Glyma.01G021000	45.698	11.7454	28.7217	-1.93275	0.506144	-3.81857	0.000134229	0.00239093	0.00270576	Down
Glyma.02G046700	31.4895	8.03726	19.7634	-1.938	0.498985	-3.88388	0.000102803	0.00190217	0.00215264	Down
Glyma.12G008200	645.572	167.932	406.752	-1.93929	0.258714	-7.49589	6.5848e-14	1.18411e-11	1.34002e-11	Down
Glyma.08G017700	86.3748	22.3115	54.3431	-1.93958	0.315623	-6.14523	7.98466e-10	6.00275e-08	6.79316e-08	Down
Glyma.12G099300	22.825	6.03658	14.4308	-1.94029	0.557313	-3.48151	0.000498604	0.00700103	0.00791979	Down
Glyma.12G193300	58.0021	14.9984	36.5002	-1.94765	0.374252	-5.20412	1.94914e-07	8.21556e-06	9.29734e-06	Down
Glyma.02G192700	26.0799	6.59392	16.3369	-1.94969	0.572391	-3.40622	0.000658685	0.00873649	0.0098832	Down
Glyma.15G082300	413.778	106.367	260.072	-1.9577	0.218226	-8.97099	2.93862e-19	1.66918e-16	1.88897e-16	Down
Glyma.08G231000	250.74	63.7531	157.246	-1.96376	0.282962	-6.94002	3.92034e-12	4.7077e-10	5.32759e-10	Down
Glyma.08G178600	106.45	26.8834	66.6666	-1.96581	0.334509	-5.8767	4.18515e-09	2.67917e-07	3.03195e-07	Down
Glyma.17G069500	46.38	11.8719	29.126	-1.96623	0.409999	-4.7957	1.62108e-06	5.43168e-05	6.1469e-05	Down
Glyma.10G084600	74.4074	18.6105	46.5089	-1.98129	0.389631	-5.08505	3.67535e-07	1.46136e-05	1.65378e-05	Down
Glyma.10G126600	48.8962	12.3362	30.6162	-1.98358	0.42827	-4.6316	3.62849e-06	0.000109574	0.000124002	Down
Glyma.20G228300	32.6825	8.06157	20.372	-1.99158	0.489418	-4.06928	4.7159e-05	0.000977744	0.00110649	Down
Glyma.08G299900	3833.32	963.2	2398.26	-1.99194	0.259193	-7.68514	1.52829e-14	3.17965e-12	3.59833e-12	Down
Glyma.08G194900	57.3103	14.3136	35.8119	-1.99807	0.447268	-4.46728	7.92203e-06	0.000214603	0.00024286	Down
Glyma.15G173000	77.8335	19.3519	48.5927	-2.00346	0.3219	-6.22388	4.85018e-10	3.79789e-08	4.29798e-08	Down
Glyma.09G119000	192.988	47.8405	120.414	-2.00634	0.322648	-6.21836	5.02362e-10	3.92512e-08	4.44196e-08	Down
Glyma.02G307600	180.001	44.4917	112.246	-2.00868	0.374743	-5.36017	8.31422e-08	3.84398e-06	4.35014e-06	Down
Glyma.18G214300	37.0776	9.24309	23.1603	-2.01032	0.469967	-4.27757	1.88945e-05	0.000455621	0.000515615	Down
Glyma.12G044700	47.5044	11.6129	29.5586	-2.01794	0.418806	-4.8183	1.44784e-06	4.92031e-05	5.56819e-05	Down
Glyma.18G260000	192.56	47.3046	119.932	-2.02898	0.250827	-8.08918	6.00667e-16	1.60432e-13	1.81557e-13	Down
Glyma.12G159500	74.8075	18.1137	46.4606	-2.03096	0.388001	-5.23441	1.6551e-07	7.10166e-06	8.03677e-06	Down
Glyma.05G180400	58.981	14.2996	36.6403	-2.03314	0.394625	-5.15208	2.57609e-07	1.0596e-05	1.19913e-05	Down
Glyma.07G183700	123.34	29.7226	76.5314	-2.03646	0.307254	-6.62792	3.40447e-11	3.31056e-09	3.74648e-09	Down
Glyma.09G184400	133.049	32.0683	82.5586	-2.03963	0.33349	-6.11603	9.59341e-10	7.03484e-08	7.96116e-08	Down
Glyma.06G144700	338.295	81.8869	210.091	-2.04003	0.306484	-6.65624	2.80913e-11	2.80013e-09	3.16884e-09	Down
Glyma.08G335000	53.422	12.7265	33.0742	-2.04057	0.441203	-4.62501	3.74582e-06	0.000112359	0.000127154	Down
Glyma.12G050400	83.5389	19.9021	51.7205	-2.05518	0.403788	-5.08975	3.58529e-07	1.43032e-05	1.61866e-05	Down
Glyma.05G215000	44.6469	10.6632	27.655	-2.05907	0.449096	-4.58492	4.54157e-06	0.000133257	0.000150803	Down
Glyma.16G020200	70.5646	16.6937	43.6291	-2.05924	0.428304	-4.80789	1.52535e-06	5.13013e-05	5.80564e-05	Down
Glyma.05G206500	346.274	82.4844	214.379	-2.0651	0.24409	-8.46039	2.66478e-17	1.01446e-14	1.14804e-14	Down
Glyma.06G187900	36.3404	8.52375	22.4321	-2.06615	0.503813	-4.10102	4.11331e-05	0.000874079	0.000989174	Down
Glyma.09G048200	99.706	23.4867	61.5964	-2.06861	0.341818	-6.05177	1.43264e-09	1.00721e-07	1.13984e-07	Down
Glyma.06G223100	56.8137	13.3071	35.0604	-2.06973	0.435209	-4.75572	1.97745e-06	6.45648e-05	7.30664e-05	Down
Glyma.20G053700	203.879	48.7651	126.322	-2.07051	0.27103	-7.6394	2.18238e-14	4.36294e-12	4.93743e-12	Down
Glyma.02G016700	174.629	41.1596	107.894	-2.07377	0.285845	-7.25487	4.02036e-13	6.14823e-11	6.9578e-11	Down
Glyma.06G209900	21.9621	5.08981	13.526	-2.07579	0.600785	-3.45514	0.000550015	0.0075643	0.00855704	Down
Glyma.05G158800	1164.18	275.519	719.848	-2.07827	0.484109	-4.29298	1.76294e-05	0.000428578	0.000485011	Down
Glyma.06G010500	1437.02	339.094	888.055	-2.0812	0.26893	-7.73881	1.00354e-14	2.20318e-12	2.49328e-12	Down
Glyma.08G230600	26.6794	6.4736	16.5765	-2.08266	0.557786	-3.7338	0.000188616	0.00315108	0.003566	Down
Glyma.20G094500	42.6918	9.89643	26.2941	-2.0835	0.447496	-4.65591	3.22549e-06	9.94011e-05	0.00011249	Down
Glyma.03G218400	33.5859	7.75512	20.6705	-2.08359	0.553089	-3.76719	0.000165095	0.00283626	0.00320972	Down
Glyma.18G225700	1487.85	350.194	919.024	-2.08483	0.225104	-9.26161	2.01372e-20	1.56654e-17	1.77282e-17	Down
Glyma.01G174600	57.5589	13.296	35.4274	-2.08671	0.478215	-4.36354	1.27974e-05	0.000325021	0.000367818	Down
Glyma.02G137900	262.321	61.3091	161.815	-2.08746	0.318965	-6.54448	5.97038e-11	5.50645e-09	6.23151e-09	Down
Glyma.08G081100	1334.45	313.057	823.752	-2.08943	0.270076	-7.73647	1.02217e-14	2.21686e-12	2.50877e-12	Down
Glyma.13G086400	55.0911	12.7387	33.9149	-2.09278	0.422763	-4.95025	7.41199e-07	2.69825e-05	3.05354e-05	Down
Glyma.08G162100	438.09	102.204	270.147	-2.09361	0.245403	-8.53128	1.44736e-17	5.88567e-15	6.66067e-15	Down
Glyma.07G085000	186.414	43.318	114.866	-2.09433	0.346782	-6.03933	1.54755e-09	1.07951e-07	1.22166e-07	Down
Glyma.19G114100	44.3573	10.122	27.2397	-2.10169	0.470205	-4.46973	7.83187e-06	0.000212482	0.00024046	Down
Glyma.19G079400	196.61	45.4737	121.042	-2.10379	0.347831	-6.04833	1.46356e-09	1.02492e-07	1.15988e-07	Down
Glyma.15G000700	141.295	32.6064	86.9507	-2.10387	0.388558	-5.41455	6.14431e-08	2.94141e-06	3.32872e-06	Down
Glyma.11G018800	565.872	131.157	348.514	-2.10494	0.279124	-7.54126	4.65454e-14	8.81284e-12	9.97328e-12	Down
Glyma.13G329200	86.4831	19.9375	53.2103	-2.11216	0.388601	-5.43529	5.4708e-08	2.64557e-06	2.99393e-06	Down
Glyma.09G087200	144.496	33.6143	89.0552	-2.11332	0.309844	-6.82058	9.06728e-12	9.86239e-10	1.1161e-09	Down
Glyma.11G007100	513.155	117.971	315.563	-2.11592	0.309666	-6.8329	8.32128e-12	9.13426e-10	1.0337e-09	Down
Glyma.18G023800	44.8689	10.1341	27.5015	-2.11692	0.493472	-4.28986	1.78786e-05	0.000434046	0.000491199	Down
Glyma.15G227700	71.3861	16.3468	43.8665	-2.11704	0.349761	-6.05282	1.4233e-09	1.00459e-07	1.13687e-07	Down
Glyma.01G119000	81.7965	18.5254	50.161	-2.11849	0.36362	-5.82612	5.67315e-09	3.48672e-07	3.94583e-07	Down
Glyma.05G185100	92.8129	21.1928	57.0028	-2.12092	0.399869	-5.30402	1.13277e-07	5.07972e-06	5.74859e-06	Down
Glyma.08G082900	6796.28	1558.11	4177.2	-2.12483	0.266042	-7.98681	1.38471e-15	3.44398e-13	3.89746e-13	Down
Glyma.06G218600	54.3144	12.3695	33.342	-2.12963	0.380832	-5.59205	2.24401e-08	1.174e-06	1.32859e-06	Down
Glyma.16G009900	104.127	23.593	63.8599	-2.13211	0.321431	-6.6332	3.28483e-11	3.20293e-09	3.62468e-09	Down
Glyma.06G071100	122.928	27.7391	75.3335	-2.13458	0.369773	-5.77267	7.80242e-09	4.57721e-07	5.17991e-07	Down
Glyma.08G355300	71.7186	15.9946	43.8566	-2.14032	0.422426	-5.06672	4.04726e-07	1.58113e-05	1.78932e-05	Down
Glyma.09G152500	517.189	116.95	317.069	-2.14136	0.284748	-7.5202	5.46923e-14	1.01408e-11	1.1476e-11	Down
Glyma.02G253400	51.7215	11.5431	31.6323	-2.14367	0.436577	-4.91017	9.09967e-07	3.24982e-05	3.67774e-05	Down
Glyma.05G020700	96.7334	21.5001	59.1168	-2.14836	0.429018	-5.00761	5.51087e-07	2.06932e-05	2.3418e-05	Down
Glyma.08G098900	1376.4	309.926	843.162	-2.14918	0.24291	-8.84766	8.93772e-19	4.63531e-16	5.24567e-16	Down
Glyma.14G006100	626.826	140.765	383.795	-2.15074	0.265234	-8.10884	5.11035e-16	1.4287e-13	1.61683e-13	Down
Glyma.04G009700	107.516	23.8418	65.6789	-2.15377	0.346583	-6.21431	5.15494e-10	4.01021e-08	4.53826e-08	Down
Glyma.01G131400	376.491	83.9849	230.238	-2.15574	0.269715	-7.99266	1.3206e-15	3.35161e-13	3.79293e-13	Down
Glyma.08G081000	1302.46	291.323	796.892	-2.15831	0.271935	-7.93686	2.07372e-15	5.01405e-13	5.67428e-13	Down
Glyma.06G027600	212.486	47.3641	129.925	-2.15893	0.273071	-7.90611	2.65555e-15	6.29329e-13	7.12197e-13	Down
Glyma.13G155100	354.478	79.0284	216.753	-2.15965	0.282307	-7.64998	2.01007e-14	4.06386e-12	4.59898e-12	Down
Glyma.03G024100	22.6168	5.03216	13.8245	-2.16459	0.622129	-3.47933	0.000502669	0.00704859	0.00797359	Down
Glyma.11G051800	27.6653	6.072	16.8687	-2.17177	0.55774	-3.89388	9.86548e-05	0.00183682	0.00207868	Down
Glyma.15G001300	294.745	65.2216	179.983	-2.17297	0.622108	-3.4929	0.000477797	0.00678113	0.007671	Down
Glyma.06G077300	147.249	32.4364	89.8426	-2.17303	0.316088	-6.87475	6.21001e-12	7.09984e-10	8.03472e-10	Down
Glyma.15G008300	100.789	22.35	61.5693	-2.17383	0.318126	-6.83322	8.30296e-12	9.13426e-10	1.0337e-09	Down
Glyma.06G133900	83.8133	18.315	51.0642	-2.17534	0.393013	-5.53502	3.11201e-08	1.58412e-06	1.7927e-06	Down
Glyma.08G240700	422.83	92.7876	257.809	-2.1815	0.305571	-7.13911	9.39363e-13	1.30291e-10	1.47447e-10	Down
Glyma.06G099700	28.7147	6.26316	17.4889	-2.1854	0.543854	-4.01836	5.8605e-05	0.00118485	0.00134086	Down
Glyma.19G202800	201.142	43.8977	122.52	-2.18559	0.324631	-6.73253	1.66734e-11	1.71948e-09	1.94589e-09	Down
Glyma.18G138700	24.7916	5.3275	15.0596	-2.1901	0.582743	-3.75827	0.000171094	0.00292108	0.00330572	Down
Glyma.18G015400	53.0499	11.4603	32.2551	-2.19789	0.438117	-5.01666	5.25764e-07	1.98674e-05	2.24835e-05	Down
Glyma.13G206300	312.043	67.5008	189.772	-2.19948	0.303168	-7.25498	4.01718e-13	6.14823e-11	6.9578e-11	Down
Glyma.08G031700	96.4318	20.7174	58.5746	-2.20355	0.354014	-6.22447	4.8318e-10	3.7918e-08	4.29108e-08	Down
Glyma.15G155500	442.773	95.8616	269.317	-2.20554	0.588713	-3.74638	0.000179403	0.00302969	0.00342863	Down
Glyma.07G187000	749.753	162.069	455.911	-2.20594	0.234976	-9.38795	6.11772e-21	5.33957e-18	6.04266e-18	Down
Glyma.11G015200	68.963	14.7861	41.8745	-2.2078	0.395051	-5.58865	2.28847e-08	1.19552e-06	1.35294e-06	Down
Glyma.10G057700	54.9911	11.7789	33.385	-2.20846	0.413597	-5.33963	9.31365e-08	4.25656e-06	4.81705e-06	Down
Glyma.20G151700	197.011	42.8582	119.935	-2.20866	0.258889	-8.53131	1.44699e-17	5.88567e-15	6.66067e-15	Down
Glyma.03G168000	35.8475	7.65893	21.7532	-2.21036	0.529934	-4.17101	3.0325e-05	0.000679086	0.000768505	Down
Glyma.05G126000	998.232	215.512	606.872	-2.2107	0.529839	-4.1724	3.01405e-05	0.000676648	0.000765745	Down
Glyma.04G200800	100.671	21.4617	61.0664	-2.21122	0.341859	-6.46822	9.91657e-11	8.76209e-09	9.91584e-09	Down
Glyma.10G123500	66.5357	14.0273	40.2815	-2.21944	0.39185	-5.664	1.47887e-08	8.14173e-07	9.21379e-07	Down
Glyma.06G310300	212.394	45.1165	128.755	-2.2249	0.306239	-7.26522	3.7244e-13	5.7696e-11	6.52931e-11	Down
Glyma.15G056900	728.665	155.609	442.137	-2.22591	0.561522	-3.96406	7.36851e-05	0.00143539	0.0016244	Down
Glyma.11G100600	114.414	24.1027	69.2586	-2.22896	0.342988	-6.49866	8.10394e-11	7.34176e-09	8.30849e-09	Down
Glyma.13G222000	1409.44	300.349	854.896	-2.22984	0.600482	-3.71341	0.000204484	0.00336281	0.00380561	Down
Glyma.09G256200	71.4669	15.0338	43.2504	-2.23427	0.364086	-6.13666	8.42731e-10	6.29585e-08	7.12486e-08	Down
Glyma.02G111900	1069.15	226.186	647.669	-2.23807	0.299363	-7.47612	7.655e-14	1.34943e-11	1.52712e-11	Down
Glyma.18G220800	263.5	55.4993	159.5	-2.23855	0.312532	-7.16263	7.91456e-13	1.11946e-10	1.26686e-10	Down
Glyma.11G088500	22.897	4.6771	13.787	-2.2487	0.662331	-3.39513	0.000685962	0.00901474	0.010198	Down
Glyma.18G294300	542.093	112.869	327.481	-2.2591	0.302167	-7.47631	7.64357e-14	1.34943e-11	1.52712e-11	Down
Glyma.01G209000	115.573	23.8661	69.7193	-2.26179	0.3376	-6.69961	2.08974e-11	2.13345e-09	2.41437e-09	Down
Glyma.09G261800	72.7884	15.1067	43.9476	-2.26332	0.397756	-5.69023	1.26871e-08	7.06077e-07	7.9905e-07	Down
Glyma.17G075700	482.96	100.187	291.573	-2.26405	0.279047	-8.11351	4.91784e-16	1.38571e-13	1.56817e-13	Down
Glyma.02G084700	19.0361	3.90742	11.4718	-2.26434	0.684585	-3.30761	0.000940961	0.0116837	0.0132129	Down
Glyma.04G221100	66.823	13.6389	40.2309	-2.26919	0.423507	-5.3581	8.41006e-08	3.88328e-06	4.39461e-06	Down
Glyma.02G065100	89.0102	18.1846	53.5974	-2.27873	0.381824	-5.968	2.40173e-09	1.62162e-07	1.83515e-07	Down
Glyma.14G192000	179.036	36.5836	107.81	-2.28133	0.357229	-6.38618	1.70078e-10	1.41535e-08	1.60172e-08	Down
Glyma.17G004000	93.6907	19.023	56.3569	-2.28532	0.348129	-6.56458	5.21787e-11	4.84991e-09	5.48852e-09	Down
Glyma.18G061000	35.5713	7.22209	21.3967	-2.28704	0.512797	-4.45993	8.19869e-06	0.00022076	0.000249829	Down
Glyma.08G066500	37.6845	7.58827	22.6364	-2.29082	0.510579	-4.48672	7.23277e-06	0.000199107	0.000225324	Down
Glyma.07G127900	399.974	81.164	240.569	-2.29423	0.299619	-7.65716	1.90096e-14	3.8651e-12	4.37404e-12	Down
Glyma.05G146200	193.994	39.1619	116.578	-2.29681	0.319972	-7.17817	7.06496e-13	1.01943e-10	1.15367e-10	Down
Glyma.13G077800	110.788	22.7112	66.7497	-2.29739	0.308369	-7.45015	9.32336e-14	1.60402e-11	1.81523e-11	Down
Glyma.04G075500	98.4712	19.7939	59.1325	-2.29815	0.3557	-6.46093	1.04059e-10	9.12687e-09	1.03287e-08	Down
Glyma.18G230400	292.074	59.1095	175.592	-2.29837	0.291849	-7.8752	3.4019e-15	8.009e-13	9.06359e-13	Down
Glyma.15G016200	443.131	89.4247	266.278	-2.30211	0.284662	-8.08717	6.10653e-16	1.60678e-13	1.81836e-13	Down
Glyma.04G012000	28.7803	5.75236	17.2664	-2.30269	0.530495	-4.34065	1.42062e-05	0.000356251	0.00040316	Down
Glyma.14G006200	63.111	12.6781	37.8945	-2.30363	0.379212	-6.07479	1.24153e-09	8.88563e-08	1.00557e-07	Down
Glyma.02G088800	790.599	159.612	475.105	-2.3072	0.547848	-4.21139	2.53803e-05	0.000586336	0.000663543	Down
Glyma.08G138000	66.5148	13.1646	39.8397	-2.3123	0.420446	-5.49965	3.8055e-08	1.90461e-06	2.1554e-06	Down
Glyma.10G297400	556.145	111.467	333.806	-2.31318	0.281349	-8.22175	2.00558e-16	6.33008e-14	7.16359e-14	Down
Glyma.06G076700	126.887	25.2166	76.052	-2.31561	0.380002	-6.09368	1.10341e-09	7.99301e-08	9.04549e-08	Down
Glyma.20G011900	193.267	38.5488	115.908	-2.31631	0.351408	-6.59151	4.35373e-11	4.13258e-09	4.67674e-09	Down
Glyma.01G200100	30.1919	5.98901	18.0905	-2.31834	0.51755	-4.47945	7.48344e-06	0.000204423	0.000231341	Down
Glyma.11G058300	16.4474	3.2914	9.86938	-2.31871	0.702677	-3.29983	0.000967446	0.0119379	0.0135006	Down
Glyma.20G146500	193.147	38.0129	115.58	-2.33508	0.300922	-7.75975	8.50975e-15	1.89144e-12	2.14049e-12	Down
Glyma.16G029200	101.558	19.97	60.7638	-2.33567	0.334039	-6.9922	2.70613e-12	3.37417e-10	3.81847e-10	Down
Glyma.01G213500	326.026	63.8702	194.948	-2.34321	0.33913	-6.90947	4.86475e-12	5.67053e-10	6.41719e-10	Down
Glyma.06G110600	397.164	77.8036	237.484	-2.34507	0.314338	-7.46034	8.62975e-14	1.49617e-11	1.69318e-11	Down
Glyma.09G070900	187.939	36.6289	112.284	-2.34568	0.354178	-6.62289	3.5224e-11	3.41597e-09	3.86577e-09	Down
Glyma.03G144400	48.3385	9.30472	28.8216	-2.35347	0.442732	-5.3158	1.06191e-07	4.79199e-06	5.42298e-06	Down
Glyma.17G004700	124.944	24.1644	74.554	-2.35552	0.392176	-6.00628	1.89828e-09	1.31139e-07	1.48406e-07	Down
Glyma.08G192600	35.887	7.00767	21.4473	-2.3576	0.480579	-4.90575	9.30687e-07	3.30403e-05	3.73909e-05	Down
Glyma.10G192700	445.298	86.5517	265.925	-2.36088	0.551873	-4.27795	1.88624e-05	0.000455287	0.000515237	Down
Glyma.07G198100	600.048	116.39	358.219	-2.36268	0.238581	-9.90302	4.03895e-23	5.3531e-20	6.05797e-20	Down
Glyma.13G120400	586.433	113.548	349.99	-2.36707	0.53349	-4.43695	9.12444e-06	0.000242584	0.000274526	Down
Glyma.17G047900	241.971	46.1338	144.053	-2.38023	0.33076	-7.19625	6.18918e-13	9.00325e-11	1.01888e-10	Down
Glyma.19G186700	33.2533	6.20343	19.7284	-2.38391	0.560161	-4.25576	2.08344e-05	0.000492769	0.000557655	Down
Glyma.18G236600	41.1989	7.83707	24.518	-2.38493	0.4726	-5.04641	4.50198e-07	1.73358e-05	1.96185e-05	Down
Glyma.12G099700	460.492	87.3835	273.938	-2.39245	0.320705	-7.45996	8.65469e-14	1.49617e-11	1.69318e-11	Down
Glyma.08G048700	192.324	36.3813	114.352	-2.39353	0.334553	-7.1544	8.40389e-13	1.17017e-10	1.32425e-10	Down
Glyma.09G270900	322.823	61.0636	191.943	-2.39568	0.294833	-8.12557	4.45254e-16	1.26456e-13	1.43107e-13	Down
Glyma.06G204000	72.2698	13.5549	42.9124	-2.39609	0.414574	-5.77964	7.48608e-09	4.41334e-07	4.99446e-07	Down
Glyma.13G286100	337.038	63.6883	200.363	-2.39662	0.274615	-8.7272	2.61062e-18	1.29752e-15	1.46837e-15	Down
Glyma.15G072800	2472.52	468.084	1470.3	-2.40071	0.48163	-4.98455	6.21047e-07	2.29826e-05	2.60088e-05	Down
Glyma.12G144300	28.999	5.45703	17.228	-2.40272	0.531828	-4.51786	6.24684e-06	0.000175328	0.000198414	Down
Glyma.17G126900	119.381	22.2679	70.8245	-2.40486	0.342144	-7.02879	2.08334e-12	2.68174e-10	3.03485e-10	Down
Glyma.10G272600	141.443	26.3644	83.9035	-2.40682	0.343722	-7.00222	2.51941e-12	3.1634e-10	3.57994e-10	Down
Glyma.04G020400	598.52	112.104	355.312	-2.41087	0.297657	-8.09949	5.51893e-16	1.53097e-13	1.73256e-13	Down
Glyma.11G109600	191.803	35.8017	113.802	-2.41172	0.345805	-6.97422	3.07572e-12	3.79533e-10	4.29508e-10	Down
Glyma.01G236200	788.949	148.157	468.553	-2.41182	0.602137	-4.00543	6.19038e-05	0.00123894	0.00140208	Down
Glyma.08G225900	149.627	27.8534	88.7403	-2.4137	0.285056	-8.46744	2.50854e-17	9.70753e-15	1.09858e-14	Down
Glyma.01G066100	107.897	19.9606	63.9287	-2.41631	0.401718	-6.01494	1.79953e-09	1.24558e-07	1.40959e-07	Down
Glyma.06G015500	28.9525	5.4216	17.187	-2.41755	0.538845	-4.48655	7.23874e-06	0.000199107	0.000225324	Down
Glyma.20G197800	145.209	26.767	85.9879	-2.4246	0.334107	-7.25696	3.95879e-13	6.10626e-11	6.9103e-11	Down
Glyma.15G100100	322.869	60.0003	191.435	-2.4247	0.586057	-4.13731	3.51395e-05	0.000766749	0.00086771	Down
Glyma.16G002600	110.694	20.4565	65.5751	-2.4254	0.32606	-7.43851	1.01828e-13	1.73276e-11	1.96092e-11	Down
Glyma.03G137400	657.354	122.182	389.768	-2.42651	0.63086	-3.84635	0.000119893	0.00216685	0.00245217	Down
Glyma.04G069400	65.0016	11.8627	38.4321	-2.42929	0.427327	-5.68484	1.30932e-08	7.27549e-07	8.23349e-07	Down
Glyma.15G236900	38.5212	7.08041	22.8008	-2.42945	0.521935	-4.6547	3.24452e-06	9.97466e-05	0.000112881	Down
Glyma.01G226200	2382.17	441.693	1411.93	-2.4307	0.571625	-4.25227	2.11614e-05	0.000499842	0.000565659	Down
Glyma.05G198900	179.951	32.8774	106.414	-2.43831	0.368584	-6.61535	3.7068e-11	3.5552e-09	4.02333e-09	Down
Glyma.01G094000	32.4162	5.81399	19.1151	-2.43964	0.60936	-4.00361	6.23832e-05	0.00124629	0.00141039	Down
Glyma.12G202600	455.526	83.5206	269.523	-2.44042	0.316445	-7.712	1.23866e-14	2.65421e-12	3.00371e-12	Down
Glyma.06G073300	24.8381	4.43941	14.6388	-2.44075	0.609044	-4.00752	6.13598e-05	0.00123081	0.00139287	Down
Glyma.08G027500	260.317	47.5773	153.947	-2.44145	0.292561	-8.34509	7.11622e-17	2.47237e-14	2.79792e-14	Down
Glyma.18G011300	57.0404	10.2888	33.6646	-2.44584	0.467641	-5.23017	1.69357e-07	7.24931e-06	8.20387e-06	Down
Glyma.07G130700	135.819	24.5417	80.1803	-2.44892	0.380597	-6.43441	1.23957e-10	1.07404e-08	1.21547e-08	Down
Glyma.15G083800	111.867	20.2297	66.0483	-2.44935	0.337987	-7.24689	4.26447e-13	6.46627e-11	7.31772e-11	Down
Glyma.16G022600	1160.46	211.642	686.052	-2.4541	0.530152	-4.62906	3.67328e-06	0.000110647	0.000125216	Down
Glyma.14G182000	551.589	100.125	325.857	-2.45589	0.283614	-8.65926	4.74838e-18	2.17847e-15	2.46532e-15	Down
Glyma.07G009500	57.8491	10.3121	34.0806	-2.46109	0.451502	-5.4509	5.01165e-08	2.43828e-06	2.75934e-06	Down
Glyma.02G245900	319.879	57.8443	188.861	-2.46159	0.304315	-8.08894	6.0184e-16	1.60432e-13	1.81557e-13	Down
Glyma.04G177100	289.389	52.0429	170.716	-2.46629	0.329987	-7.47391	7.7847e-14	1.36557e-11	1.54538e-11	Down
Glyma.02G292100	66.5027	11.7676	39.1351	-2.47513	0.426224	-5.8071	6.3564e-09	3.83581e-07	4.3409e-07	Down
Glyma.20G158500	668.723	119.972	394.348	-2.47819	0.209271	-11.842	2.36647e-32	1.4114e-28	1.59725e-28	Down
Glyma.14G168700	157.521	28.1064	92.8139	-2.47821	0.350715	-7.06617	1.59272e-12	2.15892e-10	2.44319e-10	Down
Glyma.05G120800	671.977	120.412	396.195	-2.47877	0.614128	-4.03624	5.43139e-05	0.00110811	0.00125402	Down
Glyma.15G265500	215.504	38.2839	126.894	-2.47938	0.324339	-7.6444	2.09917e-14	4.22015e-12	4.77584e-12	Down
Glyma.13G309200	79.4747	14.0768	46.7758	-2.48	0.42893	-5.78184	7.38887e-09	4.38492e-07	4.96231e-07	Down
Glyma.12G171500	77.4537	13.6389	45.5463	-2.48161	0.415564	-5.97167	2.3484e-09	1.59767e-07	1.80804e-07	Down
Glyma.13G198600	66.4695	11.7181	39.0938	-2.48366	0.406368	-6.11185	9.84812e-10	7.19214e-08	8.13917e-08	Down
Glyma.19G215200	48.5512	8.47532	28.5133	-2.49147	0.47834	-5.20858	1.90293e-07	8.06827e-06	9.13066e-06	Down
Glyma.19G097500	30.3884	5.26881	17.8286	-2.49488	0.576077	-4.3308	1.48568e-05	0.000369971	0.000418688	Down
Glyma.17G261800	231.869	40.8804	136.375	-2.49529	0.336584	-7.41358	1.22938e-13	2.05577e-11	2.32646e-11	Down
Glyma.01G145900	765.64	135.619	450.63	-2.49613	0.589937	-4.23119	2.32459e-05	0.000544051	0.000615689	Down
Glyma.07G268600	429.323	75.5552	252.439	-2.49951	0.329819	-7.57844	3.49721e-14	6.69239e-12	7.57361e-12	Down
Glyma.14G083600	27.1171	4.67606	15.8966	-2.50089	0.597714	-4.1841	2.86302e-05	0.000646799	0.000731967	Down
Glyma.07G228900	162.557	28.5928	95.5749	-2.50345	0.67689	-3.69846	0.000216913	0.00352989	0.00399469	Down
Glyma.13G100400	266.474	46.7418	156.608	-2.50771	0.616776	-4.06583	4.7861e-05	0.000990004	0.00112036	Down
Glyma.11G014700	269.949	47.1019	158.525	-2.50885	0.270338	-9.28043	1.68791e-20	1.37277e-17	1.55353e-17	Down
Glyma.15G182300	42.8564	7.48201	25.1692	-2.51325	0.465461	-5.39949	6.68294e-08	3.17174e-06	3.58938e-06	Down
Glyma.10G237800	129.547	22.2425	75.8946	-2.52143	0.353503	-7.1327	9.84167e-13	1.35455e-10	1.53292e-10	Down
Glyma.08G255900	1160.53	200.628	680.578	-2.52963	0.265386	-9.53186	1.54494e-21	1.49421e-18	1.69096e-18	Down
Glyma.07G041200	168.781	28.958	98.8696	-2.53235	0.340487	-7.43744	1.02653e-13	1.73276e-11	1.96092e-11	Down
Glyma.06G207300	1588.31	273.849	931.082	-2.53435	0.286768	-8.83762	9.7778e-19	4.99855e-16	5.65674e-16	Down
Glyma.03G204600	25.6916	4.3453	15.0185	-2.53958	0.647785	-3.92041	8.83988e-05	0.00167196	0.00189212	Down
Glyma.03G082500	105.577	17.8293	61.703	-2.54443	0.433692	-5.86691	4.43993e-09	2.82207e-07	3.19367e-07	Down
Glyma.08G223600	46.2706	7.80061	27.0356	-2.54652	0.449647	-5.66336	1.48437e-08	8.15946e-07	9.23386e-07	Down
Glyma.16G027800	120.896	20.4472	70.6716	-2.5468	0.405184	-6.28554	3.26723e-10	2.60977e-08	2.95342e-08	Down
Glyma.07G139800	88.876	15.0954	51.9857	-2.54787	0.401496	-6.34594	2.21073e-10	1.81032e-08	2.0487e-08	Down
Glyma.17G218900	85.8938	14.4207	50.1573	-2.54889	0.475824	-5.3568	8.471e-08	3.90135e-06	4.41506e-06	Down
Glyma.17G246400	2007.04	342.668	1174.85	-2.5497	0.668665	-3.81313	0.000137219	0.00243088	0.00275097	Down
Glyma.02G278900	274.827	46.8156	160.821	-2.55069	0.770935	-3.30856	0.000937756	0.0116519	0.0131771	Down
Glyma.15G000600	135.476	23.065	79.2707	-2.55161	0.770675	-3.31087	0.000930048	0.0115763	0.0130915	Down
Glyma.13G162700	16.1874	2.68754	9.43749	-2.55321	0.745893	-3.42303	0.000619271	0.00832479	0.00941743	Down
Glyma.05G217600	275.528	46.5505	161.039	-2.55507	0.352837	-7.24151	4.43723e-13	6.68334e-11	7.56338e-11	Down
Glyma.02G037800	547.806	92.9039	320.355	-2.55833	0.617129	-4.14553	3.39033e-05	0.00074249	0.000840258	Down
Glyma.20G034000	34.2399	5.70583	19.9729	-2.56332	0.516353	-4.96428	6.89555e-07	2.53084e-05	2.86409e-05	Down
Glyma.01G053600	89.7624	14.9873	52.3748	-2.56456	0.363432	-7.05651	1.70731e-12	2.27971e-10	2.57989e-10	Down
Glyma.14G074000	214.079	36.0627	125.071	-2.5662	0.34673	-7.40115	1.35014e-13	2.22649e-11	2.51966e-11	Down
Glyma.09G075900	22.9412	3.82443	13.3828	-2.56877	0.643687	-3.99071	6.58757e-05	0.00130819	0.00148045	Down
Glyma.16G162200	52.2604	8.66543	30.4629	-2.56884	0.436604	-5.8837	4.01207e-09	2.59155e-07	2.93279e-07	Down
Glyma.04G103700	81.7623	13.5205	47.6414	-2.57212	0.420993	-6.10965	9.9848e-10	7.27711e-08	8.23532e-08	Down
Glyma.08G122800	113.36	18.8482	66.1043	-2.57418	0.391351	-6.57766	4.77902e-11	4.50045e-09	5.09305e-09	Down
Glyma.10G198100	207.733	34.7838	121.258	-2.57437	0.72259	-3.5627	0.000367062	0.00547075	0.00618854	Down
Glyma.14G013000	49.4006	8.12129	28.761	-2.57911	0.4785	-5.38999	7.04597e-08	3.33519e-06	3.77435e-06	Down
Glyma.08G011700	333.027	55.4434	194.235	-2.58362	0.687825	-3.75621	0.000172505	0.00293676	0.00332346	Down
Glyma.08G137100	18.181	3.07802	10.6295	-2.58796	0.717513	-3.60685	0.00030994	0.00473579	0.00535937	Down
Glyma.13G060300	72.1175	11.6967	41.9071	-2.59783	0.448252	-5.79547	6.81317e-09	4.07027e-07	4.60623e-07	Down
Glyma.19G125900	291.65	48.0577	169.854	-2.5987	0.678874	-3.82796	0.00012921	0.00231768	0.00262286	Down
Glyma.11G171600	40.3971	6.51196	23.4545	-2.60017	0.538139	-4.83178	1.35319e-06	4.6162e-05	5.22404e-05	Down
Glyma.07G130800	22.0633	3.63327	12.8483	-2.60162	0.623716	-4.17116	3.03048e-05	0.000679086	0.000768505	Down
Glyma.07G165500	36.6915	5.88483	21.2882	-2.60264	0.578971	-4.49529	6.94757e-06	0.000192578	0.000217936	Down
Glyma.04G022800	1209.86	198.81	704.334	-2.60463	0.485409	-5.36585	8.05707e-08	3.73959e-06	4.232e-06	Down
Glyma.08G241500	719.926	117.8	418.863	-2.61019	0.568684	-4.58988	4.43506e-06	0.000130791	0.000148012	Down
Glyma.20G101400	1030.96	167.943	599.451	-2.61671	0.503852	-5.1934	2.06485e-07	8.67261e-06	9.81458e-06	Down
Glyma.15G095200	69.3473	11.2215	40.2844	-2.61742	0.381801	-6.85544	7.10916e-12	7.95004e-10	8.99686e-10	Down
Glyma.04G157700	923.269	150.271	536.77	-2.61802	0.504222	-5.19219	2.07838e-07	8.70899e-06	9.85575e-06	Down
Glyma.14G126500	44.6138	7.09048	25.8521	-2.61877	0.487934	-5.36707	8.00269e-08	3.71917e-06	4.20889e-06	Down
Glyma.10G213100	306.925	49.4506	178.188	-2.62402	0.325549	-8.06029	7.61111e-16	1.98806e-13	2.24983e-13	Down
Glyma.09G042100	339.15	54.8407	196.995	-2.62608	0.626528	-4.19149	2.7713e-05	0.000630056	0.000713019	Down
Glyma.12G100400	91.5192	14.7355	53.1274	-2.63014	0.377154	-6.97366	3.08789e-12	3.79726e-10	4.29727e-10	Down
Glyma.07G106400	101.008	16.1019	58.5551	-2.63035	0.417812	-6.29553	3.06343e-10	2.4802e-08	2.80678e-08	Down
Glyma.02G278300	2022.72	324.369	1173.55	-2.64016	0.67266	-3.92496	8.67433e-05	0.00164587	0.00186259	Down
Glyma.09G111900	160.422	25.4075	92.9146	-2.64196	0.398266	-6.63367	3.27452e-11	3.20161e-09	3.62318e-09	Down
Glyma.15G042600	109.065	17.2003	63.1325	-2.64217	0.357591	-7.38879	1.48172e-13	2.42115e-11	2.73996e-11	Down
Glyma.13G299100	435.53	69.5882	252.559	-2.64294	0.554068	-4.77006	1.84169e-06	6.04632e-05	6.84247e-05	Down
Glyma.11G217300	98.3079	15.4849	56.8964	-2.64903	0.356174	-7.43747	1.0263e-13	1.73276e-11	1.96092e-11	Down
Glyma.04G250900	36.7508	5.72909	21.2399	-2.65501	0.535975	-4.9536	7.28515e-07	2.65748e-05	3.00741e-05	Down
Glyma.04G031400	459.914	72.8817	266.398	-2.65548	0.551733	-4.81298	1.48694e-06	5.01039e-05	5.67013e-05	Down
Glyma.05G153000	880.548	139.609	510.079	-2.65583	0.632419	-4.19949	2.67519e-05	0.000611435	0.000691946	Down
Glyma.01G212700	351.666	55.3132	203.489	-2.66559	0.608281	-4.38217	1.17502e-05	0.000301852	0.000341599	Down
Glyma.08G232800	52.958	8.13431	30.5462	-2.66561	0.539186	-4.94377	7.66252e-07	2.78379e-05	3.15035e-05	Down
Glyma.12G213400	369.192	57.7265	213.459	-2.66879	0.331401	-8.05306	8.07492e-16	2.09392e-13	2.36964e-13	Down
Glyma.04G181000	32.8115	5.03216	18.9218	-2.67387	0.582873	-4.5874	4.48798e-06	0.000131966	0.000149342	Down
Glyma.14G216000	480.217	74.8597	277.538	-2.67653	0.231649	-11.5543	7.02567e-31	3.59162e-27	4.06455e-27	Down
Glyma.13G064700	20656.1	3223.84	11940	-2.67966	0.575972	-4.65241	3.28071e-06	0.000100686	0.000113944	Down
Glyma.13G270700	7977.66	1242.13	4609.9	-2.68302	0.548845	-4.88849	1.01615e-06	3.58961e-05	4.06228e-05	Down
Glyma.03G137500	286.51	44.0876	165.299	-2.68864	0.343472	-7.82783	4.96351e-15	1.13858e-12	1.28851e-12	Down
Glyma.05G214500	447.125	69.1564	258.141	-2.69122	0.668131	-4.02797	5.62594e-05	0.00114324	0.00129377	Down
Glyma.17G140300	118.149	18.1087	68.129	-2.69359	0.3107	-8.66942	4.34322e-18	2.04503e-15	2.31431e-15	Down
Glyma.10G189200	166.431	25.3459	95.8883	-2.69979	0.315149	-8.5667	1.06489e-17	4.55079e-15	5.15002e-15	Down
Glyma.08G116600	800.752	122.013	461.383	-2.71336	0.784492	-3.45874	0.000542703	0.00749253	0.00847584	Down
Glyma.06G125300	5631.38	855.171	3243.28	-2.71899	0.535921	-5.07348	3.90599e-07	1.53431e-05	1.73634e-05	Down
Glyma.06G004200	264.116	40.0083	152.062	-2.71997	0.80351	-3.38511	0.000711505	0.0092958	0.010516	Down
Glyma.09G041600	86.7794	12.9177	49.8486	-2.72517	0.444601	-6.12947	8.81705e-10	6.51897e-08	7.37736e-08	Down
Glyma.19G253800	45.5353	6.74861	26.1419	-2.72652	0.513427	-5.31044	1.09359e-07	4.91635e-06	5.56371e-06	Down
Glyma.04G174000	30.0925	4.47483	17.2837	-2.72804	0.55845	-4.88502	1.03419e-06	3.6283e-05	4.10606e-05	Down
Glyma.08G282000	15.6009	2.32032	8.96062	-2.72889	0.798651	-3.41688	0.000633436	0.00848017	0.00959321	Down
Glyma.04G173900	423.795	63.6516	243.723	-2.73322	0.747926	-3.6544	0.000257788	0.00407822	0.00461522	Down
Glyma.06G308300	336.374	50.472	193.423	-2.73349	0.702558	-3.89076	9.99304e-05	0.00185574	0.0021001	Down
Glyma.13G212600	373.435	56.0502	214.743	-2.73366	0.807078	-3.3871	0.000706352	0.00924198	0.0104551	Down
Glyma.17G068900	16.8153	2.47415	9.64471	-2.73984	0.83049	-3.29907	0.000970074	0.0119621	0.0135279	Down
Glyma.05G205800	4593.59	686.313	2639.95	-2.74251	0.78441	-3.49627	0.000471816	0.0067067	0.0075868	Down
Glyma.02G258400	592.574	88.2699	340.422	-2.74302	0.302604	-9.06472	1.24921e-19	7.84264e-17	8.87532e-17	Down
Glyma.19G129800	180.508	26.7467	103.627	-2.74991	0.743009	-3.70105	0.000214708	0.00350197	0.0039631	Down
Glyma.15G097200	32.9644	4.78336	18.8739	-2.75478	0.611181	-4.50731	6.56557e-06	0.000183268	0.000207399	Down
Glyma.11G033200	168.27	24.6257	96.4476	-2.75694	0.361448	-7.62748	2.39389e-14	4.75919e-12	5.38585e-12	Down
Glyma.20G103900	11124.8	1644.17	6384.48	-2.75825	0.558899	-4.93515	8.00907e-07	2.89207e-05	3.27289e-05	Down
Glyma.02G135200	112.774	16.5883	64.6811	-2.75863	0.828055	-3.33146	0.000863914	0.0108811	0.0123052	Down
Glyma.17G005200	789.27	116.461	452.866	-2.75965	0.818661	-3.37093	0.000749154	0.00970837	0.0109827	Down
Glyma.11G247800	796.154	117.083	456.619	-2.76439	0.712923	-3.87754	0.000105517	0.00194535	0.0022015	Down
Glyma.04G157600	771.225	113.14	442.183	-2.76554	0.277244	-9.97512	1.95874e-23	2.90966e-20	3.29279e-20	Down
Glyma.05G204500	1922.51	282.441	1102.48	-2.76649	0.737919	-3.74904	0.00017751	0.00300624	0.00340208	Down
Glyma.18G171700	913.798	132.989	523.394	-2.7797	0.773835	-3.59211	0.000328005	0.00496517	0.00561658	Down
Glyma.18G033600	110.419	15.8045	63.1116	-2.78241	0.379427	-7.3332	2.24714e-13	3.58991e-11	4.06261e-11	Down
Glyma.04G053100	1002.96	145.062	574.012	-2.78858	0.750411	-3.71607	0.000202342	0.00333371	0.00377268	Down
Glyma.10G137000	2989.44	432.264	1710.85	-2.78954	0.621833	-4.486	7.25723e-06	0.000199462	0.000225727	Down
Glyma.07G058900	54.5301	7.77838	31.1542	-2.79396	0.448697	-6.22682	4.75985e-10	3.75179e-08	4.24581e-08	Down
Glyma.10G210400	1380.33	198.394	789.361	-2.79779	0.664314	-4.21155	2.53622e-05	0.000586297	0.000663498	Down
Glyma.20G231100	665.591	95.4525	380.522	-2.80035	0.743755	-3.76515	0.000166448	0.00285675	0.00323292	Down
Glyma.01G080800	146.427	20.6586	83.543	-2.80879	0.3503	-8.01826	1.07256e-15	2.74153e-13	3.10253e-13	Down
Glyma.20G146700	7888.8	1125.57	4507.19	-2.80902	0.589118	-4.76818	1.85898e-06	6.0975e-05	6.90039e-05	Down
Glyma.02G308200	601.321	85.6039	343.463	-2.81096	0.762032	-3.68877	0.00022534	0.00363398	0.00411249	Down
Glyma.02G008300	21761.4	3099.85	12430.6	-2.81145	0.618931	-4.54243	5.56095e-06	0.000158565	0.000179444	Down
Glyma.19G042900	79.3356	11.175	45.2553	-2.81169	0.388901	-7.22983	4.83585e-13	7.15086e-11	8.09245e-11	Down
Glyma.13G272700	27.635	3.80116	15.7181	-2.81238	0.677814	-4.14918	3.33663e-05	0.000732523	0.000828978	Down
Glyma.10G094600	3143.36	447.052	1795.21	-2.81351	0.759873	-3.7026	0.000213399	0.00348221	0.00394073	Down
Glyma.12G109300	44.5149	6.16905	25.342	-2.81446	0.567506	-4.95935	7.07308e-07	2.58804e-05	2.92882e-05	Down
Glyma.10G246600	5146.24	731.094	2938.67	-2.81516	0.529676	-5.31486	1.06737e-07	4.81055e-06	5.44398e-06	Down
Glyma.11G127500	201.648	28.3196	114.984	-2.81645	0.37379	-7.53484	4.88924e-14	9.16028e-12	1.03665e-11	Down
Glyma.11G170200	19.4791	2.69969	11.0894	-2.8206	0.763045	-3.6965	0.000218592	0.00355237	0.00402012	Down
Glyma.12G166300	174.743	24.6387	99.6906	-2.821	0.711909	-3.96259	7.41421e-05	0.00144194	0.00163181	Down
Glyma.17G059500	513.783	72.5388	293.161	-2.82215	0.589835	-4.78464	1.71292e-06	5.67464e-05	6.42185e-05	Down
Glyma.06G178500	311.098	43.8539	177.476	-2.82338	0.670706	-4.20957	2.55862e-05	0.000589697	0.000667346	Down
Glyma.10G223100	9360.32	1320.25	5340.28	-2.82564	0.613971	-4.60223	4.17998e-06	0.000123928	0.000140246	Down
Glyma.12G093900	197.321	27.5013	112.411	-2.8271	0.342208	-8.26136	1.44023e-16	4.73357e-14	5.35686e-14	Down
Glyma.19G212200	6578.48	917.636	3748.06	-2.84159	0.618914	-4.59125	4.40599e-06	0.000130089	0.000147219	Down
Glyma.10G150700	160.267	22.0807	91.1737	-2.8428	0.38357	-7.41142	1.24957e-13	2.07981e-11	2.35367e-11	Down
Glyma.01G227800	170.433	23.6678	97.0506	-2.84287	0.675185	-4.21051	2.54792e-05	0.00058824	0.000665696	Down
Glyma.07G011700	88.4289	12.1935	50.3112	-2.84642	0.379031	-7.50972	5.92547e-14	1.09301e-11	1.23693e-11	Down
Glyma.14G036300	1940.5	269.639	1105.07	-2.84684	0.717864	-3.9657	7.31797e-05	0.00142788	0.0016159	Down
Glyma.02G163800	39.296	5.38722	22.3416	-2.8475	0.550441	-5.17313	2.30208e-07	9.54578e-06	1.08027e-05	Down
Glyma.19G124000	643.688	89.2029	366.445	-2.84986	0.752789	-3.78573	0.000153257	0.00267658	0.00302902	Down
Glyma.10G077900	1581.1	218.726	899.912	-2.85321	0.832288	-3.42816	0.00060769	0.00820921	0.00928665	Down
Glyma.07G212200	1209.5	166.949	688.225	-2.85625	0.844417	-3.38251	0.000718276	0.00936338	0.0105925	Down
Glyma.08G006200	216.849	29.8367	123.343	-2.85746	0.753832	-3.79058	0.000150297	0.00263388	0.00298069	Down
Glyma.17G207700	478.764	65.9122	272.338	-2.85865	0.738023	-3.8734	0.000107329	0.0019656	0.00222442	Down
Glyma.10G145300	54.1895	7.39901	30.7943	-2.85989	0.454789	-6.28839	3.20774e-10	2.57375e-08	2.91265e-08	Down
Glyma.06G054900	35.0004	4.68821	19.8443	-2.86888	0.556958	-5.15099	2.59119e-07	1.06337e-05	1.20339e-05	Down
Glyma.12G164900	434.457	59.3313	246.894	-2.87041	0.867543	-3.30867	0.000937393	0.0116515	0.0131765	Down
Glyma.10G105200	110.534	14.8932	62.7138	-2.87237	0.361413	-7.9476	1.90157e-15	4.6291e-13	5.23864e-13	Down
Glyma.02G187500	90.0688	12.064	51.0664	-2.87293	0.412096	-6.97152	3.13536e-12	3.84242e-10	4.34837e-10	Down
Glyma.08G204900	1388.42	188.646	788.534	-2.87885	0.641307	-4.48904	7.15459e-06	0.000197552	0.000223564	Down
Glyma.04G157500	1416.63	192.45	804.541	-2.87891	0.511815	-5.62489	1.85625e-08	1.00039e-06	1.13212e-06	Down
Glyma.08G023600	671.213	91.0921	381.153	-2.87972	0.662106	-4.34932	1.36558e-05	0.000344135	0.000389449	Down
Glyma.04G238500	3463.75	468.81	1966.28	-2.88494	0.620316	-4.65076	3.30709e-06	0.000101235	0.000114565	Down
Glyma.15G009000	337.245	45.5471	191.396	-2.88525	0.682478	-4.22761	2.36191e-05	0.000552063	0.000624756	Down
Glyma.12G112500	245.523	33.1159	139.319	-2.88642	0.708554	-4.07368	4.62759e-05	0.000963902	0.00109082	Down
Glyma.13G240700	2282.74	308.454	1295.6	-2.88715	0.687509	-4.19944	2.67572e-05	0.000611435	0.000691946	Down
Glyma.01G018500	111.976	14.8932	63.4344	-2.88846	0.375977	-7.68253	1.55976e-14	3.22637e-12	3.6512e-12	Down
Glyma.14G012400	1108.41	149.351	628.882	-2.89093	0.786984	-3.67342	0.000239322	0.00382157	0.00432478	Down
Glyma.01G111400	10293.8	1384.09	5838.94	-2.89468	0.819633	-3.53167	0.000412942	0.00603641	0.00682847	Down
Glyma.08G013400	781.616	104.493	443.055	-2.90155	0.637954	-4.54821	5.41031e-06	0.000154915	0.000175314	Down
Glyma.08G012700	3998.65	534.594	2266.62	-2.9028	0.867666	-3.34553	0.000821266	0.0104401	0.0118065	Down
Glyma.04G248600	38.4188	5.03112	21.725	-2.90285	0.523825	-5.54163	2.99666e-08	1.53413e-06	1.73613e-06	Down
Glyma.18G255900	2567.81	342.828	1455.32	-2.90467	0.846466	-3.43152	0.000600199	0.00812334	0.00918951	Down
Glyma.03G013900	2758.96	368.297	1563.63	-2.90488	0.788794	-3.68268	0.000230794	0.00370596	0.00419394	Down
Glyma.02G053200	771.519	102.798	437.158	-2.90682	0.822363	-3.53471	0.000408217	0.00597466	0.00675861	Down
Glyma.11G154100	798.525	106.29	452.407	-2.90823	0.797323	-3.64749	0.000264815	0.00416911	0.00471808	Down
Glyma.01G218900	172.512	22.7546	97.6334	-2.90875	0.353312	-8.23281	1.82873e-16	5.89558e-14	6.67188e-14	Down
Glyma.15G128200	4165.43	554.402	2359.92	-2.9092	0.636867	-4.56799	4.92428e-06	0.000143498	0.000162393	Down
Glyma.02G199100	646.224	85.7342	365.979	-2.91268	0.776357	-3.75173	0.000175618	0.00297703	0.00336903	Down
Glyma.14G035800	408.156	54.0608	231.109	-2.91399	0.72281	-4.03147	5.54295e-05	0.00112958	0.00127832	Down
Glyma.18G218800	160.068	21.1461	90.6069	-2.91411	0.695668	-4.18894	2.80259e-05	0.000636362	0.000720155	Down
Glyma.13G228500	853.155	113.06	483.107	-2.91459	0.737186	-3.95367	7.69613e-05	0.00149117	0.00168752	Down
Glyma.03G121200	604.587	80.0397	342.313	-2.91583	0.776969	-3.75282	0.000174853	0.00296687	0.00335753	Down
Glyma.16G051700	18.4826	2.34463	10.4136	-2.92048	0.792619	-3.6846	0.000229062	0.00368404	0.00416913	Down
Glyma.02G087900	1372.83	181.107	776.97	-2.92139	0.656294	-4.45135	8.53329e-06	0.000228395	0.000258469	Down
Glyma.02G180200	3134.94	413.669	1774.3	-2.92158	0.723227	-4.03965	5.35315e-05	0.0010955	0.00123975	Down
Glyma.20G016100	91.0368	11.9355	51.4861	-2.92287	0.882478	-3.31211	0.000925941	0.0115332	0.0130427	Down
Glyma.14G067300	66.5177	8.53591	37.5268	-2.92825	0.452313	-6.47395	9.5472e-11	8.4566e-09	9.57013e-09	Down
Glyma.04G004400	66.0928	8.45395	37.2734	-2.93153	0.496238	-5.9075	3.47333e-09	2.29323e-07	2.59519e-07	Down
Glyma.04G026800	473.573	61.8895	267.731	-2.93399	0.838602	-3.49867	0.000467592	0.00666379	0.00753825	Down
Glyma.10G256600	1782.69	232.697	1007.69	-2.93707	0.817855	-3.59119	0.000329178	0.00497871	0.0056319	Down
Glyma.03G256000	105.904	13.7228	59.8134	-2.93941	0.766192	-3.83639	0.000124858	0.00224638	0.00254217	Down
Glyma.04G199600	10047.3	1307.71	5677.49	-2.94159	0.734464	-4.00508	6.19957e-05	0.00124009	0.00140338	Down
Glyma.05G142900	137.65	17.6281	77.639	-2.9438	0.382685	-7.6925	1.44289e-14	3.05526e-12	3.45756e-12	Down
Glyma.10G246700	2637.49	342.556	1490.02	-2.94433	0.711149	-4.14024	3.4694e-05	0.000757952	0.000857756	Down
Glyma.20G248600	35.1951	4.47483	19.835	-2.94547	0.548984	-5.36531	8.081e-08	3.74584e-06	4.23907e-06	Down
Glyma.10G285100	8087	1049.52	4568.26	-2.94576	0.790985	-3.72416	0.000195966	0.00324659	0.00367408	Down
Glyma.07G227600	440.323	56.9952	248.659	-2.94705	0.645773	-4.5636	5.02832e-06	0.000146173	0.00016542	Down
Glyma.16G039700	60.4292	7.67212	34.0506	-2.94723	0.462628	-6.37062	1.88264e-10	1.55231e-08	1.75671e-08	Down
Glyma.20G028400	1361.11	176.247	768.677	-2.94853	0.888022	-3.32034	0.000899086	0.0112575	0.0127309	Down
Glyma.12G102700	183.883	23.7142	103.798	-2.94901	0.710583	-4.15012	3.32301e-05	0.00073043	0.000826609	Down
Glyma.02G057700	1193.67	154.383	674.027	-2.95001	0.799466	-3.68998	0.000224271	0.00361999	0.00409666	Down
Glyma.15G050900	698.466	90.1848	394.325	-2.95177	0.769175	-3.83758	0.000124252	0.0022366	0.00253111	Down
Glyma.10G296100	117.903	15.1428	66.5229	-2.95244	0.854379	-3.45566	0.000548952	0.0075606	0.00855285	Down
Glyma.06G223900	63.2168	8.00392	35.6103	-2.95371	0.466839	-6.32706	2.4988e-10	2.03689e-08	2.3051e-08	Down
Glyma.06G198300	30.6709	3.82443	17.2477	-2.95639	0.637613	-4.63665	3.54106e-06	0.000107206	0.000121322	Down
Glyma.11G024500	511.178	65.4421	288.31	-2.95766	0.301896	-9.79694	1.1605e-22	1.38429e-19	1.56656e-19	Down
Glyma.13G180500	253.667	32.5607	143.114	-2.95811	0.803286	-3.68251	0.000230952	0.00370596	0.00419394	Down
Glyma.13G084000	23.0151	3.02941	13.0223	-2.95819	0.700049	-4.22569	2.38212e-05	0.000556061	0.00062928	Down
Glyma.10G182700	761.205	97.7861	429.496	-2.95928	0.763645	-3.8752	0.000106535	0.0019592	0.00221718	Down
Glyma.06G031500	904.671	115.965	510.318	-2.96229	0.606374	-4.88525	1.033e-06	3.6283e-05	4.10606e-05	Down
Glyma.07G073600	2446.92	312.875	1379.9	-2.96699	0.891559	-3.32787	0.000875122	0.0109997	0.0124394	Down
Glyma.11G245900	218.373	27.8239	123.099	-2.96792	0.729551	-4.06815	4.73873e-05	0.000981339	0.00111056	Down
Glyma.15G120700	385.02	49.0977	217.059	-2.96873	0.586276	-5.06371	4.11176e-07	1.60108e-05	1.8119e-05	Down
Glyma.01G171200	1147.09	145.778	646.433	-2.97536	0.818468	-3.63528	0.000277681	0.004326	0.00489563	Down
Glyma.20G225700	978.666	124.172	551.419	-2.97765	0.851293	-3.4978	0.000469112	0.00668013	0.00755673	Down
Glyma.13G282600	535.719	67.7249	301.722	-2.98182	0.789897	-3.77494	0.000160043	0.00276846	0.00313299	Down
Glyma.02G214500	428.944	54.1924	241.568	-2.98274	0.751088	-3.97123	7.15017e-05	0.00140511	0.00159013	Down
Glyma.19G175300	335.807	42.376	189.091	-2.98351	0.794336	-3.75598	0.000172667	0.00293813	0.003325	Down
Glyma.20G086400	1112.67	140.553	626.611	-2.98394	0.7663	-3.89396	9.86208e-05	0.00183682	0.00207868	Down
Glyma.19G020200	10621	1341.55	5981.27	-2.98486	0.770383	-3.87451	0.000106839	0.00196264	0.00222107	Down
Glyma.15G207900	2300.11	289.782	1294.95	-2.98823	0.733021	-4.0766	4.56982e-05	0.000952978	0.00107846	Down
Glyma.11G255400	1919.8	241.592	1080.7	-2.98976	0.734945	-4.06801	4.74171e-05	0.000981389	0.00111061	Down
Glyma.15G106400	206.514	25.6867	116.1	-2.99018	0.303268	-9.85989	6.21204e-23	7.66545e-20	8.6748e-20	Down
Glyma.19G245800	2667.53	335.46	1501.49	-2.99091	0.729513	-4.09987	4.13376e-05	0.000876862	0.000992323	Down
Glyma.05G028300	429.645	53.9547	241.8	-2.99114	0.716705	-4.17346	3.00003e-05	0.000674347	0.000763142	Down
Glyma.09G021900	2969.42	372.932	1671.18	-2.99283	0.692981	-4.31878	1.56892e-05	0.000388271	0.000439396	Down
Glyma.04G143200	1717.34	214.413	965.876	-3.00103	0.642738	-4.66914	3.02464e-06	9.42477e-05	0.000106658	Down
Glyma.15G183700	8271.73	1031.64	4651.68	-3.00313	0.775375	-3.87313	0.000107445	0.0019667	0.00222567	Down
Glyma.11G071900	1209.56	150.725	680.143	-3.00372	0.785038	-3.8262	0.000130134	0.00233192	0.00263898	Down
Glyma.10G047000	177.244	21.8198	99.5317	-3.00722	0.356566	-8.43383	3.34539e-17	1.23417e-14	1.39668e-14	Down
Glyma.07G019800	615.913	76.5247	346.219	-3.00733	0.839522	-3.58219	0.000340723	0.00513813	0.00581224	Down
Glyma.07G024500	2131.26	264.832	1198.05	-3.00812	0.827459	-3.63537	0.000277581	0.004326	0.00489563	Down
Glyma.01G068100	78.4019	9.67384	44.0379	-3.00881	0.853142	-3.52674	0.000420709	0.00612742	0.00693143	Down
Glyma.07G245100	5530.46	685.681	3108.07	-3.01163	0.831301	-3.62279	0.000291448	0.00450711	0.00510059	Down
Glyma.11G199600	1303.74	161.204	732.471	-3.01495	0.810265	-3.72094	0.000198483	0.00327919	0.00371098	Down
Glyma.18G051200	565.987	69.7235	317.855	-3.01904	0.723738	-4.17146	3.02655e-05	0.000679029	0.00076844	Down
Glyma.19G142900	1643.21	202.369	922.789	-3.02087	0.735692	-4.10616	4.02287e-05	0.000855876	0.000968574	Down
Glyma.08G266500	1771.49	218.097	994.793	-3.02139	0.804017	-3.75786	0.000171369	0.00292322	0.00330813	Down
Glyma.07G271800	34.1225	4.08538	19.104	-3.02357	0.609464	-4.96103	7.01194e-07	2.56829e-05	2.90647e-05	Down
Glyma.13G288300	1653.04	201.356	927.197	-3.0366	0.686841	-4.42111	9.81938e-06	0.000257993	0.000291964	Down
Glyma.03G174400	221.453	26.9014	124.177	-3.03726	0.80528	-3.77168	0.000162155	0.00279649	0.00316472	Down
Glyma.03G215700	3019	366.561	1692.78	-3.04163	0.806105	-3.77324	0.000161143	0.00278172	0.003148	Down
Glyma.02G278700	1399.44	169.834	784.639	-3.04193	0.773712	-3.93161	8.43781e-05	0.00160867	0.00182049	Down
Glyma.17G103700	3602.22	436.507	2019.36	-3.04449	0.707737	-4.30173	1.69468e-05	0.000415087	0.000469744	Down
Glyma.08G225200	381.079	46.0001	213.539	-3.04794	0.880036	-3.46343	0.000533337	0.00738599	0.00835532	Down
Glyma.02G168100	291.118	35.0935	163.106	-3.04888	0.730225	-4.17527	2.97637e-05	0.000670293	0.000758554	Down
Glyma.01G066000	343.425	41.406	192.416	-3.04946	0.842697	-3.6187	0.00029609	0.00456313	0.00516398	Down
Glyma.13G310800	497.171	59.7637	278.467	-3.05359	0.56695	-5.386	7.20434e-08	3.40115e-06	3.849e-06	Down
Glyma.06G004700	121.991	14.5987	68.295	-3.05412	0.76234	-4.00624	6.16917e-05	0.00123608	0.00139884	Down
Glyma.06G075700	2565.76	308.799	1437.28	-3.05425	0.760897	-4.01401	5.96946e-05	0.00120145	0.00135965	Down
Glyma.17G172700	107.065	12.8114	59.9382	-3.05465	0.837519	-3.64726	0.000265057	0.00417109	0.00472032	Down
Glyma.06G301700	288.727	34.6565	161.692	-3.05536	0.806218	-3.78974	0.000150802	0.00263891	0.00298638	Down
Glyma.19G070900	3392.75	407.927	1900.34	-3.05578	0.776667	-3.93447	8.33801e-05	0.00159816	0.00180859	Down
Glyma.06G269900	813.68	97.7456	455.713	-3.05639	0.915871	-3.33714	0.000846442	0.0107069	0.0121082	Down
Glyma.18G074500	1011.95	121.485	566.719	-3.05752	0.886971	-3.44715	0.000566539	0.00774959	0.00876667	Down
Glyma.01G030200	30.1024	3.49263	16.7975	-3.06046	0.648177	-4.72164	2.33956e-06	7.51536e-05	8.50494e-05	Down
Glyma.10G004500	416.583	49.8348	233.209	-3.061	0.742757	-4.12114	3.77009e-05	0.000810773	0.000917532	Down
Glyma.07G024200	5994.98	718.008	3356.5	-3.06154	0.904766	-3.38379	0.000714922	0.00933276	0.0105578	Down
Glyma.15G055400	1180.52	140.52	660.523	-3.0698	0.819596	-3.74551	0.00018003	0.00303742	0.00343737	Down
Glyma.02G003900	495.971	58.8358	277.404	-3.07383	0.86891	-3.53756	0.000403837	0.00592267	0.00669979	Down
Glyma.03G119800	726.906	86.1864	406.546	-3.07496	0.841626	-3.65359	0.000258595	0.00408919	0.00462763	Down
Glyma.15G128100	1353.8	160.412	757.107	-3.07625	0.641074	-4.79859	1.59788e-06	5.35898e-05	6.06462e-05	Down
Glyma.15G066300	1094.2	129.657	611.927	-3.07636	0.932776	-3.29806	0.000973541	0.0119849	0.0135537	Down
Glyma.04G213100	2662.32	315.267	1488.79	-3.0777	0.90043	-3.41803	0.000630752	0.00845373	0.0095633	Down
Glyma.07G225300	7080.13	837.059	3958.6	-3.08021	0.606811	-5.07607	3.85325e-07	1.52027e-05	1.72045e-05	Down
Glyma.07G169100	349.016	41.1442	195.08	-3.08164	0.744174	-4.14102	3.45772e-05	0.000755861	0.00085539	Down
Glyma.07G217300	12.5453	1.44438	6.99482	-3.08197	0.925092	-3.33153	0.000863701	0.0108811	0.0123052	Down
Glyma.02G306900	81.8081	9.43615	45.6221	-3.08463	0.438466	-7.03504	1.99197e-12	2.60155e-10	2.94411e-10	Down
Glyma.05G220900	720.456	84.6843	402.57	-3.08757	0.912928	-3.38205	0.000719461	0.00936509	0.0105944	Down
Glyma.18G148100	1590.63	186.917	888.772	-3.08844	0.755419	-4.08838	4.34397e-05	0.00091358	0.00103388	Down
Glyma.08G027400	1405.21	164.801	785.004	-3.09121	0.802242	-3.85322	0.000116576	0.00211438	0.00239279	Down
Glyma.10G036800	3243.36	379.532	1811.45	-3.09484	0.682845	-4.53228	5.83517e-06	0.000165461	0.000187248	Down
Glyma.09G249300	722.156	84.4274	403.292	-3.09487	0.703272	-4.40067	1.07916e-05	0.000280041	0.000316916	Down
Glyma.08G054500	3300.75	386.187	1843.47	-3.09515	0.889894	-3.47811	0.000504959	0.0070724	0.00800052	Down
Glyma.07G232400	849.747	99.3398	474.543	-3.09546	0.797553	-3.88119	0.000103945	0.00192131	0.0021743	Down
Glyma.07G232600	1447.26	168.315	807.789	-3.10352	0.914107	-3.39514	0.000685947	0.00901474	0.010198	Down
Glyma.04G003900	10479.2	1218.64	5848.9	-3.10408	0.812152	-3.82204	0.000132351	0.0023669	0.00267857	Down
Glyma.13G201400	3031.14	352.245	1691.69	-3.10491	0.818978	-3.7912	0.000149922	0.0026286	0.00297472	Down
Glyma.19G026200	954.117	110.782	532.449	-3.10557	0.893438	-3.47598	0.000508992	0.00712051	0.00805496	Down
Glyma.17G044700	6810.31	791.006	3800.66	-3.10583	0.895857	-3.46688	0.000526533	0.00730309	0.00826152	Down
Glyma.03G253800	636.034	73.6917	354.863	-3.10778	0.76933	-4.0396	5.35428e-05	0.0010955	0.00123975	Down
Glyma.07G130500	169.494	19.5843	94.5391	-3.10821	0.838301	-3.70774	0.000209115	0.00342951	0.00388109	Down
Glyma.07G024600	4377.27	506.499	2441.88	-3.1112	0.911693	-3.41255	0.000643587	0.00859106	0.00971866	Down
Glyma.03G223400	10132.2	1165.12	5648.68	-3.12031	0.894853	-3.48696	0.000488549	0.00689927	0.00780465	Down
Glyma.01G166200	65.8229	7.35248	36.5877	-3.12396	0.507642	-6.15386	7.56195e-10	5.69693e-08	6.44708e-08	Down
Glyma.09G275700	783.38	89.7356	436.558	-3.12459	0.785568	-3.97749	6.96467e-05	0.00137545	0.00155656	Down
Glyma.07G112800	1163.68	133.256	648.47	-3.1257	0.949237	-3.29286	0.00099174	0.0121664	0.0137543	Down
Glyma.02G020600	5636.56	645.56	3141.06	-3.12603	0.895412	-3.49117	0.000480915	0.00680757	0.00770091	Down
Glyma.13G228700	164.682	18.7914	91.7367	-3.12747	0.889622	-3.5155	0.000438925	0.00633855	0.00717029	Down
Glyma.19G251300	1552.88	177.016	864.951	-3.13239	0.896827	-3.49275	0.000478079	0.00678113	0.007671	Down
Glyma.03G234100	6069.7	691.298	3380.5	-3.1341	0.914022	-3.42891	0.000606013	0.00819274	0.00926802	Down
Glyma.10G163100	1119.94	127.43	623.683	-3.13486	0.925699	-3.38648	0.000707956	0.00925958	0.010475	Down
Glyma.05G137200	267.654	30.2626	148.958	-3.14038	0.713049	-4.40415	1.06199e-05	0.000276387	0.00031278	Down
Glyma.10G038900	246.64	27.8369	137.239	-3.14374	0.913864	-3.44005	0.000581603	0.00790754	0.00894537	Down
Glyma.01G175000	515.808	58.2139	287.011	-3.14494	0.640893	-4.90711	9.24262e-07	3.28775e-05	3.72066e-05	Down
Glyma.18G106500	1452.89	164.148	808.519	-3.14525	0.92192	-3.41163	0.000645764	0.00860978	0.00973985	Down
Glyma.12G235900	2341.91	263.849	1302.88	-3.1495	0.80832	-3.89635	9.76518e-05	0.00182479	0.00206507	Down
Glyma.01G193300	819.456	92.2453	455.851	-3.14979	0.744375	-4.23145	2.32189e-05	0.000543775	0.000615377	Down
Glyma.06G047200	366.714	41.2402	203.977	-3.15	0.822369	-3.8304	0.000127937	0.00229716	0.00259964	Down
Glyma.11G128900	801.616	90.1264	445.871	-3.15161	0.767337	-4.10721	4.00467e-05	0.000853527	0.000965915	Down
Glyma.16G083700	5551.89	623.71	3087.8	-3.15385	0.839972	-3.75471	0.000173541	0.00295116	0.00333976	Down
Glyma.14G161000	1430.05	160.318	795.186	-3.15638	0.809538	-3.89899	9.65933e-05	0.00180973	0.00204803	Down
Glyma.01G001900	1040.11	116.412	578.259	-3.1584	0.764919	-4.12906	3.64242e-05	0.000788529	0.000892359	Down
Glyma.10G015100	824.997	92.1837	458.59	-3.16037	0.668712	-4.72605	2.28927e-06	7.38031e-05	8.35211e-05	Down
Glyma.12G220800	50.9431	5.54088	28.242	-3.16109	0.522338	-6.0518	1.43235e-09	1.00721e-07	1.13984e-07	Down
Glyma.19G231500	6709.29	749.088	3729.19	-3.16282	0.905541	-3.49274	0.000478099	0.00678113	0.007671	Down
Glyma.11G054700	38.2346	4.36667	21.3006	-3.16545	0.558469	-5.66808	1.44404e-08	7.96308e-07	9.01162e-07	Down
Glyma.05G172500	755.806	84.0813	419.944	-3.167	0.921964	-3.43506	0.000592417	0.0080212	0.00907396	Down
Glyma.20G207300	1027.05	114.214	570.631	-3.16778	0.885467	-3.57753	0.000346858	0.00521307	0.00589703	Down
Glyma.10G197200	107.253	11.6856	59.4692	-3.16888	0.433442	-7.31097	2.65213e-13	4.1809e-11	4.73142e-11	Down
Glyma.03G164900	59.7629	6.52308	33.143	-3.16985	0.478972	-6.61803	3.64022e-11	3.51119e-09	3.97353e-09	Down
Glyma.20G201500	660.95	73.2781	367.114	-3.17155	0.751478	-4.22042	2.43853e-05	0.000567426	0.000642142	Down
Glyma.10G037200	258.311	28.5248	143.418	-3.17571	0.933022	-3.40368	0.000664837	0.00880829	0.00996443	Down
Glyma.03G222600	192.551	21.1834	106.867	-3.17978	0.955442	-3.32807	0.0008745	0.0109958	0.0124349	Down
Glyma.13G123600	898.672	98.5252	498.598	-3.18816	0.910205	-3.50268	0.000460605	0.00659046	0.00745529	Down
Glyma.12G206100	3278.24	358.639	1818.44	-3.19201	0.844864	-3.77814	0.000158005	0.00274211	0.00310318	Down
Glyma.12G218800	280.591	30.3668	155.479	-3.19288	0.354843	-8.99801	2.29839e-19	1.3708e-16	1.5513e-16	Down
Glyma.08G332400	888.073	96.7361	492.405	-3.19743	0.837445	-3.81807	0.000134497	0.00239452	0.00270982	Down
Glyma.02G182900	710.317	77.2635	393.79	-3.19874	0.630275	-5.07515	3.87187e-07	1.52593e-05	1.72686e-05	Down
Glyma.20G041500	606.583	65.9303	336.257	-3.20026	0.969178	-3.30203	0.000959877	0.011865	0.0134181	Down
Glyma.09G015000	171.714	18.4445	95.079	-3.20084	0.344412	-9.29364	1.49096e-20	1.24079e-17	1.40417e-17	Down
Glyma.08G181400	852.59	92.4868	472.538	-3.2034	0.896874	-3.57174	0.000354623	0.00531191	0.00600885	Down
Glyma.10G087700	22.3371	2.33247	12.3348	-3.206	0.729003	-4.39778	1.09361e-05	0.000283176	0.000320463	Down
Glyma.02G014400	1289.48	139.621	714.553	-3.20642	0.816587	-3.92661	8.61512e-05	0.00163637	0.00185184	Down
Glyma.18G243100	879.915	95.1756	487.545	-3.20707	0.629961	-5.09091	3.56351e-07	1.42481e-05	1.61242e-05	Down
Glyma.05G037300	513.791	55.4595	284.625	-3.20958	0.818766	-3.92003	8.85395e-05	0.00167374	0.00189413	Down
Glyma.09G266300	346.588	37.3206	191.954	-3.21211	0.838192	-3.83219	0.000127006	0.00228387	0.0025846	Down
Glyma.09G167200	13.9422	1.42112	7.68167	-3.21651	0.94256	-3.41253	0.000643639	0.00859106	0.00971866	Down
Glyma.16G140700	1824.33	196.018	1010.18	-3.21775	0.852705	-3.77358	0.000160923	0.00277926	0.00314523	Down
Glyma.13G094300	448.899	48.1202	248.51	-3.21951	0.898962	-3.58137	0.000341803	0.00515008	0.00582576	Down
Glyma.02G080000	1097.27	117.438	607.355	-3.22284	0.6896	-4.67349	2.96126e-06	9.2549e-05	0.000104735	Down
Glyma.02G016300	740.358	78.5769	409.468	-3.23493	0.967451	-3.34377	0.000826489	0.0104842	0.0118563	Down
Glyma.13G041100	975.712	103.13	539.421	-3.24107	0.816032	-3.97175	7.13477e-05	0.00140439	0.00158931	Down
Glyma.10G120700	1620.43	171.154	895.794	-3.24222	0.725526	-4.46879	7.8664e-06	0.000213257	0.000241338	Down
Glyma.09G109100	893.256	94.167	493.712	-3.24463	0.866486	-3.74458	0.000180693	0.0030443	0.00344515	Down
Glyma.07G245300	6395.8	669.822	3532.81	-3.25512	0.866961	-3.75463	0.000173598	0.00295116	0.00333976	Down
Glyma.20G220400	543.466	56.7865	300.126	-3.25667	0.862809	-3.77449	0.000160334	0.00277177	0.00313674	Down
Glyma.14G134700	787.523	81.993	434.758	-3.26242	0.80182	-4.06877	4.72623e-05	0.000979318	0.00110827	Down
Glyma.09G076100	2676.56	278.666	1477.61	-3.26341	0.887546	-3.67689	0.000236091	0.00377503	0.00427211	Down
Glyma.08G275500	828.453	86.0122	457.233	-3.2667	0.962233	-3.39492	0.000686492	0.0090184	0.0102022	Down
Glyma.17G207900	151.181	15.5222	83.3516	-3.276	0.734611	-4.45951	8.21486e-06	0.000221029	0.000250133	Down
Glyma.16G157000	1399.26	144.081	771.669	-3.27907	0.9939	-3.29919	0.000969634	0.0119608	0.0135264	Down
Glyma.10G136800	1957.92	201.366	1079.64	-3.28098	0.970069	-3.38222	0.000719032	0.00936338	0.0105925	Down
Glyma.17G028600	4830.98	496.129	2663.56	-3.28334	0.90841	-3.61438	0.000301064	0.00463379	0.00524394	Down
Glyma.04G046500	105.008	10.49	57.7491	-3.29259	0.439171	-7.49729	6.51527e-14	1.17752e-11	1.33257e-11	Down
Glyma.09G174300	1684.07	171.656	927.862	-3.2938	0.962193	-3.42322	0.000618843	0.00832217	0.00941445	Down
Glyma.11G247200	490.127	49.8115	269.969	-3.29626	0.779115	-4.23077	2.32888e-05	0.000544699	0.000616422	Down
Glyma.07G103300	1784.93	181.4	983.166	-3.29808	0.938333	-3.51483	0.000440038	0.00635206	0.00718558	Down
Glyma.18G178000	144.84	14.4329	79.6365	-3.30386	0.401876	-8.22109	2.01657e-16	6.33008e-14	7.16359e-14	Down
Glyma.16G109100	462.878	46.1602	254.519	-3.32228	0.56256	-5.90564	3.51278e-09	2.30842e-07	2.61238e-07	Down
Glyma.02G218800	217.053	21.3706	119.212	-3.33803	0.71014	-4.70052	2.59497e-06	8.22751e-05	9.31087e-05	Down
Glyma.07G250800	975.495	96.1363	535.816	-3.34204	0.997913	-3.34903	0.000810958	0.0103422	0.0116956	Down
Glyma.02G214100	12.5115	1.16016	6.83582	-3.35289	1.00579	-3.33358	0.000857349	0.0108118	0.0122268	Down
Glyma.11G067200	381.716	37.1548	209.436	-3.35798	0.787588	-4.26363	2.01133e-05	0.00047862	0.000541643	Down
Glyma.10G169200	1226.49	118.214	672.35	-3.37416	0.816021	-4.13489	3.5512e-05	0.000773933	0.000875841	Down
Glyma.19G214800	447.075	42.7563	244.915	-3.38387	0.89641	-3.77491	0.000160065	0.00276846	0.00313299	Down
Glyma.13G183300	208.999	19.8442	114.422	-3.39125	0.792741	-4.27788	1.8868e-05	0.000455287	0.000515237	Down
Glyma.08G182400	2409.8	228.622	1319.21	-3.39744	0.954357	-3.55993	0.000370954	0.00551728	0.00624118	Down
Glyma.12G053400	471.283	44.5073	257.895	-3.40189	0.81189	-4.19009	2.78847e-05	0.000633558	0.000716982	Down
Glyma.06G120700	166.856	15.6891	91.2727	-3.40456	0.924547	-3.6824	0.000231046	0.00370596	0.00419394	Down
Glyma.01G184000	35.2742	3.23168	19.2529	-3.40569	0.602246	-5.65497	1.5587e-08	8.50274e-07	9.62235e-07	Down
Glyma.08G313600	239.814	22.4377	131.126	-3.41308	0.869075	-3.92726	8.59199e-05	0.00163371	0.00184883	Down
Glyma.08G215000	694.531	64.771	379.651	-3.42129	1.03791	-3.29634	0.00097953	0.0120455	0.0136223	Down
Glyma.06G293300	281.472	26.0244	153.748	-3.43051	0.75282	-4.55688	5.19193e-06	0.000150562	0.000170387	Down
Glyma.18G113500	16.6322	1.4798	9.05601	-3.4551	0.851519	-4.05757	4.9586e-05	0.00102273	0.0011574	Down
Glyma.08G036000	1116.43	100.604	608.517	-3.47105	0.795363	-4.36411	1.27639e-05	0.000324402	0.000367117	Down
Glyma.03G233700	50.5181	4.47483	27.4965	-3.47189	0.508461	-6.82823	8.59713e-12	9.40821e-10	1.0647e-09	Down
Glyma.05G121700	1219.89	109.471	664.68	-3.47735	1.02808	-3.38238	0.000718596	0.00936338	0.0105925	Down
Glyma.10G103100	478.299	42.7665	260.533	-3.48064	0.790605	-4.4025	1.07011e-05	0.000277894	0.000314486	Down
Glyma.09G021800	859.767	76.6922	468.23	-3.48558	0.980604	-3.55452	0.000378667	0.00560637	0.00634197	Down
Glyma.13G156000	3682.31	317.007	1999.66	-3.53769	0.903359	-3.91616	8.99721e-05	0.00169545	0.00191869	Down
Glyma.17G028500	35.1178	2.90092	19.0094	-3.54668	0.630896	-5.62167	1.89125e-08	1.01772e-06	1.15173e-06	Down
Glyma.02G131400	22.0487	1.79945	11.9241	-3.5728	0.792055	-4.51079	6.45866e-06	0.000180848	0.000204661	Down
Glyma.03G232300	348.198	28.6916	188.445	-3.59843	1.0587	-3.39891	0.000676541	0.00892371	0.010095	Down
Glyma.14G159700	608.123	49.2087	328.666	-3.62529	0.850819	-4.26095	2.03563e-05	0.000483378	0.000547027	Down
Glyma.09G042200	388.558	30.655	209.607	-3.66079	0.841635	-4.34962	1.36371e-05	0.000343907	0.000389192	Down
Glyma.16G164600	610.378	48.1817	329.28	-3.66142	1.07529	-3.40504	0.000661536	0.00877105	0.0099223	Down
Glyma.10G229300	11.9936	0.946777	6.47016	-3.72973	1.06554	-3.50032	0.000464698	0.00663443	0.00750503	Down
Glyma.18G095600	202.922	15.1317	109.027	-3.73807	0.829737	-4.50513	6.63335e-06	0.000185015	0.000209377	Down
Glyma.06G022600	24.5317	1.70534	13.1185	-3.75868	0.821791	-4.57376	4.79038e-06	0.000139938	0.000158364	Down
Glyma.07G035500	16.7898	1.18343	8.98659	-3.78458	0.916046	-4.13143	3.60518e-05	0.000783401	0.000886556	Down
Glyma.20G008900	418.426	29.3137	223.87	-3.83083	0.656976	-5.83101	5.50936e-09	3.39741e-07	3.84476e-07	Down
Glyma.10G086500	100.051	6.90331	53.477	-3.84586	1.09156	-3.52326	0.000426271	0.00619079	0.00700312	Down
Glyma.11G229400	124.903	8.18084	66.5418	-3.89315	0.438193	-8.88457	6.41669e-19	3.47911e-16	3.93722e-16	Down
Glyma.10G131500	32.8568	2.07152	17.4642	-3.93714	0.710778	-5.5392	3.03855e-08	1.55114e-06	1.75538e-06	Down
Glyma.03G075600	59.9814	3.74143	31.8614	-3.98225	1.10332	-3.60933	0.000306988	0.00470071	0.00531968	Down
Glyma.20G246500	77.9316	4.64168	41.2866	-4.04921	0.924015	-4.38219	1.17494e-05	0.000301852	0.000341599	Down
Glyma.11G038900	20.2651	1.13689	10.701	-4.05635	0.941868	-4.30671	1.65704e-05	0.000407261	0.000460888	Down
Glyma.10G242400	15.884	0.911356	8.39769	-4.12755	1.01168	-4.0799	4.5055e-05	0.00094121	0.00106514	Down
Glyma.15G026800	27.0252	1.42112	14.2232	-4.15962	0.829843	-5.01254	5.37159e-07	2.01914e-05	2.28501e-05	Down
Glyma.06G004600	17.0159	0.85267	8.93428	-4.22494	1.02392	-4.12626	3.68703e-05	0.00079578	0.000900565	Down
Glyma.06G147300	110.472	5.52977	58.001	-4.30401	0.859678	-5.00653	5.54194e-07	2.07881e-05	2.35253e-05	Down
Glyma.02G160200	19.1047	0.88809	9.99641	-4.38407	0.993676	-4.41198	1.02431e-05	0.000268142	0.00030345	Down
Glyma.05G202100	26.1799	1.20669	13.6933	-4.42198	0.861574	-5.13245	2.85996e-07	1.16168e-05	1.31464e-05	Down
Glyma.05G198400	13.5585	0.591713	7.07513	-4.48231	1.19287	-3.75758	0.000171562	0.00292351	0.00330846	Down
Glyma.08G063000	31.0342	1.13689	16.0856	-4.67084	0.877934	-5.32026	1.0362e-07	4.68778e-06	5.30504e-06	Down
Glyma.03G115700	57.456	2.02498	29.7405	-4.75731	0.695852	-6.83667	8.10543e-12	8.95225e-10	1.0131e-09	Down
Glyma.09G039100	33.1231	1.13689	17.13	-4.76606	0.867678	-5.49289	3.95414e-08	1.968e-06	2.22713e-06	Down
Glyma.04G242500	5.96999	0	2.985	-5.11472	1.55195	-3.29568	0.000981831	1	0.0136402	Down
Glyma.10G262500	7.22287	0	3.61144	-5.4438	1.51001	-3.60514	0.000311987	1	0.00539016	Down
Glyma.04G119800	19.0669	0.284223	9.67558	-5.85897	1.31482	-4.45612	8.34579e-06	0.000223879	0.000253358	Down
Glyma.04G199100	12.0993	0	6.04966	-6.16255	1.36508	-4.51444	6.34856e-06	0.000177904	0.000201329	Down
Glyma.02G017900	48.7774	0.284223	24.5308	-7.20196	1.25457	-5.74059	9.43487e-09	5.3934e-07	6.10358e-07	Down
Glyma.15G187700	192.87	0	96.4351	-10.171	1.19924	-8.48118	2.22924e-17	8.76632e-15	9.92062e-15	Down
Glyma.19G038200	383.743	0	191.872	-11.1651	1.19462	-9.34609	9.09437e-21	7.74862e-18	8.76892e-18	Down

## Sheet: 1097 DEGs
Genes	baseMean_W931B_BP	baseMean_W931A_BP	baseMean	log2FoldChange(W931A_BP/W931B_BP)	lfcSE(standard_error)	stat(Wald_statistic)	pvalue(Wald_test_p-value)	padj(BH_adjusted_p-values)	FDR(fdr)	up_and_down
Glyma.02G042300	1.12319	86.1184	43.6208	6.34047	0.912136	6.95123	3.6211e-12	4.39258e-10	4.97097e-10	Up
Glyma.09G194400	0.492409	31.3132	15.9028	6.32579	1.71223	3.69447	0.000220343	0.00357109	0.00404132	Up
Glyma.14G170600	87.3705	6193.99	3140.68	6.14468	0.835213	7.35702	1.8806e-13	3.04512e-11	3.44609e-11	Up
Glyma.15G090200	0	13.633	6.81651	6.08387	1.37539	4.42337	9.71731e-06	0.000256252	0.000289994	Up
Glyma.15G071200	3.95271	245.041	124.497	5.85625	0.81658	7.17168	7.40823e-13	1.06467e-10	1.20486e-10	Up
Glyma.07G216000	1.89235	104.052	52.9721	5.64521	0.729596	7.73745	1.01431e-14	2.21323e-12	2.50466e-12	Up
Glyma.02G123500	0	9.67907	4.83953	5.58928	1.50944	3.70289	0.000213159	0.00347987	0.00393809	Up
Glyma.07G197100	0.532534	32.4269	16.4797	5.56703	1.18281	4.70662	2.51863e-06	8.02575e-05	9.08255e-05	Up
Glyma.13G133300	7.56643	323.839	165.703	5.45386	0.6791	8.03101	9.66701e-16	2.48873e-13	2.81644e-13	Up
Glyma.12G100600	0.266267	16.264	8.26511	5.37846	1.32661	4.0543	5.02856e-05	0.00103358	0.00116968	Up
Glyma.11G169800	0	8.30951	4.15475	5.37053	1.44862	3.70735	0.000209443	0.00343332	0.0038854	Up
Glyma.05G223400	87.1966	3432.43	1759.82	5.29466	0.705773	7.50193	6.28873e-14	1.14235e-11	1.29277e-11	Up
Glyma.15G261500	0.364516	15.2514	7.80795	5.28458	1.41929	3.72341	0.00019655	0.00325325	0.00368162	Up
Glyma.06G191500	0.266267	14.7447	7.50551	5.23493	1.44976	3.61091	0.00030513	0.00468429	0.0053011	Up
Glyma.14G051100	1.38946	52.7907	27.0901	5.23489	1.01452	5.15995	2.47021e-07	1.0212e-05	1.15566e-05	Up
Glyma.07G178500	0.492409	14.3796	7.43601	5.19779	1.39364	3.72965	0.000191747	0.00319306	0.00361351	Up
Glyma.13G085800	0.266267	14.3096	7.28795	5.19577	1.32414	3.92388	8.71332e-05	0.00165152	0.00186898	Up
Glyma.18G033700	1.34933	38.9289	20.1391	5.13747	0.979491	5.24504	1.56249e-07	6.74472e-06	7.63284e-06	Up
Glyma.03G262600	112.48	3843.39	1977.94	5.09189	0.623042	8.17263	3.01732e-16	8.99789e-14	1.01827e-13	Up
Glyma.08G155800	0	6.77102	3.38551	5.07514	1.5065	3.36883	0.000754885	1	0.0110363	Up
Glyma.18G222700	0.492409	12.8885	6.69046	5.04261	1.34516	3.74871	0.000177748	0.00300725	0.00340323	Up
Glyma.19G083700	0.266267	10.4519	5.35907	4.73981	1.38773	3.4155	0.000636642	0.00850782	0.00962449	Up
Glyma.09G154500	17.9635	458.759	238.361	4.6744	0.367017	12.7362	3.72055e-37	4.438e-33	5.02237e-33	Up
Glyma.08G162700	0.758676	17.9276	9.34315	4.6636	1.16848	3.99116	6.57504e-05	0.00130643	0.00147845	Up
Glyma.20G013000	8.85764	218.215	113.537	4.66008	0.465932	10.0016	1.49904e-23	2.43833e-20	2.75939e-20	Up
Glyma.02G094700	0.984818	19.0892	10.037	4.65647	1.22849	3.7904	0.000150403	0.00263444	0.00298134	Up
Glyma.08G066800	20.0303	489.752	254.891	4.64302	0.3625	12.8083	1.47255e-37	2.63476e-33	2.9817e-33	Up
Glyma.17G252200	32.0076	777.279	404.643	4.5932	0.657615	6.98463	2.85598e-12	3.53637e-10	4.00203e-10	Up
Glyma.01G005100	0.856925	17.8075	9.33221	4.58399	1.2867	3.56259	0.000367214	0.00547075	0.00618854	Up
Glyma.04G044300	28.4566	635.247	331.852	4.48178	0.353956	12.6619	9.60858e-37	8.59607e-33	9.72796e-33	Up
Glyma.05G231400	3.64632	84.7188	44.1826	4.47079	0.609324	7.3373	2.17939e-13	3.49729e-11	3.9578e-11	Up
Glyma.13G047400	1.7941	44.6599	23.227	4.44155	0.743863	5.97092	2.35923e-09	1.59896e-07	1.80951e-07	Up
Glyma.01G240300	6.63338	149.182	77.9076	4.39108	0.48993	8.96267	3.16898e-19	1.74465e-16	1.97437e-16	Up
Glyma.06G318500	73.9286	1545.17	809.548	4.38042	0.515764	8.49308	2.01232e-17	8.0012e-15	9.05476e-15	Up
Glyma.04G116900	7.53795	151.261	79.3997	4.34486	0.469018	9.26374	1.97394e-20	1.56654e-17	1.77282e-17	Up
Glyma.02G105000	2.48301	49.5334	26.0082	4.31793	0.70509	6.12394	9.12891e-10	6.72177e-08	7.60686e-08	Up
Glyma.06G044800	3.21204	61.6865	32.4493	4.26793	0.625735	6.82068	9.06116e-12	9.86239e-10	1.1161e-09	Up
Glyma.10G184600	0.532534	12.7722	6.65236	4.23191	1.21834	3.47349	0.000513727	0.00716994	0.00811089	Up
Glyma.03G002800	1.12319	19.4665	10.2948	4.17406	1.14067	3.65929	0.000252913	0.00400997	0.00453798	Up
Glyma.19G044400	8.97801	165.889	87.4333	4.15516	0.436309	9.52343	1.6755e-21	1.53738e-18	1.73981e-18	Up
Glyma.10G233600	13.6388	242.45	128.044	4.12775	0.401325	10.2853	8.20826e-25	1.72784e-21	1.95535e-21	Up
Glyma.07G156200	1.12319	18.5711	9.84713	4.12298	0.98237	4.19697	2.70506e-05	0.000617351	0.000698641	Up
Glyma.19G159700	0.897049	16.6383	8.76767	4.03583	1.17846	3.42465	0.000615585	0.00828886	0.00937677	Up
Glyma.01G214200	58.4171	918.753	488.585	3.97917	0.56591	7.03146	2.04388e-12	2.65965e-10	3.00986e-10	Up
Glyma.05G012100	6.89848	111.252	59.0751	3.9764	0.827524	4.80518	1.54609e-06	5.19502e-05	5.87907e-05	Up
Glyma.14G218100	3.50795	55.0708	29.2894	3.96681	0.561916	7.05944	1.67174e-12	2.24057e-10	2.53559e-10	Up
Glyma.10G009500	14.4852	222.663	118.574	3.94577	0.412473	9.56612	1.10988e-21	1.13477e-18	1.28419e-18	Up
Glyma.07G150500	8.16005	128.74	68.4502	3.94553	0.807313	4.88724	1.02261e-06	3.6069e-05	4.08184e-05	Up
Glyma.05G153200	39.4932	600.599	320.046	3.93076	0.315245	12.4689	1.10352e-35	7.89789e-32	8.93784e-32	Up
Glyma.11G212900	23.9737	362.578	193.276	3.9278	0.367593	10.6852	1.19392e-26	3.56036e-23	4.02918e-23	Up
Glyma.13G349300	48.0305	692.087	370.059	3.84495	0.548271	7.01287	2.33485e-12	2.95537e-10	3.34452e-10	Up
Glyma.18G012200	6.91765	100.557	53.7371	3.84191	0.472247	8.1354	4.10575e-16	1.17539e-13	1.33016e-13	Up
Glyma.08G188600	3.18356	48.4307	25.8071	3.81577	0.621339	6.1412	8.19026e-10	6.14441e-08	6.95348e-08	Up
Glyma.02G050800	1.12319	15.0451	8.08415	3.81255	1.03407	3.68692	0.000226982	0.00365715	0.00413871	Up
Glyma.06G303100	3.94223	57.1693	30.5557	3.78694	0.592582	6.39057	1.65265e-10	1.38827e-08	1.57107e-08	Up
Glyma.14G154400	1.22144	15.1028	8.1621	3.78375	1.03175	3.66731	0.000245112	0.00389836	0.00441168	Up
Glyma.14G170700	7.09615	101.627	54.3615	3.75845	0.488208	7.69847	1.3771e-14	2.9333e-12	3.31955e-12	Up
Glyma.14G154300	5.2038	73.8428	39.5233	3.74686	0.531078	7.0552	1.72348e-12	2.28446e-10	2.58527e-10	Up
Glyma.03G209200	43.5971	590.153	316.875	3.74636	0.339506	11.0347	2.59816e-28	1.16219e-24	1.31522e-24	Up
Glyma.03G055100	2.06037	31.3223	16.6913	3.73053	0.756512	4.93122	8.17161e-07	2.94779e-05	3.33594e-05	Up
Glyma.18G277700	0.798801	12.9986	6.89869	3.71873	1.12043	3.31903	0.000903323	0.0112907	0.0127685	Up
Glyma.19G013700	5.51771	69.0186	37.2682	3.69317	0.492851	7.49347	6.70745e-14	1.20013e-11	1.35816e-11	Up
Glyma.02G247100	2.97541	36.7854	19.8804	3.67801	0.686523	5.35745	8.44069e-08	3.8924e-06	4.40493e-06	Up
Glyma.13G072100	3.2312	37.5066	20.3689	3.67362	0.699426	5.25234	1.5018e-07	6.49058e-06	7.34523e-06	Up
Glyma.10G006600	4.89741	62.6763	33.7869	3.66893	0.510538	7.1864	6.65243e-13	9.63794e-11	1.0907e-10	Up
Glyma.12G226000	98.1545	1235.18	666.668	3.65339	0.50153	7.28449	3.22891e-13	5.04571e-11	5.7101e-11	Up
Glyma.11G016900	1.75397	21.8667	11.8103	3.63059	0.967021	3.7544	0.000173754	0.00295241	0.00334117	Up
Glyma.19G206600	6.63338	85.539	46.0862	3.59502	0.522777	6.87676	6.12278e-12	7.03544e-10	7.96183e-10	Up
Glyma.14G031100	33.8697	405.195	219.532	3.564	0.323999	11	3.82033e-28	1.51901e-24	1.71902e-24	Up
Glyma.11G018400	1.42958	19.7203	10.5749	3.55408	0.883039	4.02482	5.70182e-05	0.00115669	0.00130899	Up
Glyma.10G240900	1.51735	16.7597	9.1385	3.54908	0.95935	3.69946	0.000216058	0.00351917	0.00398256	Up
Glyma.16G095900	28.3595	329.414	178.887	3.53271	0.339191	10.4151	2.11544e-25	5.4072e-22	6.1192e-22	Up
Glyma.13G256500	8.41583	98.0666	53.2412	3.50061	0.489108	7.15713	8.2385e-13	1.15565e-10	1.30783e-10	Up
Glyma.13G359100	4.94505	50.4022	27.6736	3.49557	0.594481	5.88003	4.1019e-09	2.64004e-07	2.98767e-07	Up
Glyma.04G021600	43.4547	498.634	271.044	3.49238	0.322854	10.8172	2.85311e-27	9.28169e-24	1.05039e-23	Up
Glyma.07G086400	2.02024	23.4223	12.7213	3.48181	0.779752	4.46528	7.99633e-06	0.000215961	0.000244398	Up
Glyma.03G175800	25.7474	283.764	154.756	3.4588	0.339394	10.1911	2.17281e-24	3.76663e-21	4.26261e-21	Up
Glyma.16G115400	3.81434	44.6648	24.2396	3.44055	0.592896	5.80296	6.51546e-09	3.91858e-07	4.43457e-07	Up
Glyma.06G021700	24.9749	272.463	148.719	3.42423	0.609734	5.61593	1.95503e-08	1.04718e-06	1.18507e-06	Up
Glyma.03G176600	132.885	1390.36	761.624	3.38575	0.492594	6.87332	6.27254e-12	7.12581e-10	8.0641e-10	Up
Glyma.13G166600	14.7114	149.257	81.9841	3.35675	0.411092	8.16544	3.20256e-16	9.47138e-14	1.07185e-13	Up
Glyma.06G044100	38.4217	390.979	214.7	3.33932	0.338195	9.87394	5.40031e-23	6.90179e-20	7.81059e-20	Up
Glyma.02G093400	20.1042	202.21	111.157	3.29949	0.385812	8.55207	1.20897e-17	5.08975e-15	5.75995e-15	Up
Glyma.19G177400	54.2192	533.423	293.821	3.28971	0.338521	9.7179	2.52948e-22	2.82867e-19	3.20114e-19	Up
Glyma.02G293700	1.42958	15.6257	8.52764	3.22766	0.917147	3.51924	0.000432792	0.00627277	0.00709587	Up
Glyma.05G075000	9.31288	90.2759	49.7944	3.22675	0.475124	6.79138	1.11065e-11	1.17936e-09	1.33466e-09	Up
Glyma.14G120300	4.405	41.434	22.9195	3.18984	0.562774	5.66806	1.44419e-08	7.96308e-07	9.01162e-07	Up
Glyma.12G234700	6.6229	61.1691	33.896	3.16741	0.612034	5.17522	2.27638e-07	9.48313e-06	1.07318e-05	Up
Glyma.08G032800	19.3617	170.11	94.7358	3.15743	0.42178	7.48596	7.10275e-14	1.26454e-11	1.43105e-11	Up
Glyma.15G014700	25.53	224.194	124.862	3.14425	0.354327	8.87387	7.06452e-19	3.76344e-16	4.25899e-16	Up
Glyma.11G080800	82.8978	729.784	406.341	3.13946	0.30552	10.2758	9.05833e-25	1.80085e-21	2.03797e-21	Up
Glyma.18G201500	15.4805	133.898	74.6891	3.11197	0.379898	8.1916	2.57773e-16	7.95207e-14	8.99916e-14	Up
Glyma.07G141100	84.9785	731.666	408.322	3.10685	0.313648	9.90552	3.93916e-23	5.3531e-20	6.05797e-20	Up
Glyma.05G040400	13.1452	113.599	63.3721	3.09227	0.417915	7.39927	1.36937e-13	2.24783e-11	2.54382e-11	Up
Glyma.02G261900	1.65573	14.7466	8.20119	3.0879	0.878089	3.51661	0.000437095	0.00631977	0.00714904	Up
Glyma.13G315200	63.3651	536.095	299.73	3.08284	0.549019	5.61518	1.96356e-08	1.04875e-06	1.18684e-06	Up
Glyma.05G229700	2.87717	23.9998	13.4385	3.07771	0.710903	4.3293	1.49583e-05	0.000371724	0.000420671	Up
Glyma.18G061100	1377.94	11563.4	6470.68	3.06866	0.500117	6.13589	8.46849e-10	6.30031e-08	7.12991e-08	Up
Glyma.06G037900	41.8994	339.577	190.738	3.02146	0.292079	10.3447	4.42487e-25	9.98279e-22	1.12973e-21	Up
Glyma.13G372800	2.02024	16.9741	9.49716	3.02023	0.836673	3.60982	0.000306415	0.00469998	0.00531885	Up
Glyma.09G080100	20.8907	167.529	94.2098	3.01099	0.410341	7.33777	2.17179e-13	3.49729e-11	3.9578e-11	Up
Glyma.02G284600	3.46782	26.0654	14.7666	2.99283	0.684482	4.37241	1.22885e-05	0.000313431	0.000354702	Up
Glyma.11G073000	83.8215	649.776	366.799	2.9596	0.325286	9.09845	9.16305e-20	5.96181e-17	6.74684e-17	Up
Glyma.13G043000	61.3175	465.814	263.566	2.92906	0.341927	8.56634	1.06823e-17	4.55079e-15	5.15002e-15	Up
Glyma.13G001200	8.89024	71.0412	39.9657	2.92111	0.520629	5.61074	2.01468e-08	1.07125e-06	1.21231e-06	Up
Glyma.06G268600	8.49312	62.3735	35.4333	2.909	0.51827	5.61291	1.98948e-08	1.06101e-06	1.20071e-06	Up
Glyma.13G302800	33.5656	253.176	143.371	2.89538	0.314287	9.21255	3.18468e-20	2.23458e-17	2.52882e-17	Up
Glyma.03G254900	31.6814	236	133.841	2.88165	0.315646	9.12938	6.88898e-20	4.65136e-17	5.26383e-17	Up
Glyma.07G111300	4.00036	28.8762	16.4383	2.87998	0.623931	4.61587	3.91446e-06	0.000116538	0.000131884	Up
Glyma.03G108000	2.31615	17.6589	9.98751	2.87673	0.828273	3.47317	0.000514342	0.00717573	0.00811743	Up
Glyma.02G113600	3.87246	28.0833	15.9779	2.85057	0.649242	4.39061	1.13031e-05	0.000291624	0.000330024	Up
Glyma.11G119100	21.125	149.986	85.5553	2.8475	0.359373	7.92353	2.30866e-15	5.50769e-13	6.23292e-13	Up
Glyma.08G139800	16.3956	115.62	66.0076	2.84234	0.370034	7.6813	1.57478e-14	3.2387e-12	3.66516e-12	Up
Glyma.08G155500	5.17415	39.4595	22.3168	2.84134	0.534902	5.31189	1.08493e-07	4.88353e-06	5.52657e-06	Up
Glyma.11G191500	3.27133	22.6881	12.9797	2.82129	0.736818	3.82902	0.000128653	0.00230885	0.00261287	Up
Glyma.03G107900	8.13909	56.7566	32.4478	2.80115	0.497875	5.62622	1.84204e-08	9.94232e-07	1.12515e-06	Up
Glyma.04G153500	30.5658	209.791	120.179	2.78224	0.309128	9.00028	2.25134e-19	1.3655e-16	1.5453e-16	Up
Glyma.20G164700	9.6774	68.892	39.2847	2.7797	0.425137	6.53836	6.21958e-11	5.70686e-09	6.45831e-09	Up
Glyma.19G099500	15.8492	111.407	63.6279	2.75067	0.433866	6.3399	2.29919e-10	1.87846e-08	2.12581e-08	Up
Glyma.14G012800	5.55783	37.5601	21.559	2.74501	0.620117	4.42661	9.57276e-06	0.000253	0.000286313	Up
Glyma.16G016800	4.97766	35.5089	20.2433	2.72302	0.597887	4.55441	5.25332e-06	0.000151973	0.000171984	Up
Glyma.05G175300	12.9784	85.7866	49.3825	2.69914	0.42258	6.38729	1.68855e-10	1.41084e-08	1.59661e-08	Up
Glyma.17G252500	3.27133	20.8289	12.0501	2.69711	0.752032	3.58643	0.00033524	0.00506184	0.00572594	Up
Glyma.08G199300	42.6966	282.518	162.607	2.68987	0.34227	7.85891	3.87502e-15	9.06324e-13	1.02566e-12	Up
Glyma.10G186700	5.0759	34.9241	20	2.68651	0.597998	4.49251	7.03901e-06	0.000194811	0.000220463	Up
Glyma.13G062100	7.53043	51.8173	29.6739	2.68619	0.511332	5.25332	1.49382e-07	6.47992e-06	7.33316e-06	Up
Glyma.13G032200	8.00071	50.6925	29.3466	2.68551	0.508609	5.28011	1.29108e-07	5.67584e-06	6.42321e-06	Up
Glyma.03G028000	6.38511	40.9466	23.6659	2.6811	0.57958	4.62593	3.72919e-06	0.000112048	0.000126802	Up
Glyma.11G137500	3.01554	20.0601	11.5378	2.67784	0.722942	3.70409	0.000212152	0.00346582	0.00392218	Up
Glyma.13G257400	4.12825	25.3624	14.7453	2.67444	0.66282	4.03494	5.46165e-05	0.00111365	0.00126029	Up
Glyma.04G096000	10.0314	64.8008	37.4161	2.67101	0.433555	6.16072	7.24132e-10	5.49006e-08	6.21296e-08	Up
Glyma.11G180700	7.71645	50.7387	29.2276	2.66984	0.455288	5.86407	4.51649e-09	2.86565e-07	3.24299e-07	Up
Glyma.18G175300	143.934	909.456	526.695	2.64743	0.286727	9.23327	2.62502e-20	1.91707e-17	2.1695e-17	Up
Glyma.02G218000	3.14343	19.6252	11.3843	2.63128	0.703917	3.73806	0.000185448	0.00311124	0.00352091	Up
Glyma.11G027700	46.7678	290.473	168.621	2.62602	0.312908	8.39231	4.76675e-17	1.72301e-14	1.94989e-14	Up
Glyma.19G261300	56.6162	349.293	202.955	2.60459	0.309647	8.41148	4.04881e-17	1.47843e-14	1.67311e-14	Up
Glyma.02G210300	4.11025	26.5215	15.3159	2.5944	0.645731	4.01777	5.87524e-05	0.00118716	0.00134348	Up
Glyma.06G299000	3.04518	18.4396	10.7424	2.55863	0.714698	3.58001	0.000343575	0.00517242	0.00585103	Up
Glyma.17G106100	96.5187	573.493	335.006	2.55687	0.249855	10.2334	1.40486e-24	2.64594e-21	2.99435e-21	Up
Glyma.13G273200	13.0568	76.0879	44.5724	2.54955	0.416141	6.12665	8.97469e-10	6.62184e-08	7.49377e-08	Up
Glyma.16G197800	5.53984	34.2636	19.9017	2.5186	0.590294	4.26668	1.98402e-05	0.000473636	0.000536002	Up
Glyma.18G245800	6.53397	38.9003	22.7171	2.50467	0.564632	4.43594	9.16713e-06	0.000243538	0.000275606	Up
Glyma.13G272500	69.1927	390.031	229.612	2.49754	0.261635	9.54588	1.34959e-21	1.34153e-18	1.51817e-18	Up
Glyma.04G089700	92.0298	518.914	305.472	2.49307	0.297119	8.39079	4.82884e-17	1.728e-14	1.95554e-14	Up
Glyma.08G182300	4.19685	22.7103	13.4536	2.48665	0.728979	3.41115	0.000646907	0.00861556	0.00974639	Up
Glyma.19G045900	4.39452	24.0495	14.222	2.48656	0.638812	3.89248	9.92253e-05	0.00184456	0.00208744	Up
Glyma.06G184900	118.152	663.292	390.722	2.48493	0.293492	8.46677	2.52285e-17	9.70753e-15	1.09858e-14	Up
Glyma.07G087500	36.994	209.849	123.422	2.48349	0.332425	7.47082	7.9697e-14	1.3912e-11	1.57439e-11	Up
Glyma.06G192100	18.2351	106.871	62.5529	2.48124	0.387042	6.41076	1.44792e-10	1.23366e-08	1.39611e-08	Up
Glyma.01G025500	46.6899	260.64	153.665	2.47378	0.325442	7.60129	2.93203e-14	5.73349e-12	6.48845e-12	Up
Glyma.02G115300	26.4758	144.374	85.4249	2.4631	0.358474	6.87109	6.37141e-12	7.21522e-10	8.16529e-10	Up
Glyma.01G116300	36.6456	200.433	118.539	2.45535	0.320523	7.66045	1.85277e-14	3.78866e-12	4.28753e-12	Up
Glyma.05G225900	22.5441	122.093	72.3185	2.45415	0.38029	6.45335	1.09401e-10	9.57191e-09	1.08323e-08	Up
Glyma.07G127200	38.3328	209.36	123.846	2.43805	0.338168	7.2096	5.61152e-13	8.22985e-11	9.31351e-11	Up
Glyma.10G134700	107.553	574.87	341.212	2.42051	0.250785	9.65174	4.83296e-22	5.0867e-19	5.75649e-19	Up
Glyma.06G148200	39.9275	213.491	126.709	2.41867	0.344583	7.0191	2.23296e-12	2.84365e-10	3.21809e-10	Up
Glyma.10G002200	96.8581	517.718	307.288	2.41367	0.288737	8.35939	6.30409e-17	2.21168e-14	2.50291e-14	Up
Glyma.16G091300	41.5152	221.779	131.647	2.40765	0.366558	6.56826	5.09068e-11	4.74401e-09	5.36868e-09	Up
Glyma.20G121500	29.4827	155.482	92.4824	2.39415	0.328623	7.28541	3.20699e-13	5.03342e-11	5.6962e-11	Up
Glyma.11G178300	24.6011	133.321	78.9613	2.39232	0.411566	5.81272	6.14668e-09	3.7408e-07	4.23337e-07	Up
Glyma.12G120300	112.582	587.448	350.015	2.38215	0.263866	9.02787	1.7505e-19	1.08003e-16	1.22224e-16	Up
Glyma.11G007600	16.0119	83.0791	49.5455	2.37646	0.448841	5.29466	1.19236e-07	5.31365e-06	6.01332e-06	Up
Glyma.01G105600	110.969	567.967	339.468	2.36217	0.228365	10.3438	4.46345e-25	9.98279e-22	1.12973e-21	Up
Glyma.02G222700	4.17886	22.7334	13.4561	2.356	0.644969	3.65289	0.00025931	0.00409687	0.00463633	Up
Glyma.20G091000	10.021	50.9736	30.4973	2.3547	0.479324	4.91253	8.99074e-07	3.21412e-05	3.63734e-05	Up
Glyma.20G147900	3.91259	20.953	12.4328	2.35156	0.659682	3.56468	0.000364294	0.00543177	0.00614444	Up
Glyma.03G102800	3.74457	19.5411	11.6428	2.34307	0.665532	3.5206	0.000430573	0.00624314	0.00706234	Up
Glyma.13G269100	134.883	683.643	409.263	2.33853	0.289108	8.08878	6.02661e-16	1.60432e-13	1.81557e-13	Up
Glyma.18G279900	12.1511	62.586	37.3686	2.33836	0.511508	4.5715	4.84241e-06	0.000141342	0.000159954	Up
Glyma.12G114300	9.80413	49.9044	29.8543	2.33254	0.497127	4.69205	2.70482e-06	8.53545e-05	9.65935e-05	Up
Glyma.08G091100	4.09861	20.0479	12.0733	2.33196	0.68021	3.42829	0.000607395	0.00820832	0.00928565	Up
Glyma.13G357100	200.63	1004.02	602.324	2.32439	0.258962	8.97583	2.81231e-19	1.64003e-16	1.85598e-16	Up
Glyma.11G208700	25.1504	128.659	76.9046	2.32397	0.413463	5.62074	1.90139e-08	1.02011e-06	1.15443e-06	Up
Glyma.13G291700	411.14	2036.65	1223.9	2.30511	0.253818	9.08173	1.06859e-19	6.8285e-17	7.72764e-17	Up
Glyma.11G190600	4.33639	22.082	13.2092	2.30329	0.647338	3.55809	0.000373557	0.00554448	0.00627195	Up
Glyma.14G002600	115.926	569.2	342.563	2.28557	0.257602	8.87251	7.15143e-19	3.76344e-16	4.25899e-16	Up
Glyma.01G170000	7.8833	39.213	23.5481	2.28489	0.532043	4.29456	1.75039e-05	0.000426396	0.000482542	Up
Glyma.07G222000	20.3791	99.7856	60.0824	2.28112	0.376585	6.05737	1.38364e-09	9.80464e-08	1.10957e-07	Up
Glyma.11G079400	100.147	487.634	293.891	2.28107	0.265601	8.58835	8.82289e-18	3.85033e-15	4.35732e-15	Up
Glyma.03G167500	9.42913	45.1442	27.2867	2.27575	0.467023	4.87289	1.09978e-06	3.83957e-05	4.34514e-05	Up
Glyma.17G168300	199.411	964.909	582.16	2.27313	0.274539	8.27982	1.23359e-16	4.16453e-14	4.7129e-14	Up
Glyma.13G002000	115.04	557.727	336.384	2.27214	0.280791	8.09192	5.87308e-16	1.60432e-13	1.81557e-13	Up
Glyma.03G149200	16.7898	79.3351	48.0624	2.26451	0.386591	5.85764	4.69485e-09	2.96829e-07	3.35914e-07	Up
Glyma.05G045400	5.42994	26.6408	16.0354	2.25847	0.564357	4.00184	6.28507e-05	0.00125438	0.00141956	Up
Glyma.09G072300	5.17415	26.0955	15.6348	2.25363	0.579364	3.88984	0.00010031	0.00186086	0.00210589	Up
Glyma.05G030400	5.2724	26.1212	15.6968	2.24829	0.663218	3.38998	0.000698985	0.00915898	0.0103612	Up
Glyma.19G254600	101.58	479.16	290.37	2.2389	0.334634	6.69061	2.22244e-11	2.25297e-09	2.54964e-09	Up
Glyma.17G116500	20.8704	97.7166	59.2935	2.22776	0.422311	5.27516	1.32641e-07	5.80975e-06	6.57475e-06	Up
Glyma.19G201500	132.053	620.166	376.109	2.22411	0.271626	8.18813	2.65319e-16	8.1149e-14	9.18343e-14	Up
Glyma.10G210000	56.1325	264.334	160.233	2.21843	0.307506	7.21426	5.42267e-13	7.98561e-11	9.03712e-11	Up
Glyma.10G037700	42.7522	195.361	119.057	2.21332	0.318493	6.94934	3.66997e-12	4.42189e-10	5.00414e-10	Up
Glyma.03G131700	126.178	586.684	356.431	2.20893	0.27061	8.16276	3.27446e-16	9.60463e-14	1.08693e-13	Up
Glyma.06G142200	63.1529	291.716	177.434	2.20692	0.310276	7.11276	1.13748e-12	1.55957e-10	1.76493e-10	Up
Glyma.19G179800	6.29735	30.2298	18.2636	2.20686	0.573212	3.84998	0.000118127	0.00213926	0.00242095	Up
Glyma.15G071300	48.1486	224.292	136.22	2.2057	0.337284	6.53961	6.16795e-11	5.67404e-09	6.42117e-09	Up
Glyma.16G017500	10	43.9488	26.9744	2.20213	0.491846	4.47728	7.56007e-06	0.000206202	0.000233354	Up
Glyma.03G164200	36.3021	167.509	101.905	2.19991	0.354658	6.20291	5.54273e-10	4.27471e-08	4.83758e-08	Up
Glyma.13G347700	885.994	4068.02	2477	2.19809	0.251633	8.73532	2.42971e-18	1.22461e-15	1.38586e-15	Up
Glyma.07G081300	225.362	1034.49	629.928	2.19413	0.251894	8.7105	3.0253e-18	1.46298e-15	1.65561e-15	Up
Glyma.09G225000	16.2084	73.0304	44.6194	2.18171	0.397153	5.49338	3.94305e-08	1.96521e-06	2.22398e-06	Up
Glyma.17G088300	90.8555	408.571	249.713	2.16522	0.264656	8.18128	2.80842e-16	8.44532e-14	9.55736e-14	Up
Glyma.17G260100	118.08	529.362	323.721	2.16267	0.261785	8.26123	1.44183e-16	4.73357e-14	5.35686e-14	Up
Glyma.19G181300	912.675	4087.29	2499.98	2.16221	0.251528	8.5963	8.2328e-18	3.63717e-15	4.11609e-15	Up
Glyma.01G214600	438.585	1963.68	1201.13	2.1622	0.283755	7.61994	2.53786e-14	4.98997e-12	5.64702e-12	Up
Glyma.19G224800	13.9515	60.4664	37.209	2.14163	0.4113	5.20697	1.91949e-07	8.11926e-06	9.18837e-06	Up
Glyma.10G207300	783.314	3455.97	2119.64	2.14147	0.260292	8.22719	1.91656e-16	6.12358e-14	6.92991e-14	Up
Glyma.09G012800	7.50831	32.9507	20.2295	2.14083	0.525843	4.07123	4.67652e-05	0.000971267	0.00109916	Up
Glyma.16G149300	127.149	560.926	344.037	2.13703	0.272263	7.84913	4.18923e-15	9.73452e-13	1.10163e-12	Up
Glyma.08G232900	517.983	2274.76	1396.37	2.13325	0.237859	8.96855	3.00449e-19	1.67993e-16	1.90114e-16	Up
Glyma.05G034000	160.134	700.58	430.357	2.12369	0.276259	7.68731	1.50256e-14	3.14439e-12	3.55843e-12	Up
Glyma.02G103500	354.907	1542.45	948.677	2.12025	0.2602	8.14853	3.68373e-16	1.07173e-13	1.21285e-13	Up
Glyma.17G259500	15.4434	69.4385	42.4409	2.11658	0.400674	5.28256	1.27392e-07	5.60729e-06	6.34563e-06	Up
Glyma.03G252600	498.897	2162.98	1330.94	2.1151	0.471608	4.48486	7.2961e-06	0.000200364	0.000226747	Up
Glyma.02G125600	273.162	1179.96	726.559	2.10843	0.193836	10.8774	1.47653e-27	5.28375e-24	5.97949e-24	Up
Glyma.03G233800	62.8274	270.764	166.796	2.10634	0.304846	6.90952	4.8629e-12	5.67053e-10	6.41719e-10	Up
Glyma.18G195200	7.48735	30.2732	18.8803	2.09699	0.581032	3.60907	0.000307295	0.0047034	0.00532273	Up
Glyma.12G195600	8.93789	38.7739	23.8559	2.09357	0.486914	4.29967	1.71049e-05	0.0004181	0.000473153	Up
Glyma.06G035200	48.9043	208.936	128.92	2.09212	0.336734	6.21298	5.19905e-10	4.03575e-08	4.56716e-08	Up
Glyma.09G196700	16.9904	73.8327	45.4116	2.08475	0.423398	4.92385	8.48575e-07	3.04882e-05	3.45027e-05	Up
Glyma.02G001400	6.7688	27.4671	17.1179	2.0783	0.552593	3.761	0.000169235	0.00289349	0.00327449	Up
Glyma.08G339000	8.57221	36.2048	22.3885	2.07717	0.549416	3.78069	0.000156393	0.00271808	0.00307599	Up
Glyma.20G144800	59.5269	250.228	154.877	2.07335	0.357193	5.80456	6.45357e-09	3.88789e-07	4.39983e-07	Up
Glyma.06G307700	29.5176	126.199	77.8582	2.06506	0.388369	5.31727	1.05338e-07	4.75951e-06	5.38622e-06	Up
Glyma.11G076300	30.7065	129.209	79.9578	2.06211	0.332723	6.19769	5.72982e-10	4.40004e-08	4.97941e-08	Up
Glyma.01G074600	14.4766	61.8785	38.1775	2.05715	0.397609	5.1738	2.29381e-07	9.53357e-06	1.07889e-05	Up
Glyma.07G000200	8.49312	34.4163	21.4547	2.05356	0.502294	4.08837	4.3442e-05	0.00091358	0.00103388	Up
Glyma.18G028300	57.3416	238.939	148.14	2.05227	0.258807	7.92971	2.19656e-15	5.27543e-13	5.97007e-13	Up
Glyma.10G257200	25.0178	102.359	63.6885	2.04567	0.423342	4.83218	1.35046e-06	4.61129e-05	5.21848e-05	Up
Glyma.09G047200	506.229	2058.29	1282.26	2.0236	0.288786	7.00726	2.43022e-12	3.06217e-10	3.46538e-10	Up
Glyma.03G107800	58.1178	236.954	147.536	2.02207	0.303779	6.65638	2.80661e-11	2.80013e-09	3.16884e-09	Up
Glyma.20G196000	433.062	1760.58	1096.82	2.02055	0.269138	7.50749	6.02698e-14	1.10603e-11	1.25166e-11	Up
Glyma.18G181700	35.7474	144.05	89.8987	2.0202	0.327361	6.17117	6.77852e-10	5.1501e-08	5.82824e-08	Up
Glyma.13G186700	148.501	603.812	376.156	2.01989	0.262699	7.689	1.48295e-14	3.12161e-12	3.53265e-12	Up
Glyma.13G075900	19.6361	78.2723	48.9542	2.01488	0.436152	4.61967	3.84353e-06	0.000114809	0.000129926	Up
Glyma.14G078800	35.6818	145.261	90.4716	2.01286	0.297638	6.76277	1.35374e-11	1.42064e-09	1.6077e-09	Up
Glyma.U041700	261.266	1054.05	657.656	2.01213	0.251935	7.98671	1.38587e-15	3.44398e-13	3.89746e-13	Up
Glyma.17G242400	25.512	103.335	64.4233	2.01148	0.36308	5.54005	3.02391e-08	1.54587e-06	1.74942e-06	Up
Glyma.08G269800	30.8571	127.171	79.0142	2.011	0.396474	5.0722	3.93238e-07	1.54298e-05	1.74616e-05	Up
Glyma.U019600	27.0147	105.908	66.4615	2.00828	0.373113	5.38251	7.34545e-08	3.44957e-06	3.90379e-06	Up
Glyma.01G102300	12.1691	48.483	30.326	2.00404	0.448725	4.46608	7.96661e-06	0.000215484	0.000243858	Up
Glyma.14G077600	12.7819	52.4236	32.6027	2.00249	0.428657	4.67155	2.98934e-06	9.32638e-05	0.000105544	Up
Glyma.02G239300	220.58	880.917	550.748	1.99689	0.52001	3.8401	0.000122984	0.00221601	0.0025078	Up
Glyma.06G193600	21.0384	83.8931	52.4657	1.99185	0.386092	5.15902	2.48252e-07	1.02465e-05	1.15957e-05	Up
Glyma.09G062000	15.6114	64.2415	39.9265	1.98969	0.440192	4.52005	6.18246e-06	0.000174067	0.000196987	Up
Glyma.08G005200	285.014	1128.54	706.778	1.983	0.253431	7.82461	5.09219e-15	1.16066e-12	1.31349e-12	Up
Glyma.08G109500	11.1651	44.9653	28.0652	1.97397	0.475908	4.14779	3.35705e-05	0.000736555	0.000833541	Up
Glyma.18G187300	17.2822	66.4393	41.8607	1.96986	0.402386	4.89545	9.80816e-07	3.47166e-05	3.92879e-05	Up
Glyma.17G260200	70.9629	275.924	173.444	1.96973	0.295607	6.66336	2.67638e-11	2.69029e-09	3.04453e-09	Up
Glyma.08G337000	78.2596	306.346	192.303	1.96896	0.283275	6.9507	3.63473e-12	4.39422e-10	4.97283e-10	Up
Glyma.08G292600	17.4531	69.7612	43.6072	1.96427	0.388993	5.04963	4.42674e-07	1.7107e-05	1.93596e-05	Up
Glyma.14G181900	173.346	676.774	425.06	1.96087	0.238034	8.23779	1.75416e-16	5.7066e-14	6.45801e-14	Up
Glyma.18G187600	20.0221	76.5411	48.2816	1.96003	0.366753	5.34427	9.07844e-08	4.15437e-06	4.7014e-06	Up
Glyma.16G208300	34.0243	130.526	82.2751	1.94729	0.332769	5.85178	4.86348e-09	3.05332e-07	3.45537e-07	Up
Glyma.11G027400	974.628	3756.93	2365.78	1.94581	0.256432	7.58803	3.24815e-14	6.28297e-12	7.11028e-12	Up
Glyma.11G228100	65.4394	249.081	157.26	1.92657	0.271987	7.08332	1.40739e-12	1.92228e-10	2.17539e-10	Up
Glyma.08G211600	25.8503	99.7464	62.7984	1.92283	0.333992	5.75711	8.55642e-09	4.94655e-07	5.59789e-07	Up
Glyma.03G260400	7.9932	31.8249	19.9091	1.91829	0.55292	3.46938	0.000521664	0.00725243	0.00820421	Up
Glyma.02G308600	30.0775	115.225	72.6515	1.91318	0.397343	4.81493	1.47253e-06	4.97589e-05	5.63109e-05	Up
Glyma.14G221300	38.4949	142.481	90.4879	1.90985	0.330066	5.78627	7.19647e-09	4.2921e-07	4.85726e-07	Up
Glyma.14G058700	14.6817	54.4909	34.5863	1.90845	0.388741	4.9093	9.14016e-07	3.26102e-05	3.69042e-05	Up
Glyma.17G260400	245.411	922.995	584.203	1.90342	0.245262	7.76074	8.44348e-15	1.88844e-12	2.1371e-12	Up
Glyma.07G000500	33.4546	125.615	79.5348	1.90053	0.301667	6.30009	2.97465e-10	2.41378e-08	2.73162e-08	Up
Glyma.16G141000	11.8627	43.1202	27.4915	1.89937	0.44046	4.31223	1.61613e-05	0.00039885	0.000451369	Up
Glyma.06G313500	251.915	939.561	595.738	1.89807	0.250199	7.58624	3.29334e-14	6.33614e-12	7.17045e-12	Up
Glyma.09G077700	92.9008	346.589	219.745	1.88923	0.295847	6.38583	1.70467e-10	1.41535e-08	1.60172e-08	Up
Glyma.07G251300	16.2392	59.9678	38.1035	1.88456	0.540127	3.4891	0.000484647	0.00685769	0.00775761	Up
Glyma.18G208700	15.8735	58.1351	37.0043	1.88219	0.441096	4.26707	1.9806e-05	0.000473137	0.000535437	Up
Glyma.13G362800	1545.91	5703.51	3624.71	1.88215	0.209718	8.97469	2.84147e-19	1.64003e-16	1.85598e-16	Up
Glyma.12G133300	16.0206	57.8072	36.9139	1.88066	0.471504	3.98865	6.64504e-05	0.00131741	0.00149088	Up
Glyma.05G038700	75.5685	275.642	175.605	1.86914	0.286995	6.51279	7.37689e-11	6.73423e-09	7.62097e-09	Up
Glyma.17G116000	97.7301	355.681	226.706	1.86475	0.302152	6.17158	6.76095e-10	5.14767e-08	5.8255e-08	Up
Glyma.08G247300	56.5308	208.932	132.731	1.86399	0.351704	5.29988	1.15877e-07	5.18334e-06	5.86586e-06	Up
Glyma.13G162600	71.9228	261.672	166.798	1.86208	0.273608	6.80565	1.00595e-11	1.08427e-09	1.22704e-09	Up
Glyma.19G146600	20.1413	73	46.5707	1.85871	0.383592	4.84554	1.26267e-06	4.3405e-05	4.91203e-05	Up
Glyma.07G065500	12.7417	46.7848	29.7633	1.85753	0.411007	4.51947	6.19944e-06	0.000174408	0.000197373	Up
Glyma.16G072800	60.8217	222.219	141.52	1.85744	0.322747	5.75511	8.65844e-09	4.99746e-07	5.6555e-07	Up
Glyma.12G227100	89.9213	327.297	208.609	1.85718	0.28739	6.46222	1.03179e-10	9.07193e-09	1.02665e-08	Up
Glyma.08G158000	14.5358	53.8429	34.1894	1.8562	0.380683	4.87597	1.08273e-06	3.78744e-05	4.28615e-05	Up
Glyma.02G061600	12.6731	46.4731	29.5731	1.85614	0.433138	4.28534	1.8246e-05	0.000442068	0.000500277	Up
Glyma.04G243000	89.5218	323.539	206.53	1.85256	0.2768	6.69276	2.19001e-11	2.2264e-09	2.51957e-09	Up
Glyma.13G061800	29.5896	105.647	67.6183	1.85047	0.313347	5.9055	3.51569e-09	2.30842e-07	2.61238e-07	Up
Glyma.05G010200	41.6367	152.459	97.0476	1.84796	0.320156	5.77206	7.83061e-09	4.57873e-07	5.18164e-07	Up
Glyma.08G003500	73.9843	266.595	170.29	1.84548	0.297648	6.20022	5.63828e-10	4.33905e-08	4.91039e-08	Up
Glyma.13G055700	124.214	447.577	285.895	1.836	0.249237	7.36651	1.75154e-13	2.84904e-11	3.22418e-11	Up
Glyma.15G126800	20.5966	74.6875	47.642	1.83264	0.40688	4.50413	6.66454e-06	0.000185596	0.000210034	Up
Glyma.09G026800	35.7678	125.961	80.8645	1.82883	0.324934	5.62831	1.8198e-08	9.83708e-07	1.11324e-06	Up
Glyma.15G217300	111.978	396.853	254.415	1.82847	0.23474	7.78931	6.73758e-15	1.51638e-12	1.71605e-12	Up
Glyma.04G049200	76.2494	274.141	175.195	1.82813	0.295914	6.17792	6.49499e-10	4.95572e-08	5.60826e-08	Up
Glyma.17G124600	80.7426	285.798	183.27	1.82438	0.21931	8.31873	8.89114e-17	3.03018e-14	3.42918e-14	Up
Glyma.13G233400	145.526	513.24	329.383	1.81387	0.261859	6.92689	4.30198e-12	5.1145e-10	5.78795e-10	Up
Glyma.08G102400	8.56289	29.9324	19.2476	1.81364	0.530105	3.42128	0.000623269	0.0083754	0.00947467	Up
Glyma.15G185200	47.2993	169.838	108.569	1.81127	0.342421	5.2896	1.22581e-07	5.43565e-06	6.15139e-06	Up
Glyma.16G167500	636.573	2232.46	1434.51	1.8098	0.262427	6.89638	5.3343e-12	6.19766e-10	7.01374e-10	Up
Glyma.05G243200	512.575	1796.25	1154.41	1.80895	0.268817	6.7293	1.70483e-11	1.75309e-09	1.98393e-09	Up
Glyma.03G179100	16.87	59.2246	38.0473	1.80824	0.452132	3.99937	6.35105e-05	0.00126544	0.00143206	Up
Glyma.09G145700	11.0564	39.0519	25.0541	1.80224	0.478357	3.76757	0.000164847	0.00283335	0.00320643	Up
Glyma.19G025600	274.303	956.33	615.316	1.80213	0.513222	3.5114	0.000445749	0.00642413	0.0072671	Up
Glyma.13G234500	19.521	68.2278	43.8744	1.79708	0.405604	4.43062	9.39625e-06	0.000248886	0.000281658	Up
Glyma.19G161000	560.982	1935.86	1248.42	1.78627	0.236934	7.53912	4.73171e-14	8.9118e-12	1.00853e-11	Up
Glyma.09G271100	99.3684	342.771	221.07	1.78222	0.253484	7.0309	2.05207e-12	2.66063e-10	3.01096e-10	Up
Glyma.12G137100	110.129	380.056	245.092	1.78202	0.220322	8.08826	6.05236e-16	1.60432e-13	1.81557e-13	Up
Glyma.08G337100	818.698	2811.88	1815.29	1.7806	0.258939	6.8765	6.13402e-12	7.03544e-10	7.96183e-10	Up
Glyma.19G047800	109.587	377.296	243.442	1.77984	0.228251	7.79775	6.3023e-15	1.42739e-12	1.61534e-12	Up
Glyma.07G244000	9.47042	33.2691	21.3698	1.77757	0.465313	3.82016	0.000133363	0.00238143	0.00269501	Up
Glyma.09G285900	13.9917	47.6609	30.8263	1.77543	0.429723	4.13158	3.60285e-05	0.000783401	0.000886556	Up
Glyma.02G029900	18.1286	60.4525	39.2906	1.77112	0.464928	3.80944	0.00013928	0.00246129	0.00278538	Up
Glyma.16G119000	98.4103	335.887	217.149	1.77071	0.296537	5.97129	2.35383e-09	1.59833e-07	1.80879e-07	Up
Glyma.14G188100	121.467	416.008	268.738	1.76729	0.262195	6.74038	1.57978e-11	1.64338e-09	1.85977e-09	Up
Glyma.09G180200	143.397	492.26	317.828	1.7664	0.225357	7.83823	4.56946e-15	1.05495e-12	1.19387e-12	Up
Glyma.18G029300	45.4074	154.226	99.8169	1.7644	0.342907	5.14541	2.66936e-07	1.09294e-05	1.23685e-05	Up
Glyma.08G333200	118.098	403.776	260.937	1.76419	0.267172	6.60319	4.02408e-11	3.82983e-09	4.33413e-09	Up
Glyma.03G037200	31.3268	106.773	69.0499	1.76336	0.327703	5.38098	7.40816e-08	3.46991e-06	3.92681e-06	Up
Glyma.08G160500	196.362	665.812	431.087	1.75992	0.242624	7.25368	4.05585e-13	6.17611e-11	6.98935e-11	Up
Glyma.07G192900	336.119	1137.91	737.016	1.75956	0.214925	8.18684	2.68175e-16	8.13274e-14	9.20362e-14	Up
Glyma.08G109400	73.3815	246.564	159.973	1.7433	0.321842	5.41665	6.07269e-08	2.92085e-06	3.30546e-06	Up
Glyma.07G034200	1022.53	3398.03	2210.28	1.73249	0.257146	6.73739	1.61261e-11	1.67267e-09	1.89292e-09	Up
Glyma.13G137600	30.0768	100.955	65.5161	1.7322	0.317282	5.45951	4.77446e-08	2.33407e-06	2.64141e-06	Up
Glyma.13G321900	129.515	432.155	280.835	1.72612	0.253964	6.79673	1.07023e-11	1.15009e-09	1.30153e-09	Up
Glyma.07G244200	32.0941	105.454	68.774	1.72604	0.341553	5.05352	4.33751e-07	1.68167e-05	1.9031e-05	Up
Glyma.11G093800	173.574	574.296	373.935	1.72111	0.248298	6.93163	4.16025e-12	4.96249e-10	5.61592e-10	Up
Glyma.06G159000	25.9661	86.7837	56.3749	1.71823	0.359853	4.7748	1.79889e-06	5.92755e-05	6.70806e-05	Up
Glyma.14G027800	69.1101	226.089	147.6	1.71672	0.296908	5.78199	7.38226e-09	4.38492e-07	4.96231e-07	Up
Glyma.08G211100	51.5553	169.829	110.692	1.71547	0.320949	5.345	9.04146e-08	4.14275e-06	4.68825e-06	Up
Glyma.06G050100	276.64	909.811	593.226	1.71407	0.259406	6.60767	3.90422e-11	3.72567e-09	4.21624e-09	Up
Glyma.04G038100	13.3441	44.9176	29.1308	1.71197	0.419355	4.08239	4.4575e-05	0.000933362	0.00105626	Up
Glyma.11G077700	44.8632	146.061	95.4623	1.71114	0.318242	5.37683	7.58067e-08	3.54144e-06	4.00776e-06	Up
Glyma.12G045600	113.893	373.528	243.71	1.70948	0.211134	8.09669	5.64762e-16	1.55462e-13	1.75932e-13	Up
Glyma.03G259800	43.7325	143.367	93.5497	1.7094	0.284053	6.01789	1.7671e-09	1.2255e-07	1.38686e-07	Up
Glyma.09G196400	316.786	1039.69	678.239	1.70918	0.238619	7.16278	7.90584e-13	1.11946e-10	1.26686e-10	Up
Glyma.02G287100	78.1865	257.364	167.775	1.70804	0.275819	6.19259	5.91837e-10	4.5254e-08	5.12129e-08	Up
Glyma.09G269600	19.1658	62.96	41.0629	1.70421	0.405497	4.20277	2.63664e-05	0.000605988	0.000685781	Up
Glyma.06G037000	60.1798	196.584	128.382	1.70319	0.29207	5.83145	5.49485e-09	3.39674e-07	3.84401e-07	Up
Glyma.18G200100	19.5042	64.9035	42.2039	1.6959	0.37274	4.54983	5.36881e-06	0.000154439	0.000174775	Up
Glyma.06G005100	22.3982	72.6531	47.5257	1.69182	0.406035	4.16668	3.09064e-05	0.000687803	0.000778369	Up
Glyma.13G322400	33.0825	108.897	70.9896	1.69017	0.29239	5.78055	7.44566e-09	4.40402e-07	4.98392e-07	Up
Glyma.15G256400	129.512	418.09	273.801	1.68438	0.288876	5.83081	5.51598e-09	3.39741e-07	3.84476e-07	Up
Glyma.02G159200	308.277	990.191	649.234	1.68291	0.275914	6.0994	1.06468e-09	7.74381e-08	8.76347e-08	Up
Glyma.18G287200	32.6093	105.894	69.2515	1.68063	0.351511	4.78117	1.74279e-06	5.75331e-05	6.51087e-05	Up
Glyma.11G120500	45.7725	147.251	96.5119	1.67717	0.336182	4.98888	6.07313e-07	2.25209e-05	2.54864e-05	Up
Glyma.12G082100	201.889	646.575	424.232	1.67494	0.252138	6.64297	3.07415e-11	3.02221e-09	3.42016e-09	Up
Glyma.07G125600	145.057	462.754	303.905	1.67357	0.275435	6.07609	1.2315e-09	8.85756e-08	1.00239e-07	Up
Glyma.09G111200	1228.46	3918.28	2573.37	1.67332	0.251192	6.66151	2.71035e-11	2.7168e-09	3.07454e-09	Up
Glyma.20G238000	240.436	768.068	504.252	1.67315	0.259814	6.4398	1.19632e-10	1.03908e-08	1.1759e-08	Up
Glyma.02G002100	17.7356	55.3422	36.5389	1.67293	0.421137	3.97242	7.11465e-05	0.00140165	0.00158621	Up
Glyma.08G070200	49.9177	162.046	105.982	1.66956	0.287924	5.79862	6.68635e-09	4.0108e-07	4.53892e-07	Up
Glyma.20G076300	271.325	860.875	566.1	1.66314	0.228412	7.28132	3.30574e-13	5.1433e-11	5.82055e-11	Up
Glyma.13G146100	15.6515	51.6228	33.6372	1.65896	0.437544	3.79152	0.000149731	0.00262652	0.00297237	Up
Glyma.04G043000	19.8349	61.8844	40.8597	1.65691	0.369458	4.48471	7.30123e-06	0.000200364	0.000226747	Up
Glyma.13G142400	260.455	817.712	539.084	1.65394	0.289739	5.70837	1.14067e-08	6.40796e-07	7.25173e-07	Up
Glyma.12G075100	492.336	1546.98	1019.66	1.65299	0.240461	6.87424	6.23214e-12	7.10246e-10	8.03767e-10	Up
Glyma.07G026900	20.5513	67.2037	43.8775	1.65107	0.394677	4.18335	2.8725e-05	0.000648533	0.000733928	Up
Glyma.06G069500	91.1973	286.596	188.897	1.64847	0.253662	6.49869	8.10208e-11	7.34176e-09	8.30849e-09	Up
Glyma.10G033700	20.921	66.3332	43.6271	1.64664	0.401537	4.10085	4.11631e-05	0.000874197	0.000989307	Up
Glyma.13G068900	141.269	442.532	291.9	1.63962	0.279934	5.85716	4.70841e-09	2.97162e-07	3.3629e-07	Up
Glyma.01G106100	542.349	1685.64	1114	1.63732	0.272651	6.0052	1.91097e-09	1.31761e-07	1.49111e-07	Up
Glyma.17G046200	17.3043	54.2548	35.7795	1.63613	0.38645	4.23374	2.29842e-05	0.00053969	0.000610754	Up
Glyma.18G280700	32.45	101.123	66.7865	1.63565	0.377724	4.33029	1.48916e-05	0.000370582	0.000419378	Up
Glyma.17G118100	131.307	407.713	269.51	1.63067	0.263245	6.19451	5.84677e-10	4.48023e-08	5.07016e-08	Up
Glyma.13G299400	125.115	386.766	255.941	1.63014	0.217203	7.50517	6.13505e-14	1.12012e-11	1.26761e-11	Up
Glyma.02G310100	32.718	103.25	67.9843	1.62968	0.300989	5.41443	6.14831e-08	2.94141e-06	3.32872e-06	Up
Glyma.01G006000	154.045	476.861	315.453	1.62654	0.287626	5.65503	1.55817e-08	8.50274e-07	9.62235e-07	Up
Glyma.04G153400	39.3844	120.725	80.0546	1.62522	0.285474	5.69306	1.24784e-08	6.96631e-07	7.8836e-07	Up
Glyma.08G298700	16.0236	50.2503	33.1369	1.62512	0.42882	3.78974	0.000150805	0.00263891	0.00298638	Up
Glyma.14G043700	426.944	1316.83	871.889	1.62359	0.233116	6.96472	3.29065e-12	4.0053e-10	4.5327e-10	Up
Glyma.12G094800	122.4	378.381	250.39	1.62356	0.244258	6.64691	2.99303e-11	2.95467e-09	3.34372e-09	Up
Glyma.04G029900	12.5929	38.2884	25.4407	1.6175	0.480358	3.36728	0.000759134	0.00980576	0.0110889	Up
Glyma.10G109200	11.568	35.0524	23.3102	1.61683	0.483216	3.34597	0.00081996	0.0104272	0.0117919	Up
Glyma.11G031500	179.565	552.447	366.006	1.61643	0.27711	5.83318	5.43806e-09	3.37263e-07	3.81672e-07	Up
Glyma.13G315400	218.965	673.6	446.283	1.6159	0.249215	6.48395	8.93493e-11	8.0106e-09	9.0654e-09	Up
Glyma.14G221500	162.874	500.04	331.457	1.61449	0.263116	6.13606	8.45943e-10	6.30031e-08	7.12991e-08	Up
Glyma.18G259400	1751.69	5364.87	3558.28	1.61375	0.230613	6.99767	2.60256e-12	3.25639e-10	3.68518e-10	Up
Glyma.04G043900	16.3479	50.3878	33.3679	1.61274	0.387606	4.16077	3.1718e-05	0.000704549	0.000797321	Up
Glyma.19G111000	13.1644	40.121	26.6427	1.61209	0.425995	3.7843	0.000154139	0.00268805	0.003042	Up
Glyma.19G254700	232.977	712.254	472.615	1.61181	0.222657	7.23899	4.52041e-13	6.74227e-11	7.63006e-11	Up
Glyma.13G093700	24.8632	76.9087	50.8859	1.60921	0.38978	4.12851	3.65121e-05	0.000789956	0.000893973	Up
Glyma.06G193800	312.234	954.327	633.28	1.60796	0.210964	7.62194	2.49886e-14	4.94043e-12	5.59096e-12	Up
Glyma.13G051600	35.269	108.139	71.7039	1.60729	0.283906	5.66137	1.50169e-08	8.242e-07	9.32727e-07	Up
Glyma.01G161500	30.4716	94.2955	62.3835	1.6049	0.384892	4.16973	3.04958e-05	0.000682059	0.000771869	Up
Glyma.13G083700	107.554	323.986	215.77	1.5997	0.316879	5.0483	4.4576e-07	1.72077e-05	1.94735e-05	Up
Glyma.15G168400	40.1652	121.446	80.8054	1.5906	0.282253	5.63537	1.74681e-08	9.47116e-07	1.07183e-06	Up
Glyma.08G292400	216.935	651.52	434.227	1.58529	0.252769	6.27171	3.57115e-10	2.83356e-08	3.20667e-08	Up
Glyma.07G144700	26.7229	79.8315	53.2772	1.58473	0.322204	4.9184	8.72538e-07	3.12238e-05	3.53352e-05	Up
Glyma.17G134100	172.08	513.597	342.839	1.58395	0.303484	5.21923	1.79671e-07	7.65418e-06	8.66204e-06	Up
Glyma.01G064200	183.872	551.099	367.486	1.58381	0.274486	5.77008	7.92329e-09	4.62536e-07	5.23441e-07	Up
Glyma.11G097000	49.749	147.771	98.7599	1.58302	0.301246	5.2549	1.48102e-07	6.43963e-06	7.28757e-06	Up
Glyma.03G256600	57.4538	169.919	113.686	1.57661	0.285027	5.53143	3.17628e-08	1.61225e-06	1.82454e-06	Up
Glyma.09G179400	190.185	568.896	379.541	1.57621	0.233249	6.75764	1.40257e-11	1.46757e-09	1.66081e-09	Up
Glyma.12G087200	19.4135	57.8934	38.6535	1.57467	0.421838	3.73288	0.000189302	0.00316106	0.0035773	Up
Glyma.13G257000	18.124	55.421	36.7725	1.57062	0.420122	3.73848	0.000185139	0.00310865	0.00351798	Up
Glyma.19G015000	158.029	472.365	315.197	1.56885	0.274202	5.72152	1.05577e-08	5.97798e-07	6.76514e-07	Up
Glyma.19G067600	15.0358	43.5572	29.2965	1.56086	0.424329	3.67842	0.000234682	0.00375586	0.00425041	Up
Glyma.09G073400	20.3187	60.1466	40.2326	1.55859	0.353222	4.4125	1.02186e-05	0.000267695	0.000302944	Up
Glyma.04G070500	14.5951	43.6958	29.1455	1.55854	0.441407	3.53085	0.000414232	0.00604928	0.00684302	Up
Glyma.05G192600	23.4261	71.0052	47.2157	1.55748	0.359448	4.33298	1.47104e-05	0.000367349	0.00041572	Up
Glyma.08G356800	860.218	2532.33	1696.27	1.55704	0.227555	6.8425	7.78254e-12	8.64902e-10	9.78788e-10	Up
Glyma.09G111700	165.846	488.699	327.272	1.55558	0.229324	6.78333	1.1744e-11	1.23605e-09	1.39881e-09	Up
Glyma.07G129000	19.5908	58.0671	38.8289	1.55066	0.362746	4.27477	1.91338e-05	0.000459223	0.000519692	Up
Glyma.09G247200	132.399	390.095	261.247	1.54967	0.265005	5.84769	4.98438e-09	3.12375e-07	3.53507e-07	Up
Glyma.02G237100	834.166	2443.73	1638.95	1.54948	0.264657	5.85465	4.7801e-09	3.00626e-07	3.40211e-07	Up
Glyma.08G128900	11.5191	33.9235	22.7213	1.54892	0.442822	3.49783	0.00046906	0.00668013	0.00755673	Up
Glyma.07G256300	19.0391	56.5682	37.8036	1.54825	0.435476	3.5553	0.000377547	0.00559211	0.00632583	Up
Glyma.17G261500	1505.45	4403.6	2954.52	1.5474	0.227726	6.795	1.0831e-11	1.15697e-09	1.30932e-09	Up
Glyma.08G013100	38.4915	113.449	75.9703	1.54643	0.324873	4.76012	1.93474e-06	6.33436e-05	7.16844e-05	Up
Glyma.U008200	331.278	966.646	648.962	1.54279	0.269466	5.72535	1.03222e-08	5.85386e-07	6.62467e-07	Up
Glyma.02G146700	81.4113	239.757	160.584	1.54094	0.237011	6.50156	7.94902e-11	7.23806e-09	8.19114e-09	Up
Glyma.19G012400	165.778	483.747	324.762	1.54079	0.258268	5.96584	2.43382e-09	1.6402e-07	1.85617e-07	Up
Glyma.13G089100	11.8627	33.5908	22.7268	1.53826	0.451114	3.40992	0.000649824	0.0086478	0.00978287	Up
Glyma.10G251700	110.195	324.252	217.224	1.53751	0.261087	5.88888	3.88812e-09	2.52516e-07	2.85766e-07	Up
Glyma.13G322200	141.031	409.795	275.413	1.53719	0.266743	5.76282	8.27223e-09	4.81163e-07	5.44521e-07	Up
Glyma.14G041300	359.461	1045.65	702.558	1.53699	0.230652	6.66369	2.67033e-11	2.69029e-09	3.04453e-09	Up
Glyma.18G189800	74.4924	215.153	144.823	1.53093	0.328202	4.66461	3.09199e-06	9.59643e-05	0.0001086	Up
Glyma.07G270900	33.6755	98.9252	66.3003	1.52696	0.324936	4.69926	2.6111e-06	8.26156e-05	9.3494e-05	Up
Glyma.03G158600	508.641	1466.86	987.749	1.52691	0.233664	6.53467	6.37519e-11	5.83468e-09	6.60296e-09	Up
Glyma.11G156100	20.3971	58.0084	39.2027	1.52041	0.360883	4.21302	2.51973e-05	0.000583239	0.000660037	Up
Glyma.09G190000	77.3648	219.85	148.607	1.51781	0.312058	4.86387	1.15111e-06	3.99151e-05	4.51709e-05	Up
Glyma.08G072300	72.356	210.029	141.192	1.5172	0.260465	5.82496	5.71279e-09	3.50055e-07	3.96148e-07	Up
Glyma.08G294000	364.948	1042.27	703.61	1.51658	0.217014	6.98841	2.78028e-12	3.45459e-10	3.90948e-10	Up
Glyma.05G208300	38.8815	110.444	74.6627	1.51603	0.313711	4.83255	1.34793e-06	4.60702e-05	5.21365e-05	Up
Glyma.12G125300	92.6443	264.518	178.581	1.51478	0.271396	5.58142	2.38558e-08	1.24262e-06	1.40624e-06	Up
Glyma.03G226900	12.8516	37.8815	25.3666	1.51463	0.450334	3.36334	0.000770054	0.00990169	0.0111974	Up
Glyma.06G156700	111.297	320.058	215.678	1.51444	0.25995	5.8259	5.68047e-09	3.48672e-07	3.94583e-07	Up
Glyma.03G134800	289.063	827.907	558.485	1.51392	0.22777	6.64671	2.99719e-11	2.95467e-09	3.34372e-09	Up
Glyma.20G085500	137.304	390.898	264.101	1.51137	0.24029	6.28979	3.17905e-10	2.568e-08	2.90614e-08	Up
Glyma.12G121000	77.0487	220.024	148.536	1.5113	0.23571	6.4117	1.43904e-10	1.22902e-08	1.39085e-08	Up
Glyma.18G003900	261.598	745.506	503.552	1.50876	0.234201	6.44216	1.17787e-10	1.02555e-08	1.16059e-08	Up
Glyma.02G082000	566.334	1612.59	1089.46	1.50784	0.236072	6.38723	1.68918e-10	1.41084e-08	1.59661e-08	Up
Glyma.02G285700	38.4188	108.489	73.4541	1.5073	0.305981	4.92612	8.38771e-07	3.01662e-05	3.41384e-05	Up
Glyma.08G078000	467.157	1329.23	898.196	1.50726	0.226722	6.64805	2.97001e-11	2.9441e-09	3.33176e-09	Up
Glyma.16G145100	94.5064	267.433	180.97	1.50669	0.223773	6.73311	1.66069e-11	1.71756e-09	1.94373e-09	Up
Glyma.10G083100	17.9054	51.2466	34.576	1.49946	0.389514	3.84957	0.000118328	0.00214181	0.00242383	Up
Glyma.03G185900	1996.15	5644.06	3820.1	1.49846	0.25437	5.89088	3.84141e-09	2.49936e-07	2.82847e-07	Up
Glyma.16G200200	386.46	1090.6	738.53	1.49586	0.257974	5.7985	6.6912e-09	4.0108e-07	4.53892e-07	Up
Glyma.20G069800	470.951	1328.15	899.551	1.49456	0.258523	5.78114	7.41965e-09	4.3959e-07	4.97473e-07	Up
Glyma.12G126500	93.5386	265.312	179.425	1.49372	0.289674	5.15655	2.51542e-07	1.03703e-05	1.17358e-05	Up
Glyma.07G149400	656.481	1846.42	1251.45	1.49224	0.2749	5.42831	5.689e-08	2.74738e-06	3.10914e-06	Up
Glyma.04G092800	23.9545	67.5204	45.7375	1.49217	0.335278	4.45056	8.56473e-06	0.000229065	0.000259227	Up
Glyma.01G182500	126.39	356.648	241.519	1.49133	0.254722	5.85474	4.77748e-09	3.00626e-07	3.40211e-07	Up
Glyma.18G026400	53.468	150.704	102.086	1.49003	0.298033	4.99955	5.74643e-07	2.14428e-05	2.42662e-05	Up
Glyma.18G004300	58.2393	164.807	111.523	1.4871	0.300143	4.95464	7.24641e-07	2.64605e-05	2.99447e-05	Up
Glyma.11G179600	297.238	834.46	565.849	1.48664	0.216426	6.86907	6.46208e-12	7.29481e-10	8.25536e-10	Up
Glyma.15G154700	1223.7	3427.49	2325.59	1.48634	0.268659	5.53243	3.15831e-08	1.6054e-06	1.81679e-06	Up
Glyma.02G159300	22.3685	62.8827	42.6256	1.48366	0.339035	4.37614	1.20801e-05	0.000309438	0.000350184	Up
Glyma.06G102100	362.109	1010.66	686.383	1.48255	0.223999	6.61856	3.62703e-11	3.50793e-09	3.96984e-09	Up
Glyma.06G035400	15.7678	45.1867	30.4772	1.48245	0.423646	3.49926	0.000466548	0.00665421	0.00752741	Up
Glyma.13G064000	165.645	465.076	315.361	1.48171	0.249999	5.92686	3.08783e-09	2.05005e-07	2.32e-07	Up
Glyma.13G235100	21.9267	62.3702	42.1485	1.4808	0.411228	3.60094	0.000317074	0.0048324	0.00546638	Up
Glyma.15G056500	46.601	130.86	88.7305	1.47853	0.305593	4.83822	1.31009e-06	4.48627e-05	5.077e-05	Up
Glyma.03G013400	112.69	311.948	212.319	1.47694	0.295269	5.00201	5.67362e-07	2.12375e-05	2.4034e-05	Up
Glyma.09G183800	221.521	615.469	418.495	1.47516	0.252842	5.83434	5.4004e-09	3.35509e-07	3.79687e-07	Up
Glyma.19G077300	62.0792	173.061	117.57	1.47453	0.29084	5.06988	3.98066e-07	1.56022e-05	1.76566e-05	Up
Glyma.01G025800	28.3025	79.7948	54.0487	1.47362	0.307667	4.78965	1.67076e-06	5.55651e-05	6.28816e-05	Up
Glyma.13G238500	133.955	371.828	252.892	1.47262	0.281264	5.23574	1.64326e-07	7.05929e-06	7.98882e-06	Up
Glyma.14G206100	433.428	1202.09	817.759	1.47258	0.240063	6.13416	8.56122e-10	6.35608e-08	7.19302e-08	Up
Glyma.13G155600	101.384	282.879	192.132	1.46994	0.283175	5.19093	2.09248e-07	8.75784e-06	9.91103e-06	Up
Glyma.06G181400	45.3202	126.5	85.91	1.469	0.356798	4.11719	3.83526e-05	0.000822318	0.000930596	Up
Glyma.16G011900	37.924	103.689	70.8064	1.46457	0.319967	4.57726	4.71097e-06	0.00013773	0.000155866	Up
Glyma.13G172300	12.1616	34.7267	23.4441	1.4603	0.440087	3.3182	0.000905993	0.0113202	0.0128018	Up
Glyma.05G080500	13.158	37.7316	25.4448	1.45974	0.442597	3.29813	0.000973321	0.0119849	0.0135537	Up
Glyma.12G191800	587.471	1614.75	1101.11	1.45794	0.245974	5.9272	3.08139e-09	2.04958e-07	2.31946e-07	Up
Glyma.08G207900	510.164	1399.33	954.747	1.45707	0.279168	5.21933	1.79575e-07	7.65418e-06	8.66204e-06	Up
Glyma.01G010100	104.869	289.112	196.99	1.45703	0.252088	5.77985	7.47678e-09	4.41334e-07	4.99446e-07	Up
Glyma.01G185400	61.51	169.301	115.405	1.45407	0.262618	5.53683	3.08003e-08	1.57007e-06	1.77681e-06	Up
Glyma.18G041100	929.77	2543.96	1736.86	1.45153	0.226252	6.41556	1.40307e-10	1.20117e-08	1.35934e-08	Up
Glyma.06G082800	154.155	420.905	287.53	1.44808	0.24863	5.82425	5.73695e-09	3.50935e-07	3.97144e-07	Up
Glyma.13G200400	218.111	594.385	406.248	1.44611	0.25239	5.72965	1.00639e-08	5.71648e-07	6.46919e-07	Up
Glyma.03G194100	15.9741	43.5864	29.7803	1.44199	0.438128	3.29126	0.00099738	0.012223	0.0138183	Up
Glyma.18G027100	52.3232	141.296	96.8094	1.44158	0.316925	4.54866	5.39894e-06	0.000154915	0.000175314	Up
Glyma.03G109900	1044.2	2836.84	1940.52	1.44142	0.217902	6.61499	3.71564e-11	3.5552e-09	4.02333e-09	Up
Glyma.09G245400	165.173	448.547	306.86	1.44009	0.219245	6.56842	5.08515e-11	4.74401e-09	5.36868e-09	Up
Glyma.12G233400	273.416	741.199	507.307	1.43918	0.254482	5.65536	1.55524e-08	8.50274e-07	9.62235e-07	Up
Glyma.14G194900	24.7736	67.3569	46.0653	1.4384	0.374349	3.84241	0.000121834	0.00219638	0.00248559	Up
Glyma.14G036400	16.4282	45.6065	31.0174	1.43795	0.412281	3.48778	0.000487045	0.0068889	0.00779292	Up
Glyma.07G125800	26.3341	73.0655	49.6998	1.43746	0.376695	3.81598	0.000135645	0.00241256	0.00273023	Up
Glyma.15G266700	191.802	518.919	355.36	1.43741	0.260913	5.50913	3.60611e-08	1.81319e-06	2.05194e-06	Up
Glyma.20G091800	72.8698	197.393	135.131	1.43703	0.274002	5.24459	1.5663e-07	6.75303e-06	7.64223e-06	Up
Glyma.06G107300	15.1265	41.508	28.3172	1.43675	0.427323	3.36221	0.000773206	0.00993508	0.0112352	Up
Glyma.11G113500	182.018	492.266	337.142	1.43564	0.267729	5.3623	8.2169e-08	3.8039e-06	4.30478e-06	Up
Glyma.16G077800	980.961	2652.37	1816.66	1.43494	0.193643	7.41023	1.2608e-13	2.08878e-11	2.36382e-11	Up
Glyma.11G135000	32.6756	89.0596	60.8676	1.43489	0.365966	3.92084	8.82398e-05	0.00166984	0.00188971	Up
Glyma.15G132500	88.9341	241.359	165.147	1.43225	0.249919	5.73085	9.993e-09	5.68521e-07	6.43381e-07	Up
Glyma.08G181500	74.4895	201.693	138.091	1.42914	0.272946	5.23599	1.64104e-07	7.05824e-06	7.98763e-06	Up
Glyma.18G158300	101.905	274.835	188.37	1.42662	0.270263	5.27864	1.30144e-07	5.71436e-06	6.4668e-06	Up
Glyma.06G003200	31.0222	84.3799	57.701	1.42285	0.324664	4.38254	1.17305e-05	0.000301781	0.000341518	Up
Glyma.03G247100	339.774	911.178	625.476	1.42124	0.240988	5.89754	3.68956e-09	2.40932e-07	2.72657e-07	Up
Glyma.05G122900	50.5118	135.427	92.9694	1.42115	0.263896	5.38526	7.23388e-08	3.4106e-06	3.85969e-06	Up
Glyma.06G113700	18.3682	49.5449	33.9565	1.4209	0.36235	3.92135	8.80525e-05	0.00166803	0.00188766	Up
Glyma.11G150900	69.0364	187.017	128.027	1.42063	0.280368	5.06703	4.04067e-07	1.58028e-05	1.78836e-05	Up
Glyma.19G264200	262.992	701.53	482.261	1.4164	0.207175	6.83671	8.10304e-12	8.95225e-10	1.0131e-09	Up
Glyma.08G124800	35.3661	94.6221	64.9941	1.41523	0.369432	3.83083	0.000127711	0.00229424	0.00259634	Up
Glyma.14G148700	116.1	309.369	212.735	1.41095	0.243966	5.7834	7.32059e-09	4.35886e-07	4.93281e-07	Up
Glyma.11G011500	126.504	336.594	231.549	1.40898	0.266709	5.28285	1.27192e-07	5.60537e-06	6.34346e-06	Up
Glyma.15G162600	114.183	303.997	209.09	1.40757	0.232332	6.05845	1.37443e-09	9.75875e-08	1.10437e-07	Up
Glyma.20G058000	147.36	388.22	267.79	1.40092	0.218212	6.42001	1.36261e-10	1.16933e-08	1.3233e-08	Up
Glyma.16G072900	42.5343	113.721	78.1277	1.40009	0.297803	4.70139	2.58397e-06	8.21933e-05	9.30161e-05	Up
Glyma.01G153300	107.523	285.392	196.458	1.39861	0.263385	5.31013	1.09548e-07	4.91865e-06	5.56631e-06	Up
Glyma.14G176400	395.41	1043.86	719.633	1.39813	0.230492	6.06585	1.31255e-09	9.35652e-08	1.05885e-07	Up
Glyma.11G012700	118.751	313.259	216.005	1.39654	0.263571	5.29856	1.16722e-07	5.20811e-06	5.89388e-06	Up
Glyma.13G222600	102.459	268.773	185.616	1.39323	0.242103	5.75472	8.67852e-09	5.00098e-07	5.65948e-07	Up
Glyma.14G055200	240.484	632.422	436.453	1.3895	0.232965	5.96442	2.45506e-09	1.6514e-07	1.86885e-07	Up
Glyma.13G280000	101.056	265.951	183.504	1.3892	0.208395	6.6662	2.62509e-11	2.65364e-09	3.00306e-09	Up
Glyma.01G180500	52.6227	139.088	95.8551	1.38915	0.25167	5.51971	3.39558e-08	1.71383e-06	1.9395e-06	Up
Glyma.17G259700	2239.4	5861.67	4050.53	1.38773	0.231159	6.00337	1.93259e-09	1.32995e-07	1.50508e-07	Up
Glyma.04G154200	519.762	1363.39	941.578	1.38769	0.22765	6.09572	1.08945e-09	7.90794e-08	8.94922e-08	Up
Glyma.03G176100	340.437	887.972	614.204	1.38153	0.250774	5.50906	3.60764e-08	1.81319e-06	2.05194e-06	Up
Glyma.15G067300	43.3372	112.886	78.1116	1.38014	0.269475	5.12159	3.02962e-07	1.22365e-05	1.38477e-05	Up
Glyma.02G145400	24.4004	64.6497	44.5251	1.37997	0.327345	4.21564	2.49068e-05	0.000576887	0.000652849	Up
Glyma.11G062300	35.2487	92.1871	63.7179	1.37436	0.325739	4.21921	2.45161e-05	0.000569311	0.000644275	Up
Glyma.11G072900	65.8231	170.159	117.991	1.3704	0.302224	4.53439	5.77714e-06	0.000164075	0.00018568	Up
Glyma.01G191700	22.1116	57.3783	39.7449	1.36674	0.384596	3.5537	0.000379845	0.00561684	0.00635382	Up
Glyma.11G081700	18.0851	48.0541	33.0696	1.36603	0.386515	3.53424	0.000408956	0.00598302	0.00676807	Up
Glyma.13G341500	2021.94	5212.41	3617.18	1.3658	0.232114	5.88417	4.00068e-09	2.59155e-07	2.93279e-07	Up
Glyma.02G025400	809.89	2082.78	1446.33	1.36122	0.190097	7.16066	8.02908e-13	1.13118e-10	1.28013e-10	Up
Glyma.08G033600	186.457	479.197	332.827	1.36016	0.192853	7.05283	1.75314e-12	2.31498e-10	2.61981e-10	Up
Glyma.19G133000	27.0916	70.9162	49.0039	1.35843	0.348629	3.89647	9.76039e-05	0.00182479	0.00206507	Up
Glyma.20G011000	117.2	302.157	209.678	1.35789	0.242215	5.60612	2.06913e-08	1.09532e-06	1.23955e-06	Up
Glyma.13G252800	46.0894	119.232	82.6607	1.35677	0.349613	3.88077	0.000104126	0.00192367	0.00217697	Up
Glyma.02G213700	376.173	964.72	670.446	1.3567	0.236434	5.73819	9.56928e-09	5.45281e-07	6.17081e-07	Up
Glyma.20G159300	71.4863	184.804	128.145	1.35488	0.2807	4.8268	1.38746e-06	4.7241e-05	5.34615e-05	Up
Glyma.15G160300	22.2185	56.2445	39.2315	1.35448	0.387255	3.49765	0.000469375	0.00668122	0.00755797	Up
Glyma.04G241200	18.0333	46.4764	32.2549	1.35387	0.410885	3.29501	0.000984172	0.012086	0.0136634	Up
Glyma.07G066900	42.1454	107.877	75.0113	1.35314	0.29486	4.58909	4.4518e-06	0.000131117	0.000148382	Up
Glyma.16G173400	95.1257	245.148	170.137	1.35296	0.251319	5.38344	7.30755e-08	3.43628e-06	3.88875e-06	Up
Glyma.10G278600	75.1127	191.475	133.294	1.352	0.313783	4.30871	1.64206e-05	0.000404135	0.000457349	Up
Glyma.10G211000	9255.72	23606	16430.8	1.35074	0.229834	5.87702	4.1771e-09	2.67881e-07	3.03154e-07	Up
Glyma.08G152800	527.948	1342.52	935.233	1.34448	0.210501	6.38703	1.69135e-10	1.41084e-08	1.59661e-08	Up
Glyma.16G115700	77.7597	197.766	137.763	1.34104	0.284005	4.72189	2.3366e-06	7.5126e-05	8.50182e-05	Up
Glyma.08G129000	18.7623	47.872	33.3172	1.34088	0.372808	3.59671	0.000322266	0.00489071	0.00553235	Up
Glyma.16G212500	230.966	585.336	408.151	1.33709	0.182531	7.32528	2.38402e-13	3.77487e-11	4.27193e-11	Up
Glyma.09G164500	406.967	1026.59	716.78	1.33659	0.244342	5.47014	4.49675e-08	2.21343e-06	2.50488e-06	Up
Glyma.01G229800	118.064	297.171	207.618	1.33482	0.252264	5.29137	1.21401e-07	5.39669e-06	6.10731e-06	Up
Glyma.15G276300	439.5	1107.86	773.682	1.33219	0.197198	6.75558	1.42268e-11	1.48427e-09	1.67972e-09	Up
Glyma.13G229100	22.279	55.6032	38.9411	1.33139	0.382422	3.48146	0.00049869	0.00700103	0.00791979	Up
Glyma.13G349500	170.032	431.139	300.586	1.3311	0.263083	5.05963	4.20076e-07	1.63041e-05	1.8451e-05	Up
Glyma.04G247600	48.0159	120.118	84.0672	1.32961	0.285134	4.66311	3.11461e-06	9.65825e-05	0.0001093	Up
Glyma.10G225200	213.241	535.664	374.452	1.32931	0.265113	5.01413	5.3273e-07	2.00839e-05	2.27284e-05	Up
Glyma.14G133600	541.726	1361.57	951.646	1.32813	0.226674	5.85923	4.65029e-09	2.94532e-07	3.33315e-07	Up
Glyma.16G149600	74.95	188.368	131.659	1.3237	0.254349	5.20427	1.94765e-07	8.21556e-06	9.29734e-06	Up
Glyma.18G125600	54.4708	135.917	95.1937	1.32159	0.30962	4.26842	1.96866e-05	0.000470599	0.000532565	Up
Glyma.18G240700	162.474	408.365	285.42	1.32107	0.22691	5.82199	5.8152e-09	3.55114e-07	4.01874e-07	Up
Glyma.17G153000	130.655	325.602	228.129	1.32092	0.303626	4.35049	1.35833e-05	0.000342865	0.000388012	Up
Glyma.07G133500	666.42	1662.64	1164.53	1.31778	0.256778	5.132	2.86673e-07	1.16311e-05	1.31626e-05	Up
Glyma.04G217600	129.337	321.784	225.561	1.31569	0.272762	4.82359	1.40998e-06	4.79621e-05	5.42775e-05	Up
Glyma.13G217800	132.186	330.759	231.472	1.31548	0.205262	6.40878	1.46688e-10	1.24685e-08	1.41103e-08	Up
Glyma.12G221400	141.935	352.385	247.16	1.31203	0.236726	5.54241	2.98343e-08	1.52954e-06	1.73095e-06	Up
Glyma.17G195100	144.336	359.624	251.98	1.31201	0.267307	4.90823	9.19007e-07	3.2728e-05	3.70375e-05	Up
Glyma.02G201600	65.5847	161.833	113.709	1.31163	0.287541	4.56155	5.07767e-06	0.000147368	0.000166772	Up
Glyma.03G202400	205.4	511.246	358.323	1.31122	0.2276	5.76108	8.3579e-09	4.8396e-07	5.47686e-07	Up
Glyma.08G113600	97.7487	242.443	170.096	1.31122	0.240202	5.45883	4.79292e-08	2.3399e-06	2.64801e-06	Up
Glyma.13G042400	171.552	426.267	298.909	1.31033	0.233563	5.61015	2.02151e-08	1.07329e-06	1.21461e-06	Up
Glyma.07G104500	257.862	640.469	449.166	1.3102	0.21951	5.96877	2.39051e-09	1.6171e-07	1.83003e-07	Up
Glyma.10G165600	65.2929	161.912	113.602	1.30885	0.286583	4.56708	4.94565e-06	0.000143886	0.000162833	Up
Glyma.U009200	57.5556	142.662	100.109	1.30432	0.334915	3.89449	9.84038e-05	0.00183405	0.00207555	Up
Glyma.13G069200	60.8332	148.589	104.711	1.30351	0.297792	4.37726	1.20182e-05	0.000308074	0.00034864	Up
Glyma.15G039400	187.64	462.177	324.908	1.30295	0.237103	5.49527	3.90106e-08	1.947e-06	2.20337e-06	Up
Glyma.19G231300	63.4913	157.248	110.37	1.30245	0.279325	4.66284	3.11878e-06	9.66232e-05	0.000109346	Up
Glyma.04G239000	42.3227	104.848	73.5853	1.30228	0.29882	4.35808	1.31208e-05	0.000332762	0.000376579	Up
Glyma.14G073300	83.5628	206.134	144.848	1.30005	0.294779	4.41026	1.03248e-05	0.000269886	0.000305423	Up
Glyma.14G000700	225.132	556.605	390.869	1.29921	0.238353	5.45078	5.01488e-08	2.43828e-06	2.75934e-06	Up
Glyma.20G102300	176.815	433.472	305.143	1.29522	0.215932	5.99827	1.99427e-09	1.36193e-07	1.54126e-07	Up
Glyma.04G167500	24.1551	60.9407	42.5479	1.29477	0.363741	3.55958	0.000371443	0.00552227	0.00624682	Up
Glyma.20G145200	32.1878	80.4725	56.3302	1.29472	0.355986	3.637	0.000275829	0.00430651	0.00487357	Up
Glyma.03G233000	512.38	1258.89	885.637	1.2947	0.213967	6.05095	1.43991e-09	1.01034e-07	1.14338e-07	Up
Glyma.12G058600	21.0163	50.6094	35.8128	1.29411	0.383962	3.37041	0.000750577	0.00971407	0.0109892	Up
Glyma.17G021800	1523.57	3732.41	2627.99	1.29196	0.189601	6.8141	9.48541e-12	1.02548e-09	1.16052e-09	Up
Glyma.03G007100	65.9724	159.516	112.744	1.29176	0.314895	4.10221	4.09226e-05	0.000870122	0.000984696	Up
Glyma.15G146800	184.803	454.706	319.755	1.289	0.235826	5.46589	4.60598e-08	2.25937e-06	2.55687e-06	Up
Glyma.15G256600	68.2108	167.691	117.951	1.28887	0.267578	4.81679	1.45883e-06	4.94357e-05	5.59452e-05	Up
Glyma.14G189800	49.5892	122.677	86.1333	1.28767	0.270101	4.76737	1.86646e-06	6.11643e-05	6.92182e-05	Up
Glyma.06G322000	71.1293	175.047	123.088	1.28745	0.25338	5.08111	3.75232e-07	1.48536e-05	1.68095e-05	Up
Glyma.17G028000	163.086	401.03	282.058	1.28701	0.225334	5.71156	1.11945e-08	6.29864e-07	7.12801e-07	Up
Glyma.15G275400	340.23	832.158	586.194	1.28649	0.189421	6.79172	1.10804e-11	1.17936e-09	1.33466e-09	Up
Glyma.08G058400	29.7891	73.2545	51.5218	1.28555	0.30703	4.18704	2.82616e-05	0.00063928	0.000723458	Up
Glyma.13G052900	63.5599	155.448	109.504	1.28441	0.299395	4.29002	1.78657e-05	0.000434028	0.000491179	Up
Glyma.U039100	117.659	289.646	203.652	1.284	0.252806	5.07901	3.7941e-07	1.50024e-05	1.69779e-05	Up
Glyma.10G258100	45.8266	113.329	79.5778	1.28395	0.312664	4.10648	4.01739e-05	0.000855728	0.000968407	Up
Glyma.16G148600	155.403	380.845	268.124	1.28368	0.264342	4.85612	1.19709e-06	4.13093e-05	4.67487e-05	Up
Glyma.07G267400	55.1237	134.635	94.8793	1.28276	0.300029	4.27544	1.90762e-05	0.000458841	0.000519259	Up
Glyma.03G260600	81.438	198.658	140.048	1.27955	0.285883	4.4758	7.61267e-06	0.000207321	0.00023462	Up
Glyma.13G316200	333.293	809.772	571.533	1.27772	0.195038	6.55112	5.71087e-11	5.29439e-09	5.99153e-09	Up
Glyma.11G129600	27.1159	65.3409	46.2284	1.27721	0.380249	3.35888	0.000782576	0.0100339	0.0113469	Up
Glyma.07G073100	311.968	755.47	533.719	1.27707	0.250956	5.08881	3.60313e-07	1.43584e-05	1.6249e-05	Up
Glyma.19G254900	145.293	351.598	248.445	1.2768	0.229596	5.56104	2.68168e-08	1.38476e-06	1.5671e-06	Up
Glyma.02G001500	414.625	1005.27	709.949	1.27483	0.187759	6.7897	1.12371e-11	1.1897e-09	1.34635e-09	Up
Glyma.11G061800	329.767	797.969	563.868	1.27305	0.221611	5.74451	9.21858e-09	5.27819e-07	5.9732e-07	Up
Glyma.16G189500	252.018	609.148	430.583	1.27162	0.253083	5.02452	5.04705e-07	1.91526e-05	2.16745e-05	Up
Glyma.20G012300	287.8	696.929	492.364	1.27015	0.195901	6.48363	8.95414e-11	8.0106e-09	9.0654e-09	Up
Glyma.19G105100	5696.32	13725.1	9710.71	1.26886	0.226657	5.59813	2.16671e-08	1.14023e-06	1.29037e-06	Up
Glyma.04G176900	413.705	993.71	703.708	1.26561	0.217909	5.80796	6.32368e-09	3.82898e-07	4.33317e-07	Up
Glyma.05G236300	606.627	1458.07	1032.35	1.26551	0.278905	4.53741	5.69488e-06	0.000161868	0.000183181	Up
Glyma.17G175600	61.5059	147.31	104.408	1.2644	0.296389	4.266	1.99009e-05	0.000474768	0.000537284	Up
Glyma.05G115700	536.579	1285.95	911.263	1.25946	0.215979	5.83142	5.49591e-09	3.39674e-07	3.84401e-07	Up
Glyma.17G035200	81.055	195.64	138.347	1.25885	0.300652	4.18706	2.82597e-05	0.00063928	0.000723458	Up
Glyma.07G247500	505.888	1213.53	859.709	1.25815	0.233375	5.39111	7.00249e-08	3.319e-06	3.75603e-06	Up
Glyma.03G186100	38.5054	90.787	64.6462	1.25541	0.319193	3.93307	8.38671e-05	0.00160431	0.00181556	Up
Glyma.20G135700	84.6301	201.113	142.871	1.25526	0.294713	4.25926	2.05103e-05	0.000486389	0.000550435	Up
Glyma.05G148500	51.8686	122.799	87.3336	1.25487	0.276243	4.54264	5.55543e-06	0.000158533	0.000179408	Up
Glyma.03G107500	110.831	265.208	188.019	1.25478	0.235172	5.33555	9.52528e-08	4.34219e-06	4.91395e-06	Up
Glyma.10G156500	34.4586	81.6984	58.0785	1.25118	0.297188	4.21008	2.55284e-05	0.000588997	0.000666553	Up
Glyma.03G201000	41.0664	99.2393	70.1528	1.24763	0.327277	3.81214	0.000137769	0.00243941	0.00276062	Up
Glyma.06G298600	427.916	1015.15	721.532	1.24743	0.231772	5.38215	7.35997e-08	3.45185e-06	3.90638e-06	Up
Glyma.U038600	555.317	1317.15	936.234	1.24495	0.219389	5.67465	1.38976e-08	7.69854e-07	8.71224e-07	Up
Glyma.12G134800	80.5712	192.527	136.549	1.24399	0.24851	5.00577	5.56381e-07	2.08483e-05	2.35935e-05	Up
Glyma.09G123900	154.988	369.88	262.434	1.24389	0.247834	5.01904	5.19294e-07	1.96437e-05	2.22303e-05	Up
Glyma.17G130400	23.4813	55.3339	39.4076	1.24378	0.336678	3.69426	0.000220525	0.00357242	0.00404283	Up
Glyma.13G355600	28.0869	67.9595	48.0232	1.24225	0.340093	3.6527	0.000259502	0.00409809	0.00463771	Up
Glyma.14G159600	671.439	1589.56	1130.5	1.24209	0.227046	5.47064	4.48406e-08	2.21022e-06	2.50125e-06	Up
Glyma.18G124500	346.1	820.204	583.152	1.24144	0.226026	5.49244	3.96417e-08	1.97025e-06	2.22968e-06	Up
Glyma.05G042000	68.4981	163.427	115.963	1.24088	0.267355	4.6413	3.46218e-06	0.000105084	0.000118921	Up
Glyma.09G238000	116.85	276.681	196.765	1.23957	0.291259	4.25589	2.08217e-05	0.000492769	0.000557655	Up
Glyma.14G036900	133.341	317.41	225.376	1.23934	0.255065	4.85894	1.18016e-06	4.08039e-05	4.61768e-05	Up
Glyma.12G193600	116.421	274.688	195.555	1.23909	0.28781	4.30524	1.66807e-05	0.000408849	0.000462684	Up
Glyma.01G156200	203.853	480.234	342.043	1.23603	0.216087	5.72004	1.065e-08	6.0207e-07	6.81348e-07	Up
Glyma.06G050500	668.394	1576.19	1122.29	1.23571	0.253717	4.87043	1.11354e-06	3.87305e-05	4.38303e-05	Up
Glyma.06G235500	1764.86	4147.46	2956.16	1.23245	0.209186	5.89167	3.82312e-09	2.49199e-07	2.82013e-07	Up
Glyma.02G007300	55.4999	131.227	93.3633	1.23239	0.263163	4.68299	2.82727e-06	8.88268e-05	0.000100523	Up
Glyma.02G257700	154.652	363.437	259.045	1.2299	0.213952	5.74849	9.00452e-09	5.18049e-07	5.86264e-07	Up
Glyma.05G226800	140.789	331.486	236.137	1.22837	0.214049	5.73871	9.5399e-09	5.44474e-07	6.16168e-07	Up
Glyma.04G059800	170.852	399.762	285.307	1.22836	0.22341	5.49822	3.83638e-08	1.91739e-06	2.16986e-06	Up
Glyma.17G111100	1316.83	3088.39	2202.61	1.2282	0.209281	5.86867	4.39314e-09	2.79731e-07	3.16564e-07	Up
Glyma.11G059500	38.727	91.4265	65.0767	1.22723	0.314937	3.89674	9.74974e-05	0.00182381	0.00206396	Up
Glyma.13G157000	104.437	243.561	173.999	1.2271	0.273434	4.48774	7.19822e-06	0.000198603	0.000224754	Up
Glyma.15G062100	48.4933	114.545	81.5193	1.2268	0.301435	4.06988	4.70381e-05	0.000975801	0.00110429	Up
Glyma.06G318400	140.978	329.574	235.276	1.22551	0.21802	5.62108	1.89768e-08	1.01965e-06	1.15391e-06	Up
Glyma.17G138500	3346.53	7820	5583.27	1.2247	0.16717	7.32609	2.36961e-13	3.76874e-11	4.26499e-11	Up
Glyma.14G189600	112.698	264.556	188.627	1.22053	0.213974	5.70413	1.16939e-08	6.55905e-07	7.42272e-07	Up
Glyma.10G109500	72.2187	168.46	120.339	1.22022	0.270026	4.51889	6.21658e-06	0.000174753	0.000197763	Up
Glyma.13G063200	97.1791	228.457	162.818	1.21838	0.243999	4.99339	5.93297e-07	2.20469e-05	2.49499e-05	Up
Glyma.16G017100	98.4796	231.307	164.894	1.21789	0.265202	4.59232	4.38353e-06	0.000129533	0.000146589	Up
Glyma.20G007100	33.0784	76.6956	54.887	1.21779	0.296989	4.10044	4.1236e-05	0.000875225	0.000990471	Up
Glyma.17G119900	145.747	339.974	242.861	1.21764	0.233221	5.22098	1.77979e-07	7.60023e-06	8.60099e-06	Up
Glyma.06G077700	236.421	551.076	393.749	1.21686	0.190777	6.37847	1.78868e-10	1.47824e-08	1.67289e-08	Up
Glyma.17G173000	34.322	80.4234	57.3727	1.2166	0.327203	3.71816	0.000200675	0.00330777	0.00374332	Up
Glyma.04G161000	428.007	995.939	711.973	1.21543	0.204055	5.95636	2.57913e-09	1.7316e-07	1.95961e-07	Up
Glyma.02G037400	84.096	196.146	140.121	1.21438	0.258862	4.69122	2.71579e-06	8.56251e-05	9.68998e-05	Up
Glyma.01G081900	57.1934	133.393	95.293	1.2134	0.292233	4.15216	3.29359e-05	0.000724853	0.000820298	Up
Glyma.18G261900	202.174	468.931	335.552	1.2133	0.228984	5.29862	1.16679e-07	5.20811e-06	5.89388e-06	Up
Glyma.14G098200	78.23	181.477	129.854	1.21306	0.284493	4.26393	2.00866e-05	0.00047856	0.000541575	Up
Glyma.08G161500	769.613	1783.5	1276.56	1.21246	0.209189	5.79603	6.79047e-09	4.06349e-07	4.59855e-07	Up
Glyma.12G125800	36.1649	84.2771	60.221	1.21245	0.334495	3.62473	0.000289266	0.00447725	0.00506679	Up
Glyma.11G146900	67.858	158.639	113.249	1.21165	0.253421	4.78118	1.74273e-06	5.75331e-05	6.51087e-05	Up
Glyma.19G128600	57.3132	133.551	95.4322	1.211	0.274999	4.40363	1.06452e-05	0.000276845	0.000313299	Up
Glyma.11G072800	39.099	90.3349	64.7169	1.21096	0.295445	4.09878	4.15341e-05	0.000880508	0.000996449	Up
Glyma.13G264200	161.036	372.367	266.702	1.20612	0.223782	5.38974	7.05612e-08	3.33558e-06	3.77479e-06	Up
Glyma.08G241200	335.577	773.446	554.512	1.20307	0.206045	5.83887	5.25566e-09	3.27085e-07	3.70154e-07	Up
Glyma.05G096800	39.06	89.7121	64.3861	1.20071	0.342381	3.50695	0.000453269	0.00650062	0.00735365	Up
Glyma.07G000300	255.995	589.425	422.71	1.19934	0.219447	5.46531	4.62107e-08	2.26217e-06	2.56005e-06	Up
Glyma.11G055400	497.414	1141.5	819.457	1.19686	0.197442	6.06183	1.34582e-09	9.57461e-08	1.08353e-07	Up
Glyma.16G012300	1223.86	2806.08	2014.97	1.19659	0.201714	5.93209	2.99107e-09	1.99693e-07	2.25988e-07	Up
Glyma.18G239600	37.3956	86.0243	61.71	1.19441	0.354978	3.36473	0.000766175	0.00986243	0.0111531	Up
Glyma.20G166800	461.336	1056.46	758.896	1.19386	0.235504	5.06939	3.99091e-07	1.56252e-05	1.76827e-05	Up
Glyma.14G096600	581.751	1331.22	956.484	1.19338	0.197902	6.03015	1.63807e-09	1.14044e-07	1.2906e-07	Up
Glyma.03G150400	38.3356	85.4237	61.8797	1.19281	0.327773	3.63915	0.00027354	0.00427638	0.00483948	Up
Glyma.07G088400	55.9627	128.671	92.3168	1.19117	0.282244	4.22034	2.43933e-05	0.000567426	0.000642142	Up
Glyma.07G188900	47.2839	106.524	76.9039	1.19055	0.319043	3.73162	0.000190249	0.00317097	0.00358851	Up
Glyma.17G003000	208.337	476.71	342.524	1.19026	0.195994	6.07293	1.25594e-09	8.97085e-08	1.01521e-07	Up
Glyma.03G198100	366.075	834.439	600.257	1.18619	0.190771	6.21787	5.03963e-10	3.92904e-08	4.4464e-08	Up
Glyma.15G023400	89.7318	204.87	147.301	1.18237	0.236755	4.99406	5.91232e-07	2.20159e-05	2.49148e-05	Up
Glyma.01G114000	250.192	571.386	410.789	1.18235	0.237061	4.98753	6.11553e-07	2.26547e-05	2.56377e-05	Up
Glyma.16G099800	82.5112	188.38	135.446	1.18149	0.265119	4.45646	8.33226e-06	0.000223683	0.000253137	Up
Glyma.15G072400	207.739	472.493	340.116	1.18036	0.305483	3.86392	0.000111582	0.00202997	0.00229727	Up
Glyma.01G004600	78.2881	177.088	127.688	1.18015	0.231863	5.08987	3.58302e-07	1.43032e-05	1.61866e-05	Up
Glyma.15G011000	1953.02	4428.45	3190.74	1.17995	0.189534	6.2255	4.80009e-10	3.77519e-08	4.27229e-08	Up
Glyma.07G047500	223.27	506.386	364.828	1.17988	0.259612	4.54479	5.4989e-06	0.000157297	0.000178009	Up
Glyma.10G067400	902.533	2046.69	1474.61	1.17981	0.218117	5.40909	6.33475e-08	3.02252e-06	3.42051e-06	Up
Glyma.08G063400	457.851	1036.91	747.379	1.17913	0.215074	5.48244	4.19505e-08	2.07922e-06	2.35301e-06	Up
Glyma.20G091100	1511.9	3423.1	2467.5	1.17897	0.21211	5.55831	2.72401e-08	1.40257e-06	1.58725e-06	Up
Glyma.06G270000	65.6389	149.427	107.533	1.17726	0.297039	3.96333	7.39114e-05	0.00143824	0.00162762	Up
Glyma.09G265700	33.4947	76.4166	54.9557	1.17686	0.333758	3.52611	0.000421718	0.00613744	0.00694277	Up
Glyma.01G210200	149.419	339.031	244.225	1.17635	0.213842	5.50102	3.77598e-08	1.89248e-06	2.14168e-06	Up
Glyma.U027900	180.423	408.985	294.704	1.17488	0.232992	5.04256	4.59339e-07	1.76071e-05	1.99255e-05	Up
Glyma.07G057900	212.07	480.438	346.254	1.17383	0.243805	4.81463	1.47475e-06	4.97867e-05	5.63424e-05	Up
Glyma.13G070300	311.084	704.443	507.764	1.17376	0.211115	5.55981	2.70073e-08	1.39259e-06	1.57596e-06	Up
Glyma.14G030400	249.912	565.456	407.684	1.17259	0.2222	5.27718	1.3119e-07	5.75322e-06	6.51078e-06	Up
Glyma.02G206600	130.75	294.439	212.594	1.17132	0.249747	4.69004	2.73152e-06	8.60453e-05	9.73753e-05	Up
Glyma.04G250000	893.193	2014.18	1453.69	1.17129	0.210491	5.56455	2.62833e-08	1.35917e-06	1.53814e-06	Up
Glyma.04G232200	72.4321	164.649	118.54	1.17085	0.274067	4.27212	1.93623e-05	0.000463775	0.000524843	Up
Glyma.12G220400	158.593	358.092	258.342	1.17081	0.20283	5.77236	7.81668e-09	4.57806e-07	5.18088e-07	Up
Glyma.04G090300	212.333	478.54	345.436	1.16774	0.223138	5.23324	1.66565e-07	7.13836e-06	8.0783e-06	Up
Glyma.09G220000	51.0757	115.689	83.3822	1.16406	0.261607	4.44966	8.60075e-06	0.000229857	0.000260123	Up
Glyma.20G112900	56.0493	125.816	90.9325	1.16198	0.304683	3.81372	0.000136888	0.00242832	0.00274807	Up
Glyma.07G097800	186.331	418.266	302.299	1.15897	0.219238	5.28633	1.24794e-07	5.52691e-06	6.25467e-06	Up
Glyma.05G242300	32.886	74.7923	53.8392	1.15805	0.337029	3.43605	0.000590254	0.00800084	0.00905093	Up
Glyma.05G125800	27.5206	61.2017	44.3611	1.15772	0.340814	3.39694	0.000681447	0.00896572	0.0101426	Up
Glyma.20G121300	60.3479	135.185	97.7662	1.15673	0.266241	4.3447	1.39468e-05	0.000350237	0.000396355	Up
Glyma.20G159900	647.225	1444.05	1045.64	1.15601	0.213661	5.41051	6.28442e-08	3.00251e-06	3.39787e-06	Up
Glyma.08G026800	57.8445	129.674	93.7594	1.15595	0.280202	4.12544	3.70034e-05	0.000798172	0.000903272	Up
Glyma.02G251900	620.368	1382.21	1001.29	1.15521	0.166586	6.93459	4.07397e-12	4.87582e-10	5.51785e-10	Up
Glyma.10G133900	45.426	101.337	73.3814	1.15516	0.274267	4.21182	2.53323e-05	0.000585983	0.000663142	Up
Glyma.13G210700	60.8665	137.766	99.3161	1.15493	0.274362	4.20952	2.55917e-05	0.000589697	0.000667346	Up
Glyma.02G027400	65.2447	146.296	105.77	1.15462	0.292528	3.94704	7.91244e-05	0.0015264	0.00172739	Up
Glyma.09G139200	716.461	1593.02	1154.74	1.15262	0.248535	4.63764	3.52413e-06	0.000106783	0.000120844	Up
Glyma.15G012600	49.4572	110.199	79.8279	1.15261	0.279332	4.12629	3.6866e-05	0.00079578	0.000900565	Up
Glyma.16G010000	338.048	753.304	545.676	1.15141	0.17777	6.477	9.35655e-11	8.30829e-09	9.40229e-09	Up
Glyma.13G068500	1117.58	2481.32	1799.45	1.15064	0.231359	4.97338	6.57963e-07	2.41986e-05	2.73849e-05	Up
Glyma.18G214600	10045.1	22286.9	16166	1.14962	0.226211	5.08206	3.73369e-07	1.48291e-05	1.67817e-05	Up
Glyma.20G086200	32.9412	72.8965	52.9189	1.14914	0.303695	3.78385	0.000154419	0.00269162	0.00304604	Up
Glyma.19G061700	201.323	448.64	324.982	1.14888	0.259415	4.42873	9.47913e-06	0.000250895	0.000283932	Up
Glyma.12G180300	1740.99	3862.21	2801.6	1.14884	0.169056	6.79563	1.07841e-11	1.15542e-09	1.30756e-09	Up
Glyma.06G120500	417.475	925.722	671.598	1.14778	0.20483	5.60358	2.09968e-08	1.10985e-06	1.25599e-06	Up
Glyma.03G218600	289.802	641.574	465.688	1.14748	0.220979	5.19273	2.07238e-07	8.69403e-06	9.83881e-06	Up
Glyma.13G135300	105.457	234.967	170.212	1.14577	0.303481	3.77543	0.000159733	0.00276539	0.00312952	Up
Glyma.20G166600	153.157	337.876	245.516	1.14333	0.216383	5.28383	1.26512e-07	5.58226e-06	6.31731e-06	Up
Glyma.14G010500	928.706	2050.33	1489.52	1.14328	0.237304	4.8178	1.45152e-06	4.92815e-05	5.57707e-05	Up
Glyma.05G173400	230.022	507.653	368.838	1.14087	0.219319	5.20186	1.97308e-07	8.30668e-06	9.40046e-06	Up
Glyma.04G217800	42.9284	93.4122	68.1703	1.13922	0.338397	3.36653	0.000761208	0.00981969	0.0111047	Up
Glyma.20G224600	93.0606	205.237	149.149	1.13903	0.239783	4.75023	2.0319e-06	6.60413e-05	7.47373e-05	Up
Glyma.15G137400	176.888	392.737	284.812	1.13851	0.28653	3.97346	7.08365e-05	0.00139663	0.00158053	Up
Glyma.01G078200	83.4263	184.59	134.008	1.13819	0.251259	4.52994	5.90002e-06	0.000167035	0.000189029	Up
Glyma.07G097100	37.6229	83.2461	60.4345	1.13782	0.3077	3.69781	0.000217466	0.00353728	0.00400305	Up
Glyma.09G056300	478.412	1054.47	766.44	1.13691	0.200023	5.68388	1.31676e-08	7.30545e-07	8.26739e-07	Up
Glyma.14G102700	416.897	917.007	666.952	1.13655	0.244559	4.64734	3.3625e-06	0.000102406	0.00011589	Up
Glyma.14G086500	58.2694	126.747	92.5082	1.13627	0.300001	3.78754	0.000152146	0.00265847	0.00300853	Up
Glyma.07G244600	206.865	456.288	331.576	1.1355	0.244105	4.65167	3.29253e-06	0.000100962	0.000114257	Up
Glyma.08G288100	879.784	1931.01	1405.39	1.1338	0.20272	5.59295	2.23243e-08	1.16966e-06	1.32367e-06	Up
Glyma.11G049700	67.63	149.013	108.321	1.13316	0.265636	4.26581	1.99174e-05	0.000474846	0.000537372	Up
Glyma.17G027900	164.393	360.928	262.661	1.13301	0.252078	4.49467	6.96779e-06	0.000192989	0.000218401	Up
Glyma.19G230000	56.4248	123.591	90.008	1.12975	0.296076	3.81573	0.00013578	0.00241375	0.00273158	Up
Glyma.10G017600	94.5598	205.495	150.027	1.12917	0.250978	4.49907	6.8251e-06	0.000189624	0.000214593	Up
Glyma.07G120900	26.5189	58.9388	42.7289	1.12873	0.338382	3.33566	0.000850962	0.010754	0.0121615	Up
Glyma.10G291400	198.127	433.737	315.932	1.12872	0.218749	5.15991	2.47074e-07	1.0212e-05	1.15566e-05	Up
Glyma.02G150700	47.4677	103.973	75.7204	1.12725	0.32122	3.50927	0.000449346	0.00645324	0.00730005	Up
Glyma.07G139200	1536.69	3351.73	2444.21	1.12545	0.238162	4.72558	2.29459e-06	7.38416e-05	8.35647e-05	Up
Glyma.06G272200	820.201	1790.75	1305.47	1.12542	0.23728	4.74299	2.10584e-06	6.82024e-05	7.7183e-05	Up
Glyma.12G209600	691.715	1510.96	1101.34	1.1251	0.225856	4.98149	6.30964e-07	2.33254e-05	2.63968e-05	Up
Glyma.01G108000	144.396	316.04	230.218	1.12402	0.243408	4.61784	3.87752e-06	0.000115631	0.000130857	Up
Glyma.04G018600	188.538	409.894	299.216	1.12391	0.220239	5.10316	3.34033e-07	1.34459e-05	1.52164e-05	Up
Glyma.20G167900	176.785	386.572	281.678	1.12375	0.209077	5.37482	7.66575e-08	3.57186e-06	4.04218e-06	Up
Glyma.18G191200	469.062	1020.6	744.833	1.12365	0.285617	3.9341	8.35097e-05	0.00159978	0.00181044	Up
Glyma.07G013200	80.0154	175.064	127.54	1.12323	0.261205	4.30018	1.70656e-05	0.00041771	0.000472712	Up
Glyma.04G049700	51.7808	112.4	82.0903	1.12319	0.299201	3.75397	0.000174054	0.00295611	0.00334536	Up
Glyma.18G214700	33.2686	73.2684	53.2685	1.12277	0.312722	3.5903	0.000330301	0.00499322	0.00564831	Up
Glyma.17G020600	53.8843	118.482	86.1834	1.12266	0.258247	4.34722	1.37877e-05	0.000346726	0.000392381	Up
Glyma.06G195100	96.2506	211.065	153.658	1.12151	0.238059	4.71105	2.46448e-06	7.87423e-05	8.91107e-05	Up
Glyma.04G026600	84.5146	185.517	135.016	1.1215	0.25809	4.34536	1.39045e-05	0.000349419	0.000395429	Up
Glyma.19G183900	42.3948	93.12	67.7574	1.12098	0.283171	3.95866	7.53702e-05	0.00146395	0.00165672	Up
Glyma.12G075600	239.108	519.872	379.49	1.12072	0.271674	4.12524	3.70344e-05	0.000798358	0.000903483	Up
Glyma.18G002300	827.715	1799.65	1313.68	1.12043	0.226717	4.94195	7.7345e-07	2.80709e-05	3.17672e-05	Up
Glyma.08G082200	149.571	325.531	237.551	1.11944	0.270678	4.13568	3.53908e-05	0.000771761	0.000873383	Up
Glyma.19G176600	892.652	1939.26	1415.96	1.11902	0.21948	5.0985	3.42363e-07	1.37348e-05	1.55433e-05	Up
Glyma.07G043500	41.885	93.0618	67.4734	1.11865	0.320755	3.48756	0.000487446	0.00689062	0.00779486	Up
Glyma.19G061300	646.785	1405.22	1026	1.1181	0.194027	5.7626	8.28271e-09	4.81163e-07	5.44521e-07	Up
Glyma.19G112800	147.858	321.16	234.509	1.11707	0.230727	4.84153	1.28845e-06	4.42064e-05	5.00273e-05	Up
Glyma.04G027200	1752.98	3798.83	2775.9	1.11557	0.229434	4.86226	1.16052e-06	4.02026e-05	4.54963e-05	Up
Glyma.15G195600	48.8282	106.896	77.862	1.1154	0.276278	4.03725	5.40816e-05	0.00110463	0.00125008	Up
Glyma.09G145200	58.5637	127.481	93.0222	1.11139	0.318865	3.48545	0.000491305	0.00691635	0.00782398	Up
Glyma.11G228000	132.126	285.225	208.676	1.11	0.271527	4.088	4.35112e-05	0.000914296	0.00103469	Up
Glyma.19G051500	790.699	1707.18	1248.94	1.10969	0.202421	5.48206	4.20397e-08	2.08076e-06	2.35474e-06	Up
Glyma.10G233400	361.11	780.222	570.666	1.10965	0.210452	5.27271	1.34424e-07	5.88062e-06	6.65496e-06	Up
Glyma.03G144800	2914.62	6287.92	4601.27	1.10905	0.177069	6.2634	3.76683e-10	2.98221e-08	3.3749e-08	Up
Glyma.08G164800	87.7457	188.933	138.339	1.10893	0.259369	4.27548	1.90726e-05	0.000458841	0.000519259	Up
Glyma.04G252300	424.177	916.22	670.199	1.10859	0.176574	6.27832	3.42257e-10	2.72171e-08	3.08009e-08	Up
Glyma.07G153800	53.8389	115.741	84.79	1.10839	0.314362	3.52585	0.000422126	0.00614055	0.00694629	Up
Glyma.01G131500	572.363	1234.36	903.36	1.10829	0.203074	5.45754	4.82774e-08	2.35369e-06	2.66361e-06	Up
Glyma.03G260300	150.134	325.209	237.671	1.10802	0.238388	4.64797	3.35217e-06	0.000102178	0.000115633	Up
Glyma.16G032400	177.385	381.735	279.56	1.10645	0.248195	4.45799	8.27308e-06	0.000222262	0.000251528	Up
Glyma.18G268700	253.447	547.08	400.264	1.10626	0.265425	4.16788	3.07451e-05	0.000685911	0.000776229	Up
Glyma.13G242800	454.739	978.294	716.516	1.10306	0.182419	6.04686	1.477e-09	1.03231e-07	1.16824e-07	Up
Glyma.13G289600	672.386	1442.39	1057.39	1.10055	0.247043	4.45489	8.39374e-06	0.000224996	0.000254623	Up
Glyma.13G319400	106.386	226.056	166.221	1.10014	0.314886	3.49376	0.000476269	0.00676321	0.00765073	Up
Glyma.15G265200	815.769	1749.16	1282.47	1.09876	0.158722	6.92253	4.43638e-12	5.25681e-10	5.949e-10	Up
Glyma.19G211600	917.735	1964.64	1441.19	1.09853	0.211645	5.19043	2.09808e-07	8.771e-06	9.92593e-06	Up
Glyma.06G298700	186.865	399.766	293.316	1.09789	0.258229	4.25162	2.12231e-05	0.000500639	0.000566561	Up
Glyma.09G277000	639.044	1368.55	1003.8	1.09705	0.190166	5.76887	7.98032e-09	4.65107e-07	5.2635e-07	Up
Glyma.05G195600	47.1625	100.996	74.0792	1.09696	0.292917	3.74495	0.000180433	0.00304278	0.00344344	Up
Glyma.02G260100	157.274	337.65	247.462	1.09603	0.217974	5.02825	4.94971e-07	1.88031e-05	2.1279e-05	Up
Glyma.13G160400	3824.62	8175.59	6000.1	1.09546	0.220241	4.9739	6.56184e-07	2.4158e-05	2.7339e-05	Up
Glyma.19G015500	409.002	872.402	640.702	1.0944	0.235386	4.64937	3.32946e-06	0.000101746	0.000115144	Up
Glyma.10G252400	88.7411	190.62	139.68	1.09426	0.306914	3.56537	0.00036335	0.00541995	0.00613107	Up
Glyma.02G097700	165.906	356.579	261.242	1.09378	0.247166	4.4253	9.63096e-06	0.000254162	0.000287629	Up
Glyma.10G245000	191.83	409.504	300.667	1.09298	0.193566	5.64652	1.63727e-08	8.90423e-07	1.00767e-06	Up
Glyma.06G102400	269.004	574.77	421.887	1.09252	0.21077	5.18348	2.17782e-07	9.08354e-06	1.02796e-05	Up
Glyma.01G203100	209.221	447.496	328.358	1.09238	0.266542	4.09835	4.16103e-05	0.000881079	0.000997096	Up
Glyma.20G148900	146.831	313.587	230.209	1.09185	0.311779	3.50201	0.000461759	0.00660433	0.00747097	Up
Glyma.04G082900	401.458	855.804	628.631	1.09167	0.206243	5.29313	1.20243e-07	5.35186e-06	6.05657e-06	Up
Glyma.09G072200	440.776	942.076	691.426	1.09162	0.214546	5.08807	3.61722e-07	1.43985e-05	1.62944e-05	Up
Glyma.19G061600	3519.94	7497.14	5508.54	1.0907	0.237372	4.59491	4.32943e-06	0.000128252	0.00014514	Up
Glyma.14G061200	51.3612	110.093	80.7268	1.08898	0.290928	3.74311	0.000181754	0.00305786	0.0034605	Up
Glyma.20G197000	44.2336	93.378	68.8058	1.08739	0.291684	3.72798	0.000193018	0.00321113	0.00363395	Up
Glyma.11G040800	143.133	306.548	224.841	1.08504	0.229951	4.71857	2.37503e-06	7.61563e-05	8.61841e-05	Up
Glyma.06G102000	64.1831	135.176	99.6794	1.08269	0.284752	3.80221	0.000143412	0.00252929	0.00286233	Up
Glyma.19G124500	70.5997	151.24	110.92	1.08223	0.284186	3.80818	0.000139994	0.00247269	0.00279828	Up
Glyma.10G190500	77.5864	163.598	120.592	1.08079	0.251353	4.2999	1.70875e-05	0.000417961	0.000472996	Up
Glyma.03G247000	308.392	651.131	479.761	1.08022	0.244301	4.42167	9.7941e-06	0.000257626	0.00029155	Up
Glyma.02G072400	1371.63	2898.94	2135.29	1.07887	0.226054	4.7726	1.81863e-06	5.98708e-05	6.77543e-05	Up
Glyma.07G085900	69.0213	146.912	107.967	1.07879	0.31375	3.43836	0.000585241	0.00794796	0.00899109	Up
Glyma.06G122200	275.482	582.409	428.945	1.07873	0.237465	4.54271	5.55366e-06	0.000158533	0.000179408	Up
Glyma.07G048200	92.8078	196.933	144.87	1.07679	0.258439	4.16653	3.09274e-05	0.000687842	0.000778414	Up
Glyma.10G164700	89.2377	190.128	139.683	1.0756	0.268893	4.00012	6.33097e-05	0.00126284	0.00142913	Up
Glyma.04G235200	79.1783	168.079	123.629	1.07551	0.238919	4.50157	6.74521e-06	0.00018755	0.000212246	Up
Glyma.06G292200	374.161	787.546	580.853	1.07535	0.263513	4.08082	4.48765e-05	0.000938578	0.00106217	Up
Glyma.19G137400	63.6803	135.319	99.4996	1.07527	0.276358	3.89085	9.98935e-05	0.00185574	0.0021001	Up
Glyma.04G209200	634.394	1336.99	985.694	1.07357	0.22413	4.78995	1.66821e-06	5.55651e-05	6.28816e-05	Up
Glyma.02G002200	185.046	390.531	287.789	1.07232	0.24375	4.39928	1.08612e-05	0.000281642	0.000318728	Up
Glyma.07G040400	348.67	731.946	540.308	1.07007	0.191072	5.60031	2.13966e-08	1.12765e-06	1.27614e-06	Up
Glyma.15G158900	322.58	676.098	499.339	1.06971	0.251114	4.25986	2.04554e-05	0.000485408	0.000549325	Up
Glyma.08G172300	174.444	366.127	270.285	1.06947	0.249889	4.27977	1.87083e-05	0.000452349	0.000511913	Up
Glyma.02G015600	494.811	1039.23	767.018	1.06814	0.181651	5.8802	4.09766e-09	2.64004e-07	2.98767e-07	Up
Glyma.09G155700	50.6001	106.469	78.5345	1.06699	0.261052	4.08726	4.36503e-05	0.000916144	0.00103678	Up
Glyma.17G013000	259.404	543.463	401.433	1.06598	0.233369	4.56782	4.92834e-06	0.000143499	0.000162395	Up
Glyma.01G187900	86.1325	180.352	133.242	1.06575	0.271228	3.92936	8.51725e-05	0.00162295	0.00183665	Up
Glyma.17G061700	68.8189	143.744	106.281	1.06511	0.269399	3.95366	7.6965e-05	0.00149117	0.00168752	Up
Glyma.14G189500	801.029	1673.85	1237.44	1.06462	0.232282	4.58331	4.57677e-06	0.000134136	0.000151798	Up
Glyma.01G161900	134.832	282.533	208.682	1.0644	0.223926	4.75335	2.00074e-06	6.52062e-05	7.37922e-05	Up
Glyma.06G168300	243.899	509.794	376.847	1.06436	0.21099	5.04462	4.54415e-07	1.74477e-05	1.97451e-05	Up
Glyma.04G119700	51.8745	109.552	80.713	1.06281	0.29757	3.57163	0.000354771	0.00531191	0.00600885	Up
Glyma.09G226700	470.484	982.346	726.415	1.06121	0.211019	5.02896	4.93156e-07	1.8774e-05	2.12461e-05	Up
Glyma.15G145000	125.315	263.909	194.612	1.06002	0.281146	3.77034	0.000163025	0.00281015	0.00318017	Up
Glyma.15G126900	65.7133	138.653	102.183	1.05998	0.272111	3.89538	9.80431e-05	0.00182923	0.0020701	Up
Glyma.06G068600	83.6774	174.431	129.054	1.05752	0.309222	3.41995	0.000626323	0.00840697	0.00951039	Up
Glyma.20G210100	235.862	492.599	364.23	1.05726	0.232219	4.55287	5.29196e-06	0.00015272	0.000172829	Up
Glyma.18G050300	259.99	540.751	400.371	1.05671	0.224954	4.69745	2.63434e-06	8.32771e-05	9.42427e-05	Up
Glyma.05G043900	73.3604	151.634	112.497	1.05646	0.2445	4.32091	1.55385e-05	0.000385072	0.000435777	Up
Glyma.12G148200	731.616	1521.7	1126.66	1.05611	0.190969	5.53025	3.19771e-08	1.62082e-06	1.83424e-06	Up
Glyma.09G205700	167.478	348.113	257.796	1.05332	0.219796	4.79227	1.64903e-06	5.50986e-05	6.23537e-05	Up
Glyma.04G219200	107.723	223.872	165.797	1.05319	0.215511	4.88695	1.0241e-06	3.6069e-05	4.08184e-05	Up
Glyma.17G046000	116.683	242.483	179.583	1.0526	0.262517	4.00966	6.08065e-05	0.00122245	0.00138342	Up
Glyma.05G058300	86.326	178.136	132.231	1.05246	0.248614	4.23332	2.30266e-05	0.000540332	0.00061148	Up
Glyma.19G109100	110.154	231.199	170.677	1.05214	0.269199	3.90842	9.29011e-05	0.00174604	0.00197595	Up
Glyma.16G014000	1118.13	2314.98	1716.55	1.05043	0.204204	5.14401	2.68937e-07	1.09988e-05	1.2447e-05	Up
Glyma.12G122400	111.976	233.505	172.74	1.05011	0.220072	4.77167	1.82703e-06	6.00923e-05	6.80049e-05	Up
Glyma.01G242200	306.091	634.87	470.481	1.04989	0.218017	4.81564	1.46728e-06	4.9628e-05	5.61628e-05	Up
Glyma.02G102900	249.675	517.344	383.509	1.04921	0.269384	3.89486	9.82548e-05	0.00183223	0.00207349	Up
Glyma.17G036800	33.2359	68.445	50.8405	1.04894	0.312589	3.35565	0.000791799	0.0101412	0.0114683	Up
Glyma.06G229900	333.712	691.343	512.527	1.0488	0.199665	5.25279	1.49813e-07	6.48252e-06	7.3361e-06	Up
Glyma.13G182700	193.404	400.199	296.801	1.04853	0.249798	4.19752	2.69859e-05	0.000616267	0.000697415	Up
Glyma.05G151400	67.087	138.903	102.995	1.04852	0.237085	4.42254	9.7549e-06	0.000256865	0.000290687	Up
Glyma.14G056800	206.685	427.13	316.908	1.04668	0.2037	5.13832	2.77203e-07	1.12724e-05	1.27567e-05	Up
Glyma.06G044600	665.975	1378.3	1022.14	1.04628	0.224564	4.65917	3.17487e-06	9.80469e-05	0.000110957	Up
Glyma.13G038300	55.5517	116.006	85.7787	1.04574	0.301161	3.47236	0.000515904	0.00718911	0.00813257	Up
Glyma.17G082100	171.211	353.467	262.339	1.04552	0.219737	4.75804	1.95482e-06	6.38841e-05	7.2296e-05	Up
Glyma.06G027200	3098.41	6392.43	4745.42	1.04485	0.223509	4.67475	2.94311e-06	9.20621e-05	0.000104184	Up
Glyma.20G202600	77.2592	161.045	119.152	1.04436	0.271717	3.84355	0.000121267	0.00218948	0.00247778	Up
Glyma.02G082100	175.732	363.77	269.751	1.04407	0.213474	4.89086	1.00394e-06	3.55001e-05	4.01746e-05	Up
Glyma.07G021300	226.056	464.944	345.5	1.04211	0.221704	4.70046	2.59574e-06	8.22751e-05	9.31087e-05	Up
Glyma.02G008500	303.822	625.304	464.563	1.04202	0.205842	5.06222	4.14407e-07	1.61016e-05	1.82218e-05	Up
Glyma.14G087600	63.3269	132.27	97.7986	1.04112	0.272318	3.82319	0.000131734	0.00235704	0.00266741	Up
Glyma.08G148000	152.383	314.228	233.305	1.04055	0.250426	4.1551	3.25143e-05	0.000717736	0.000812244	Up
Glyma.13G324900	141.335	291.33	216.332	1.04022	0.261272	3.98137	6.852e-05	0.00135469	0.00153307	Up
Glyma.02G024900	42.0099	87.4401	64.725	1.04019	0.311642	3.33777	0.000844525	0.0106902	0.0120893	Up
Glyma.01G178500	84.2547	174.042	129.148	1.03997	0.299602	3.47117	0.000518199	0.00721266	0.00815921	Up
Glyma.01G212800	107.932	222.065	164.998	1.03995	0.217358	4.78449	1.71421e-06	5.67464e-05	6.42185e-05	Up
Glyma.19G186100	5719.3	11747.8	8733.56	1.03832	0.200314	5.18347	2.17792e-07	9.08354e-06	1.02796e-05	Up
Glyma.01G037900	243.332	501.511	372.421	1.03743	0.223348	4.64489	3.40255e-06	0.00010345	0.000117072	Up
Glyma.01G194900	114.615	236.304	175.459	1.03686	0.255891	4.05196	5.0791e-05	0.00104337	0.00118076	Up
Glyma.15G089600	92.1007	188.201	140.151	1.0366	0.284937	3.638	0.000274759	0.00429357	0.00485892	Up
Glyma.01G171800	51.9251	108.163	80.0443	1.03583	0.28006	3.69862	0.000216778	0.0035293	0.00399402	Up
Glyma.14G029100	870.031	1780.86	1325.45	1.03434	0.203558	5.08133	3.74796e-07	1.48528e-05	1.68086e-05	Up
Glyma.09G124200	79.6701	163.608	121.639	1.03422	0.297624	3.47491	0.000511021	0.00714052	0.0080776	Up
Glyma.19G113000	131.325	269.612	200.468	1.0341	0.221336	4.6721	2.98142e-06	9.30979e-05	0.000105357	Up
Glyma.05G240500	43.0948	89.6845	66.3896	1.03236	0.307891	3.353	0.000799404	0.010224	0.011562	Up
Glyma.18G176600	1013.72	2072.37	1543.04	1.0317	0.21119	4.8852	1.03323e-06	3.6283e-05	4.10606e-05	Up
Glyma.01G053800	85.436	175.337	130.386	1.03091	0.232207	4.43962	9.01168e-06	0.000239764	0.000271335	Up
Glyma.08G281600	135.63	278.286	206.958	1.03064	0.280811	3.67024	0.000242325	0.00386263	0.00437124	Up
Glyma.12G124100	128.949	262.278	195.613	1.03043	0.270313	3.81201	0.000137842	0.00243951	0.00276073	Up
Glyma.11G056700	57.0277	117.463	87.2455	1.03029	0.286805	3.59229	0.000327782	0.00496389	0.00561514	Up
Glyma.14G158900	40.2542	82.2566	61.2554	1.03	0.285186	3.61169	0.000304213	0.00467422	0.0052897	Up
Glyma.09G010500	5914.99	12076	8995.49	1.02969	0.206348	4.99006	6.03613e-07	2.24069e-05	2.53574e-05	Up
Glyma.07G255400	90.1474	184.952	137.55	1.02827	0.237579	4.32812	1.50389e-05	0.000373467	0.000422643	Up
Glyma.15G215100	127.88	261.466	194.673	1.02739	0.239568	4.28851	1.79878e-05	0.000436403	0.000493867	Up
Glyma.10G259400	137.033	280.258	208.645	1.02704	0.231548	4.43552	9.1851e-06	0.000243835	0.000275942	Up
Glyma.06G184200	104.752	214.137	159.445	1.02584	0.236929	4.32971	1.49303e-05	0.000371286	0.000420175	Up
Glyma.19G178000	676.278	1377.69	1026.98	1.02579	0.25043	4.09613	4.20108e-05	0.000889033	0.0010061	Up
Glyma.19G147900	2401.64	4890.13	3645.89	1.02555	0.182733	5.61229	1.99671e-08	1.06328e-06	1.20329e-06	Up
Glyma.14G176300	185.235	378.524	281.879	1.02466	0.225175	4.55052	5.35136e-06	0.000154291	0.000174608	Up
Glyma.11G194500	45.7144	93.8708	69.7926	1.0242	0.301462	3.39742	0.000680237	0.00895595	0.0101315	Up
Glyma.18G182000	65.1267	133.032	99.0795	1.02184	0.27143	3.76464	0.000166787	0.00285847	0.00323486	Up
Glyma.10G074900	65.697	134.125	99.911	1.02168	0.2865	3.56605	0.000362397	0.005408	0.00611754	Up
Glyma.15G066500	74.8157	153.201	114.009	1.02121	0.271355	3.76336	0.000167647	0.00287182	0.00324997	Up
Glyma.06G204400	372.581	758.367	565.474	1.02085	0.195261	5.22814	1.71224e-07	7.32049e-06	8.28442e-06	Up
Glyma.12G221500	1086.89	2203.29	1645.09	1.01894	0.205277	4.96373	6.91523e-07	2.53547e-05	2.86932e-05	Up
Glyma.10G001800	129.317	264.03	196.674	1.01888	0.25126	4.05508	5.01175e-05	0.00103072	0.00116644	Up
Glyma.03G099900	222.255	450.916	336.585	1.0185	0.215228	4.7322	2.22098e-06	7.17957e-05	8.12494e-05	Up
Glyma.02G288500	57.8457	117.976	87.911	1.01836	0.298137	3.41575	0.000636055	0.00850741	0.00962403	Up
Glyma.17G161200	44.3324	89.9607	67.1466	1.01746	0.308505	3.29805	0.000973593	0.0119849	0.0135537	Up
Glyma.04G082500	157.312	317.458	237.385	1.01646	0.218362	4.65492	3.241e-06	9.9724e-05	0.000112855	Up
Glyma.04G004100	2831.88	5727.48	4279.68	1.01598	0.210961	4.81593	1.46513e-06	4.96024e-05	5.61338e-05	Up
Glyma.02G048400	4465.48	9021.62	6743.55	1.01469	0.197377	5.14086	2.73481e-07	1.11591e-05	1.26284e-05	Up
Glyma.13G096500	1825.85	3688.51	2757.18	1.01407	0.196812	5.1525	2.5704e-07	1.05848e-05	1.19785e-05	Up
Glyma.13G350700	618.485	1250.15	934.32	1.01352	0.176335	5.74773	9.04476e-09	5.19529e-07	5.87939e-07	Up
Glyma.20G009100	1065.26	2149.8	1607.53	1.01344	0.187159	5.41488	6.13283e-08	2.94141e-06	3.32872e-06	Up
Glyma.13G360000	56.1359	113.272	84.7037	1.01325	0.296477	3.41763	0.000631698	0.00846324	0.00957405	Up
Glyma.09G154400	118.103	237.283	177.693	1.01299	0.265869	3.81009	0.000138917	0.0024561	0.00277951	Up
Glyma.13G326400	385.851	778.766	582.309	1.01263	0.224625	4.5081	6.54102e-06	0.000182725	0.000206785	Up
Glyma.07G148500	97.7795	197.27	147.525	1.01229	0.267639	3.78229	0.000155395	0.00270468	0.00306082	Up
Glyma.13G034100	702.17	1415.46	1058.82	1.01197	0.234649	4.31271	1.61264e-05	0.000398264	0.000450706	Up
Glyma.02G198100	140.61	284.604	212.607	1.01172	0.222689	4.54321	5.54035e-06	0.000158356	0.000179207	Up
Glyma.14G223000	238.008	481.391	359.699	1.01098	0.189654	5.33067	9.78508e-08	4.44572e-06	5.03111e-06	Up
Glyma.14G031600	177.559	358.119	267.839	1.0102	0.229238	4.40678	1.0492e-05	0.000273655	0.000309689	Up
Glyma.19G161500	658.494	1326.33	992.413	1.00865	0.213947	4.71448	2.42332e-06	7.75656e-05	8.77791e-05	Up
Glyma.17G226500	125.166	252.703	188.935	1.00802	0.239896	4.20188	2.64708e-05	0.000607995	0.000688053	Up
Glyma.10G029400	302.933	608.232	455.582	1.00739	0.212153	4.7484	2.05037e-06	6.65813e-05	7.53484e-05	Up
Glyma.12G081400	164.999	333.852	249.426	1.00703	0.222128	4.53358	5.79916e-06	0.00016457	0.00018624	Up
Glyma.07G089300	174.709	352.161	263.435	1.007	0.27272	3.69244	0.000222116	0.00359332	0.00406647	Up
Glyma.17G254100	196.527	394.539	295.533	1.00643	0.258971	3.88627	0.000101798	0.00188553	0.0021338	Up
Glyma.12G124900	170.44	342.237	256.338	1.00617	0.240303	4.18711	2.82534e-05	0.00063928	0.000723458	Up
Glyma.12G178900	695.783	1396.55	1046.17	1.00416	0.216953	4.62845	3.68409e-06	0.000110879	0.000125479	Up
Glyma.02G013600	371.161	744.216	557.689	1.00377	0.179451	5.59358	2.22431e-08	1.16882e-06	1.32273e-06	Up
Glyma.10G083300	736.709	1476.92	1106.82	1.00251	0.252538	3.96973	7.1953e-05	0.00141163	0.00159751	Up
Glyma.13G336300	224.423	450.817	337.62	1.00238	0.212501	4.71706	2.39275e-06	7.66557e-05	8.67493e-05	Up
Glyma.12G032200	738.309	1481.01	1109.66	1.00236	0.204301	4.90628	9.28185e-07	3.29842e-05	3.73274e-05	Up
Glyma.06G003300	349.808	702.337	526.072	1.00158	0.220109	4.55038	5.35503e-06	0.000154291	0.000174608	Up
Glyma.16G016100	727.636	363.022	545.329	-1.00177	0.187676	-5.33774	9.41145e-08	4.29578e-06	4.86142e-06	Down
Glyma.01G203700	97.8981	48.4948	73.1964	-1.00591	0.284888	-3.53091	0.000414135	0.00604928	0.00684302	Down
Glyma.09G168300	412.758	205.27	309.014	-1.00843	0.188364	-5.35361	8.62165e-08	3.96563e-06	4.4878e-06	Down
Glyma.14G086300	2719.25	1349.24	2034.25	-1.00985	0.207822	-4.8592	1.1786e-06	4.07893e-05	4.61603e-05	Down
Glyma.13G339800	284.622	141.487	213.054	-1.01114	0.190672	-5.30306	1.13876e-07	5.10017e-06	5.77174e-06	Down
Glyma.16G203100	253.432	125.008	189.22	-1.01242	0.21738	-4.65736	3.20289e-06	9.88065e-05	0.000111817	Down
Glyma.11G022400	76.1616	37.9118	57.0367	-1.01278	0.294468	-3.43937	0.000583074	0.00792152	0.00896119	Down
Glyma.13G343100	317.561	156.769	237.165	-1.01334	0.281888	-3.59483	0.000324606	0.00492413	0.00557015	Down
Glyma.06G310100	151.376	74.0834	112.73	-1.01748	0.280085	-3.63275	0.000280419	0.00436105	0.00493529	Down
Glyma.10G089500	284.693	139.582	212.138	-1.02157	0.221183	-4.61865	3.86252e-06	0.00011528	0.000130459	Down
Glyma.13G253400	226.272	111.02	168.646	-1.02466	0.25314	-4.0478	5.17004e-05	0.00106144	0.00120121	Down
Glyma.18G210900	10163.7	4994.96	7579.34	-1.02467	0.264541	-3.8734	0.000107329	0.0019656	0.00222442	Down
Glyma.03G060300	1241.46	608.86	925.16	-1.02584	0.197517	-5.19371	2.06145e-07	8.6685e-06	9.80993e-06	Down
Glyma.09G022900	141.955	69.2827	105.619	-1.03094	0.303259	-3.39953	0.000675015	0.00891311	0.010083	Down
Glyma.08G038200	559.539	273.479	416.509	-1.03163	0.213655	-4.82848	1.37579e-06	4.68882e-05	5.30622e-05	Down
Glyma.20G036600	119.261	58.1249	88.6928	-1.03346	0.299086	-3.45537	0.00054953	0.00756344	0.00855606	Down
Glyma.13G215400	143.059	69.2308	106.145	-1.03647	0.274614	-3.77427	0.000160479	0.00277292	0.00313805	Down
Glyma.10G027700	180.154	87.4331	133.794	-1.03675	0.288104	-3.59852	0.000320037	0.00486721	0.00550576	Down
Glyma.03G069400	226.775	110.085	168.43	-1.04076	0.224363	-4.63875	3.50519e-06	0.000106299	0.000120296	Down
Glyma.08G202600	134.65	65.2298	99.9399	-1.04096	0.310772	-3.34958	0.000809339	0.0103252	0.0116764	Down
Glyma.20G167500	350.409	169.753	260.081	-1.04181	0.237981	-4.3777	1.19939e-05	0.000307672	0.000348185	Down
Glyma.09G045800	212.015	102.354	157.184	-1.04255	0.227223	-4.58824	4.46995e-06	0.000131544	0.000148865	Down
Glyma.20G230800	125.284	60.6325	92.9582	-1.04327	0.309626	-3.36944	0.000753205	0.00974456	0.0110237	Down
Glyma.13G173500	98.9992	48.113	73.5561	-1.04576	0.296227	-3.53025	0.000415171	0.00605662	0.00685133	Down
Glyma.14G090900	66.7079	32.0167	49.3623	-1.04628	0.308767	-3.38856	0.000702606	0.0091997	0.0104073	Down
Glyma.19G254500	128.904	62.6112	95.7574	-1.0516	0.272656	-3.85689	0.000114841	0.00208502	0.00235957	Down
Glyma.07G020400	155.19	74.5828	114.886	-1.05215	0.244076	-4.31075	1.62703e-05	0.000400712	0.000453476	Down
Glyma.13G051900	109.274	52.6824	80.9781	-1.05686	0.266239	-3.9696	7.19919e-05	0.00141163	0.00159751	Down
Glyma.07G046300	74.4906	35.3788	54.9347	-1.05983	0.309013	-3.42971	0.000604221	0.00817159	0.00924409	Down
Glyma.04G198400	642.853	308.894	475.874	-1.06041	0.200427	-5.29075	1.21814e-07	5.40834e-06	6.12049e-06	Down
Glyma.03G170800	1520.66	727.552	1124.11	-1.06172	0.245049	-4.33267	1.47311e-05	0.000367611	0.000416016	Down
Glyma.20G205800	210.708	101.436	156.072	-1.06301	0.257558	-4.12726	3.67115e-05	0.00079331	0.00089777	Down
Glyma.10G072000	206.05	98.2296	152.14	-1.06319	0.258322	-4.11574	3.85935e-05	0.000825504	0.000934202	Down
Glyma.16G137200	65.3044	30.8312	48.0678	-1.065	0.323285	-3.2943	0.000986685	0.0121085	0.0136889	Down
Glyma.18G253800	80.7107	38.3658	59.5383	-1.06545	0.309709	-3.44017	0.000581343	0.00790702	0.00894478	Down
Glyma.02G235700	119.628	57.3246	88.4762	-1.06717	0.26136	-4.08315	4.44302e-05	0.000931421	0.00105407	Down
Glyma.08G027100	680.61	323.489	502.049	-1.06926	0.208029	-5.13995	2.74813e-07	1.12007e-05	1.26755e-05	Down
Glyma.14G185700	255.461	120.965	188.213	-1.07022	0.251014	-4.2636	2.01158e-05	0.00047862	0.000541643	Down
Glyma.16G143600	942.07	446.589	694.329	-1.0747	0.194367	-5.52922	3.21663e-08	1.62811e-06	1.84249e-06	Down
Glyma.17G087700	176.999	84.5908	130.795	-1.07503	0.285325	-3.76775	0.000164723	0.00283335	0.00320643	Down
Glyma.06G113200	1342.28	635.137	988.71	-1.07744	0.224321	-4.8031	1.56229e-06	5.24453e-05	5.93511e-05	Down
Glyma.17G059700	438.225	207.204	322.714	-1.07846	0.200921	-5.36756	7.98084e-08	3.71384e-06	4.20286e-06	Down
Glyma.17G183700	1415.91	665.189	1040.55	-1.08832	0.248177	-4.38526	1.15849e-05	0.000298463	0.000337763	Down
Glyma.01G041100	179.953	84.5049	132.229	-1.09264	0.291696	-3.74581	0.000179815	0.00303522	0.00343489	Down
Glyma.02G210400	99.9961	46.5978	73.2969	-1.0963	0.308573	-3.55279	0.000381162	0.00563293	0.00637201	Down
Glyma.05G221700	1135.31	527.677	831.492	-1.10308	0.198723	-5.55082	2.84334e-08	1.45981e-06	1.65203e-06	Down
Glyma.03G187000	1314.16	606.137	960.147	-1.11615	0.192197	-5.8073	6.34865e-09	3.83581e-07	4.3409e-07	Down
Glyma.18G070500	175.387	80.275	127.831	-1.11997	0.233829	-4.78971	1.6702e-06	5.55651e-05	6.28816e-05	Down
Glyma.02G135800	83.5971	38.2688	60.933	-1.12229	0.294487	-3.81101	0.000138402	0.0024482	0.00277056	Down
Glyma.03G122000	471.668	215.788	343.728	-1.12435	0.197423	-5.69513	1.2328e-08	6.89311e-07	7.80076e-07	Down
Glyma.15G174200	306.376	139.582	222.979	-1.12653	0.247631	-4.54925	5.38373e-06	0.000154744	0.00017512	Down
Glyma.06G170100	62.3778	28.1003	45.2391	-1.12945	0.333935	-3.38223	0.000718993	0.00936338	0.0105925	Down
Glyma.02G028000	435.804	198.418	317.111	-1.12995	0.235698	-4.79404	1.63455e-06	5.4717e-05	6.19219e-05	Down
Glyma.15G157100	533.125	243.036	388.08	-1.13028	0.201271	-5.6157	1.95771e-08	1.04718e-06	1.18507e-06	Down
Glyma.02G229500	139.903	64.1151	102.009	-1.13044	0.297569	-3.79891	0.000145332	0.00255563	0.00289215	Down
Glyma.10G089300	206.105	93.6396	149.873	-1.13069	0.230515	-4.90506	9.33981e-07	3.31244e-05	3.7486e-05	Down
Glyma.20G174800	62.9756	28.5707	45.7731	-1.13913	0.309364	-3.68216	0.000231264	0.00370779	0.00419601	Down
Glyma.18G274000	151.186	68.3989	109.793	-1.13945	0.233928	-4.87094	1.1107e-06	3.87015e-05	4.37975e-05	Down
Glyma.13G250900	96.6694	43.2037	69.9366	-1.14131	0.330843	-3.44971	0.000561192	0.00769154	0.00870099	Down
Glyma.14G219500	76.0556	34.1206	55.0881	-1.14163	0.309601	-3.68743	0.000226526	0.00365146	0.00413227	Down
Glyma.08G029600	115.499	52.1079	83.8034	-1.14449	0.274442	-4.17024	3.0428e-05	0.000680966	0.000770632	Down
Glyma.19G069200	72.9831	32.6217	52.8024	-1.14749	0.3035	-3.78086	0.000156288	0.00271758	0.00307541	Down
Glyma.12G202500	67.9614	30.6797	49.3205	-1.14971	0.305948	-3.75785	0.000171382	0.00292322	0.00330813	Down
Glyma.01G048000	323.763	144.531	234.147	-1.16415	0.191611	-6.07562	1.23513e-09	8.85756e-08	1.00239e-07	Down
Glyma.05G030000	77.7991	34.2207	56.0099	-1.16661	0.312965	-3.72759	0.000193321	0.00321467	0.00363797	Down
Glyma.10G032700	57.2306	25.4714	41.351	-1.16705	0.321751	-3.62719	0.000286528	0.00444254	0.00502752	Down
Glyma.06G169400	78.3915	34.4129	56.4022	-1.17425	0.331721	-3.53986	0.000400343	0.00587866	0.00665	Down
Glyma.09G199900	163.083	72.0016	117.542	-1.17452	0.266329	-4.41006	1.03343e-05	0.000269937	0.000305481	Down
Glyma.12G161500	57.7631	25.4379	41.6005	-1.17616	0.339962	-3.45969	0.000540802	0.00747276	0.00845348	Down
Glyma.16G165800	57.2887	24.7997	41.0442	-1.19708	0.351792	-3.40282	0.000666939	0.00882634	0.00998485	Down
Glyma.13G299200	61.682	26.68	44.181	-1.19749	0.334675	-3.57805	0.000346162	0.00520699	0.00589014	Down
Glyma.18G090900	672.671	290.224	481.447	-1.21354	0.174199	-6.96635	3.2526e-12	3.9725e-10	4.49558e-10	Down
Glyma.09G046100	2878.98	1237.75	2058.36	-1.21703	0.235865	-5.15986	2.4713e-07	1.0212e-05	1.15566e-05	Down
Glyma.15G250100	89.5469	38.8567	64.2018	-1.21781	0.292739	-4.16007	3.18156e-05	0.000706279	0.000799278	Down
Glyma.19G033600	118.798	50.8794	84.8387	-1.21857	0.28369	-4.29541	1.74368e-05	0.000425631	0.000481676	Down
Glyma.09G012200	149.311	63.6508	106.481	-1.22161	0.297042	-4.11257	3.91281e-05	0.000835906	0.000945974	Down
Glyma.09G154700	669.583	286.381	477.982	-1.22295	0.203741	-6.00245	1.94366e-09	1.33501e-07	1.51079e-07	Down
Glyma.10G217300	69.3851	29.0722	49.2286	-1.23757	0.330142	-3.7486	0.000177821	0.00300725	0.00340323	Down
Glyma.16G200900	99.2945	41.63	70.4623	-1.24828	0.270374	-4.61686	3.89592e-06	0.000116083	0.000131368	Down
Glyma.06G125700	692.072	289.233	490.653	-1.25784	0.231085	-5.44318	5.23389e-08	2.53787e-06	2.87204e-06	Down
Glyma.15G275700	111.689	46.2099	78.9492	-1.26419	0.273978	-4.6142	3.9461e-06	0.000117285	0.000132729	Down
Glyma.17G121000	82.129	33.6172	57.8731	-1.27717	0.355344	-3.59418	0.000325414	0.00493429	0.00558165	Down
Glyma.16G137000	75.7091	30.7857	53.2474	-1.27979	0.312478	-4.09563	4.21028e-05	0.000890455	0.00100771	Down
Glyma.17G140200	370.563	151.965	261.264	-1.27988	0.229999	-5.56471	2.6259e-08	1.35917e-06	1.53814e-06	Down
Glyma.09G198900	57.484	23.6569	40.5705	-1.2828	0.367374	-3.49181	0.000479758	0.00679927	0.00769151	Down
Glyma.10G097800	978.844	400.168	689.506	-1.28855	0.229693	-5.60988	2.02462e-08	1.07335e-06	1.21468e-06	Down
Glyma.10G259800	272.964	110.816	191.89	-1.29031	0.307616	-4.19455	2.73409e-05	0.000623541	0.000705646	Down
Glyma.06G121400	51.9536	21.2475	36.6006	-1.30485	0.360492	-3.61964	0.000295017	0.00455051	0.0051497	Down
Glyma.02G259900	57.7829	23.0589	40.4209	-1.32203	0.354727	-3.72691	0.000193844	0.00322039	0.00364444	Down
Glyma.02G104900	140.019	55.5037	97.7613	-1.32365	0.270863	-4.8868	1.02489e-06	3.6069e-05	4.08184e-05	Down
Glyma.18G078200	598	238.479	418.239	-1.32461	0.288363	-4.59354	4.35783e-06	0.000128987	0.000145971	Down
Glyma.20G017400	596.553	236.93	416.741	-1.3303	0.193138	-6.88779	5.66647e-12	6.56228e-10	7.42637e-10	Down
Glyma.11G144900	69.1699	27.1617	48.1658	-1.33935	0.328863	-4.07267	4.64767e-05	0.000966959	0.00109428	Down
Glyma.16G205200	939.459	365.016	652.238	-1.36228	0.216708	-6.28625	3.25229e-10	2.60365e-08	2.94648e-08	Down
Glyma.08G044000	2310.88	895.474	1603.18	-1.36801	0.230651	-5.93109	3.00933e-09	2.00538e-07	2.26944e-07	Down
Glyma.13G035600	51.3082	19.5672	35.4377	-1.37799	0.397291	-3.46846	0.000523447	0.00727157	0.00822586	Down
Glyma.09G261700	339.797	128.759	234.278	-1.3927	0.216104	-6.44458	1.15924e-10	1.01179e-08	1.14502e-08	Down
Glyma.04G052300	460.682	174.47	317.576	-1.39605	0.232685	-5.99975	1.97617e-09	1.35215e-07	1.53019e-07	Down
Glyma.09G069800	91.1862	34.5628	62.8745	-1.39659	0.278545	-5.0139	5.33382e-07	2.00839e-05	2.27284e-05	Down
Glyma.18G225000	121.015	45.2956	83.1551	-1.40313	0.314596	-4.4601	8.19214e-06	0.00022075	0.000249817	Down
Glyma.06G213600	137.612	51.7343	94.673	-1.42072	0.310983	-4.56847	4.91293e-06	0.000143284	0.000162151	Down
Glyma.08G092800	255.429	95.3717	175.4	-1.42092	0.196226	-7.24127	4.44498e-13	6.68334e-11	7.56338e-11	Down
Glyma.20G101900	165.472	61.2206	113.347	-1.42374	0.297285	-4.78914	1.675e-06	5.56545e-05	6.29828e-05	Down
Glyma.08G006100	45.6248	16.6419	31.1334	-1.44633	0.412056	-3.51003	0.00044805	0.00644004	0.00728511	Down
Glyma.04G032800	40.764	14.9743	27.8692	-1.44953	0.424956	-3.411	0.000647247	0.00861672	0.0097477	Down
Glyma.02G302400	353.221	129.465	241.343	-1.44962	0.223091	-6.49787	8.14629e-11	7.36149e-09	8.33082e-09	Down
Glyma.01G152000	38.1165	13.8261	25.9713	-1.46235	0.412605	-3.54418	0.00039384	0.00580089	0.00656202	Down
Glyma.02G020900	33.5214	11.9539	22.7376	-1.48424	0.438403	-3.38555	0.00071035	0.0092841	0.0105028	Down
Glyma.15G265900	58.3591	20.9239	39.6415	-1.49775	0.366848	-4.08276	4.45035e-05	0.000932411	0.00105519	Down
Glyma.10G221500	77.2927	26.9655	52.1291	-1.50491	0.350947	-4.28813	1.80184e-05	0.000436849	0.000494372	Down
Glyma.16G082200	44.9765	15.3757	30.1761	-1.51974	0.411175	-3.69609	0.000218947	0.00355652	0.00402482	Down
Glyma.17G127900	270.432	93.9813	182.207	-1.52023	0.245072	-6.20322	5.53187e-10	4.27471e-08	4.83758e-08	Down
Glyma.09G109800	35.3143	12.1551	23.7347	-1.53076	0.421063	-3.63546	0.000277481	0.004326	0.00489563	Down
Glyma.13G132500	42.1529	14.5333	28.3431	-1.53972	0.427309	-3.6033	0.000314203	0.00479273	0.00542151	Down
Glyma.07G187700	173.619	59.5328	116.576	-1.54338	0.284525	-5.4244	5.81511e-08	2.80072e-06	3.16951e-06	Down
Glyma.12G004600	280.563	95.4827	188.023	-1.55269	0.283273	-5.48126	4.22302e-08	2.0873e-06	2.36215e-06	Down
Glyma.05G221000	70.9733	23.6678	47.3206	-1.57542	0.343245	-4.58978	4.43705e-06	0.000130791	0.000148012	Down
Glyma.17G027400	163.046	54.2798	108.663	-1.58282	0.232085	-6.82001	9.10336e-12	9.87163e-10	1.11715e-09	Down
Glyma.16G165200	55.4045	18.0773	36.7409	-1.60076	0.419755	-3.81356	0.000136977	0.00242832	0.00274807	Down
Glyma.06G104600	978.591	321.482	650.036	-1.60634	0.294716	-5.45046	5.02408e-08	2.43944e-06	2.76065e-06	Down
Glyma.09G210600	53.2186	17.054	35.1363	-1.65087	0.41447	-3.9831	6.80231e-05	0.00134561	0.00152279	Down
Glyma.02G185500	364.633	111.559	238.096	-1.70252	0.265073	-6.42284	1.33753e-10	1.15057e-08	1.30207e-08	Down
Glyma.06G300900	64.1534	19.5451	41.8493	-1.70379	0.380829	-4.47389	7.68075e-06	0.000209016	0.000236538	Down
Glyma.16G178000	93.0063	27.6492	60.3278	-1.73318	0.32967	-5.2573	1.46186e-07	6.36405e-06	7.20204e-06	Down
Glyma.07G139700	36.1457	10.8908	23.5183	-1.73843	0.441777	-3.93507	8.31708e-05	0.001595	0.00180502	Down
Glyma.18G265700	126.57	37.1767	81.8735	-1.76577	0.308995	-5.71455	1.09998e-08	6.20863e-07	7.02615e-07	Down
Glyma.14G131700	972.015	279.856	625.936	-1.79398	0.212329	-8.44906	2.93651e-17	1.09461e-14	1.23875e-14	Down
Glyma.08G282700	26.6415	7.56396	17.1027	-1.79798	0.520154	-3.45664	0.000546959	0.00753674	0.00852586	Down
Glyma.04G250600	372.165	105.947	239.056	-1.81095	0.196368	-9.22222	2.91003e-20	2.08271e-17	2.35695e-17	Down
Glyma.08G044400	27.7234	7.50423	17.6138	-1.85818	0.554182	-3.35302	0.000799353	0.010224	0.011562	Down
Glyma.18G216800	33.1272	8.94966	21.0384	-1.8672	0.475603	-3.92596	8.6386e-05	0.00163996	0.0018559	Down
Glyma.06G202300	112.858	30.7878	71.8228	-1.8757	0.285385	-6.57251	4.9473e-11	4.63454e-09	5.24479e-09	Down
Glyma.19G227800	690.353	188.449	439.401	-1.87575	0.221885	-8.45372	2.82155e-17	1.06283e-14	1.20278e-14	Down
Glyma.15G009500	36.0712	9.60006	22.8356	-1.88119	0.467135	-4.02707	5.64754e-05	0.00114698	0.00129801	Down
Glyma.13G077200	49.2567	13.4832	31.37	-1.883	0.449639	-4.18779	2.81679e-05	0.000638555	0.000722637	Down
Glyma.17G102700	69.9735	18.8765	44.425	-1.89508	0.332895	-5.69273	1.25027e-08	6.96898e-07	7.88662e-07	Down
Glyma.18G050600	49.184	13.1979	31.191	-1.90496	0.411379	-4.63066	3.64496e-06	0.000109979	0.00012446	Down
Glyma.12G103800	35.0765	9.19846	22.1375	-1.90515	0.48618	-3.91862	8.90569e-05	0.00168263	0.00190419	Down
Glyma.01G021000	45.698	11.7454	28.7217	-1.93275	0.506144	-3.81857	0.000134229	0.00239093	0.00270576	Down
Glyma.17G069500	46.38	11.8719	29.126	-1.96623	0.409999	-4.7957	1.62108e-06	5.43168e-05	6.1469e-05	Down
Glyma.10G084600	74.4074	18.6105	46.5089	-1.98129	0.389631	-5.08505	3.67535e-07	1.46136e-05	1.65378e-05	Down
Glyma.18G214300	37.0776	9.24309	23.1603	-2.01032	0.469967	-4.27757	1.88945e-05	0.000455621	0.000515615	Down
Glyma.18G260000	192.56	47.3046	119.932	-2.02898	0.250827	-8.08918	6.00667e-16	1.60432e-13	1.81557e-13	Down
Glyma.06G187900	36.3404	8.52375	22.4321	-2.06615	0.503813	-4.10102	4.11331e-05	0.000874079	0.000989174	Down
Glyma.20G053700	203.879	48.7651	126.322	-2.07051	0.27103	-7.6394	2.18238e-14	4.36294e-12	4.93743e-12	Down
Glyma.20G094500	42.6918	9.89643	26.2941	-2.0835	0.447496	-4.65591	3.22549e-06	9.94011e-05	0.00011249	Down
Glyma.09G087200	144.496	33.6143	89.0552	-2.11332	0.309844	-6.82058	9.06728e-12	9.86239e-10	1.1161e-09	Down
Glyma.15G227700	71.3861	16.3468	43.8665	-2.11704	0.349761	-6.05282	1.4233e-09	1.00459e-07	1.13687e-07	Down
Glyma.11G051800	27.6653	6.072	16.8687	-2.17177	0.55774	-3.89388	9.86548e-05	0.00183682	0.00207868	Down
Glyma.15G008300	100.789	22.35	61.5693	-2.17383	0.318126	-6.83322	8.30296e-12	9.13426e-10	1.0337e-09	Down
Glyma.20G151700	197.011	42.8582	119.935	-2.20866	0.258889	-8.53131	1.44699e-17	5.88567e-15	6.66067e-15	Down
Glyma.03G168000	35.8475	7.65893	21.7532	-2.21036	0.529934	-4.17101	3.0325e-05	0.000679086	0.000768505	Down
Glyma.13G077800	110.788	22.7112	66.7497	-2.29739	0.308369	-7.45015	9.32336e-14	1.60402e-11	1.81523e-11	Down
Glyma.01G213500	326.026	63.8702	194.948	-2.34321	0.33913	-6.90947	4.86475e-12	5.67053e-10	6.41719e-10	Down
Glyma.03G144400	48.3385	9.30472	28.8216	-2.35347	0.442732	-5.3158	1.06191e-07	4.79199e-06	5.42298e-06	Down
Glyma.12G099700	460.492	87.3835	273.938	-2.39245	0.320705	-7.45996	8.65469e-14	1.49617e-11	1.69318e-11	Down
Glyma.14G083600	27.1171	4.67606	15.8966	-2.50089	0.597714	-4.1841	2.86302e-05	0.000646799	0.000731967	Down
Glyma.11G014700	269.949	47.1019	158.525	-2.50885	0.270338	-9.28043	1.68791e-20	1.37277e-17	1.55353e-17	Down
Glyma.03G204600	25.6916	4.3453	15.0185	-2.53958	0.647785	-3.92041	8.83988e-05	0.00167196	0.00189212	Down
Glyma.07G139800	88.876	15.0954	51.9857	-2.54787	0.401496	-6.34594	2.21073e-10	1.81032e-08	2.0487e-08	Down
Glyma.12G100400	91.5192	14.7355	53.1274	-2.63014	0.377154	-6.97366	3.08789e-12	3.79726e-10	4.29727e-10	Down
Glyma.04G250900	36.7508	5.72909	21.2399	-2.65501	0.535975	-4.9536	7.28515e-07	2.65748e-05	3.00741e-05	Down
Glyma.17G140300	118.149	18.1087	68.129	-2.69359	0.3107	-8.66942	4.34322e-18	2.04503e-15	2.31431e-15	Down
Glyma.04G174000	30.0925	4.47483	17.2837	-2.72804	0.55845	-4.88502	1.03419e-06	3.6283e-05	4.10606e-05	Down
Glyma.17G068900	16.8153	2.47415	9.64471	-2.73984	0.83049	-3.29907	0.000970074	0.0119621	0.0135279	Down
Glyma.15G097200	32.9644	4.78336	18.8739	-2.75478	0.611181	-4.50731	6.56557e-06	0.000183268	0.000207399	Down
Glyma.19G042900	79.3356	11.175	45.2553	-2.81169	0.388901	-7.22983	4.83585e-13	7.15086e-11	8.09245e-11	Down
Glyma.07G011700	88.4289	12.1935	50.3112	-2.84642	0.379031	-7.50972	5.92547e-14	1.09301e-11	1.23693e-11	Down
Glyma.10G145300	54.1895	7.39901	30.7943	-2.85989	0.454789	-6.28839	3.20774e-10	2.57375e-08	2.91265e-08	Down
Glyma.06G198300	30.6709	3.82443	17.2477	-2.95639	0.637613	-4.63665	3.54106e-06	0.000107206	0.000121322	Down
Glyma.13G084000	23.0151	3.02941	13.0223	-2.95819	0.700049	-4.22569	2.38212e-05	0.000556061	0.00062928	Down
Glyma.11G054700	38.2346	4.36667	21.3006	-3.16545	0.558469	-5.66808	1.44404e-08	7.96308e-07	9.01162e-07	Down
Glyma.02G214100	12.5115	1.16016	6.83582	-3.35289	1.00579	-3.33358	0.000857349	0.0108118	0.0122268	Down
Glyma.06G120700	166.856	15.6891	91.2727	-3.40456	0.924547	-3.6824	0.000231046	0.00370596	0.00419394	Down
Glyma.03G233700	50.5181	4.47483	27.4965	-3.47189	0.508461	-6.82823	8.59713e-12	9.40821e-10	1.0647e-09	Down
Glyma.02G131400	22.0487	1.79945	11.9241	-3.5728	0.792055	-4.51079	6.45866e-06	0.000180848	0.000204661	Down
Glyma.10G229300	11.9936	0.946777	6.47016	-3.72973	1.06554	-3.50032	0.000464698	0.00663443	0.00750503	Down
Glyma.07G035500	16.7898	1.18343	8.98659	-3.78458	0.916046	-4.13143	3.60518e-05	0.000783401	0.000886556	Down
Glyma.11G229400	124.903	8.18084	66.5418	-3.89315	0.438193	-8.88457	6.41669e-19	3.47911e-16	3.93722e-16	Down
Glyma.10G131500	32.8568	2.07152	17.4642	-3.93714	0.710778	-5.5392	3.03855e-08	1.55114e-06	1.75538e-06	Down
Glyma.03G075600	59.9814	3.74143	31.8614	-3.98225	1.10332	-3.60933	0.000306988	0.00470071	0.00531968	Down
Glyma.20G246500	77.9316	4.64168	41.2866	-4.04921	0.924015	-4.38219	1.17494e-05	0.000301852	0.000341599	Down
Glyma.11G038900	20.2651	1.13689	10.701	-4.05635	0.941868	-4.30671	1.65704e-05	0.000407261	0.000460888	Down
Glyma.10G242400	15.884	0.911356	8.39769	-4.12755	1.01168	-4.0799	4.5055e-05	0.00094121	0.00106514	Down
Glyma.15G026800	27.0252	1.42112	14.2232	-4.15962	0.829843	-5.01254	5.37159e-07	2.01914e-05	2.28501e-05	Down
Glyma.06G004600	17.0159	0.85267	8.93428	-4.22494	1.02392	-4.12626	3.68703e-05	0.00079578	0.000900565	Down
Glyma.06G147300	110.472	5.52977	58.001	-4.30401	0.859678	-5.00653	5.54194e-07	2.07881e-05	2.35253e-05	Down
Glyma.05G202100	26.1799	1.20669	13.6933	-4.42198	0.861574	-5.13245	2.85996e-07	1.16168e-05	1.31464e-05	Down
Glyma.05G198400	13.5585	0.591713	7.07513	-4.48231	1.19287	-3.75758	0.000171562	0.00292351	0.00330846	Down
Glyma.08G063000	31.0342	1.13689	16.0856	-4.67084	0.877934	-5.32026	1.0362e-07	4.68778e-06	5.30504e-06	Down
Glyma.03G115700	57.456	2.02498	29.7405	-4.75731	0.695852	-6.83667	8.10543e-12	8.95225e-10	1.0131e-09	Down
Glyma.04G242500	5.96999	0	2.985	-5.11472	1.55195	-3.29568	0.000981831	1	0.0136402	Down
Glyma.10G262500	7.22287	0	3.61144	-5.4438	1.51001	-3.60514	0.000311987	1	0.00539016	Down
Glyma.04G119800	19.0669	0.284223	9.67558	-5.85897	1.31482	-4.45612	8.34579e-06	0.000223879	0.000253358	Down
Glyma.04G199100	12.0993	0	6.04966	-6.16255	1.36508	-4.51444	6.34856e-06	0.000177904	0.000201329	Down
Glyma.02G017900	48.7774	0.284223	24.5308	-7.20196	1.25457	-5.74059	9.43487e-09	5.3934e-07	6.10358e-07	Down
