# Supplementary material for: Integrated transcriptomic and proteomic analysis of a cytoplasmic male sterility line and associated maintainer line in soybean
Source: Front Plant Sci. 2023 Feb 2;14:1098125. doi: 10.3389/fpls.2023.1098125 (PMC9933710; doi:10.3389/fpls.2023.1098125)
Supplement: Supplementary file 1 [file DataSheet_1.zip › Supplementary materials/Table S5 GO enrichment of DEGs at the UM stage.xlsx]

## Sheet: 2259 DEGs
ID	Category	Term	Count	P-value	Genes	FDR
GO:0045490	Biological_process	pectin catabolic process	39	1.66731e-20	100808559, 100810857, 100810615, 100800194, 100775404, 100807628, 100796307, 100810853, 100775225, 100775246, 100792967, 100801864, 100820142, 100784682, 100801686, 100789650, 100820068, 100820023, 100816036, 100786427, 100777940, 100785214, 100803527, 100796485, 100802068, 100787082, 100794799, 100798579, 100306177, 100777691, 100820556, 100784679, 100785801, 100813174, 100780236, 100815272, 100…	8.05313e-18
GO:0009768	Biological_process	photosynthesis, light harvesting in photosystem I	18	1.46384e-15	100798548, 100800350, 100784090, 100785180, 100790960, 100305992, 100793702, 547819, 100805310, 100820327, 100817348, 100820335, 100779387, 100783223, 100802922, 100815789, 547862, 100500118	3.53518e-13
GO:0042545	Biological_process	cell wall modification	29	2.34329e-14	100808559, 100800194, 100775404, 100807628, 100810853, 100775225, 100775246, 100792967, 100820142, 100784682, 100801686, 100789650, 100820068, 100820023, 100816036, 100786427, 100785214, 100803527, 100796485, 100794799, 100306177, 100777691, 100820556, 100784679, 100813174, 100815272, 100806629, 100776244, 100815015	3.77269e-12
GO:0006885	Biological_process	regulation of pH	16	8.71568e-11	100790451, 100811954, 100818927, 106794183, 100783296, 100787550, 100790969, 102665255, 100780176, 100818975, 100784321, 100800514, 100786469, 100779700, 100815945, 100818455	1.05242e-08
GO:0009416	Biological_process	response to light stimulus	21	5.50102e-10	100798548, 100800350, 100784090, 100785180, 100790960, 100305992, 100793702, 100816829, 547819, 100805310, 100820327, 100789739, 100817348, 100820335, 100779387, 100783223, 100802922, 100818088, 100815789, 547862, 100500118	5.31398e-08
GO:0018298	Biological_process	protein-chromophore linkage	18	1.47357e-07	100798548, 100800350, 100784090, 100785180, 100790960, 100305992, 100793702, 547819, 100805310, 100820327, 100817348, 100820335, 100779387, 100783223, 100802922, 100815789, 547862, 100500118	1.18622e-05
GO:0048268	Biological_process	clathrin coat assembly	10	4.76639e-07	100786060, 100817703, 100808804, 100808441, 100818165, 100814886, 100815975, 100812794, 100785717, 100783084	3.28881e-05
GO:0007005	Biological_process	mitochondrion organization	10	1.10103e-06	100776095, 100305931, 100790915, 100777248, 100802878, 100779966, 100777755, 100788478, 100810927, 100806763	6.64745e-05
GO:0035556	Biological_process	intracellular signal transduction	26	5.35254e-06	100802177, 100805940, 100809602, 100775885, 100820422, 100783079, 100800415, 100781355, 547887, 100814976, 102666917, 100778471, 100804047, 100791002, 100811359, 100819061, 100818929, 100783286, 100786097, 100783621, 100779991, 100801716, 102659421, 100776784, 100813232, 100272197	0.000287253
GO:0051453	Biological_process	regulation of intracellular pH	9	1.42301e-05	100778065, 100787925, 100796279, 100805218, 100789667, 102668626, 100796240, 100782329, 100798717	0.000687316
GO:0042744	Biological_process	hydrogen peroxide catabolic process	20	3.92355e-05	100795412, 100793330, 100805712, 547549, 102660930, 100809245, 100777733, 100785485, 100813384, 102660391, 100787637, 100780750, 100802856, 100803637, 100783807, 100776496, 100812478, 100778051, 100811277, 100795020	0.00172279
GO:0072583	Biological_process	clathrin-dependent endocytosis	11	5.65437e-05	100786060, 100817703, 100808804, 100808441, 100788852, 100818165, 100814886, 100815975, 100812794, 100785717, 100783084	0.00227588
GO:0006900	Biological_process	membrane budding	9	6.65173e-05	100786060, 100808441, 100788852, 100818165, 100814886, 100815975, 100812794, 100785717, 100783084	0.00247137
GO:0018105	Biological_process	peptidyl-serine phosphorylation	17	0.000272292	100802177, 100805940, 100819061, 100811359, 100775885, 100818929, 100783286, 100820422, 100801716, 100783079, 100800415, 100781355, 102659421, 547887, 102666917, 100813232, 100778471	0.00922252
GO:1902600	Biological_process	hydrogen ion transmembrane transport	8	0.000286414	100778065, 100796279, 100805218, 100818549, 102668626, 100796240, 100782329, 100798717	0.00922252
GO:0007266	Biological_process	Rho protein signal transduction	5	0.000584263	100803512, 100784684, 100802701, 100813326, 100812303	0.0176375
GO:0009903	Biological_process	chloroplast avoidance movement	7	0.000762457	100796853, 100779436, 100820093, 100818297, 100787470, 100776481, 100805288	0.0213965
GO:0009860	Biological_process	pollen tube growth	5	0.000797385	100781229, 100792816, 100816792, 100527431, 102665243	0.0213965
GO:0006979	Biological_process	response to oxidative stress	20	0.00101327	100795412, 100793330, 100805712, 547549, 102660930, 100809245, 100777733, 100785485, 100813384, 102660391, 100787637, 100780750, 100802856, 100803637, 100783807, 100776496, 100812478, 100778051, 100811277, 100795020	0.0257584
GO:0051085	Biological_process	chaperone mediated protein folding requiring cofactor	11	0.00181728	100796426, 100306384, 100816858, 100811003, 100782604, 100799984, 100796293, 100788531, 100789485, 100801809, 100796791	0.0438873
GO:0009904	Biological_process	chloroplast accumulation movement	7	0.00203968	100796853, 100779436, 100820093, 100818297, 100787470, 100776481, 100805288	0.0469126
GO:0009555	Biological_process	pollen development	5	0.00220195	100800846, 100809938, 100305913, 100781229, 100527431	0.0483428
GO:0000462	Biological_process	maturation of SSU-rRNA from tricistronic rRNA transcript (SSU-rRNA, 5.8S rRNA, LSU-rRNA)	8	0.00264816	100526905, 100792176, 100817094, 100796965, 100813898, 100786818, 100798087, 100793629	0.0556114
GO:0046777	Biological_process	protein autophosphorylation	18	0.00283325	100793784, 100811117, 100819061, 100775885, 100815737, 100818929, 100820422, 100790759, 100801716, 100783079, 100800415, 100781355, 102659421, 547887, 102659961, 102666917, 100813232, 100778471	0.0570191
GO:0070131	Biological_process	positive regulation of mitochondrial translation	4	0.00328259	100790011, 100803348, 100818815, 100809454	0.0634197
GO:0051017	Biological_process	actin filament bundle assembly	7	0.00450475	100809605, 100305845, 100788569, 100779513, 100800234, 100306027, 100818651	0.0836845
GO:0000494	Biological_process	box C/D snoRNA 3'-end processing	3	0.00584409	100797625, 100788688, 100814656	0.100811
GO:1990258	Biological_process	histone glutamine methylation	3	0.00584409	100797625, 100788688, 100814656	0.100811
GO:0042546	Biological_process	cell wall biogenesis	8	0.00689173	100779122, 100799528, 100813880, 732603, 100778993, 100807063, 100782104, 100800720	0.114783
GO:0030042	Biological_process	actin filament depolymerization	5	0.00879133	100785437, 100779214, 100790487, 100795241, 100798693	0.136975
GO:0030050	Biological_process	vesicle transport along actin filament	5	0.00879133	100791031, 100788123, 100792816, 100816792, 100803485	0.136975
GO:0010411	Biological_process	xyloglucan metabolic process	8	0.00996147	100779122, 100799528, 100813880, 732603, 100778993, 100807063, 100782104, 100800720	0.150356
GO:0046513	Biological_process	ceramide biosynthetic process	4	0.018464	100797212, 100801213, 100792937, 100810780	0.270246
GO:0009737	Biological_process	response to abscisic acid	7	0.021263	100814728, 100806075, 102667939, 102661276, 100791989, 102666211, 102664483	0.30206
GO:0070816	Biological_process	phosphorylation of RNA polymerase II C-terminal domain	6	0.0229017	100790917, 100817858, 100781059, 100796152, 100787268, 100791743	0.316044
GO:0042989	Biological_process	sequestering of actin monomers	3	0.0250505	100778045, 100789770, 100799819	0.336094
GO:0046274	Biological_process	lignin catabolic process	6	0.0349939	547704, 100808948, 100796956, 100797749, 100777925, 100820452	0.456812
GO:0032968	Biological_process	positive regulation of transcription elongation from RNA polymerase II promoter	6	0.0373281	100790917, 100817858, 100781059, 100796152, 100787268, 100791743	0.474459
GO:0016554	Biological_process	cytidine to uridine editing	4	0.0397936	100807195, 100813339, 100808288, 100802590	0.492828
GO:0007015	Biological_process	actin filament organization	7	0.042582	100791031, 100801284, 100788123, 100792816, 100816792, 100787827, 100803485	0.514177
GO:0006364	Biological_process	rRNA processing	11	0.0480847	100797745, 100779287, 102663906, 100790272, 100798946, 100802553, 100796965, 100776157, 100815635, 102669841, 100792826	0.566461
GO:0042026	Biological_process	protein refolding	7	0.0494541	100820546, 100782242, 100811003, 100788531, 100789485, 100785937, 100796791	0.568723
ID	Category	Term	Count	P-value	Genes	FDR
GO:0005618	Cellular_component	cell wall	74	1.66883e-21	100810857, 100810615, 100775404, 100796307, 100802357, 100810853, 100791456, 100795578, 100775246, 100820142, 100801864, 100784682, 100789650, 100820068, 100820023, 100816036, 100779122, 100786427, 100819348, 100813880, 100778993, 100782104, 100785214, 100777940, 100803527, 100818098, 100806403, 100787082, 100791784, 100804107, 100798579, 100800424, 100780092, 100306177, 100814190, 100777691, 100…	2.18617e-19
GO:0009522	Cellular_component	photosystem I	18	2.17131e-10	100798548, 100800350, 100784090, 100785180, 100790960, 100305992, 100793702, 547819, 100805310, 100820327, 100817348, 100820335, 100779387, 100783223, 100802922, 100815789, 547862, 100500118	1.3802e-08
GO:0010287	Cellular_component	plastoglobule	12	3.16076e-10	100820327, 100784090, 100817348, 100779387, 100820335, 100785180, 100790960, 100815789, 100793702, 547862, 547819, 100805310	1.3802e-08
GO:0009523	Cellular_component	photosystem II	18	5.89045e-09	100798548, 100800350, 100784090, 100785180, 100790960, 100305992, 100793702, 547819, 100805310, 100820327, 100817348, 100820335, 100779387, 100783223, 100802922, 100815789, 547862, 100500118	1.92912e-07
GO:0005576	Cellular_component	extracellular region	64	1.57017e-08	100795412, 100790287, 100791732, 100784682, 100527431, 100820068, 100306447, 100820023, 100786548, 100787637, 100803527, 100776496, 100812478, 100805357, 100791784, 100793403, 100805712, 113001473, 100814747, 100800424, 100777733, 100305884, 102660391, 100785987, 100777691, 100815272, 100781229, 100776244, 100783807, 100790170, 100800908, 100811277, 100811794, 100818983, 100795020, 100170691, 100…	4.11384e-07
GO:0005886	Cellular_component	plasma membrane	146	2.20553e-08	100798603, 100802478, 100805869, 100811505, 100777985, 100808299, 100807881, 100795859, 100784165, 100794923, 100792745, 100782384, 106799643, 100785899, 100785773, 100810134, 100784967, 100797196, 100799375, 100810824, 100796279, 100793688, 100306097, 100810426, 100791701, 100782393, 100802241, 100778264, 100784734, 100305845, 100801716, 100779513, 100820218, 100802526, 100779230, 100500293, 100…	4.81541e-07
GO:0032040	Cellular_component	small-subunit processome	17	6.62844e-08	100797745, 100797625, 100798946, 100775810, 100817094, 100796965, 100815506, 100793629, 100779287, 100526905, 100800955, 100788688, 100813898, 100776157, 100814656, 100786818, 100798087	1.24047e-06
GO:0015629	Cellular_component	actin cytoskeleton	15	3.93642e-07	100809605, 100791031, 100790487, 100788123, 100800234, 100306027, 100792816, 100803485, 100785437, 100305845, 100779214, 100788569, 100779513, 100816792, 100795241	6.44588e-06
GO:0012505	Cellular_component	endomembrane system	21	2.10712e-06	100790451, 100811954, 100805869, 100818927, 100817729, 106794183, 100783296, 100787550, 100790969, 100777251, 102665255, 100780176, 100818975, 100784321, 100800514, 100786469, 100779700, 100815945, 100813513, 100781569, 100818455	3.06704e-05
GO:0034388	Cellular_component	Pwp2p-containing subcomplex of 90S preribosome	6	9.72976e-06	100526905, 100798946, 100775810, 100800955, 100817094, 100793629	0.00012746
GO:0030136	Cellular_component	clathrin-coated vesicle	10	2.04917e-05	100786060, 100808441, 100788852, 100784165, 100818165, 100814886, 100815975, 100812794, 100785717, 100783084	0.000244038
GO:0048046	Cellular_component	apoplast	28	2.95666e-05	100811628, 102663614, 100791456, 100795578, 100788189, 100306389, 100777925, 100779122, 100813880, 100778993, 100782104, 100818098, 100799528, 100806403, 732603, 100796956, 547704, 100808948, 100776029, 100780092, 100800720, 100789201, 100797749, 100820452, 102666388, 100807063, 100781542, 100500326	0.000322769
GO:0005887	Cellular_component	integral component of plasma membrane	18	7.22764e-05	100797668, 100798599, 100811117, 100798776, 100798723, 100801213, 100785899, 100815662, 100793918, 100778993, 100817604, 100779433, 100802659, 100781635, 100797212, 100787939, 100776230, 100817367	0.0006769
GO:0005905	Cellular_component	clathrin-coated pit	9	7.23404e-05	100786060, 100808441, 100788852, 100818165, 100814886, 100815975, 100812794, 100785717, 100783084 1212	0.0006769
GO:0005856	Cellular_component	cytoskeleton	11	9.45052e-05	100801284, 100778045, 100815472, 100798523, 100811630, 100813437, 100787265, 100787827, 100813210, 100789770, 100799819	0.000825346
GO:0005730	Cellular_component	nucleolus	28	0.000226694	100779929, 100789690, 100796965, 100775620, 100815506, 100777028, 100789776, 100788187, 102669841, 100816774, 100800715, 100788688, 100776136, 100776157, 100814656, 100797745, 102663906, 100790272, 100527285, 100797625, 100792176, 100812924, 100802220, 100807160, 100813898, 100797960, 100815996, 100786818	0.00185606
GO:0031225	Cellular_component	anchored component of membrane	10	0.00141212	100801252, 100778264, 100786841, 100306151, 100809817, 100807824, 100305582, 100802241, 100786691, 100789175	0.0108816
GO:0005773	Cellular_component	vacuole	16	0.0032479	100806445, 100806403, 100790287, 100798776, 102663614, 100791456, 100795578, 100780092, 100789201, 100785987, 100785899, 547700, 100818098, 100798795, 100787939, 100818983 1212	0.0236375
GO:0009535	Cellular_component	chloroplast thylakoid membrane	23	0.00388637	100798548, 100800350, 100784090, 100785180, 100500098, 100812934, 100790960, 100786275, 100305992, 100793702, 547819, 100805310, 100820327, 100783357, 100817348, 100820335, 100779387, 100783223, 100802922, 100810981, 100815789, 547862, 100500118	0.0267955
GO:0016020	Cellular_component	membrane	75	0.00453038	100775725, 106795369, 100809789, 100807524, 100792588, 100796700, 100794567, 100800015, 100783792, 100788960, 100801388, 100789298, 106799643, 100785899, 100816310, 100784684, 100788647, 100816074, 100813326, 100810134, 100781218, 100798640, 100780607, 100785617, 100797196, 732549, 100791784, 100798776, 100809639, 100800424, 100786991, 100794738, 100788698, 100306055, 100808027, 100789386, 100782…	0.029674
GO:0030686	Cellular_component	90S preribosome	5	0.00591037	100815650, 100792176, 100796965, 100797960, 100798087	0.0368694
GO:0005794	Cellular_component	Golgi apparatus	39	0.00748194	100786060, 100804577, 100805966, 100788961, 100784165, 100806396, 100802251, 100807443, 100803287, 100780760, 100788989, 100816074, 100811842, 100782949, 100813743, 100776594, 100795496, 100812794, 100799595, 100785717, 100802364, 100803533, 100808441, 100788852, 100779539, 100783084, 100779696, 100782397, 100780235, 100786535, 100813513, 100805939, 100818165, 102668608, 100799521, 100814886, 100…	0.0445516
GO:0031428	Cellular_component	box C/D snoRNP complex	4	0.0086263	100797625, 100788688, 100815506, 100814656	0.0491324
GO:0009506	Cellular_component	plasmodesma	21	0.0179298	100795973, 100795412, 100306190, 100793784, 100775865, 547549, 100815737, 102660930, 100306584, 100791755, 100809245, 100785485, 100305884, 106799643, 100790759, 100808279, 100802856, 102659961, 100783807, 100817574, 100811277	0.0965732
GO:0009505	Cellular_component	plant-type cell wall	12	0.01843	100795412, 100802444, 547549, 100793403, 102660930, 100802856, 100809245, 100804260, 100783807, 100785485, 100305884, 100811277	0.0965732
GO:0005938	Cellular_component	cell cortex	5	0.0246636	100801284, 100778045, 100787827, 100789770, 100799819	0.124267
GO:0016459	Cellular_component	myosin complex	6	0.0310822	100791031, 100812525, 100788123, 100792816, 100816792, 100803485	0.150806
GO:0009941	Cellular_component	chloroplast envelope	9	0.0422313	100779387, 100820335, 100785180, 100790960, 100815789, 100793702, 547862, 547819, 100805310	0.197582
ID	Category	Term	Count	P-value	Genes	FDR
GO:0030599	Molecular_function	pectinesterase activity	37	1.27285e-19	102660506, 100808559, 100800194, 100775404, 100807628, 100810853, 100775225, 100775246, 102667060, 100792967, 100820142, 100784682, 100801686, 100801763, 100785595, 100788363, 100789650, 100820068, 100820023, 100816036, 100786427, 102668456, 100785214, 100803527, 100803408, 100796485, 100306074, 100794799, 100306177, 100777691, 100820556, 100784679, 100813174, 100815272, 100806629, 100776244, 100…	5.75326e-17
GO:0046910	Molecular_function	pectinesterase inhibitor activity	30	1.07009e-16	102660506, 100808559, 100800194, 100807628, 100810853, 100775225, 100775246, 102667060, 100820142, 100784682, 100801686, 100801763, 100785595, 100788363, 100789650, 100820068, 100820023, 102668456, 100785214, 100803527, 100803408, 100796485, 100306074, 100794799, 100777691, 100820556, 100784679, 100815272, 100776244, 100815015	2.4184e-14
GO:0045330	Molecular_function	aspartyl esterase activity	29	7.41848e-15	100808559, 100800194, 100775404, 100807628, 100810853, 100775225, 100775246, 100792967, 100820142, 100784682, 100801686, 100789650, 100820068, 100820023, 100816036, 100786427, 100785214, 100803527, 100796485, 100794799, 100306177, 100777691, 100820556, 100784679, 100813174, 100815272, 100806629, 100776244, 100815015	1.11772e-12
GO:0016168	Molecular_function	chlorophyll binding	18	7.92664e-11	100798548, 100800350, 100784090, 100785180, 100790960, 100305992, 100793702, 547819, 100805310, 100820327, 100817348, 100820335, 100779387, 100783223, 100802922, 100815789, 547862, 100500118	8.9571e-09
GO:0015299	Molecular_function	solute:proton antiporter activity	16	1.28444e-09	100790451, 100811954, 100818927, 106794183, 100783296, 100787550, 100790969, 102665255, 100780176, 100818975, 100784321, 100800514, 100786469, 100779700, 100815945, 100818455	1.16113e-07
GO:0005509	Molecular_function	calcium ion binding	48	9.83604e-08	100797657, 100806637, 100776975, 100775885, 100816958, 100795859, 100306123, 100820422, 100808456, 100790109, 100820003, 100527431, 100776519, 100779740, 100783079, 100800415, 100527439, 100781355, 100810333, 547887, 100816571, 102666917, 100779780, 100818136, 100778471, 100805697, 100810824, 100807117, 100806007, 100819061, 100818906, 100818929, 100791701, 100786354, 100797705, 100527487, 100801…	7.40982e-06
GO:0005516	Molecular_function	calmodulin binding	29	3.15427e-07	100791031, 100775885, 100788123, 100820422, 100806598, 102666156, 102665166, 100803485, 100815662, 100783079, 100800415, 100781355, 547887, 100802659, 100816792, 102666917, 100817367, 100778471, 100819061, 102660753, 102660235, 100818929, 100800267, 100792816, 100809512, 100801716, 102659421, 100780855, 100813232	2.03676e-05
GO:0032050	Molecular_function	clathrin heavy chain binding	11	7.41498e-07	100786060, 100817703, 100808804, 100808441, 100788852, 100818165, 100814886, 100815975, 100812794, 100785717, 100783084	4.18946e-05
GO:0051015	Molecular_function	actin filament binding	19	7.06503e-06	100809605, 100791031, 100798962, 100790487, 100788123, 100800234, 100306027, 100792816, 100807762, 100803485, 100785437, 100305845, 100779214, 100788569, 100779513, 100818651, 100816792, 100795241, 100798693	0.000354822
GO:0005545	Molecular_function	1-phosphatidylinositol binding	9	1.23726e-05	100786060, 100808441, 100788852, 100818165, 100814886, 100815975, 100812794, 100785717, 100783084	0.000525266
GO:0009931	Molecular_function	calcium-dependent protein	13	1.39451e-05	100819061, 100775885, 100818929, 100820422, 100801716, 100783079, 100800415, 100781355, 102659421, 547887, 102666917, 100813232, 100778471	0.000525266
GO:0004683	Molecular_function	calmodulin-dependent protein kinase activity	13	1.39451e-05	100819061, 100775885, 100818929, 100820422, 100801716, 100783079, 100800415, 100781355, 102659421, 547887, 102666917, 100813232, 100778471	0.000525266
GO:0005546	Molecular_function	phosphatidylinositol-4,5-bisphosphate binding	9	4.56496e-05	100786060, 100808441, 100788852, 100818165, 100814886, 100815975, 100812794, 100785717, 100783084	0.0015872
GO:0005543	Molecular_function	phospholipid binding	9	5.53489e-05	100806724, 100799376, 100781229, 100784165, 100789552, 100804342, 100527431, 100777084, 100781726	0.00178698
GO:0030570	Molecular_function	pectate lyase activity	9	7.99267e-05	100810615, 100802068, 100810857, 100785801, 100787082, 100796307, 100780236, 100798579, 100801864	0.00240846
GO:0008553	Molecular_function	hydrogen-exporting ATPase activity, phosphorylative mechanism	9	9.52517e-05	100778065, 100796279, 100805218, 102668626, 100796240, 100782329, 100798717, 100779392, 100791813	0.00269086
GO:0004601	Molecular_function	peroxidase activity	23	0.000228196	100798603, 100795412, 100805697, 100793330, 100805712, 547549, 102660930, 100809245, 100777733, 100785485, 100791701, 100813384, 102660391, 100787637, 100780750, 100802856, 100803637, 100783807, 100776496, 100812478, 100778051, 100811277, 100795020	0.00606733
GO:0004650	Molecular_function	polygalacturonase activity	15	0.000326435	100802343, 100802357, 100804107, 100800324, 100814190, 100788863, 106796220, 100819348, 100780097, 100782722, 100779556, 100785005, 100777940, 100780628, 100795460	0.00819713
GO:0030515	Molecular_function	snoRNA binding	6	0.000958771	100775810, 100800955, 100817094, 100796965, 100815506, 100798087	0.0228086
GO:0005096	Molecular_function	GTPase activator activity	14	0.0010572	100806724, 100789552, 100802691, 100790955, 100792517, 100804342, 100816853, 102670154, 100799376, 100798096, 100797073, 100780727, 100777084, 100818643	0.0238927
GO:0000149	Molecular_function	SNARE binding	13	0.00158837	100786060, 100805869, 100808441, 100817729, 100788852, 100783084, 100777251, 100781569, 100818165, 100814886, 100815975, 100812794, 100785717	0.0341877
GO:0005094	Molecular_function	Rho GDP-dissociation inhibitor activity	5	0.0018212	100803512, 100784684, 100802701, 100813326, 100812303	0.0374175
GO:0005524	Molecular_function	ATP binding	256	0.00209492	100802475, 100799535, 100802478, 100807802, 100811505, 100788521, 100807361, 100776095, 100815662, 100786349, 100810095, 100801947, 100783079, 100787677, 100807927, 100785937, 102663906, 100803453, 100775318, 100796279, 100807815, 100791029, 100789621, 100788531, 100786591, 100805872, 100809312, 100801716, 100783883, 100817858, 100800744, 100796152, 100811630, 100797003, 100794093, 100819234, 100…	0.0411697
GO:0052689	Molecular_function	carboxylic ester hydrolase activity	8	0.00269457	100816036, 100786427, 100813174, 100775404, 100306177, 100792967, 100806629, 102665243	0.0507477
GO:0097177	Molecular_function	mitochondrial ribosome binding	4	0.0040649	100790011, 100803348, 100818815, 100809454	0.0706667
GO:0008494	Molecular_function	translation activator activity	4	0.0040649	100790011, 100803348, 100818815, 100809454	0.0706667
GO:0004430	Molecular_function	1-phosphatidylinositol 4-kinase activity	5	0.00522355	100782931, 100782882, 100809172, 100809677, 100787492	0.0856636
GO:0042626	Molecular_function	ATPase activity, coupled to transmembrane movement of substances	21	0.00530659	100807754, 100803426, 100792531, 100794567, 100803658, 100780191, 100808241, 100805373, 100796907, 100809312, 100813462, 100818549, 100777652, 100783883, 100780998, 100780238, 100794093, 100812387, 100776372, 100781319, 100777382	0.0856636
GO:0015145	Molecular_function	monosaccharide transmembrane transporter activity	6	0.00580208	100812637, 100789745, 100786876, 100807308, 100782391, 100794726	0.0904325
GO:1990259	Molecular_function	histone-glutamine methyltransferase activity	3	0.00677433	100797625, 100788688, 100814656	0.102067
GO:0016762	Molecular_function	xyloglucan:xyloglucosyl transferase activity	8	0.0110208	100779122, 100799528, 100813880, 732603, 100778993, 100807063, 100782104, 100800720	0.151428
GO:0008649	Molecular_function	rRNA methyltransferase activity	3	0.0110335	100797625, 100788688, 100814656	0.151428
GO:0016298	Molecular_function	lipase activity	7	0.0112996	100786548, 100782441, 100815392, 113001473, 102668807, 102668883, 100795396	0.151428
GO:0000146	Molecular_function	microfilament motor activity	5	0.0113906	100791031, 100788123, 100792816, 100816792, 100803485	0.151428
GO:0005249	Molecular_function	voltage-gated potassium channel activity	5	0.0187424	100814385, 100808832, 100802964, 100786870, 100809960	0.242045
GO:0016791	Molecular_function	phosphatase activity	12	0.0193963	100816587, 100785802, 100803875, 100785413, 100787864, 100785357, 100788698, 100796959, 100783603, 100808027, 100801388, 100816114	0.243531
GO:0016308	Molecular_function	1-phosphatidylinositol-4-phosphate 5-kinase activity	5	0.0209477	100800418, 100775866, 100782728, 100811434, 100781141	0.249562
GO:0004565	Molecular_function	beta-galactosidase activity	7	0.0210555	100806403, 102663614, 100791456, 100795578, 100780092, 100818098, 100789201	0.249562
GO:0004674	Molecular_function	protein serine/threonine kinase activity	62	0.021533	100805940, 100802478, 100794722, 100807361, 100820300, 100798806, 100786349, 100785773, 100814976, 100780446, 100812793, 100775318, 100811359, 100305361, 100783286, 100800465, 100805872, 100779991, 100813693, 100800744, 102659961, 100797563, 102670300, 100819234, 100802177, 100810714, 100809602, 100810711, 100794225, 100806299, 100305410, 100777163, 100786405, 100816296, 100788987, 100784301, 100…	0.249562
GO:0005471	Molecular_function	ATP:ADP antiporter activity	4	0.0260791	100778352, 100793257, 100775892, 100797251	0.294694
GO:0003785	Molecular_function	actin monomer binding	3	0.0288434	100778045, 100789770, 100799819	0.317981
GO:0004866	Molecular_function	endopeptidase inhibitor activity	6	0.0327572	100789064, 547933, 100305352, 100306165, 100789630, 100305754	0.35253
GO:0004672	Molecular_function	protein kinase activity	67	0.0364356	100500590, 100805544, 100802475, 100790485, 100807802, 100807682, 100786386, 100808098, 100788002, 100807361, 100777308, 100801947, 100810095, 100781059, 100814059, 100797153, 100807815, 100816925, 100785189, 100786591, 100305367, 100787522, 100796152, 102659961, 100797003, 100819234, 100809208, 100790660, 100810711, 100803867, 100801601, 100803461, 100791717, 100808994, 100818435, 100788903, 100…	0.375886
GO:0005227	Molecular_function	calcium activated cation channel activity	4	0.0384217	100794575, 100789875, 100798474, 100776693	0.375886
GO:0051119	Molecular_function	sugar transmembrane transporter activity	7	0.0396933	100805676, 100787338, 100813119, 100810426, 100775487, 100810962, 100817002	0.375886
GO:0008353	Molecular_function	RNA polymerase II carboxy-terminal domain kinase activity	6	0.0403564	100790917, 100817858, 100781059, 100796152, 100787268, 100791743	0.375886
GO:0102337	Molecular_function	3-oxo-cerotoyl-CoA synthase activity	5	0.0407488	100776947, 100790099, 100794273, 100784948, 100801055	0.375886
GO:0102336	Molecular_function	3-oxo-arachidoyl-CoA synthase activity	5	0.0407488	100776947, 100790099, 100794273, 100784948, 100801055	0.375886
GO:0102338	Molecular_function	3-oxo-lignoceronyl-CoA synthase activity	5	0.0407488	100776947, 100790099, 100794273, 100784948, 100801055	0.375886
GO:0005507	Molecular_function	copper ion binding	12	0.043046	100812197, 100783091, 547704, 100808948, 100796956, 100782413, 100810636, 100800090, 100810107, 100797749, 100777925, 100820452	0.388612
GO:0008289	Molecular_function	lipid binding	15	0.0438478	100809789, 100306151, 100794533, 100306055, 100783110, 100802241, 100815233, 100779100, 100818769, 100786048, 100527318, 100802528, 100810995, 100780607, 100812452	0.388612
GO:0052716	Molecular_function	hydroquinone:oxygen oxidoreductase activity	6	0.0459682	547704, 100808948, 100796956, 100797749, 100777925, 100820452	0.39957
GO:0015297	Molecular_function	antiporter activity	15	0.0476569	100797888, 100803533, 100792588, 100810327, 100788961, 100786991, 100788960, 100783792, 100809975, 100816310, 100788989, 100788647, 100786535, 100780024, 100782949	0.401957
GO:0090447	Molecular_function	glycerol-3-phosphate 2-O-acyltransferase activity	4	0.0480214	100803875, 100788698, 100808027, 100801388	0.401957
GO:0004693	Molecular_function	cyclin-dependent protein serine/threonine kinase activity	7	0.0493755	100790917, 100810997, 100817858, 100781059, 100796152, 100787268, 100791743	0.405777

## Sheet: 1394 DEGs
ID	Category	Term	Count	P-value	Genes	FDR
GO:0007005	Biological_process	mitochondrion organization	9	4.20555e-07	100776095, 100790915, 100777248, 100802878, 100779966, 100777755, 100788478, 100810927, 100806763	0.000178316
GO:0006885	Biological_process	regulation of pH	9	1.32192e-05	100818975, 100811954, 100786469, 100779700, 100815945, 100818927, 100783296, 100787550, 100790969	0.00280248
GO:0042744	Biological_process	hydrogen peroxide catabolic process	15	0.000100491	100795412, 100793330, 547549, 100809245, 100777733, 100785485, 100813384, 102660391, 100787637, 100780750, 100803637, 100812478, 100778051, 100811277, 100795020	0.0142028
GO:0000462	Biological_process	maturation of SSU-rRNA from tricistronic rRNA transcript (SSU-rRNA, 5.8S rRNA, LSU-rRNA)	8	0.00019556	100526905, 100792176, 100817094, 100796965, 100813898, 100786818, 100798087, 100793629	0.0207293
GO:0045490	Biological_process	pectin catabolic process	13	0.00039003	100802068, 100787082, 100775404, 100796307, 100794799, 100798579, 100306177, 100820142, 100789650, 100820023, 100777940, 100806629, 100776244	0.0330746
GO:0070131	Biological_process	positive regulation of mitochondrial translation	4	0.000916228	100790011, 100803348, 100818815, 100809454	0.0633134
GO:0009768	Biological_process	photosynthesis, light harvesting in photosystem I	6	0.00127862	100784090, 100785180, 100820335, 100783223, 100815789, 100500118	0.0633134
GO:0006979	Biological_process	response to oxidative stress	15	0.00128963	100795412, 100793330, 547549, 100809245, 100777733, 100785485, 100813384, 102660391, 100787637, 100780750, 100803637, 100812478, 100778051, 100811277, 100795020	0.0633134
GO:0051085	Biological_process	chaperone mediated protein folding requiring cofactor	9	0.00134392	100306384, 100816858, 100811003, 100799984, 100796293, 100788531, 100789485, 100801809, 100796791	0.0633134
GO:0030050	Biological_process	vesicle transport along actin filament	5	0.00180728	100791031, 100788123, 100792816, 100816792, 100803485	0.0766288
GO:0000494	Biological_process	box C/D snoRNA 3'-end processing	3	0.00243572	100797625, 100788688, 100814656	0.0852856
GO:1990258	Biological_process	histone glutamine methylation	3	0.00243572	100797625, 100788688, 100814656	0.0852856
GO:0009860	Biological_process	pollen tube growth	4	0.00261489	100792816, 100816792, 100527431, 102665243	0.0852856
GO:0006364	Biological_process	rRNA processing	11	0.00283169	100797745, 100779287, 102663906, 100790272, 100798946, 100802553, 100796965, 100776157, 100815635, 102669841, 100792826	0.0857597
GO:0042546	Biological_process	cell wall biogenesis	7	0.00308419	100779122, 100813880, 732603, 100778993, 100807063, 100782104, 100800720	0.0871797
GO:0010411	Biological_process	xyloglucan metabolic process	7	0.00434938	100779122, 100813880, 732603, 100778993, 100807063, 100782104, 100800720	0.115258
GO:0007015	Biological_process	actin filament organization	7	0.00596145	100791031, 100801284, 100788123, 100792816, 100816792, 100787827, 100803485	0.148686
GO:0042026	Biological_process	protein refolding	7	0.00711599	100820546, 100782242, 100811003, 100788531, 100789485, 100785937, 100796791	0.167621
GO:0009416	Biological_process	response to light stimulus	8	0.00905174	100789739, 100784090, 100785180, 100820335, 100783223, 100818088, 100815789, 100500118	0.201997
GO:0042989	Biological_process	sequestering of actin monomers	3	0.0107652	100778045, 100789770, 100799819	0.228221
GO:0016554	Biological_process	cytidine to uridine editing	4	0.0124991	100807195, 100813339, 100808288, 100802590	0.252364
GO:0031167	Biological_process	rRNA methylation	3	0.0240412	100797625, 100788688, 100814656	0.46334
GO:0048268	Biological_process	clathrin coat assembly	4	0.0271723	100786060, 100817703, 100808804, 100783084	0.494037
GO:0007266	Biological_process	Rho protein signal transduction	3	0.0280331	100802701, 100813326, 100812303	0.494037
GO:0046274	Biological_process	lignin catabolic process	5	0.0291295	547704, 100808948, 100796956, 100797749, 100777925	0.494037
GO:0042545	Biological_process	cell wall modification	8	0.0318237	100775404, 100794799, 100306177, 100806629, 100820142, 100776244, 100789650, 100820023	0.506749
GO:0080156	Biological_process	mitochondrial mRNA modification	3	0.0322694	100807195, 100808288, 100802590	0.506749
GO:0034620	Biological_process	cellular response to unfolded protein	4	0.03429	100811003, 100788531, 100789485, 100796791	0.519248
GO:0051453	Biological_process	regulation of intracellular pH	4	0.036856	100787925, 100796279, 100805218, 100796240	0.536207
GO:0070407	Biological_process	oxidation-dependent protein catabolic process	2	0.0404684	100802878, 100810927	0.536207
GO:0006409	Biological_process	tRNA export from nucleus	2	0.0404684	100779287, 100776157	0.536207
GO:0034969	Biological_process	histone arginine methylation	2	0.0404684	100782245, 100815240	0.536207
GO:0007623	Biological_process	circadian rhythm	4	0.0451245	100812174, 100793985, 100800977, 100781565	0.579781
ID	Category	Term	Count	P-value	Genes	FDR
GO:0032040	Cellular_component	small-subunit processome	17	7.99492e-11	100797745, 100797625, 100798946, 100775810, 100817094, 100796965, 100815506, 100793629, 100779287, 100526905, 100800955, 100788688, 100813898, 100776157, 100814656, 100786818, 100798087	9.2741e-09
GO:0005730	Cellular_component	nucleolus	28	4.05535e-08	100779929, 100789690, 100796965, 100775620, 100815506, 100777028, 100789776, 100788187, 102669841, 100816774, 100800715, 100788688, 100776136, 100776157, 100814656, 100797745, 102663906, 100790272, 100527285, 100797625, 100792176, 100812924, 100802220, 100807160, 100813898, 100797960, 100815996, 100786818	2.3521e-06
GO:0034388	Cellular_component	Pwp2p-containing subcomplex of 90S preribosome	6	9.56531e-07	100526905, 100798946, 100775810, 100800955, 100817094, 100793629	3.69858e-05
GO:0005618	Cellular_component	cell wall	33	1.6864e-06	100775404, 100796307, 102663614, 100820142, 100788189, 100789650, 100306389, 100820023, 100779122, 100813880, 100778993, 100782104, 100777940, 100802068, 100802343, 100806403, 100787082, 732603, 100791784, 100804107, 100794799, 100798579, 100306177, 100780092, 100800720, 100814190, 106796220, 100789201, 100807063, 100785005, 100806629, 100776244, 100790170	4.89055e-05
GO:0048046	Cellular_component	apoplast	22	9.64504e-06	100811628, 100806403, 732603, 547704, 100808948, 100796956, 100776029, 102663614, 100780092, 100800720, 100788189, 100789201, 100797749, 100306389, 100777925, 100779122, 102666388, 100813880, 100778993, 100807063, 100782104, 100781542	0.000223765
GO:0005576	Cellular_component	extracellular region	38	5.19561e-05	100795412, 100793330, 100790287, 100809245, 100791314, 100527431, 100808279, 100527693, 100820023, 100813384, 100787637, 100780102, 100812478, 100778051, 100805357, 100791784, 547549, 100793403, 100777733, 100170689, 100785485, 100305884, 100785987, 102660391, 100811294, 100782457, 100780750, 102668807, 100776664, 100803637, 100798795, 100776244, 100790170, 100800908, 100811277, 100811794, 100818…	0.00100448
GO:0012505	Cellular_component	endomembrane system	13	0.000350646	100811954, 100805869, 100818927, 100817729, 100783296, 100787550, 100790969, 100818975, 100786469, 100779700, 100815945, 100813513, 100781569	0.00581071
GO:0005886	Cellular_component	plasma membrane	83	0.000582003	100798603, 100798247, 100805869, 100777985, 100816958, 100808299, 100784165, 100782384, 100785899, 100817369, 100784967, 100776693, 100817002, 100799375, 100797196, 100797153, 100805676, 100794575, 100810824, 100796279, 100793688, 100793643, 100782393, 100802241, 100778264, 100777010, 100787925, 100813693, 100786714, 100785105, 100779230, 100801284, 100792882, 100792043, 100791755, 100789875, 100…	0.00843904
GO:0030686	Cellular_component	90S preribosome	5	0.00106585	100815650, 100792176, 100796965, 100797960, 100798087	0.0137377
GO:0031428	Cellular_component	box C/D snoRNP complex	4	0.00229017	100797625, 100788688, 100815506, 100814656	0.026566
GO:0005856	Cellular_component	cytoskeleton	7	0.00313615	100801284, 100778045, 100813437, 100787827, 100813210, 100789770, 100799819	0.0306936
GO:0005773	Cellular_component	vacuole	12	0.00341205	100785987, 100785899, 100806445, 100806403, 100790287, 102663614, 547700, 100780092, 100798795, 100789201, 100787939, 100818983	0.0306936
GO:0005887	Cellular_component	integral component of plasma membrane	11	0.0034398	100797668, 100785899, 100815662, 100793918, 100778993, 100779433, 100811117, 100798723, 100781635, 100787939, 100817367	0.0306936
GO:0005739	Cellular_component	mitochondrion	31	0.00377732	100804696, 100803348, 100810996, 100777248, 100779966, 100802590, 100812691, 100783775, 100776095, 100820546, 100790915, 100817766, 100788648, 100807195, 100818815, 100811003, 100781679, 100776891, 100790011, 100814905, 100809454, 100777755, 100808288, 100788478, 100806780, 100527103, 100806763, 100778142, 100775694, 100816982, 100796791	0.0312978
GO:0016459	Cellular_component	myosin complex	6	0.00474919	100791031, 100812525, 100788123, 100792816, 100816792, 100803485	0.0359864
GO:0005938	Cellular_component	cell cortex	5	0.00496365	100801284, 100778045, 100787827, 100789770, 100799819	0.0359864
GO:0005759	Cellular_component	mitochondrial matrix	8	0.00662008	100790011, 100803348, 100810996, 100306384, 100818815, 100809454, 100802878, 100810927	0.0451723
GO:0005768	Cellular_component	endosome	12	0.00835036	100805995, 100793663, 100789747, 100797433, 100807260, 100801548, 100789654, 100784165, 100806396, 100813743, 100799595, 100781726	0.0538134
GO:0010287	Cellular_component	plastoglobule	4	0.0169924	100784090, 100785180, 100820335, 100815789	0.103743
GO:0009522	Cellular_component	photosystem I	6	0.0181632	100784090, 100785180, 100820335, 100783223, 100815789, 100500118	0.118312
GO:0030125	Cellular_component	clathrin vesicle coat	4	0.0188224	100817703, 100808804, 100784165, 100781726	0.103971
GO:0031982	Cellular_component	vesicle	5	0.0240163	100791031, 100788123, 100792816, 100816792, 100803485	0.121126
GO:0030687	Cellular_component	preribosome, large subunit precursor	5	0.0240163	102663906, 100527285, 100789690, 100800715, 102669841	0.121126
GO:0031225	Cellular_component	anchored component of membrane	6	0.025984	100801252, 100778264, 100786841, 100306151, 100809817, 100802241	0.125589
GO:0016020	Cellular_component	membrane	46	0.0326318	100775725, 100807524, 100801160, 100792588, 100820084, 100807703, 100794567, 100796700, 100788960, 100785899, 100816310, 100782441, 100788647, 100780024, 100813326, 100798640, 100810995, 100787939, 100780607, 100797196, 100804564, 732549, 100803875, 100791784, 100796659, 100808528, 100802701, 100809639, 100786991, 100794738, 100788698, 100306055, 100808027, 100785360, 100801055, 100782396, 100788…	0.151412
GO:0031305	Cellular_component	integral component of mitochondrial inner membrane	5	0.0379758	100798747, 100797577, 100807242, 100800530, 106794112	0.166731
GO:0009523	Cellular_component	photosystem II	6	0.038808	100784090, 100785180, 100820335, 100783223, 100815789, 100500118	0.166731
GO:0009505	Cellular_component	plant-type cell wall	8	0.049689	100795412, 100802444, 547549, 100793403, 100809245, 100785485, 100305884, 100811277	0.205854
ID	Category	Term	Count	P-value	Genes	FDR
GO:0015299	Molecular_function	solute:proton antiporter activity	9	4.26615e-05	100818975, 100811954, 100786469, 100779700, 100815945, 100818927, 100783296, 100787550, 100790969	0.0167233
GO:0030515	Molecular_function	snoRNA binding	6	0.000111727	100775810, 100800955, 100817094, 100796965, 100815506, 100798087	0.0218984
GO:0004601	Molecular_function	peroxidase activity	17	0.000336356	100798603, 100795412, 100805697, 100793330, 547549, 100809245, 100777733, 100785485, 100813384, 102660391, 100787637, 100780750, 100803637, 100812478, 100778051, 100811277, 100795020	0.0439505
GO:0097177	Molecular_function	mitochondrial ribosome binding	4	0.00106748	100790011, 100803348, 100818815, 100809454	0.0836902
GO:0008494	Molecular_function	translation activator activity	4	0.00106748	100790011, 100803348, 100818815, 100809454	0.0836902
GO:0000146	Molecular_function	microfilament motor activity	5	0.00219136	100791031, 100788123, 100792816, 100816792, 100803485	0.143169
GO:1990259	Molecular_function	histone-glutamine methyltransferase activity	3	0.0027022	100797625, 100788688, 100814656	0.1499
GO:0042626	Molecular_function	ATPase activity, coupled to transmembrane movement of substances	16	0.00305919	100807754, 100803426, 100794567, 100803658, 100780191, 100808241, 100796907, 100809312, 100818549, 100777652, 100783883, 100780998, 100812387, 100776372, 100781319, 100777382	0.1499
GO:0016762	Molecular_function	xyloglucan:xyloglucosyl transferase activity	7	0.00428947	100779122, 100813880, 732603, 100778993, 100807063, 100782104, 100800720	0.174024
GO:0008649	Molecular_function	rRNA methyltransferase activity	3	0.00443938	100797625, 100788688, 100814656	0.174024
GO:0004866	Molecular_function	endopeptidase inhibitor activity	6	0.00516512	100789064, 547933, 100305352, 100306165, 100789630, 100305754	0.184066
GO:0005516	Molecular_function	calmodulin binding	14	0.00670632	100791031, 100788123, 100792816, 100806598, 102665166, 100803485, 100815662, 100800415, 102659421, 547887, 100816792, 102666917, 100813232, 100817367	0.219073
GO:0005471	Molecular_function	ATP:ADP antiporter activity	4	0.00746157	100778352, 100793257, 100775892, 100797251	0.224995
GO:0003785	Molecular_function	actin monomer binding	3	0.0119073	100778045, 100789770, 100799819	0.333405
GO:0008553	Molecular_function	hydrogen-exporting ATPase activity, phosphorylative mechanism	5	0.01357	100796279, 100805218, 100796240, 100779392, 100791813	0.354629
GO:0016168	Molecular_function	chlorophyll binding	6	0.0147697	100784090, 100785180, 100820335, 100783223, 100815789, 100500118	0.361858
GO:0005509	Molecular_function	calcium ion binding	22	0.0171193	100805697, 100810824, 100776975, 100816958, 100818906, 100786354, 100808456, 100797705, 100820003, 100801332, 100527431, 100785447, 100779740, 100813490, 100800415, 102659421, 547887, 100810333, 100500687, 100816571, 102666917, 100813232	0.394751
GO:0051015	Molecular_function	actin filament binding	9	0.01951	100791031, 100798962, 100788123, 100792816, 100818651, 100816792, 100807762, 100798693, 100803485	0.424885
GO:0030599	Molecular_function	pectinesterase activity	9	0.0223347	102660506, 100775404, 100794799, 100306177, 100806629, 100820142, 100776244, 100789650, 100820023	0.460799
GO:0045330	Molecular_function	aspartyl esterase activity	8	0.023672	100775404, 100794799, 100306177, 100806629, 100820142, 100776244, 100789650, 100820023	0.463971
GO:0005096	Molecular_function	GTPase activator activity	8	0.0313332	100816853, 102670154, 100798096, 100802691, 100780727, 100804342, 100792517, 100818643	0.577216
GO:0042910	Molecular_function	xenobiotic transporter activity	8	0.0323948	100816310, 100792588, 100788647, 100780024, 100810327, 100786991, 100788960, 100809975	0.577216
GO:0052716	Molecular_function	hydroquinone:oxygen oxidoreductase activity	5	0.0343843	547704, 100808948, 100796956, 100797749, 100777925	0.586029
GO:0005507	Molecular_function	copper ion binding	9	0.0386317	100783091, 547704, 100808948, 100796956, 100782413, 100810636, 100800090, 100797749, 100777925	0.630985
GO:0008469	Molecular_function	histone-arginine N-methyltransferase activity	2	0.0426223	100782245, 100815240	0.637823
GO:0015297	Molecular_function	antiporter activity	11	0.0426796	100797888, 100816310, 100792588, 100788647, 100780024, 100810327, 100788961, 100786991, 100782949, 100788960, 100809975	0.637823
GO:0009055	Molecular_function	electron carrier activity	9	0.0454739	100808758, 100305948, 100798640, 100792701, 100819487, 100527593, 100500505, 100785360, 100305588	0.637823
GO:0005094	Molecular_function	Rho GDP-dissociation inhibitor activity	3	0.0455588	100802701, 100813326, 100812303	0.637823
