# Supplementary material for: Integrated transcriptomic and proteomic analysis of a cytoplasmic male sterility line and associated maintainer line in soybean
Source: Front Plant Sci. 2023 Feb 2;14:1098125. doi: 10.3389/fpls.2023.1098125 (PMC9933710; doi:10.3389/fpls.2023.1098125)
Supplement: Supplementary file 1 [file DataSheet_1.zip › Supplementary materials/Table S6 GO enrichment of DEGs at the BP stage.xlsx]

## Sheet: 1962 DEGs
ID	Category	Term	Count	P-value	Genes	FDR
GO:0045490	Biological_process	pectin catabolic process	34	2.69984e-18	100796446, 100808559, 100810857, 100810615, 100800194, 100807628, 100810853, 100775225, 100775246, 100792967, 100801864, 100784682, 100801686, 100820068, 100816036, 100782388, 100786427, 100784642, 100785214, 100803527, 100796485, 100775898, 100815836, 100809277, 100790659, 100777691, 100820556, 100784679, 100785801, 100813174, 100780236, 100815272, 100810565, 100815015	1.06104e-15
GO:0009768	Biological_process	photosynthesis, light harvesting in photosystem I	18	7.54123e-17	100798548, 100800350, 100799813, 100802138, 100790960, 100789786, 100305992, 100793702, 100806585, 547819, 100805310, 100800351, 100820327, 100785415, 100817348, 100779387, 100802922, 547862	1.48185e-14
GO:0042545	Biological_process	cell wall modification	25	1.32694e-12	100808559, 100800194, 100807628, 100810853, 100775225, 100775246, 100792967, 100784682, 100801686, 100820068, 100816036, 100786427, 100784642, 100785214, 100803527, 100796485, 100775898, 100815836, 100777691, 100820556, 100784679, 100813174, 100815272, 100810565, 100815015	1.73829e-10
GO:0009416	Biological_process	response to light stimulus	20	2.00215e-10	100798548, 100800350, 100799813, 100802138, 100790960, 100789786, 100305992, 100793702, 100816829, 100806585, 100801187, 547819, 100805310, 100800351, 100820327, 100785415, 100817348, 100779387, 100802922, 547862	1.96711e-08
GO:0018298	Biological_process	protein-chromophore linkage	18	1.18047e-08	100798548, 100800350, 100799813, 100802138, 100790960, 100789786, 100305992, 100793702, 100806585, 547819, 100805310, 100800351, 100820327, 100785415, 100817348, 100779387, 100802922, 547862	9.27851e-07
GO:0006885	Biological_process	regulation of pH	10	1.21965e-05	100818017, 102665255, 100780176, 100790451, 100792990, 100784321, 100800514, 106794183, 100802381, 100818455	0.00079887
GO:0046513	Biological_process	ceramide biosynthetic process	6	8.70454e-05	100815011, 100814250, 100797212, 100801213, 100792937, 100810780	0.00488698
GO:0051453	Biological_process	regulation of intracellular pH	7	0.000354299	100778065, 100804422, 100789667, 102668626, 100782329, 100795836, 100798717	0.0174049
GO:0006900	Biological_process	membrane budding	7	0.00107121	100808441, 100788852, 100818165, 100814886, 100815975, 100812794, 100785717	0.0467762
GO:0019722	Biological_process	calcium-mediated signaling	5	0.00143363	100306190, 100780330, 100500295, 100775865, 100306584	0.0496644
GO:0048268	Biological_process	clathrin coat assembly	6	0.00150077	100808441, 100818165, 100814886, 100815975, 100812794, 100785717	0.0496644
GO:0005975	Biological_process	carbohydrate metabolic process	40	0.00168251	100802357, 100792369, 100800091, 100791456, 100797678, 100795578, 100791732, 100788863, 100777503, 100801147, 100798509, 100786020, 100819348, 100782722, 102667009, 100777487, 100801823, 100818098, 100780628, 100776174, 100815664, 100804103, 100787084, 100819161, 547449, 100794556, 100800324, 100804260, 100787980, 100794658, 100782450, 100784457, 100780097, 100790609, 100784332, 100783003, 100779…	0.0496644
GO:0009765	Biological_process	photosynthesis, light harvesting	5	0.00175438	100785415, 100799813, 100305992, 100793702, 547862	0.0496644
GO:0035556	Biological_process	intracellular signal transduction	18	0.00181854	100804047, 100805940, 100809602, 100819061, 100791002, 100775885, 100818929, 100783286, 100820422, 100786097, 100783621, 100801716, 100272203, 100783079, 100781355, 100799442, 100272197, 100778471	0.0496644
GO:0051017	Biological_process	actin filament bundle assembly	7	0.00189559	100809605, 100305845, 100788569, 100779513, 100779614, 100800234, 100306027	0.0496644
GO:0009903	Biological_process	chloroplast avoidance movement	6	0.00226483	100796853, 100779436, 100818297, 100787470, 100776481, 100805288	0.0539508
GO:0070816	Biological_process	phosphorylation of RNA polymerase II C-terminal domain	7	0.00233375	100790917, 100807590, 100817858, 100781059, 100796152, 100787268, 100791743	0.0539508
GO:0046777	Biological_process	protein autophosphorylation	16	0.00309938	100793784, 100803996, 100819061, 100775885, 100803061, 100818929, 100820422, 100809700, 100790759, 100801716, 100783079, 102664710, 100781355, 102659961, 100816683, 100778471	0.0676697
GO:0008610	Biological_process	lipid biosynthetic process	6	0.00327868	100791542, 100801061, 100802778, 100784159, 100820263, 100783704	0.0678169
GO:0098542	Biological_process	defense response to other organism	8	0.00365265	100811727, 100793187, 100778017, 100779080, 100793075, 100804153, 100789386, 100805047	0.0717746
GO:0006679	Biological_process	glucosylceramide biosynthetic process	3	0.00414404	100817409, 100783706, 100800015 758	0.0775528
GO:0032968	Biological_process	positive regulation of transcription elongation from RNA polymerase II promoter	7	0.00448173	100790917, 100807590, 100817858, 100781059, 100796152, 100787268, 100791743	0.0783227
GO:1902600	Biological_process	hydrogen ion transmembrane transport	6	0.00458377	100778065, 100804422, 102668626, 100782329, 100795836, 100798717	0.0783227
GO:0009904	Biological_process	chloroplast accumulation movement	6	0.00509065	100796853, 100779436, 100818297, 100787470, 100776481, 100805288	0.0833594
GO:0006629	Biological_process	lipid metabolic process	17	0.00632056	100793992, 100794640, 113001473, 100527899, 100809640, 100788786, 100801598, 102667991, 100808168, 100786548, 100777186, 100801507, 100782667, 100817848, 100798420, 100802517, 100780912	0.0993592
GO:0009734	Biological_process	auxin-activated signaling pathway	31	0.00658058	100792286, 100795119, 100797634, 100808177, 100807881, 100806352, 100777626, 100783436, 100784866, 100820621, 100813602, 547784, 112998546, 100816235, 100792134, 100791342, 100806227, 100500483, 102663803, 100793401, 100809479, 100785182, 100793508, 100781123, 100816267, 100817315, 100787502, 100804628, 100798690, 112998536, 100818269	0.099468
GO:0072583	Biological_process	clathrin-dependent endocytosis	7	0.00969202	100808441, 100788852, 100818165, 100814886, 100815975, 100812794, 100785717	0.141073
GO:0018105	Biological_process	peptidyl-serine phosphorylation	12	0.0106087	100805940, 100801716, 100783079, 100819061, 100775885, 100781355, 100810377, 100818929, 100783286, 100820422, 100803509, 100778471	0.1489
GO:0009555	Biological_process	pollen development	4	0.0115552	100800846, 100809938, 100305913, 100781229	0.156593
GO:0030639	Biological_process	polyketide biosynthetic process	4	0.0254645	100170701, 100775264, 100790997, 732575 758	0.322824
GO:0019853	Biological_process	L-ascorbic acid biosynthetic process	4	0.0254645	100794523, 100778616, 100791726, 100791439	0.322824
GO:0006633	Biological_process	fatty acid biosynthetic process	10	0.0307813	100776947, 100790385, 547836, 100803579, 100794837, 100810048, 100809699, 100794273, 100797395, 100801121	0.363575
GO:0009694	Biological_process	jasmonic acid metabolic process	4	0.0314543	100816222, 100527557, 100818925, 100800794	0.363575
GO:0030042	Biological_process	actin filament depolymerization	4	0.0314543	100785437, 100779214, 100790487, 100795241	0.363575
GO:0009664	Biological_process	plant-type cell wall organization	6	0.0375088	100792023, 548040, 100820154, 100800424, 100527629, 100783913	0.416078
GO:0006631	Biological_process	fatty acid metabolic process	4	0.038114	100801061, 100784159, 100170753, 100783704	0.416078
GO:0051513	Biological_process	regulation of monopolar cell growth	3	0.0459321	100805643, 100787391, 100793602	0.462855
GO:0007266	Biological_process	Rho protein signal transduction	3	0.0459321	100803512, 100784684, 100797593	0.462855
GO:0019441	Biological_process	tryptophan catabolic process to kynurenine	3	0.0459321	100778560, 100802892, 547603	0.462855
GO:0009813	Biological_process	flavonoid biosynthetic process	4	0.0493311	100170701, 100775264, 100790997, 732575 758	0.484678
ID	Category	Term	Count	P-value	Genes	FDR
GO:0005618	Cellular_component	cell wall	62	4.3903e-18	100792023, 100810857, 100810615, 100802357, 100810853, 100791456, 100795578, 100775246, 100797678, 100801864, 100777503, 100784682, 100820068, 100816036, 100782388, 100786427, 100819348, 100784642, 100801823, 100785214, 100803527, 100818098, 100783913, 100804103, 100787084, 100790013, 100815836, 100800424, 100809277, 100790659, 100777691, 100780097, 100813174, 100815272, 100779556, 100795460, 100…	3.77565e-16
GO:0009523	Cellular_component	photosystem II	21	4.71506e-13	100798548, 100800350, 100799813, 100306291, 100787080, 100802138, 100790960, 100789786, 100305992, 100793702, 100806585, 100777979, 547819, 100805310, 100800351, 100820327, 100785415, 100817348, 100779387, 100802922, 547862	2.02747e-11
GO:0010287	Cellular_component	plastoglobule	13	1.70806e-12	100799813, 100790960, 100789786, 100793702, 100806585, 547819, 100805310, 100800351, 100820327, 100785415, 100817348, 100779387, 547862	4.89644e-11
GO:0009522	Cellular_component	photosystem I	18	1.37175e-11	100798548, 100800350, 100799813, 100802138, 100790960, 100789786, 100305992, 100793702, 100806585, 547819, 100805310, 100800351, 100820327, 100785415, 100817348, 100779387, 100802922, 547862	2.94926e-10
GO:0005886	Cellular_component	plasma membrane	127	2.13328e-08	100795455, 100802478, 100811505, 100807881, 100795859, 100794923, 100792745, 100807246, 100809700, 106799643, 100807883, 100820346, 100785773, 100820109, 100810134, 100811984, 100816235, 100795104, 100804422, 100791420, 100306097, 100810426, 100791701, 100784734, 100813372, 100305845, 100801716, 100807382, 100801955, 100779513, 100820218, 100811114, 100802526, 100783647, 100818269, 100500293, 100…	3.66924e-07
GO:0005576	Cellular_component	extracellular region	53	4.34965e-07	100792023, 100806478, 100791732, 100784682, 100820068, 100306447, 100786548, 100777186, 100777463, 100803527, 100804815, 100782549, 100776496, 100814455, 100783913, 100794453, 100805712, 113001473, 547449, 100814747, 100815836, 100800424, 100786233, 100777691, 100780330, 102666289, 100790609, 100815272, 100781229, 100783807, 100500295, 100170691, 100800194, 100775865, 100306584, 100801686, 100787…	6.2345e-06
GO:0015629	Cellular_component	actin cytoskeleton	12	1.41055e-05	100809605, 100785437, 100786418, 100305845, 100788569, 100779214, 100779513, 100790487, 100779614, 100800234, 100306027, 100795241	0.000173296
GO:0016021	Cellular_component	integral component of membrane	458	6.33928e-05	100802475, 100805867, 100796706, 100801388, 106799643, 100779242, 100780362, 100778397, 100810095, 100783514, 100782422, 100807927, 100814333, 100804422, 100807815, 100803579, 100306097, 100795501, 106794183, 100805872, 100784734, 100813372, 100817859, 100783647, 100783528, 100806930, 100796724, 100527333, 100801121, 100777163, 100813462, 102666654, 100780027, 100778017, 100782329, 100792360, 100…	0.000681473
GO:0009506	Cellular_component	plasmodesma	24	0.000209814	100801285, 100306190, 100793784, 100793187, 100803114, 100500295, 100792775, 100775865, 100803996, 102660930, 100306584, 100803061, 100786233, 100809700, 106799643, 100790759, 100808290, 100780330, 102666289, 100777463, 100802856, 102659961, 100783807, 100813400	0.00200489
GO:0016020	Cellular_component	membrane	71	0.000243277	100809902, 100792023, 100808975, 106795369, 100805545, 100809789, 100817409, 100800015, 100783792, 100800013, 100801388, 100789298, 106799643, 100814571, 100784684, 100816074, 100810134, 100781218, 100812799, 100785617, 100783913, 100797593, 100806325, 100798616, 100798935, 606705, 100798776, 100800424, 100789386, 100790977, 100787604, 100818548, 100779710, 100820218, 100804509, 100795540, 100783…	0.00209218
GO:0005887	Cellular_component	integral component of plasma membrane	15	0.000373305	100798599, 100804249, 100798776, 100801213, 100790119, 100815011, 100789639, 100814250, 100815251, 100817604, 100802659, 100814304, 100797212, 100776230, 100795153	0.00291857
GO:0005905	Cellular_component	clathrin-coated pit	7	0.00112641	100808441, 100788852, 100818165, 100814886, 100815975, 100812794, 100785717	0.00807259
GO:0005615	Cellular_component	extracellular space	16	0.0013087	100804015, 100792222, 100804930, 100794117, 100499797, 100811975, 100791695, 100793598, 100527899, 100820074, 100787154, 100778111, 100814184, 100813291, 102664509, 100791283	0.00865756
GO:0030136	Cellular_component	clathrin-coated vesicle	7	0.00182738	100808441, 100788852, 100818165, 100814886, 100815975, 100812794, 100785717	0.0112253
GO:0009535	Cellular_component	chloroplast thylakoid membrane	21	0.00230806	100798548, 100800350, 100799813, 100802138, 100790960, 100779657, 100789786, 100305992, 100793702, 100779417, 100806585, 547819, 100805310, 100800351, 100820327, 100785415, 100817348, 100779387, 100802922, 547862, 100817265	0.0124697
GO:0005794	Cellular_component	Golgi apparatus	36	0.00231995	100800591, 100776577, 100526887, 100784342, 100784562, 100788989, 100816074, 100795193, 100797993, 100812794, 100813364, 100785717, 100795104, 100785080, 100803533, 100813837, 100808441, 100789501, 100788852, 100779539, 100809511, 100808124, 100527909, 100779696, 100780235, 100786535, 100810442, 100805939, 100818165, 102668608, 100799521, 100814886, 100815975, 100817531, 100816246, 100812221	0.0124697
GO:0012505	Cellular_component	endomembrane system	13	0.00421129	100790451, 100792990, 106794183, 100802381, 100788883, 100777251, 100818017, 102665255, 100780176, 100784321, 100800514, 100818455, 100782628	0.0213042
GO:0009941	Cellular_component	chloroplast envelope	10	0.00555988	100785415, 100799813, 100800727, 100779387, 100790960, 100793702, 547862, 547819, 100805310, 100800351	0.0265639
GO:0005856	Cellular_component	cytoskeleton	7	0.0126554	100815472, 100781142, 100798523, 100807341, 100811630, 100787265, 100777705	0.0572823
GO:0009705	Cellular_component	plant-type vacuole membrane	8	0.0149688	100789639, 100804249, 100799513, 100796724, 100802668, 100799276, 100799583, 100806333	0.0643657
GO:0046658	Cellular_component	anchored component of plasma membrane	15	0.0248871	100793187, 100798678, 100499895, 100816826, 102660389, 100794658, 100783186, 100526961, 100792916, 100786020, 100781182, 100786734, 102667009, 100789844, 100527517	0.101919
ID	Category	Term	Count	P-value	Genes	FDR
GO:0030599	Molecular_function	pectinesterase activity	32	3.91547e-17	100808559, 100800194, 100807628, 100810853, 100775225, 100775246, 102667060, 100792967, 100784682, 100801686, 100801763, 100785595, 100788363, 100820068, 100816036, 100786427, 102668456, 100784642, 100785214, 100803527, 100803408, 100796485, 100775898, 100306074, 100815836, 100777691, 100820556, 100784679, 100813174, 100815272, 100810565, 100815015	1.64058e-14
GO:0046910	Molecular_function	pectinesterase inhibitor activity	28	1.45368e-16	100808559, 100800194, 100807628, 100810853, 100775225, 100775246, 102667060, 100784682, 100801686, 100801763, 100785595, 100788363, 100820068, 102668456, 100784642, 100785214, 100803527, 100803408, 100796485, 100775898, 100306074, 100815836, 100777691, 100820556, 100784679, 100815272, 100810565, 100815015	3.04546e-14
GO:0045330	Molecular_function	aspartyl esterase activity	25	6.3665e-13	100808559, 100800194, 100807628, 100810853, 100775225, 100775246, 100792967, 100784682, 100801686, 100820068, 100816036, 100786427, 100784642, 100785214, 100803527, 100796485, 100775898, 100815836, 100777691, 100820556, 100784679, 100813174, 100815272, 100810565, 100815015	8.89188e-11
GO:0016168	Molecular_function	chlorophyll binding	18	6.01533e-12	100798548, 100800350, 100799813, 100802138, 100790960, 100789786, 100305992, 100793702, 100806585, 547819, 100805310, 100800351, 100820327, 100785415, 100817348, 100779387, 100802922, 547862	6.30105e-10
GO:0015299	Molecular_function	solute:proton antiporter activity	10	5.72631e-05	100818017, 102665255, 100780176, 100790451, 100792990, 100784321, 100800514, 106794183, 100802381, 100818455	0.00479865
GO:0045140	Molecular_function	inositol phosphoceramide synthase activity	4	9.66875e-05	100815011, 100814250, 100797212, 100801213	0.00675201
GO:0005509	Molecular_function	calcium ion binding	35	0.000138261	100797657, 100806637, 100775885, 100807869, 100795859, 100306123, 100820422, 100790109, 100776519, 100800915, 100783079, 100527439, 100781355, 100526987, 100779780, 100779020, 100818136, 100815664, 100778471, 100802661, 100807117, 100806007, 100819061, 100791688, 100782291, 100818929, 100791701, 100527487, 548064, 548063, 100801716, 100781229, 100806709, 100797564, 100781506	0.00827592
GO:0030570	Molecular_function	pectate lyase activity	8	0.000194172	100782388, 100810615, 100810857, 100785801, 100780236, 100801864, 100809277, 100790659	0.0108736
GO:0004650	Molecular_function	polygalacturonase activity	14	0.000225534	100796446, 100802357, 100797678, 100800324, 100788863, 100787980, 100777503, 100819348, 100780097, 100782722, 100801823, 100779556, 100780628, 100795460	0.0104998
GO:0005506	Molecular_function	iron ion binding	37	0.00025901	100811727, 100809902, 100811904, 100775843, 100801061, 100802778, 100794523, 100801743, 100813091, 100820263, 100779967, 100809007, 100804153, 100170674, 100805047, 100787559, 100783430, 100811080, 100780027, 100778017, 100779080, 100792360, 100793075, 100814157, 547705, 606705, 100789842, 100783085, 100791726, 100789386, 100805772, 100816088, 100785369, 100784159, 100804509, 547475, 100783704	0.0108525
GO:0005545	Molecular_function	1-phosphatidylinositol binding	7	0.000341684	100808441, 100788852, 100818165, 100814886, 100815975, 100812794, 100785717	0.0130151
GO:0015145	Molecular_function	monosaccharide transmembrane transporter activity	7	0.00040474	100777241, 100812637, 100789745, 100786876, 100807308, 100782391, 100794726	0.0138458
GO:0033188	Molecular_function	sphingomyelin synthase activity	4	0.000462628	100815011, 100814250, 100797212, 100801213	0.0138458
GO:0047493	Molecular_function	ceramide cholinephosphotransferase activity	4	0.000462628	100815011, 100814250, 100797212, 100801213	0.0138458
GO:0102336	Molecular_function	3-oxo-arachidoyl-CoA synthase activity	7	0.000752469	100776947, 100790385, 100803579, 100810048, 100794273, 100797395, 100801121	0.0185461
GO:0102337	Molecular_function	3-oxo-cerotoyl-CoA synthase activity	7	0.000752469	100776947, 100790385, 100803579, 100810048, 100794273, 100797395, 100801121	0.0185461
GO:0102338	Molecular_function	3-oxo-lignoceronyl-CoA synthase activity	7	0.000752469	100776947, 100790385, 100803579, 100810048, 100794273, 100797395, 100801121	0.0185461
GO:0005546	Molecular_function	phosphatidylinositol-4,5-bisphosphate binding	7	0.000867566	100808441, 100788852, 100818165, 100814886, 100815975, 100812794, 100785717	0.020195
GO:0032050	Molecular_function	clathrin heavy chain binding	7	0.000995756	100808441, 100788852, 100818165, 100814886, 100815975, 100812794, 100785717	0.0219591
GO:0005516	Molecular_function	calmodulin binding	19	0.00120204	100788183, 100819061, 100775885, 102660753, 102660235, 100818929, 100800267, 100820422, 100809512, 102666156, 100786418, 100801716, 100820346, 100783079, 100781355, 100801624, 100802659, 100780855, 100778471	0.0251828
GO:0008553	Molecular_function	hydrogen-exporting ATPase activity, phosphorylative mechanism	7	0.00146869	100778065, 100804422, 102668626, 100806580, 100782329, 100795836, 100798717	0.0293039
GO:0008289	Molecular_function	lipid binding	17	0.00231204	100809789, 100306032, 100794328, 100783110, 100807475, 100788197, 100815233, 100814571, 100786048, 100808292, 100527318, 100806061, 100813029, 100798112, 100802528, 100775781, 100812234	0.0428533
GO:0020037	Molecular_function	heme binding	40	0.00235233	100811727, 100802892, 100809902, 100775843, 100813091, 100779967, 100804153, 100170674, 100805047, 100787559, 100777463, 100783430, 100811080, 100780027, 100778017, 100802856, 100779080, 100782549, 100776496, 100792360, 100793075, 100814455, 100814157, 100803114, 547705, 606705, 100792775, 100805712, 547603, 102660930, 100789842, 100783085, 100786233, 100789386, 100805772, 100778560, 100813471, 1…	0.0428533
GO:0047216	Molecular_function	inositol 3-alpha-galactosyltransferase activity	3	0.00249795	100804007, 548050, 100792129	0.04361
GO:0004430	Molecular_function	1-phosphatidylinositol 4-kinase activity	5	0.00289251	100782931, 100782882, 100809172, 100809677, 100787492	0.0484784
GO:0051213	Molecular_function	dioxygenase activity	13	0.00376031	100794125, 100810937, 100811904, 732548, 100802501, 547615, 100801148, 100816829, 100801187, 100817159, 100814471, 100784518, 100818312	0.0602428
GO:0016616	Molecular_function	oxidoreductase activity, acting on the CH-OH group of donors, NAD or NADP as acceptor	10	0.00388199	100789519, 732626, 100791376, 100816901, 100793687, 100793329, 100170753, 100779140, 100788991, 100804211	0.0602428
GO:0080132	Molecular_function	fatty acid alpha-hydroxylase activity	3	0.00489921	100801061, 100784159, 100783704	0.0733131
GO:0008353	Molecular_function	RNA polymerase II carboxy-terminal domain kinase activity	7	0.00520125	100790917, 100807590, 100817858, 100781059, 100796152, 100787268, 100791743	0.075149
GO:0051015	Molecular_function	actin filament binding	12	0.00592497	100809605, 100785437, 100786418, 100305845, 100788569, 100779214, 100779513, 100790487, 100779614, 100800234, 100306027, 100795241	0.0827521
GO:0016705	Molecular_function	oxidoreductase activity, acting on paired donors, with incorporation or reduction of molecular oxygen	24	0.00629027	100811727, 100811904, 547705, 606705, 100775843, 100783085, 100789842, 100813091, 100779967, 100804153, 100170674, 100789386, 100805047, 100805772, 100787559, 100783430, 100780027, 100778017, 100795360, 100779080, 100792360, 100793075, 547475, 100814157	0.0842081
GO:0004674	Molecular_function	protein serine/threonine kinase activity	57	0.00643117	100805940, 100795455, 100802873, 100775722, 100802478, 100794722, 100807361, 100798607, 100809700, 100798806, 100819547, 100785773, 100810377, 100812793, 100305361, 100783286, 100805872, 100818747, 100788856, 100800744, 102659961, 100797563, 102670300, 100815359, 100783647, 100816683, 100809602, 100810711, 100794225, 100808435, 100777163, 100786405, 100272203, 100788987, 102664710, 100804518, 100…	0.0842081
GO:0015250	Molecular_function	water channel activity	7	0.0073315	100808290, 547967, 100791447, 100788583, 100527509, 100527333, 100807883	0.092308
GO:0004683	Molecular_function	calmodulin-dependent protein kinase activity	8	0.00771069	100801716, 100783079, 100819061, 100775885, 100781355, 100818929, 100820422, 100778471	0.092308
GO:0009931	Molecular_function	calcium-dependent protein serine/threonine kinase activity	8	0.00771069	100801716, 100783079, 100819061, 100775885, 100781355, 100818929, 100820422, 100778471	0.092308
GO:0004497	Molecular_function	monooxygenase activity	23	0.00928989	100811727, 547705, 606705, 100775843, 100783085, 100789842, 100813091, 100779967, 100804153, 100170674, 100789386, 100805047, 100805772, 100800915, 100787559, 100783430, 100780027, 100778017, 100779080, 100792360, 100793075, 547475, 100814157	0.108124
GO:0005249	Molecular_function	voltage-gated potassium channel activity	5	0.0107678	100808832, 100802964, 100786870, 100809960, 100783528	0.121938
GO:0008120	Molecular_function	ceramide glucosyltransferase activity	3	0.0117802	100817409, 100783706, 100800015	0.129893
GO:0004672	Molecular_function	protein kinase activity	60	0.0191606	100805544, 100802475, 100790485, 100799611, 100793873, 100807682, 100798809, 100808098, 100788002, 100807361, 100792943, 100809700, 100801947, 100810095, 100809790, 100781059, 100814059, 100807815, 100816925, 100789665, 100785189, 100786591, 100777573, 100782832, 100796152, 102659961, 100783647, 100790292, 100809208, 100810711, 100805603, 100801601, 100803061, 100808435, 100808994, 100813065, 100…	0.205854
GO:0016298	Molecular_function	lipase activity	6	0.0218347	100786548, 100777186, 100805545, 113001473, 102667991, 100795396	0.228719
GO:0004693	Molecular_function	cyclin-dependent protein serine/threonine kinase activity	7	0.0249371	100790917, 100807590, 100817858, 100781059, 100796152, 100787268, 100791743	0.254845
GO:0046872	Molecular_function	metal ion binding	117	0.0277419	100794125, 100799813, 100810937, 547615, 100790960, 100801148, 100784160, 100785415, 100782388, 100777463, 100785413, 100782549, 547862, 100776496, 100797073, 100814455, 778121, 732548, 547603, 100809277, 100803171, 100779913, 100786233, 100101901, 100788012, 100305845, 100801955, 100779513, 100802922, 100783807, 100803618, 100819870, 100789908, 547836, 100805448, 100807461, 102661152, 100306469,…	0.272354
GO:0016210	Molecular_function	naringenin-chalcone synthase activity	4	0.0283382	100170701, 100775264, 100790997, 732575	0.272354
GO:0005543	Molecular_function	phospholipid binding	5	0.0286005	100806724, 100799376, 100781229, 100789552, 100777084	0.272354
GO:0001727	Molecular_function	lipid kinase activity	3	0.0392213	100798935, 100805656, 100818087	0.365194
GO:0016709	Molecular_function	oxidoreductase activity, acting on paired donors, with incorporation or reduction of molecular oxygen, NAD(P)H as one donor, and incorporation of one atom of oxygen	7	0.0458417	100809902, 606705, 100811080, 100804509, 100800640, 100170674, 547475	0.411627
GO:0005464	Molecular_function	UDP-xylose transmembrane transporter activity	3	0.0461729	100788989, 100786535, 100812221	0.411627

## Sheet: 1097 DEGs
ID	Category	Term	Count	P-value	Genes	FDR
GO:0009734	Biological_process	auxin-activated signaling pathway	29	3.31836e-06	100792286, 100795119, 100797634, 100808177, 100806352, 100777626, 100783436, 100784866, 100820621, 100813602, 547784, 112998546, 100816235, 100792134, 100791342, 100806227, 100500483, 100793401, 100809479, 100785182, 100793508, 100781123, 100816267, 100817315, 100787502, 100804628, 100798690, 112998536, 100818269	0.00108178
GO:0009768	Biological_process	photosynthesis, light harvesting in photosystem I	6	0.000348309	100785415, 100799813, 100802138, 100789786, 100806585, 100800351	0.0567744
GO:0098542	Biological_process	defense response to other organism	6	0.00558243	100811727, 100793187, 100778017, 100779080, 100793075, 100805047	0.370637
GO:0019853	Biological_process	L-ascorbic acid biosynthetic process	4	0.00568462	100794523, 100778616, 100791726, 100791439	0.370637
GO:0030639	Biological_process	polyketide biosynthetic process	4	0.00568462	100170701, 100775264, 100790997, 732575	0.370637
GO:0009416	Biological_process	response to light stimulus	7	0.00830493	100785415, 100799813, 100802138, 100789786, 100806585, 100801187, 100800351	0.451234
GO:0009813	Biological_process	flavonoid biosynthetic process	4	0.0116677	100170701, 100775264, 100790997, 732575	0.516476
GO:0006633	Biological_process	fatty acid biosynthetic process	8	0.0126743	100790385, 547836, 100803579, 100794837, 100810048, 100809699, 100797395, 100801121	0.516476
GO:0051513	Biological_process	regulation of monopolar cell growth	3	0.0163236	100805643, 100787391, 100793602	0.532151
GO:0019441	Biological_process	tryptophan catabolic process to kynurenine	3	0.0163236	100778560, 100802892, 547603	0.532151
GO:0009664	Biological_process	plant-type cell wall organization	5	0.0214843	100792023, 548040, 100820154, 100527629, 100783913	0.611744
GO:0045490	Biological_process	pectin catabolic process	8	0.0225182	100782388, 100796446, 100775898, 100784642, 100815836, 100809277, 100810565, 100790659	0.611744
GO:0010268	Biological_process	brassinosteroid homeostasis	4	0.0247427	100775843, 100780027, 100789842, 100779967	0.616904
GO:2000032	Biological_process	regulation of secondary shoot formation	3	0.030451	100791288, 100801549, 100786452	0.616904
GO:0010207	Biological_process	photosystem II assembly	3	0.030451	100792252, 100787080, 100777979	0.616904
GO:0005975	Biological_process	carbohydrate metabolic process	22	0.0318377	100804103, 100787084, 100819161, 547449, 100800091, 100797678, 100794556, 100794658, 100787980, 100777503, 100801147, 100782450, 100786020, 100790609, 100784332, 100777487, 100783003, 100801823, 100799487, 100785506, 100776174, 100815664	0.616904
GO:0018298	Biological_process	protein-chromophore linkage	6	0.0321698	100785415, 100799813, 100802138, 100789786, 100806585, 100800351	0.616904
GO:0045944	Biological_process	positive regulation of transcription from RNA polymerase II promoter	10	0.0418986	100809514, 100783045, 100820061, 100792278, 100810129, 547720, 100810422, 106797420, 100802197, 100817554	0.758831
GO:0016131	Biological_process	brassinosteroid metabolic process	2	0.0452448	100775843, 100780027	0.776306
ID	Category	Term	Count	P-value	Genes	FDR
GO:0009523	Cellular_component	photosystem II	9	7.09317e-05	100785415, 100799813, 100306291, 100802138, 100787080, 100789786, 100806585, 100777979, 100800351	0.00482336
GO:0010287	Cellular_component	plastoglobule	5	0.000662398	100785415, 100799813, 100789786, 100806585, 100800351	0.0153904
GO:0005886	Cellular_component	plasma membrane	64	0.000861919	100795455, 100798803, 100818619, 100792943, 100800013, 100807246, 100809700, 100526861, 100807883, 100820346, 100820109, 100811147, 100813602, 100811984, 100816235, 100795104, 100804422, 102659722, 100791420, 100798899, 100816849, 100499706, 100784534, 100782997, 100777375, 100813372, 100807382, 100801955, 100800304, 100811114, 100815359, 100783647, 100816683, 100799583, 100818269, 100790580, 100…	0.0153904
GO:0005618	Cellular_component	cell wall	21	0.00118452	100792023, 100796446, 100804103, 100787084, 100775898, 100790013, 100797678, 100815836, 100820154, 100809277, 100787980, 100777503, 100790659, 100817874, 100782388, 548040, 100784642, 100801823, 100810565, 100527629, 100783913	0.0153904
GO:0005576	Cellular_component	extracellular region	27	0.001302	100792023, 100806478, 100500295, 100777186, 100777463, 100804815, 100782549, 100814455, 100783913, 100805730, 100803114, 100794453, 100792775, 100775898, 547449, 100815836, 100794556, 100779614, 100820154, 100786233, 102667991, 100780330, 102666289, 100790609, 548040, 100780113, 100527629	0.0153904
GO:0016020	Cellular_component	membrane	42	0.00135797	100792023, 100809902, 100804037, 100808975, 100805545, 100775788, 100807869, 100817409, 100526887, 100305892, 100800013, 100778616, 100791439, 100817909, 100820166, 100818315, 100814571, 100811080, 100812799, 100775781, 100781639, 100783913, 100797593, 100806325, 100798935, 100798616, 606705, 100306032, 100787982, 100820154, 100790977, 100787604, 548040, 100783706, 100798112, 100804509, 100810048…	0.0153904
GO:0009705	Cellular_component	plant-type vacuole membrane	7	0.00302917	100789639, 100804249, 100799513, 100802668, 100799276, 100799583, 100806333	0.0294262
GO:0009506	Cellular_component	plasmodesma	14	0.00381978	100801285, 100793187, 100803114, 100500295, 100792775, 100803996, 100803061, 100786233, 100809700, 100808290, 100780330, 102666289, 100777463, 100813400	0.0324681
GO:0009522	Cellular_component	photosystem I	6	0.00534378	100785415, 100799813, 100802138, 100789786, 100806585, 100800351	0.0403752
GO:0005615	Cellular_component	extracellular space	10	0.00688791	100804015, 100792222, 100778111, 100794117, 100499797, 100814184, 100791695, 100793598, 100787154, 100791283	0.0468378
GO:0016021	Cellular_component	integral component of membrane	246	0.0106636	100796149, 100799413, 100796706, 100807246, 100777626, 100170750, 100818017, 100778397, 100809790, 100787313, 100819340, 100811984, 100814333, 100804422, 100803579, 100790850, 100795501, 100789501, 100792916, 100305446, 100820215, 100813372, 100816088, 100807382, 100801955, 100783647, 100783528, 100818269, 100806930, 100810755, 100775788, 100786484, 100790505, 100805047, 100801121, 102666654, 100…	0.0629558
GO:0046658	Cellular_component	anchored component of plasma membrane	11	0.0111099	100786734, 100793187, 100798678, 100789844, 100499895, 100794658, 100783186, 100526961, 100792916, 100786020, 100781182	0.0629558
GO:0005887	Cellular_component	integral component of plasma membrane	8	0.0175782	100815011, 100789639, 100815251, 100814250, 100804249, 100814304, 100790119, 100795153	0.0919473
GO:0005764	Cellular_component	lysosome	6	0.0280886	100804015, 100778111, 100499797, 100814184, 100787154, 100791283	0.13643
GO:0005794	Cellular_component	Golgi apparatus	19	0.0409659	100795104, 100785080, 100800591, 100813837, 100776577, 100526887, 100789501, 100784562, 100784342, 100809511, 100808124, 100527909, 100810442, 100795193, 100797993, 100813364, 100817531, 100816246, 100812221	0.185712
ID	Category	Term	Count	P-value	Genes	FDR
GO:0005506	Molecular_function	iron ion binding	29	4.67226e-06	100811727, 100809902, 100811904, 100775843, 100794523, 100801743, 100813091, 100820263, 100779967, 100809007, 100170674, 100805047, 100811080, 100780027, 100778017, 100779080, 100793075, 100814157, 547705, 606705, 100789842, 100783085, 100791726, 100805772, 100816088, 100785369, 100784159, 100804509, 547475	0.00159324
GO:0020037	Molecular_function	heme binding	30	0.000106963	100811727, 100802892, 100809902, 100775843, 100813091, 100779967, 100170674, 100805047, 100777463, 100811080, 100780027, 100778017, 100779080, 100782549, 100793075, 100814455, 100814157, 100803114, 547705, 606705, 100792775, 547603, 100789842, 100783085, 100786233, 100805772, 100778560, 100813471, 100804509, 547475	0.0182372
GO:0016616	Molecular_function	oxidoreductase activity, acting on the CH-OH group of donors, NAD or NADP as acceptor	9	0.000353677	100789519, 732626, 100791376, 100816901, 100793687, 100793329, 100779140, 100788991, 100804211	0.0360679
GO:0016705	Molecular_function	oxidoreductase activity, acting on paired donors, with incorporation or reduction of molecular oxygen	19	0.000423084	100811727, 100811904, 547705, 606705, 100775843, 100783085, 100789842, 100813091, 100779967, 100170674, 100805047, 100805772, 100780027, 100778017, 100795360, 100779080, 100793075, 547475, 100814157	0.0360679
GO:0004497	Molecular_function	monooxygenase activity	18	0.000910137	100811727, 547705, 606705, 100775843, 100783085, 100789842, 100813091, 100779967, 100170674, 100805047, 100805772, 100800915, 100780027, 100778017, 100779080, 100793075, 547475, 100814157	0.0620713
GO:0015250	Molecular_function	water channel activity	6	0.0027422	100808290, 547967, 100791447, 100788583, 100527509, 100807883	0.115576
GO:0102337	Molecular_function	3-oxo-cerotoyl-CoA synthase activity	5	0.00332227	100790385, 100803579, 100810048, 100797395, 100801121	0.115576
GO:0102336	Molecular_function	3-oxo-arachidoyl-CoA synthase activity	5	0.00332227	100790385, 100803579, 100810048, 100797395, 100801121	0.115576
GO:0102338	Molecular_function	3-oxo-lignoceronyl-CoA synthase activity	5	0.00332227	100790385, 100803579, 100810048, 100797395, 100801121	0.115576
GO:0016709	Molecular_function	oxidoreductase activity, acting on paired donors, with incorporation or reduction of molecular oxygen, NAD(P)H as one donor, and incorporation of one atom of oxygen	7	0.00338932	100809902, 606705, 100811080, 100804509, 100800640, 100170674, 547475	0.115576
GO:0016168	Molecular_function	chlorophyll binding	6	0.00475789	100785415, 100799813, 100802138, 100789786, 100806585, 100800351	0.147495
GO:0016210	Molecular_function	naringenin-chalcone synthase activity	4	0.00598193	100170701, 100775264, 100790997, 732575	0.165212
GO:0051213	Molecular_function	dioxygenase activity	9	0.00629841	100817159, 100794125, 100811904, 732548, 100802501, 547615, 100801148, 100784518, 100801187	0.165212
GO:0008289	Molecular_function	lipid binding	11	0.0071033	100814571, 100808292, 100306032, 100806061, 100813029, 100798112, 100794328, 100775781, 100812234, 100807475, 100788197	0.173016
GO:0008194	Molecular_function	UDP-glycosyltransferase activity	10	0.00992045	100817645, 100812624, 100800091, 100799867, 100818062, 100802029, 100818173, 100784452, 100796178, 100776196	0.222722
GO:0000981	Molecular_function	RNA polymerase II transcription factor activity, sequence-specific DNA binding	19	0.0104503	100809514, 100820061, 100792278, 100810129, 100786883, 778175, 106797420, 100802197, 100790803, 100819624, 100777243, 100783045, 100808292, 100797650, 547720, 100810422, 100799054, 100817883, 100817554	0.222722
GO:0016413	Molecular_function	O-acetyltransferase activity	7	0.01744	100813837, 100795193, 100784562, 100784342, 100797993, 100817531, 100816246	0.349826
GO:0071949	Molecular_function	FAD binding	7	0.0398716	100813471, 100800978, 100780811, 100782093, 100778616, 547970, 100791439	0.742775
GO:0015293	Molecular_function	symporter activity	8	0.0413863	100781123, 100816267, 100817315, 100787502, 100813602, 100777626, 100793508, 100816235	0.742775
GO:0046872	Molecular_function	metal ion binding	68	0.0469609	100794125, 100799813, 547615, 100815902, 100801148, 100784160, 100801187, 100785415, 100782388, 100783951, 100777463, 100782549, 100780722, 100797157, 100814455, 778121, 732548, 547603, 100789786, 100809277, 100803171, 100786233, 100790659, 100101901, 100788012, 100779431, 100815591, 100801955, 100786435, 547897, 100819870, 100789908,100802892, 547836, 100802138, 100808233, 100789279, 102661152, …	0.779182
GO:0047216	Molecular_function	inositol 3-alpha-galactosyltransferase activity	2	0.0480938	100804007, 548050	0.779182
