# Supplementary material for: Integrated transcriptomic and proteomic analysis of a cytoplasmic male sterility line and associated maintainer line in soybean
Source: Front Plant Sci. 2023 Feb 2;14:1098125. doi: 10.3389/fpls.2023.1098125 (PMC9933710; doi:10.3389/fpls.2023.1098125)
Supplement: Supplementary file 1 [file DataSheet_1.zip › Supplementary materials/Table S7 GO enrichment of DEGs at both the UM and BP stages.xlsx]

## Sheet: Sheet1
ID	Category	Term	Count	P-value	Genes	FDR
GO:0045490	Biological_process	pectin catabolic process	26	7.44213e-20	100808559, 100810857, 100810615, 100800194, 100807628, 100810853, 100775225, 100775246, 100792967, 100801864, 100784682, 100801686, 100820068, 100816036, 100786427, 100785214, 100803527, 100796485, 100777691, 100820556, 100784679, 100785801, 100813174, 100780236, 100815272, 100815015	1.29493e-17
GO:0042545	Biological_process	cell wall modification	21	4.72834e-16	100808559, 100800194, 100807628, 100810853, 100775225, 100775246, 100792967, 100784682, 100801686, 100820068, 100816036, 100777691, 100786427, 100784679, 100820556, 100813174, 100815272, 100785214, 100803527, 100796485, 100815015	4.11365e-14
GO:0009768	Biological_process	photosynthesis, light harvesting in photosystem I	12	6.27989e-13	100820327, 100798548, 100800350, 100817348, 100779387, 100790960, 100802922, 100305992, 100793702, 547862, 547819, 100805310	3.64233e-11
GO:0009416	Biological_process	response to light stimulus	13	7.86345e-09	100798548, 100800350, 100790960, 100305992, 100793702, 100816829, 547819, 100805310, 100820327, 100817348, 100779387, 100802922, 547862	3.4206e-07
GO:0018298	Biological_process	protein-chromophore linkage	12	9.03377e-08	100820327, 100798548, 100800350, 100817348, 100779387, 100790960, 100802922, 100305992, 100793702, 547862, 547819, 100805310	3.14375e-06
GO:0035556	Biological_process	intracellular signal transduction	16	1.11555e-06	100804047, 100805940, 100809602, 100819061, 100791002, 100775885, 100818929, 100783286, 100820422, 100786097, 100783621, 100801716, 100783079, 100781355, 100272197, 100778471	3.23508e-05
GO:0006900	Biological_process	membrane budding	7	1.03922e-05	100808441, 100788852, 100818165, 100814886, 100815975, 100812794, 100785717	0.000258321
GO:0048268	Biological_process	clathrin coat assembly	6	2.94878e-05	100808441, 100818165, 100814886, 100815975, 100812794, 100785717	0.000641359
GO:0006885	Biological_process	regulation of pH	7	3.45473e-05	102665255, 100780176, 100790451, 100784321, 100800514, 106794183, 100818455	0.000667915
GO:0009903	Biological_process	chloroplast avoidance movement	6	4.62211e-05	100796853, 100779436, 100818297, 100787470, 100776481, 100805288	0.000804247
GO:0009904	Biological_process	chloroplast accumulation movement	6	0.000113452	100796853, 100779436, 100818297, 100787470, 100776481, 100805288	0.00179461
GO:0072583	Biological_process	clathrin-dependent endocytosis	7	0.000128064	100808441, 100788852, 100818165, 100814886, 100815975, 100812794, 100785717	0.00185693
GO:0051017	Biological_process	actin filament bundle assembly	6	0.00023825	100809605, 100305845, 100788569, 100779513, 100800234, 100306027	0.00318889
GO:0018105	Biological_process	peptidyl-serine phosphorylation	10	0.000271379	100805940, 100801716, 100783079, 100819061, 100775885, 100781355, 100818929, 100783286, 100820422, 100778471	0.00334174
GO:0070816	Biological_process	phosphorylation of RNA polymerase II C-terminal domain	6	0.000288081	100790917, 100817858, 100781059, 100796152, 100787268, 100791743	0.00334174
GO:0032968	Biological_process	positive regulation of transcription elongation from RNA polymerase II promoter	6	0.000526516	100790917, 100817858, 100781059, 100796152, 100787268, 100791743	0.00572586
GO:0046777	Biological_process	protein autophosphorylation	11	0.000628361	100793784, 100801716, 100783079, 100819061, 100775885, 100781355, 102659961, 100818929, 100820422, 100790759, 100778471	0.00643146
GO:0051453	Biological_process	regulation of intracellular pH	5	0.000738051	100778065, 100789667, 102668626, 100782329, 100798717	0.00713449
GO:0046513	Biological_process	ceramide biosynthetic process	4	0.00106124	100797212, 100801213, 100792937, 100810780	0.00923278
GO:0009555	Biological_process	pollen development	4	0.00106124	100800846, 100809938, 100305913, 100781229	0.00923278
GO:0006629	Biological_process	lipid metabolic process	11	0.00222827	100786548, 100793992, 100794640, 113001473, 100527899, 100817848, 100788786, 100809640, 100802517, 100801598, 100780912	0.0184628
GO:0030042	Biological_process	actin filament depolymerization	4	0.00316068	100785437, 100779214, 100790487, 100795241	0.0249981
GO:1902600	Biological_process	hydrogen ion transmembrane transport	4	0.0114278	100778065, 102668626, 100782329, 100798717	0.0864536
GO:0018230	Biological_process	peptidyl-L-cysteine S-palmitoylation	4	0.0122046	100779696, 100780235, 100805939, 102668608	0.0884833
GO:0019722	Biological_process	calcium-mediated signaling	3	0.0195713	100306190, 100775865, 100306584	0.136216
GO:0009765	Biological_process	photosynthesis, light harvesting	3	0.0215839	100305992, 100793702, 547862	0.144446
GO:0006468	Biological_process	protein phosphorylation	14	0.0254762	100809602, 100802478, 100791002, 100787268, 100791743, 100786097, 100790917, 100785773, 100817858, 100781059, 100796152, 100819001, 100785529, 100272197	0.160663
GO:0005975	Biological_process	carbohydrate metabolic process	18	0.0258539	100802357, 100792369, 100791456, 100795578, 100804260, 100800324, 100791732, 100788863, 100798509, 100784457, 100819348, 100780097, 100782722, 102667009, 100779556, 100818098, 100780628, 100795460	0.160663
GO:0006612	Biological_process	protein targeting to membrane	4	0.0287247	100779696, 100780235, 100805939, 102668608	0.172348
GO:0006631	Biological_process	fatty acid metabolic process	3	0.0404582	100801061, 100170753, 100783704	0.234658
GO:0006071	Biological_process	glycerol metabolic process	3	0.0431343	100794640, 100802517, 100807698	0.242109
ID	Category	Term	Count	P-value	Genes	FDR
GO:0005618	Cellular_component	cell wall	41	1.27338e-17	100808559, 100810857, 100810615, 100800194, 100807628, 100802357, 100810853, 100791456, 100775225, 100775246, 100795578, 100792967, 100801864, 100788863, 100784682, 100801686, 100820068, 100816036, 100786427, 100819348, 100782722, 100785214, 100803527, 100818098, 100796485, 100780628, 100799528, 100800424, 100800324, 100777691, 100820556, 100784679, 100780097, 100785801, 100813174, 100780236, 100…	7.38558e-16
GO:0009522	Cellular_component	photosystem I	12	1.96265e-09	100820327, 100798548, 100800350, 100817348, 100779387, 100790960, 100802922, 100305992, 100793702, 547862, 547819, 100805310	5.69167e-08
GO:0009523	Cellular_component	photosystem II	12	1.73061e-08	100820327, 100798548, 100800350, 100817348, 100779387, 100790960, 100802922, 100305992, 100793702, 547862, 547819, 100805310	3.34584e-07
GO:0010287	Cellular_component	plastoglobule	8	2.82302e-08	100820327, 100817348, 100779387, 100790960, 100793702, 547862, 547819, 100805310	4.09338e-07
GO:0015629	Cellular_component	actin cytoskeleton	10	7.79999e-07	100809605, 100785437, 100305845, 100788569, 100779214, 100779513, 100790487, 100800234, 100306027, 100795241	9.04799e-06
GO:0005886	Cellular_component	plasma membrane	63	5.11279e-06	100802478, 100807607, 100811505, 100807881, 100795859, 100794923, 100792745, 102666272, 106799643, 102669667, 100788569, 100785773, 100810134, 100785617, 100778471, 100799469, 100798776, 100810426, 100306097, 100791701, 100778065, 100784734, 100801716, 100305845, 100779513, 100789667, 102668626, 100820218, 100802526, 100527846, 102659961, 100809605, 100811925, 100500293, 100807824, 102669045, 100…	4.94237e-05
GO:0005905	Cellular_component	clathrin-coated pit	7	1.49225e-05	100808441, 100788852, 100818165, 100814886, 100815975, 100812794, 100785717	0.000123644
GO:0030136	Cellular_component	clathrin-coated vesicle	7	2.55213e-05	100808441, 100788852, 100818165, 100814886, 100815975, 100812794, 100785717	0.00018503
GO:0005576	Cellular_component	extracellular region	26	0.000160044	100800194, 100170691, 100775865, 100306584, 100791732, 100784682, 100801686, 100820068, 100306447, 100787493, 100786548, 100803527, 100802856, 100776496, 100306190, 100805712, 113001473, 100814747, 102660930, 100800424, 100777691, 100820556, 100815272, 100781229, 100783807, 100815015	0.00103139
GO:0016021	Cellular_component	integral component of membrane	212	0.00121409	100802475, 100805867, 100800851, 100801388, 100808215, 106799643, 100779242, 100780362, 100810095, 100783514, 100816074, 100782422, 100807927, 100799892, 100807815, 100810426, 100306097, 106794183, 100791701, 100786591, 100805872, 100784734, 100789745, 100800744, 100820218, 100817859, 100794093, 100810780, 100796724, 100788786, 100807221, 100527333, 100777163, 100813462, 100784068, 100782329, 100…	0.0070417
GO:0009535	Cellular_component	chloroplast thylakoid membrane	12	0.00527397	100820327, 100798548, 100800350, 100817348, 100779387, 100790960, 100802922, 100305992, 100793702, 547862, 547819, 100805310	0.0278082
GO:0012505	Cellular_component	endomembrane system	8	0.0072632	100777251, 102665255, 100780176, 100790451, 100784321, 100800514, 106794183, 100818455	0.0351055
GO:0009941	Cellular_component	chloroplast envelope	6	0.0162429	100779387, 100790960, 100793702, 547862, 547819, 100805310	0.0689637
GO:0005783	Cellular_component	endoplasmic reticulum	15	0.0166464	100775989, 100806007, 100801061, 100804406, 100788499, 100779539, 100779696, 100780235, 100816074, 100775861, 100802528, 100805939, 102668608, 100795571, 100783704	0.0689637
GO:0005887	Cellular_component	integral component of plasma membrane	7	0.0224833	100798599, 100817604, 100798776, 100802659, 100797212, 100801213, 100776230	0.0869356
GO:0005794	Cellular_component	Golgi apparatus	17	0.028765	100803533, 100808441, 100788852, 100779539, 100779696, 100788989, 100780235, 100786535, 100816074, 100805939, 100818165, 100799521, 100814886, 100815975, 102668608, 100812794, 100785717	0.104273
GO:0000307	Cellular_component	cyclin-dependent protein kinase holoenzyme complex	6	0.0307675	100790917, 100817858, 100781059, 100796152, 100787268, 100791743	0.104971
GO:0009506	Cellular_component	plasmodesma	10	0.0375088	100306190, 100793784, 100775865, 102660930, 100306584, 100802856, 102659961, 100783807, 106799643, 100790759	0.120862
ID	Category	Term	Count	P-value	Genes	FDR
GO:0030599	Molecular_function	pectinesterase activity	28	1.96183e-22	100808559, 100800194, 100807628, 100810853, 100775225, 100775246, 102667060, 100792967, 100784682, 100801686, 100801763, 100785595, 100788363, 100820068, 100816036, 100786427, 102668456, 100785214, 100803527, 100803408, 100796485, 100306074, 100777691, 100820556, 100784679, 100813174, 100815272, 100815015	4.41411e-20
GO:0046910	Molecular_function	pectinesterase inhibitor activity	24	2.22293e-20	100808559, 100800194, 100306074, 100807628, 100810853, 100775225, 102667060, 100775246, 100784682, 100801763, 100801686, 100785595, 100788363, 100820068, 100777691, 100784679, 100820556, 102668456, 100815272, 100785214, 100803527, 100803408, 100796485, 100815015	2.50079e-18
GO:0045330	Molecular_function	aspartyl esterase activity	21	4.94322e-16	100808559, 100800194, 100807628, 100810853, 100775225, 100775246, 100792967, 100784682, 100801686, 100820068, 100816036, 100777691, 100786427, 100784679, 100820556, 100813174, 100815272, 100785214, 100803527, 100796485, 100815015	3.70741e-14
GO:0016168	Molecular_function	chlorophyll binding	12	9.34242e-10	100820327, 100798548, 100800350, 100817348, 100779387, 100790960, 100802922, 100305992, 100793702, 547862, 547819, 100805310	5.25511e-08
GO:0005509	Molecular_function	calcium ion binding	26	2.28071e-07	100797657, 100806637, 100775885, 100795859, 100306123, 100820422, 100790109, 100776519, 100783079, 100527439, 100781355, 100779780, 100818136, 100778471, 100807117, 100806007, 100819061, 100818929, 100791701, 100527487, 548063, 100801716, 100781229, 100806709, 100797564, 100781506	1.02632e-05
GO:0005545	Molecular_function	1-phosphatidylinositol binding	7	3.57306e-06	100808441, 100788852, 100818165, 100814886, 100815975, 100812794, 100785717	0.00013399
GO:0005546	Molecular_function	phosphatidylinositol-4,5-bisphosphate binding	7	9.86167e-06	100808441, 100788852, 100818165, 100814886, 100815975, 100812794, 100785717	0.000316982
GO:0032050	Molecular_function	clathrin heavy chain binding	7	1.14768e-05	100808441, 100788852, 100818165, 100814886, 100815975, 100812794, 100785717	0.000322785
GO:0005516	Molecular_function	calmodulin binding	15	1.38976e-05	100819061, 100775885, 102660753, 102660235, 100818929, 100800267, 100820422, 100809512, 102666156, 100801716, 100783079, 100781355, 100802659, 100780855, 100778471	0.000347441
GO:0004683	Molecular_function	calmodulin-dependent protein kinase activity	8	6.60808e-05	100801716, 100783079, 100819061, 100775885, 100781355, 100818929, 100820422, 100778471	0.00130775
GO:0009931	Molecular_function	calcium-dependent protein serine/threonine kinase activity	8	6.60808e-05	100801716, 100783079, 100819061, 100775885, 100781355, 100818929, 100820422, 100778471	0.00130775
GO:0015145	Molecular_function	monosaccharide transmembrane transporter activity	6	6.97468e-05	100812637, 100789745, 100786876, 100807308, 100782391, 100794726	0.00130775
GO:0004674	Molecular_function	protein serine/threonine kinase activity	36	8.78356e-05	100805940, 100809602, 100810711, 100802478, 100794722, 100794225, 100807361, 100798806, 100777163, 100786405, 100788987, 100785773, 100804518, 100819001, 100812793, 100793784, 547826, 100790474, 100791002, 100305361, 100791844, 100783286, 100784150, 100807794, 100805872, 100790759, 100786097, 100790828, 100820513, 100786458, 100800744, 102659961, 100797563, 102670300, 100803917, 100272197	0.00152023
GO:0015299	Molecular_function	solute:proton antiporter activity	7	0.000120562	102665255, 100780176, 100790451, 100784321, 100800514, 106794183, 100818455	0.0019376
GO:0004430	Molecular_function	1-phosphatidylinositol 4-kinase activity	5	0.00013476	100782931, 100782882, 100809172, 100809677, 100787492	0.0020214
GO:0051015	Molecular_function	actin filament binding	10	0.000188595	100809605, 100785437, 100305845, 100788569, 100779214, 100779513, 100790487, 100800234, 100306027, 100795241	0.00265212
GO:0004672	Molecular_function	protein kinase activity	38	0.000200402	100805544, 100802475, 100809208, 100810711, 100790485, 100807682, 100801601, 100807361, 100808098, 100788002, 100808994, 100788903, 100801947, 100810095, 100781059, 100798861, 100816259, 100814059, 100801053, 100793784, 100804368, 547826, 100807815, 100791005, 100804526, 100816925, 100787268, 100778844, 100785189, 100786591, 100790911, 100790759, 100820513, 100796152, 102659961, 100785529, 100803…	0.00265238
GO:0004650	Molecular_function	polygalacturonase activity	9	0.000451284	100819348, 100780097, 100782722, 100802357, 100779556, 100800324, 100788863, 100780628, 100795460	0.00564106
GO:0008353	Molecular_function	RNA polymerase II carboxy-terminal domain kinase activity	6	0.000699173	100790917, 100817858, 100781059, 100796152, 100787268, 100791743	0.00827968
GO:0000149	Molecular_function	SNARE binding	8	0.00136783	100777251, 100808441, 100788852, 100818165, 100814886, 100815975, 100812794, 100785717	0.0153881
GO:0005524	Molecular_function	ATP binding	107	0.00153923	100802475, 100799535, 100802478, 100811505, 100788002, 100794923, 100807361, 100810095, 100801947, 100785773, 100783079, 100781059, 100779403, 100807927, 100814059, 100812793, 100807815, 100816925, 100791029, 100786591, 100805872, 100801716, 100817858, 100800744, 100796152, 100811630, 100794093, 100807867, 100805448, 100777163, 100786405, 100813462, 100781355, 100804518, 100782728, 100782329, 100…	0.0164917
GO:0005543	Molecular_function	phospholipid binding	5	0.00169775	100806724, 100799376, 100781229, 100789552, 100777084	0.0173633
GO:0030570	Molecular_function	pectate lyase activity	5	0.00203784	100810615, 100810857, 100785801, 100780236, 100801864	0.0199354
GO:0004693	Molecular_function	cyclin-dependent protein serine/threonine kinase activity	6	0.00315581	100790917, 100817858, 100781059, 100796152, 100787268, 100791743	0.0295858
GO:0005249	Molecular_function	voltage-gated potassium channel activity	4	0.00659075	100808832, 100802964, 100786870, 100809960	0.0593168
GO:0008553	Molecular_function	hydrogen-exporting ATPase activity, phosphorylative mechanism	4	0.017728	100778065, 102668626, 100782329, 100798717	0.153415
GO:0042284	Molecular_function	sphingolipid delta-4 desaturase activity	2	0.0254982	100792937, 100810780	0.212485
GO:0008889	Molecular_function	glycerophosphodiester phosphodiesterase activity	3	0.0268002	100794640, 100802517, 100807698	0.215359
GO:0052689	Molecular_function	carboxylic ester hydrolase activity	4	0.0336977	100816036, 100786427, 100813174, 100792967	0.254509
GO:0005096	Molecular_function	GTPase activator activity	6	0.0339346	100806724, 100799376, 100789552, 100797073, 100790955, 100777084	0.254509
GO:0004857	Molecular_function	enzyme inhibitor activity	4	0.0368924	100306074, 100305627, 102669481, 102660296	0.267767
