# Supplementary material for: Integrated transcriptomic and proteomic analysis of a cytoplasmic male sterility line and associated maintainer line in soybean
Source: Front Plant Sci. 2023 Feb 2;14:1098125. doi: 10.3389/fpls.2023.1098125 (PMC9933710; doi:10.3389/fpls.2023.1098125)
Supplement: Supplementary file 1 [file DataSheet_1.zip › Supplementary materials/Table S8 KEGG analysis of DEGs at the UM stage.xlsx]

## Sheet: 2259 DEGs
ID	Input number	Background number	P-Value	Corrected P-Value	Input	Term
gmx00040	43	207	9.93753e-18	1.02357e-15	100784682|100794799|100785801|100810615|100777940|100798579|100815015|100803527|100800194|100779556|100795460|100820556|100820023|100788863|100775404|100777691|100808559|100776244|100800324|100789650|100306177|100810857|100810853|100816036|100775246|100820142|106796220|100787082|100802068|100820068|100802357|100782722|100775225|100819348|100786427|100815272|100813174|100780097|100785214|100796307…	Pentose and glucuronate interconversions
gmx00196	18	34	9.7253e-14	5.00853e-12	100800350|100305992|100785180|100820335|547819|100802922|100815789|100783223|100779387|100793702|100820327|100500118|100784090|100798548|100805310|100817348|547862|100790960	Photosynthesis - antenna proteins
gmx01100	244	4144	1.39048e-12	4.77397e-11	100818610|100795300|100800811|100804696|100777940|100811138|100813384|100805357|100805218|100815070|100815244|100798579|100784682|100803527|100800194|100500098|100795460|100820023|100796279|100775404|100800350|100776241|100776244|100804260|100785485|100782140|100810857|100818312|100809245|100810853|100777207|100795344|100780806|100786427|100791281|100811101|100797554|100781864|100817424|100820068…	Metabolic pathways
gmx04626	37	336	2.40221e-08	6.1857e-07	100819061|100306123|100797564|100527487|102666917|100776975|100815308|100800415|100801716|100785326|100818906|100783672|100802812|100790109|100781506|100527439|100805697|100798603|100818929|100806637|102659421|548063|100783079|100776519|100781355|100797705|100807117|113002376|100818136|100813232|100775885|100820422|100806709|547887|100790016|100810453|100778471	Plant-pathogen interaction
gmx03008	23	159	1.48977e-07	3.06893e-06	100798087|100796965|100526905|100776157|100807740|100779287|100806355|100812924|100797625|100788688|100815506|100793629|100777028|100814656|100798946|100792757|100788187|100775810|100800955|102669841|100817094|102663906|100792176	Ribosome biogenesis in eukaryotes
gmx04144	32	327	2.15179e-06	3.6939e-05	100802691|100788531|100775866|100810824|100789485|100816958|100800418|100777392|100799595|100804342|100780727|100795859|100798733|100806396|100789436|100792517|100782728|100781726|100789552|100811434|100777084|100813743|100799376|100794271|100797073|100816853|100781141|100784165|100790792|100812818|100779740|100806724	Endocytosis
gmx00564	19	187	0.000150499	0.00221448	100794923|100790615|100784805|100807698|100801388|100810824|100788698|100795859|100805391|100817268|100798509|100811505|100817230|100808027|547867|100803875|100779740|100804928|100807526	Glycerophospholipid metabolism
gmx00561	16	158	0.000499889	0.00643607	100794923|100811891|100801388|100788698|100817268|100817230|100811505|100783726|100815392|100808027|100804260|100803875|100782441|100803104|100807526|100795396	Glycerolipid metabolism
gmx04070	13	126	0.00138742	0.0147339	548063|100781141|100809938|100784805|100811434|100775866|100779381|100794923|100811505|100777010|100782728|100527439|100800418	Phosphatidylinositol signaling system
gmx00600	7	41	0.00143048	0.0147339	100818087|100810780|100787881|100804260|100816467|100805656|100792937	Sphingolipid metabolism
gmx00940	25	349	0.00203181	0.0190252	100780750|100813384|100783430|100811277|547944|100793330|100787637|100804892|100795020|100778051|100777007|102660930|100785485|100809245|100777733|100805712|100811101|100803637|100776496|100795412|100812478|102660391|547549|100781517|100806561	Phenylpropanoid biosynthesis
gmx00360	7	51	0.00430269	0.0369314	100780821|100785132|100800090|100783091|100802993|100170753|100811101	Phenylalanine metabolism
gmx00590	5	31	0.00839807	0.0665386	100817268|100775694|100807526|100811138|100804696	Arachidonic acid metabolism
gmx00950	6	46	0.00993876	0.0682462	100785132|100802993|100783091|100800090|100785410|100803874	Isoquinoline alkaloid biosynthesis
gmx00565	6	46	0.00993876	0.0682462	100810824|100795859|100805391|100817268|100779740|100807526	Ether lipid metabolism
gmx00051	10	128	0.025423	0.163661	100805357|100792369|100798766|100795446|100811794|100795344|100815070|100800908|100796471|100783775	Fructose and mannose metabolism
gmx00562	10	130	0.0277257	0.167985	100781141|106797152|100811434|100775866|100779381|100805391|100809938|100777010|100782728|100800418	Inositol phosphate metabolism
gmx04130	7	80	0.034874	0.199557	100817729|100781569|100814718|100805869|100782188|100781527|100777251	SNARE interactions in vesicular transport
gmx00903	3	19	0.0413903	0.216263	100811891|100783726|100803104	Limonene and pinene degradation
gmx00062	5	49	0.0419929	0.216263	100794273|100801055|100790099|100784948|100776947	Fatty acid elongation
gmx00330	9	124	0.0475241	0.224718	100780821|100816628|100811891|100782576|100798942|100799463|100783726|100803104|100815244	Arginine and proline metabolism
gmx04145	11	164	0.0479981	0.224718	100784236|100780531|100791813|100779027|100801608|100779392|100787827|100805813|100818549|100801284|100781527	Phagosome

## Sheet: 1394 DEGs
ID	Input number	Background number	P-Value	Corrected P-Value	Input	Term
gmx03008	23	159	2.28172e-11	2.16764e-09	100798087|100796965|100526905|100776157|100807740|100779287|100806355|100812924|102669841|100788688|100815506|100793629|100777028|100814656|100798946|100792757|100788187|100775810|100800955|100797625|100817094|102663906|100792176	Ribosome biogenesis in eukaryotes
gmx01100	145	4144	2.92779e-07	1.3907e-05	100791281|100795300|100800811|100804696|100777940|100811138|100813384|100805357|100805218|100815244|100798579|100804892|106797152|100796279|100775404|100776241|100776244|100785485|100782140|100809245|100780806|100811101|100797554|100781864|100817424|100803945|100804048|100783775|100781141|100785132|100791813|100803453|102660391|100788698|100796307|100790039|100803287|100037478|100787350|100037476…	Metabolic pathways
gmx04144	23	327	4.69101e-06	0.000148549	100802691|100788531|100810824|100789485|100816958|100800418|100798733|100799595|100789436|100780727|100806396|100804342|100792517|100781726|100811434|100813743|100794271|100816853|100781141|100784165|100790792|100812818|100779740	Endocytosis
gmx00940	21	349	0.000100017	0.0023754	100793330|100809245|100780750|100777733|100778051|100787637|100804892|100812478|102660391|547549|100811101|100781517|100777007|100803637|100813384|100806561|100795020|100811277|100785485|547944|100795412	Phenylpropanoid biosynthesis
gmx00196	6	34	0.000237389	0.0045104	100785180|100820335|100815789|100500118|100784090|100783223	Photosynthesis - antenna proteins
gmx00950	6	46	0.00100489	0.0159108	100785132|100800090|100783091|100802993|100785410|100803874	Isoquinoline alkaloid biosynthesis
gmx00040	13	207	0.00138787	0.0188353	100794799|100820023|100820142|100777940|100775404|106796220|100787082|100802068|100796307|100776244|100789650|100306177|100798579	Pentose and glucuronate interconversions
gmx00360	6	51	0.00163114	0.0193698	100780821|100785132|100800090|100783091|100802993|100811101	Phenylalanine metabolism
gmx00330	8	124	0.00947437	0.100007	100780821|100816628|100811891|100782576|100799463|100783726|100803104|100815244	Arginine and proline metabolism
gmx00903	3	19	0.0122504	0.100536	100811891|100783726|100803104	Limonene and pinene degradation
gmx00561	9	158	0.0126638	0.100536	100811891|100788698|100817230|100783726|100815392|100808027|100803875|100782441|100803104	Glycerolipid metabolism
gmx04626	15	336	0.0126993	0.100536	547887|100785326|100813232|100815308|102666917|100776975|100818906|113002376|100797705|100790016|100800415|100810453|100805697|100798603|102659421	Plant-pathogen interaction
gmx00410	7	107	0.0138166	0.100967	100800090|100811891|100782576|100783091|100783726|100803104|100815244	beta-Alanine metabolism
gmx00350	6	86	0.0167558	0.1137	100785132|100800090|100783091|100802993|100785410|100803874	Tyrosine metabolism
gmx00960	4	44	0.0216841	0.129611	100783091|100780806|100785132|100800090	Tropane, piperidine and pyridine alkaloid biosynthesis
gmx01110	63	2121	0.0218293	0.129611	100790099|100784805|100800811|100804565|100811891|100818088|100810824|100800090|100776503|100783726|100785410|100813384|100795150|100811277|100787771|547944|100780750|100793330|100787637|100777733|100802993|100804892|100778051|100815070|100813368|100817230|100777007|100808027|100808025|100785485|100782140|100794151|100801055|100809245|547549|100789739|100783091|100780806|100778177|100807833|10080…	Biosynthesis of secondary metabolites
gmx00051	7	128	0.0314217	0.167525	100805357|100795446|100811794|100795344|100815070|100800908|100783775	Fructose and mannose metabolism
gmx00564	9	187	0.0317417	0.167525	100784805|100790615|100810824|100788698|100817230|100808027|100803875|100779740|100804928	Glycerophospholipid metabolism
gmx00590	3	31	0.0391631	0.185182	100775694|100811138|100804696	Arachidonic acid metabolism
gmx00073	4	54	0.0398304	0.185182	100788343|100792433|100804504|100809503	Cutin, suberine and wax biosynthesis
gmx04130	5	80	0.0409349	0.185182	100781569|100814718|100782188|100817729|100805869	SNARE interactions in vesicular transport
gmx00380	5	83	0.0463664	0.200218	100811891|100780821|100783726|100803104|100802993	Tryptophan metabolism
