# Supplementary material for: Integrated transcriptomic and proteomic analysis of a cytoplasmic male sterility line and associated maintainer line in soybean
Source: Front Plant Sci. 2023 Feb 2;14:1098125. doi: 10.3389/fpls.2023.1098125 (PMC9933710; doi:10.3389/fpls.2023.1098125)
Supplement: Supplementary file 1 [file DataSheet_1.zip › Supplementary materials/Table S9 KEGG analysis of DEGs at the BP stage.xlsx]

## Sheet: 1962 DEGs
ID	Input number	Background number	P-Value	Corrected P-Value	Input	Term
gmx01100	251	4144	1.60929e-21	1.60929e-19	547819|100816829|100776335|100776174|100784682|100306472|100787207|100784112|100792879|100784332|100812156|100780482|100793193|100101901|100779932|100800194|100795460|100806069|100801507|547449|100800350|100800351|100814455|100802062|100783015|100775866|100804260|100810857|100818312|100810853|100777207|100797414|547615|100820068|547953|100775225|100818396|100799726|100786427|100816901|100796446|1…	Metabolic pathways
gmx00040	39	207	6.15849e-17	3.07924e-15	100784682|100784642|100785801|100810615|100796446|100815015|100803527|100800194|100800324|100795460|100820556|100788863|100777691|100782388|100808559|100815836|100790659|100782722|100810857|100779556|100810853|100816036|100775246|100820068|100802357|100775225|100819348|100786427|100815272|100775898|100813174|100780097|100785214|100788951|100810565|100801864|100780236|100809277|100801686	Pentose and glucuronate interconversions
gmx00196	18	34	9.46622e-15	3.15541e-13	100800350|100305992|100806585|547819|100802922|100793702|100800351|100805310|100779387|100785415|100820327|100799813|100798548|100802138|100789786|100817348|547862|100790960	Photosynthesis - antenna proteins
gmx01110	119	2121	8.90851e-09	2.22713e-07	100776174|100795859|100784332|100790997|100779967|100780482|100779932|100802062|100818312|100792369|100797414|732647|547615|100797157|100816901|100819896|100798509|100802029|100794772|100788951|100806069|100790385|100794273|732575|100816829|100810048|100781710|100801121|100801743|100786233|100797395|606705|100780811|100803038|100808944|100817645|100785514|100784457|547895|100817268|732650|1008061…	Biosynthesis of secondary metabolites
gmx00941	15	94	1.39714e-06	2.79428e-05	100818312|547475|100810937|732548|732626|100775264|100811080|100811247|547615|100170701|100790997|100801148|732575|100816829|547705	Flavonoid biosynthesis
gmx04626	26	336	7.2998e-05	0.00121663	100306123|100527487|100797564|100526987|100801716|100783672|100802812|100790109|100819061|100527439|100818929|100806637|100781506|548063|548064|100783079|100776519|100817460|100781355|100807117|100818136|100775885|100820422|100806709|100805529|100778471	Plant-pathogen interaction
gmx00052	12	103	0.000239148	0.0034164	100804007|100798766|100799487|100783003|100807070|100792129|100819161|102659620|100800249|100804260|100785506|548050	Galactose metabolism
gmx00062	7	49	0.00163937	0.0204921	100803579|100801121|100797395|100790385|100810048|100776947|100794273	Fatty acid elongation
gmx00561	13	158	0.00265583	0.0295093	100785459|100805545|100794923|100808168|100801388|100788951|100817268|100811505|100806325|100776335|100804260|100807526|100795396	Glycerolipid metabolism
gmx00600	6	41	0.00313103	0.0313103	100798935|100810780|100818087|100804260|100805656|100792937	Sphingolipid metabolism
gmx00565	6	46	0.00521203	0.0473821	100796914|100795859|100805391|100817268|100807526|100791688	Ether lipid metabolism
gmx00910	7	65	0.0068113	0.0567608	100813471|100812124|100306209|100817922|100789509|100819340|547953	Nitrogen metabolism
gmx00350	8	86	0.00871626	0.064506	732650|100819896|100784392|100101901|100787307|100037474|100803171|100802062	Tyrosine metabolism
gmx00905	4	23	0.00903083	0.064506	100789842|100779967|100775843|100780027	Brassinosteroid biosynthesis
gmx00564	13	187	0.00970656	0.0647104	100796914|100794923|100798509|100807698|100785459|100801388|100795859|100805391|100817268|100811505|547867|100807526|100791688	Glycerophospholipid metabolism
gmx00053	8	90	0.0110742	0.0692137	100812197|100791439|100778616|100794772|102666289|100794523|100791726|100810107	Ascorbate and aldarate metabolism
gmx01210	8	95	0.0146458	0.0861518	100782644|100819746|100818776|100816688|100806069|100809902|606295|100784332	2-Oxocarboxylic acid metabolism
gmx00280	8	97	0.0162857	0.0904759	100778785|100782644|100819746|100818776|547735|100801507|100789693|100777679	Valine, leucine and isoleucine degradation
gmx00950	5	46	0.0203009	0.106847	100037474|100784392|100803171|732650|100802062	Isoquinoline alkaloid biosynthesis
gmx00270	13	211	0.0227526	0.112341	732650|100782644|100777207|100819746|100818776|100784392|100781016|100812978|100785514|100816602|100811127|100805448|100811317	Cysteine and methionine metabolism
gmx00591	5	48	0.0235915	0.112341	100817268|100809699|100807526|100794837|547836	Linoleic acid metabolism
gmx00360	5	51	0.0291403	0.127137	100101901|100784392|732650|100802062|100170753	Phenylalanine metabolism
gmx00944	3	19	0.0292415	0.127137	100818062|547475|547705	Flavone and flavonol biosynthesis
gmx00940	18	349	0.0379492	0.158122	100777463|100803114|100776174|100818173|100808944|100805712|100783920|100786233|100811080|100811247|100792775|100776496|100817645|100814455|102660930|100782093|100783430|100782549	Phenylpropanoid biosynthesis
gmx00592	7	97	0.0425619	0.170248	100809699|100794837|100780811|100817268|547735|100791440|100807526	alpha-Linolenic acid metabolism

## Sheet: 1097 DEGs
ID	Input number	Background number	P-Value	Corrected P-Value	Input	Term
gmx01100	152	4144	8.7118e-17	7.92774e-15	100776174|100784534|100787207|100784112|100792879|100810048|100785506|100780482|100793193|100796914|100779932|100775898|100801507|100782388|100800351|100170701|100783015|100797414|547615|547953|100797157|100818396|100799726|100816901|100819896|100799487|100794772|100788951|100810565|100806069|100789509|100806380|100783003|100791726|732575|100806543|100784332|100812124|100781710|100801121|10052785…	Metabolic pathways
gmx01110	90	2121	1.92726e-13	8.76905e-12	100776174|100810048|100790997|100780482|100779932|100802062|100797414|100816901|547615|100797157|732647|100819896|100802029|100794772|100788951|100790385|732575|100784332|100781710|100801121|100786233|100797395|606705|100780811|100785459|100808944|100817645|100785514|547895|732650|100806107|100807354|100814455|100789693|547970|100800978|547735|778121|100803579|100037474|732626|100801743|100811080…	Biosynthesis of secondary metabolites
gmx00941	12	94	3.81637e-07	1.15763e-05	547475|732548|732626|100775264|100811080|100811247|547615|547705|100790997|100801148|732575|100170701	Flavonoid biosynthesis
gmx00196	6	34	6.57847e-05	0.0014966	100806585|100785415|100800351|100802138|100789786|100799813	Photosynthesis - antenna proteins
gmx00350	8	86	0.000254833	0.00463795	732650|100819896|100784392|100101901|100787307|100037474|100803171|100802062	Tyrosine metabolism
gmx04075	26	675	0.000342891	0.00520051	100816267|100775332|100818568|100791342|100809479|100776488|100795119|100797634|100798803|100820621|112998546|100305926|100811295|100793401|100787696|100776020|100814683|100798690|100815478|100783436|100813492|547784|100784866|100792134|112998536|100500483	Plant hormone signal transduction
gmx01210	8	95	0.000474367	0.00613748	100782644|100819746|100818776|100816688|100806069|100809902|606295|100784332	2-Oxocarboxylic acid metabolism
gmx00280	8	97	0.000539559	0.00613748	100778785|100777679|100782644|100819746|100818776|100801507|100789693|547735	Valine, leucine and isoleucine degradation
gmx00052	8	103	0.000779733	0.00788397	100800249|100799487|100804007|100819161|100783003|100807070|100785506|548050	Galactose metabolism
gmx00905	4	23	0.00119251	0.0108518	100789842|100779967|100775843|100780027	Brassinosteroid biosynthesis
gmx00910	6	65	0.00155139	0.0128342	100813471|100812124|100817922|100789509|100819340|547953	Nitrogen metabolism
gmx00950	5	46	0.00197188	0.0149534	732650|100037474|100803171|100784392|100802062	Isoquinoline alkaloid biosynthesis
gmx00062	5	49	0.00254299	0.017801	100803579|100790385|100797395|100810048|100801121	Fatty acid elongation
gmx00940	14	349	0.00533833	0.0346991	100803114|100776174|100811247|100786233|100808944|100783920|100777463|100792775|100811080|100817645|100814455|100818173|100782093|100782549	Phenylpropanoid biosynthesis
gmx00944	3	19	0.00644181	0.0372725	100818062|547475|547705	Flavone and flavonol biosynthesis
gmx00053	6	90	0.006963	0.0372725	100791439|100778616|100794772|102666289|100794523|100791726	Ascorbate and aldarate metabolism
gmx00860	6	90	0.006963	0.0372725	732647|732541|100806079|100815985|100780482|778121	Porphyrin and chlorophyll metabolism
gmx00500	12	299	0.00943088	0.0476783	100799726|100776174|100799487|100783008|100807354|100781448|100818512|100815664|100812031|100783003|100819161|100806543	Starch and sucrose metabolism
gmx00480	8	170	0.0136812	0.0655258	100306119|100527851|100806107|100807613|100796010|100816688|100812978|606295	Glutathione metabolism
gmx00040	9	207	0.0145614	0.0662542	100775898|100784642|100788951|100810565|100782388|100790659|100815836|100796446|100809277	Pentose and glucuronate interconversions
gmx00360	4	51	0.0157716	0.0670877	100101901|100784392|732650|100802062	Phenylalanine metabolism
gmx00270	9	211	0.016219	0.0670877	100784392|100782644|100819746|100818776|100781016|732650|100785514|100812978|100811127	Cysteine and methionine metabolism
gmx00966	2	11	0.0210485	0.0832789	100806069|100809902	Glucosinolate biosynthesis
gmx01230	14	426	0.0247065	0.0936788	732650|100782644|100819746|100818776|100797414|100784392|100791341|100817922|100816688|547895|547953|100784332|606295|100812873	Biosynthesis of amino acids
gmx00900	5	93	0.0292832	0.106591	100789279|100777679|100779932|100801743|100790850	Terpenoid backbone biosynthesis
gmx00072	2	14	0.0312826	0.109489	100777679|100801507	Synthesis and degradation of ketone bodies
gmx00290	3	37	0.0327896	0.110377	100818776|100782644|100819746	Valine, leucine and isoleucine biosynthesis
gmx00592	5	97	0.0339621	0.110377	100809699|100791440|100780811|100794837|547735	alpha-Linolenic acid metabolism
gmx00250	5	98	0.0352	0.110455	547703|100817922|100789509|547895|547953	Alanine, aspartate and glutamate metabolism
gmx00943	3	42	0.0441935	0.131103	100811727|606705|100793687	Isoflavonoid biosynthesis
gmx00400	4	72	0.0446707	0.131103	732650|100784392|100791341|100812873	Phenylalanine, tyrosine and tryptophan biosynthesis
gmx04712	5	106	0.0461021	0.131103	100800578|100790997|732575|100170701|100775264	Circadian rhythm - plant
gmx00960	3	44	0.049237	0.135775	100784392|732650|100802062	Tropane, piperidine and pyridine alkaloid biosynthesis
